# Supplementary material for: Integrated multi-omics analysis reveals rumen and rectal microbiota–metabolite interaction features in polytocous fine-wool sheep with divergent residual feed intake
Source: Front Microbiol. 2026 Jan 22;16:1712307. doi: 10.3389/fmicb.2025.1712307 (PMC12880820; doi:10.3389/fmicb.2025.1712307)
Supplement: SUPPLEMENTARY TABLE S1 — Data preprocessing and quality control statistics of rumen metagenomic sequencing. [file Table_1.XLSX]

## Sheet: Sheet1
Appendix A Data Preprocessing and Quality Control Statistics of Rumen Metagenomic Sequencing
Group	Sample	RawReads	CleanReads	DehostReads	Contigs_Num	GC(%)	N50
HRFI	LW_H1	81264370	81242902	81233534	206945	0.461	4355
HRFI	LW_H2	80422362	80402278	80360068	165090	0.4743	4031
HRFI	LW_H3	80294738	80271770	80234994	140045	0.4676	5026
HRFI	LW_H4	78179056	78159838	77995980	177627	0.4615	3998
HRFI	LW_H5	81987780	81970344	81931066	184943	0.465	4605
HRFI	LW_H6	81273538	81251888	81218756	168782	0.4729	4356
HRFI	LW_H7	81761458	81740284	81702922	130681	0.4784	5293
HRFI	LW_H8	82980374	82952520	82911586	84519	0.4912	5067
HRFI	LW_H9	81698084	81679334	81640542	195933	0.4666	4164
HRFI	LW_H10	77139486	77118604	76978066	179887	0.4738	3999
HRFI	LW_H11	80157298	80128222	62198914	186475	0.4702	3576
HRFI	LW_H12	77898150	77878428	77823160	125722	0.4811	5084
LRFI	LW_L1	80270996	80254202	79617422	155721	0.4635	4827
LRFI	LW_L2	80184808	80164672	80051260	183513	0.4663	4026
LRFI	LW_L3	77094766	77069376	76968044	252899	0.462	3533
LRFI	LW_L4	80903184	80880430	80643110	213821	0.4567	3847
LRFI	LW_L5	77900974	77879306	77793978	134188	0.4707	4040
LRFI	LW_L6	77272024	77249306	77230464	197035	0.4593	3939
LRFI	LW_L7	83253140	83230832	83194422	198403	0.4602	3649
LRFI	LW_L8	77471802	77455078	77403566	142867	0.4701	4514
LRFI	LW_L9	81221106	81197292	81115036	246770	0.4712	4231
LRFI	LW_L10	81751554	81725118	81633944	217570	0.4524	3222
LRFI	LW_L11	79243886	79224866	79180294	144178	0.4699	5331
LRFI	LW_L12	79278700	79259512	79149006	185432	0.471	3990
