# Supplementary material for: Integrated multi-omics analysis reveals rumen and rectal microbiota–metabolite interaction features in polytocous fine-wool sheep with divergent residual feed intake
Source: Front Microbiol. 2026 Jan 22;16:1712307. doi: 10.3389/fmicb.2025.1712307 (PMC12880820; doi:10.3389/fmicb.2025.1712307)
Supplement: SUPPLEMENTARY TABLE S2 — Data preprocessing and quality control statistics of rectal metagenomic sequencing. [file Table_2.XLSX]

## Sheet: Sheet1
Appendix B Data Preprocessing and Quality Control Statistics of Rectal Metagenomic Sequencing
Group	Sample	RawReads	CleanReads	DehostReads	Contigs_Num	GC(%)	N50
HRFI	FB_H1	80879514	80855360	80790842	455699	0.4245	2091
HRFI	FB_H2	79205502	79182546	79112780	390069	0.4119	2263
HRFI	FB_H3	82476880	82448528	82350744	143551	0.4309	4089
HRFI	FB_H4	78462782	78437454	78411978	272407	0.4268	3277
HRFI	FB_H5	78264856	78240904	78059592	169420	0.4232	4553
HRFI	FB_H6	77595642	77575566	77091106	204859	0.4278	2828
HRFI	FB_H7	80740966	80722408	80708236	407007	0.4266	2197
HRFI	FB_H8	80603528	80581604	80037326	135145	0.4161	4512
HRFI	FB_H9	80490608	80470264	80436742	326040	0.4354	2447
HRFI	FB_H10	79041606	79023800	78736540	521767	0.4281	1800
HRFI	FB_H11	81207618	81192542	80962604	225933	0.4228	3058
HRFI	FB_H12	81122504	81098746	81018542	340875	0.4133	1958
LRFI	FB_L1	78150272	78126654	78020510	379903	0.406	2447
LRFI	FB_L2	81652098	81632242	81525722	453970	0.4166	2015
LRFI	FB_L3	77382184	77355450	77332592	221120	0.4436	3003
LRFI	FB_L4	77672664	77653082	77643712	433064	0.4235	2080
LRFI	FB_L5	79143092	79123280	79081562	416722	0.4217	2300
LRFI	FB_L6	77094264	77077056	77015232	445314	0.4152	1918
LRFI	FB_L7	78699130	78680916	78581324	380978	0.4168	2212
LRFI	FB_L8	80064930	80042826	79855070	399709	0.4146	2446
LRFI	FB_L9	78867252	78841428	78760246	492056	0.4114	1699
LRFI	FB_L10	82397712	82379288	82283896	432441	0.4234	2244
LRFI	FB_L11	79846314	79828010	79537962	526838	0.4319	1961
LRFI	FB_L12	78497156	78475352	78335340	511667	0.4214	1882
