# Supplementary material for: Integrated multi-omics analysis reveals rumen and rectal microbiota–metabolite interaction features in polytocous fine-wool sheep with divergent residual feed intake
Source: Front Microbiol. 2026 Jan 22;16:1712307. doi: 10.3389/fmicb.2025.1712307 (PMC12880820; doi:10.3389/fmicb.2025.1712307)
Supplement: SUPPLEMENTARY TABLE S3 — Rumen and rectal microbial differences identified at the phylum level between the two groups. [file Table_3.XLSX]

## Sheet: Rumen_Phylum
Rumen microbial differences identified at the phylum level between the two groups
Taxonomy	LW_H10	LW_H12	LW_H6	LW_H9	LW_H11	LW_H1	LW_H2	LW_H3	LW_H4	LW_H5	LW_H7	LW_H8	LW_L12	LW_L3	LW_L5	LW_L10	LW_L11	LW_L1	LW_L2	LW_L4	LW_L6	LW_L7	LW_L8	LW_L9	P-value	significant
Bacteroidota	6865215	6250055	8003059	7732107	2316612	7633328	7668936	5183450	4332210	8108877	6328868	3749322	6661897	4379709	5602865	5176974	6786008	8054843	9599980	4349858	3999407	7007223	6343380	4162982	0.713	not significant
Bacillota	1190075	1081814	1942137	1532260	1173105	1260677	1580141	1957436	1857979	1288693	1269389	2099819	1261883	1595861	1634895	1372330	1371493	995726	1338048	1196787	1222972	1506968	818458	1751481	0.443	not significant
Pseudomonadota	12943	230823	1911	13195	2591	93	681124	1335524	12	943304	277174	35315	24	14	1348606	1027138	1676129	1561	1470613	16432	1498062	1496	8	2594	0.887	not significant
Actinomycetota	457917	440613	485670	299147	351682	378743	287369	518868	327277	292868	468816	688444	403976	379752	532512	251979	383277	260067	330317	360954	403430	236300	245273	509972	0.319	not significant
Rhodothermota	8	7117	319050	5	891582	1567795	1501	2357	971450	1468	7464	6640	1358407	879822	2033	1643	1800	645617	1333	24	1335	577965	1522732	696771	0.843	not significant
Spirochaetota	1235448	2	7084	804993	8344	1849	511030	511045	963	488138	1	2	1742	3102	126528	888118	412147	11455	10	984694	773181	6027	1311	10197	0.63	not significant
Preplasmiviricota	23	1614	1277633	42	910722	12918	116	9	10672	47	1759	2462	12965	17105	6	44	14	1528941	22	50	26	1538873	10408	1176296	0.932	not significant
Euryarchaeota	36104	1439493	677	40442	256107	33996	93220	28727	35734	1459836	1620970	71711	26501	119665	35587	1	28863	568406	85378	25362	25862	98740	35069	61372	0.198	not significant
Synergistota	1512	43293	5	1644	66	1	5244	7447	1658054	4699	44842	52257	625077	466878	8055	5322	6450	28	283342	2329	7377	13	297050	24	0.514	not significant
Taleaviricota	225142	352	40271	1029787	46966	525798	1	2	5336	18	358	21	12326	11989	45967	24	6	40931	7292	860372	9	44057	4761	55829	0.713	not significant
Campylobacterota	31912	19765	40509	36425	43570	41849	46379	27318	72321	18829	22212	27717	80200	138510	16417	46471	52813	55299	38338	40411	61527	39080	36062	59886	0.052	not significant
Planctomycetota	3	1013045	2	24	12	53	11618	17132	74	11468	1059270	1430516	59	41	15260	13336	11150	29	11487	17	11260	21	46	15	0.551	not significant
Chordata	52245	173	183	59130	49600	57918	48252	48402	54858	56054	44283	34486	50429	71431	38511	64144	48154	60369	56105	64928	66525	65581	52561	67497	0.01	*
Fusobacteriota	1354175	1206	1	462029	1152	22084	650	9692	11116	816	1139	3990	510290	1279	5037	14863	7742	496	8656	326045	15183	956	131897	1166	0.478	not significant
Fibrobacterota	1	3102	4	15	9182	1	8932	159184	534267	8409	3649	4156	1	20749	13626	196596	64543	19238	72382	3	282926	18197	2	10353	0.16	not significant
others	154851	169129	270646	179755	199525	155513	169250	177131	141257	191304	140551	142271	148719	271965	105589	201581	131185	130288	130850	191535	175211	173619	121823	215399	0.551	not significant

## Sheet: Rectal_Phylum
Rectal microbial differences identified at the phylum level between the two groups
Taxonomy	FB_H10	FB_H12	FB_H6	FB_H9	FB_H11	FB_H1	FB_H2	FB_H3	FB_H4	FB_H5	FB_H7	FB_H8	FB_L12	FB_L3	FB_L5	FB_L10	FB_L11	FB_L1	FB_L2	FB_L4	FB_L6	FB_L7	FB_L8	FB_L9	P-value	significant
Bacteroidota	1775618	6779748	7367518	8585702	12415347	1451267	1891932	4969501	5985481	11268056	3522616	16551693	1015225	4941126	2223176	4167721	2702114	3182496	2953702	1858723	4236390	2017901	1255456	971674	0.012	*
Bacillota	3568584	3105147	2328978	2731403	3192853	2900673	2749206	2699798	2768340	2287661	3652897	3547748	3177372	3007681	2954621	3905728	3246230	1	3196487	3378822	3270140	2900887	2979329	3111843	0.266	not significant
Pseudomonadota	55	30	538330	695744	1240	1926391	112	1947	22	12	10017	1571	50	12854	11826	612494	77	9931	626810	11385	792	11096	695950	31	0.319	not significant
Actinomycetota	299746	191672	183325	240192	232762	365311	188535	375767	204826	218214	225405	198317	272649	298772	333252	262003	302525	202315	221749	259039	296589	221129	259507	266340	0.128	not significant
Rhodothermota	764313	768924	1296	748	2	1396	574455	35590	579411	605939	31	14	640920	11	58	807	13222	36	677	17	116010	434	1196	645316	0.378	not significant
Spirochaetota	899	585	94273	460594	20327	1	948	2955	876	1127	735667	16292	972	568801	1206160	1	29	608668	55	662034	1	576257	502491	831	0.799	not significant
Preplasmiviricota	12291	8538	8	26	536840	65	11470	621330	10011	10070	63	14869	11260	68	77	408	20	101	20	107	737181	88	34	11142	0.319	not significant
Euryarchaeota	45168	40319	2210	19074	861	79127	2	1	1	90677	31379	21810	83376	59456	1	52787	27952	28827	40869	43525	35432	2	203392	1	0.378	not significant
Synergistota	1	205070	3502	1	2692	399905	315194	5	291160	67323	785	169	2	1734	1130	223257	689755	703	334706	729	5574	752	1	2	0.755	not significant
Taleaviricota	165901	3359	6	3326	4	5318	3489	36001	1	2474	31	111	650998	46263	967317	4805	1077	1	2	23	45	2	4847	383557	0.671	not significant
Campylobacterota	436114	232463	37424	32608	34725	56617	85331	31260	33393	31567	46189	25048	188320	27394	71010	75180	52768	272	51903	325433	580069	39710	51561	62651	0.266	not significant
Planctomycetota	79	74	7937	8447	14	13005	76	38	62	37	6	282	84	23	6	10343	79	4	9900	2	30	3	13497	86	0.59	not significant
Chordata	109543	92433	84455	66103	95086	119301	105100	99574	82597	87236	86019	77	115551	73175	116811	128068	119959	3870	274	99833	294	103950	130401	149790	0.242	not significant
Fusobacteriota	793	28527	506	480	676	38511	28778	27064	24710	959	1659	621	828	22109	34376	437	27379	33800	39	31154	23	30930	943	43935	0.59	not significant
Fibrobacterota	33126	1751	22369	18067	32484	108327	200101	1842	10791	2	1	198	34280	1427	116668	35734	1	2277	798	8531	863	4051	36847	15888	0.977	not significant
others	288270	220616	182744	203108	403597	260791	279207	453065	186082	188606	381377	907048	251707	290420	562337	304085	455310	2173855	503212	521546	385527	520701	290195	305452	0.017	*
