# Supplementary material for: Integrated multi-omics analysis reveals rumen and rectal microbiota–metabolite interaction features in polytocous fine-wool sheep with divergent residual feed intake
Source: Front Microbiol. 2026 Jan 22;16:1712307. doi: 10.3389/fmicb.2025.1712307 (PMC12880820; doi:10.3389/fmicb.2025.1712307)
Supplement: SUPPLEMENTARY TABLE S4 — Rumen and rectal microbial differences identified at the genus level between the two groups. [file Table_4.XLSX]

## Sheet: Rumen_genus
Rumen microbial differences identified at the genus level between the two groups
Taxonomy	LW_H10	LW_H12	LW_H6	LW_H9	LW_H11	LW_H1	LW_H2	LW_H3	LW_H4	LW_H5	LW_H7	LW_H8	LW_L12	LW_L3	LW_L5	LW_L10	LW_L11	LW_L1	LW_L2	LW_L4	LW_L6	LW_L7	LW_L8	LW_L9	P-value	significant
Bacteroidota	480938	811197	2079092	319882	82927	287363	2761269	580144	683339	326653	859413	808270	260505	232374	1355293	1172988	2314957	471740	1222810	381768	641066	153138	332923	176667	0.63	not significant
Bacillota	3309300	2446148	2857298	4327722	210602	4218809	986363	993862	1422733	4478185	2358069	81253	3788201	1153790	1464023	1369200	1690702	5486193	6351857	559198	1547231	3436398	3281770	2011560	0.671	not significant
Pseudomonadota	2220792	2211466	2317417	2138381	1114341	2390703	2995855	2871278	1434208	2509682	2281549	1568260	1883070	1450899	1889460	1738048	2008193	1242501	1136816	2292461	1171372	2813101	1982954	1067648	0.045	*
Actinomycetota	201973	258769	217031	299908	233891	250513	274615	219673	220621	229018	271684	448162	174059	745318	275725	256337	212864	255947	164487	245051	146505	132554	203864	240990	0.219	not significant
Rhodothermota	207763	216541	307780	1011268	876400	511820	494224	499514	1641050	474309	263627	26547	606268	451312	113960	872619	394441	629970	265500	837820	753065	560812	284089	675797	0.59	not significant
Spirochaetota	1354175	1439493	95402	462029	256107	22084	93220	159184	534267	1459836	1620970	4156	510290	119665	13626	196596	64543	568406	72382	326045	282926	98740	131897	61372	0.242	not significant
Preplasmiviricota	25813	35761	29962	24881	18672	22591	37087	31029	26919	31200	37594	47663	23201	34460	39024	35656	24508	18151	23926	37395	19142	20078	25509	51346	0.514	not significant
Euryarchaeota	65889	31370	95973	115113	63790	104739	235326	147282	267859	44379	67043	210310	35327	52874	103902	89450	126109	25620	74568	51227	73522	41061	32619	89531	0.078	not significant
Synergistota	38864	18249	33187	49349	33343	54409	85984	75334	85793	40202	31590	73721	25192	38668	45749	64496	44986	31604	28402	37135	39446	40024	22709	57297	0.242	not significant
Taleaviricota	47190	24110	37614	75521	50786	62214	61384	64003	85871	48983	28651	33843	34600	83169	39423	71397	39290	61859	39371	68572	72604	74473	35960	65617	0.41	not significant
Campylobacterota	29016	34531	27792	32390	27086	26758	35133	27927	26883	33403	35192	56708	26012	37381	32069	34778	25118	27911	22707	34497	22633	20906	25985	31006	0.114	not significant
Planctomycetota	24130	25342	20581	30882	23468	28417	24458	30180	19023	19808	25994	22296	27795	35863	25804	32831	21918	16792	19934	30315	19113	22544	17532	36886	0.932	not significant
Chordata	273470	63309	94189	93972	15248	228883	77942	224224	214026	118964	73526	207401	174285	63041	46300	23773	140621	357348	301732	169322	147768	386763	262452	56497	0.713	not significant
Fusobacteriota	45276	42746	53921	56344	102616	57479	50570	51471	31331	48609	44937	70637	40575	114083	49708	67052	46543	61532	38378	69822	41838	57580	30454	83995	0.887	not significant
Fibrobacterota	161404	313275	235013	36167	14183	31099	76163	349999	61014	137069	301769	507684	192212	17447	360430	13340	84917	12242	152237	48843	55666	37533	92505	48722	0.16	not significant
others	3074420	2680731	3832065	3054241	3077176	3334179	2765046	3599650	3187596	2803240	2935160	4130197	3293530	3644293	3622952	3140926	3673441	3028637	3452119	3166797	3424139	3336348	2794826	3944331	0.178	not significant

## Sheet: Rectal_genus
Rectal microbial differences identified at the genus level between the two groups
Taxonomy	FB_H10	FB_H12	FB_H6	FB_H9	FB_H11	FB_H1	FB_H2	FB_H3	FB_H4	FB_H5	FB_H7	FB_H8	FB_L12	FB_L3	FB_L5	FB_L10	FB_L11	FB_L1	FB_L2	FB_L4	FB_L6	FB_L7	FB_L8	FB_L9	P-value	significant
Segatella	583023	4487346	3701793	4390812	9389904	45933	122033	1608785	2159645	7109886	673410	12168169	44894	1369653	334613	1272731	680704	48660	1491219	148550	3163994	231927	74665	43719	0.014	*
Xylanibacter	248300	4797	44374	1568198	12771	59282	26142	30784	15618	756692	10864	8336	8070	6755	10248	1594737	157347	6126	139150	86384	252829	111742	12174	8219	0.799	not significant
Prevotella	132660	161458	611543	1238801	370716	548101	272417	471033	314721	407496	210174	354120	112808	185125	545042	290848	817478	92520	185392	638381	158176	406692	160921	121987	0.178	not significant
Bacteroides	249652	547770	489686	304529	637504	233666	508841	977616	1156744	1321292	741895	2550842	244199	824959	216576	236375	395188	454130	406697	308646	235534	468476	327341	240646	0.014	*
Treponema	144904	186363	79206	446847	7765	375633	295863	19197	274377	56138	130249	5628	628661	30247	946538	203354	171043	341371	311457	285219	96721	271547	482453	354474	0.052	not significant
Fibrobacter	45168	1751	2210	19074	861	108327	200101	1842	10791	959	1659	408	83376	1427	116668	52787	27379	2277	108709	8531	3281	4051	203392	15888	0.089	not significant
Phocaeicola	57120	592421	838584	313282	425251	73046	155681	337084	840695	602056	918212	914114	79273	1339001	194715	207004	98070	174830	109524	152355	44745	131942	84852	67687	0.028	*
Roseburia	326666	151895	204249	193431	304386	135546	230389	82837	159420	162698	244449	272313	205996	68209	136067	412626	193866	216742	190488	248579	227323	230264	184692	102543	0.843	not significant
Blautia	264664	194755	122513	184411	274351	178968	189705	321822	143428	146482	254103	539714	257274	544774	176971	280870	209188	212032	239554	257081	233135	214616	193281	227398	0.347	not significant
Clostridium	226212	245196	158351	252688	295770	244548	200154	191079	171056	186313	182513	231010	230552	146970	236446	256302	241995	229675	282967	210829	276871	217900	257815	274289	0.16	not significant
Parabacteroides	83270	259607	765376	227592	679832	29941	89975	112577	577435	165297	255452	170099	34791	87855	501772	120603	42899	55927	53142	45970	22326	60334	44453	30245	0.004	**
Faecalibacterium	140812	162876	134271	102463	285345	108913	69688	66717	222945	273020	377109	246969	110812	185938	145680	130379	146746	90860	100750	121367	158834	99143	109725	98442	0.198	not significant
Salmonella	15855	8377	7373	8790	5738	45709	9367	8342	8376	10040	9217	6651	8894	8347	12839	11202	9044	9772	8551	9978	9859	10365	10733	18062	0.089	not significant
Alistipes	68579	117140	157021	114856	103340	82181	197672	194489	128063	131737	113831	78255	104594	174218	48012	38487	112362	136493	109761	89503	51924	167352	99861	83247	0.219	not significant
Selenomonas	10031	6671	5044	12861	4440	8642	6892	3780	6066	3564	9663	6097	9322	5168	9711	7774	9571	17527	12456	9659	8437	7059	7766	8344	0.068	not significant
Others	4787213	4441842	3435037	3606671	4062147	5310888	3738355	4810508	3901507	3426235	4517663	3653807	4157574	4296621	4844936	4520976	4216747	4053076	4058018	4478094	4596147	3690773	4023209	4131395	0.41	not significant
