# Supplementary material for: Integrated multi-omics analysis reveals rumen and rectal microbiota–metabolite interaction features in polytocous fine-wool sheep with divergent residual feed intake
Source: Front Microbiol. 2026 Jan 22;16:1712307. doi: 10.3389/fmicb.2025.1712307 (PMC12880820; doi:10.3389/fmicb.2025.1712307)
Supplement: SUPPLEMENTARY TABLE S5 — Differential microbial data identified by LEfS in the rumen. [file Table_5.XLSX]

## Sheet: Rumen_diff_microbes
Differential Microbial Data Identified by LEfSe in the Rumen
Taxonomy	Log_Abundance	Enriched_Group	LDA_Score	P_Value	Taxonomic_Level
c__Epsilonproteobacteria	3.75651	LW_L	3.05773	0.0282403687333	k__Bacteria.p__Campylobacterota.c__Epsilonproteobacteria
c__Fusobacteriia	3.09563	LW_L	2.40471	0.0433081428108	k__Bacteria.p__Fusobacteriota.c__Fusobacteriia
c__Gammaproteobacteria	4.95177	LW_L	4.15573	0.00665672722761	k__Bacteria.p__Pseudomonadota.c__Gammaproteobacteria
f__Alteromonadaceae	3.26044	LW_L	2.64449	0.00937476845943	k__Bacteria.p__Pseudomonadota.c__Gammaproteobacteria.o__Alteromonadales.f__Alteromonadaceae
f__Colwelliaceae	2.78917	LW_L	2.25484	0.00099868637918	k__Bacteria.p__Pseudomonadota.c__Gammaproteobacteria.o__Alteromonadales.f__Colwelliaceae
f__Erwiniaceae	2.91256	LW_L	2.34792	0.00149616428975	k__Bacteria.p__Pseudomonadota.c__Gammaproteobacteria.o__Enterobacterales.f__Erwiniaceae
f__Fusobacteriaceae	2.97124	LW_L	2.32187	0.0326634416849	k__Bacteria.p__Fusobacteriota.c__Fusobacteriia.o__Fusobacteriales.f__Fusobacteriaceae
f__Moraxellaceae	2.96296	LW_L	2.27489	0.00389241712278	k__Bacteria.p__Pseudomonadota.c__Gammaproteobacteria.o__Moraxellales.f__Moraxellaceae
f__Morganellaceae	3.27246	LW_L	2.64282	0.000428568144497	k__Bacteria.p__Pseudomonadota.c__Gammaproteobacteria.o__Enterobacterales.f__Morganellaceae
f__Neisseriaceae	3.1381	LW_L	2.28586	0.0496472296575	k__Bacteria.p__Pseudomonadota.c__Betaproteobacteria.o__Neisseriales.f__Neisseriaceae
f__Oceanospirillaceae	2.90119	LW_L	2.21387	0.000658337169557	k__Bacteria.p__Pseudomonadota.c__Gammaproteobacteria.o__Oceanospirillales.f__Oceanospirillaceae
f__Pasteurellaceae	3.30585	LW_L	2.68547	0.00323491191691	k__Bacteria.p__Pseudomonadota.c__Gammaproteobacteria.o__Pasteurellales.f__Pasteurellaceae
f__Pectobacteriaceae	2.97062	LW_L	2.21887	0.00122428326443	k__Bacteria.p__Pseudomonadota.c__Gammaproteobacteria.o__Enterobacterales.f__Pectobacteriaceae
f__Piscirickettsiaceae	2.70981	LW_L	2.14723	0.00182273516639	k__Bacteria.p__Pseudomonadota.c__Gammaproteobacteria.o__Thiotrichales.f__Piscirickettsiaceae
f__Pseudoalteromonadaceae	3.16425	LW_L	2.63656	0.00182273516639	k__Bacteria.p__Pseudomonadota.c__Gammaproteobacteria.o__Alteromonadales.f__Pseudoalteromonadaceae
f__Shewanellaceae	3.33164	LW_L	2.74871	0.00122428326443	k__Bacteria.p__Pseudomonadota.c__Gammaproteobacteria.o__Alteromonadales.f__Shewanellaceae
f__Vibrionaceae	3.80587	LW_L	3.1941	0.000532005505139	k__Bacteria.p__Pseudomonadota.c__Gammaproteobacteria.o__Vibrionales.f__Vibrionaceae
g__Alteromonas	2.96441	LW_L	2.28352	0.0326634416849	k__Bacteria.p__Pseudomonadota.c__Gammaproteobacteria.o__Alteromonadales.f__Alteromonadaceae.g__Alteromonas
g__Erwinia	2.73081	LW_L	2.1769	0.00099868637918	k__Bacteria.p__Pseudomonadota.c__Gammaproteobacteria.o__Enterobacterales.f__Erwiniaceae.g__Erwinia
g__Flavobacterium	3.4156	LW_L	2.5828	0.0496472296575	k__Bacteria.p__Bacteroidota.c__Flavobacteriia.o__Flavobacteriales.f__Flavobacteriaceae.g__Flavobacterium
g__Fusobacterium	2.91837	LW_L	2.28653	0.0376669222286	k__Bacteria.p__Fusobacteriota.c__Fusobacteriia.o__Fusobacteriales.f__Fusobacteriaceae.g__Fusobacterium
g__Lactobacillus	2.94176	LW_L	2.12709	0.0433081428108	k__Bacteria.p__Bacillota.c__Bacilli.o__Lactobacillales.f__Lactobacillaceae.g__Lactobacillus
g__Moraxella	2.76235	LW_L	2.07446	0.00466913180502	k__Bacteria.p__Pseudomonadota.c__Gammaproteobacteria.o__Moraxellales.f__Moraxellaceae.g__Moraxella
g__Neisseria	2.87067	LW_L	2.02041	0.0376669222286	k__Bacteria.p__Pseudomonadota.c__Betaproteobacteria.o__Neisseriales.f__Neisseriaceae.g__Neisseria
g__Photobacterium	2.89036	LW_L	2.33499	0.00149616428975	k__Bacteria.p__Pseudomonadota.c__Gammaproteobacteria.o__Vibrionales.f__Vibrionaceae.g__Photobacterium
g__Proteus	2.68251	LW_L	2.14996	0.000275503811434	k__Bacteria.p__Pseudomonadota.c__Gammaproteobacteria.o__Enterobacterales.f__Morganellaceae.g__Proteus
g__Providencia	2.75178	LW_L	2.0104	0.00791178868071	k__Bacteria.p__Pseudomonadota.c__Gammaproteobacteria.o__Enterobacterales.f__Morganellaceae.g__Providencia
g__Pseudoalteromonas	3.11075	LW_L	2.57168	0.00149616428975	k__Bacteria.p__Pseudomonadota.c__Gammaproteobacteria.o__Alteromonadales.f__Pseudoalteromonadaceae.g__Pseudoalteromonas
g__Ruminococcus	3.48653	LW_L	2.76591	0.0179263390766	k__Bacteria.p__Bacillota.c__Clostridia.o__Eubacteriales.f__Oscillospiraceae.g__Ruminococcus
g__Shewanella	3.31115	LW_L	2.72147	0.00099868637918	k__Bacteria.p__Pseudomonadota.c__Gammaproteobacteria.o__Alteromonadales.f__Shewanellaceae.g__Shewanella
g__Tolumonas	2.54891	LW_L	2.01757	0.00323491191691	k__Bacteria.p__Pseudomonadota.c__Gammaproteobacteria.o__Aeromonadales.f__Aeromonadaceae.g__Tolumonas
g__Vibrio	3.71801	LW_L	3.09548	0.000812117134894	k__Bacteria.p__Pseudomonadota.c__Gammaproteobacteria.o__Vibrionales.f__Vibrionaceae.g__Vibrio
o__Aeromonadales	4.29314	LW_L	3.71891	0.0282403687333	k__Bacteria.p__Pseudomonadota.c__Gammaproteobacteria.o__Aeromonadales
o__Alteromonadales	3.82323	LW_L	3.24469	0.00268017172807	k__Bacteria.p__Pseudomonadota.c__Gammaproteobacteria.o__Alteromonadales
o__Campylobacterales	3.74438	LW_L	3.04563	0.0376669222286	k__Bacteria.p__Campylobacterota.c__Epsilonproteobacteria.o__Campylobacterales
o__Cellvibrionales	3.04598	LW_L	2.198	0.0110744376762	k__Bacteria.p__Pseudomonadota.c__Gammaproteobacteria.o__Cellvibrionales
o__Fusobacteriales	3.09563	LW_L	2.40471	0.0433081428108	k__Bacteria.p__Fusobacteriota.c__Fusobacteriia.o__Fusobacteriales
o__Legionellales	2.72389	LW_L	2.00203	0.000532005505139	k__Bacteria.p__Pseudomonadota.c__Gammaproteobacteria.o__Legionellales
o__Moraxellales	2.96296	LW_L	2.27489	0.00389241712278	k__Bacteria.p__Pseudomonadota.c__Gammaproteobacteria.o__Moraxellales
o__Pasteurellales	3.30585	LW_L	2.68547	0.00323491191691	k__Bacteria.p__Pseudomonadota.c__Gammaproteobacteria.o__Pasteurellales
o__Thiotrichales	2.99285	LW_L	2.38243	0.00182273516639	k__Bacteria.p__Pseudomonadota.c__Gammaproteobacteria.o__Thiotrichales
o__Vibrionales	3.80587	LW_L	3.1941	0.000532005505139	k__Bacteria.p__Pseudomonadota.c__Gammaproteobacteria.o__Vibrionales
p__Campylobacterota	3.75722	LW_L	3.05789	0.0282403687333	k__Bacteria.p__Campylobacterota
p__Fusobacteriota	3.09563	LW_L	2.40471	0.0433081428108	k__Bacteria.p__Fusobacteriota
p__Pseudomonadota	5.09739	LW_L	4.16566	0.0179263390766	k__Bacteria.p__Pseudomonadota
s__bicirculans_exWegmanetal_2014_	2.79046	LW_L	2.1357	0.00221369195459	k__Bacteria.p__Bacillota.c__Clostridia.o__Eubacteriales.f__Oscillospiraceae.g__Ruminococcus.s__bicirculans_exWegmanetal_2014_
s__Butyrivibrio_crossotus	3.21758	LW_L	2.87618	0.0110744376762	k__Bacteria.p__Bacillota.c__Clostridia.o__Lachnospirales.f__Lachnospiraceae.g__Butyrivibrio.s__Butyrivibrio_crossotus
s__lactis	2.53197	LW_L	2.02051	0.00182273516639	k__Bacteria.p__Bacillota.c__Bacilli.o__Lactobacillales.f__Streptococcaceae.g__Lactococcus.s__lactis
s__Paraprevotella_clara	4.5478	LW_H	4.32279	0.0179263390766	k__Bacteria.p__Bacteroidota.c__Bacteroidia.o__Bacteroidales.f__Prevotellaceae.g__Paraprevotella.s__Paraprevotella_clara
s__Prevotella_communis	3.88251	LW_L	3.44416	0.0496472296575	k__Bacteria.p__Bacteroidota.c__Bacteroidia.o__Bacteroidales.f__Prevotellaceae.g__Prevotella.s__Prevotella_communis
s__Prevotella_corporis	2.8605	LW_L	2.47969	0.0376669222286	k__Bacteria.p__Bacteroidota.c__Bacteroidia.o__Bacteroidales.f__Prevotellaceae.g__Prevotella.s__Prevotella_corporis
s__Ruminococcus_albus	2.99021	LW_L	2.40895	0.00268017172807	k__Bacteria.p__Bacillota.c__Clostridia.o__Eubacteriales.f__Oscillospiraceae.g__Ruminococcus.s__albus
s__Segatella_bryantii	3.82475	LW_L	3.40945	0.00791178868071	k__Bacteria.p__Bacteroidota.c__Bacteroidia.o__Bacteroidales.f__Prevotellaceae.g__Segatella.s__Segatella_bryantii
s__Succinivibrio_dextrinosolvens	3.23215	LW_L	2.8299	0.0243433836537	k__Bacteria.p__Pseudomonadota.c__Gammaproteobacteria.o__Aeromonadales.f__Succinivibrionaceae.g__Succinivibrio.s__Succinivibrio_dextrinosolvens
