# Supplementary material for: Integrated multi-omics analysis reveals rumen and rectal microbiota–metabolite interaction features in polytocous fine-wool sheep with divergent residual feed intake
Source: Front Microbiol. 2026 Jan 22;16:1712307. doi: 10.3389/fmicb.2025.1712307 (PMC12880820; doi:10.3389/fmicb.2025.1712307)
Supplement: SUPPLEMENTARY TABLE S6 — Differential microbial data identified by LEfS in the rectal. [file Table_6.XLSX]

## Sheet: Rectal_diff_micorbes
Differential Microbial Data Identified by LEfSe in the Rectal
Taxonomy	Log_Abundance	Enriched_Group	LDA_Score	P_Value	Taxonomic_Level
c__Actinomycetes	4.37979	FB_L	3.60985	0.0179263390766	k__Bacteria.p__Actinomycetota.c__Actinomycetes
c__Alphaproteobacteria	4.33589	FB_L	3.61142	0.00466913180502	k__Bacteria.p__Pseudomonadota.c__Alphaproteobacteria
c__Bacilli	4.93967	FB_L	4.2499	0.00323491191691	k__Bacteria.p__Bacillota.c__Bacilli
c__Bacteroidia	5.72671	FB_H	5.07683	0.00791178868071	k__Bacteria.p__Bacteroidota.c__Bacteroidia
c__Betaproteobacteria	4.11497	FB_L	3.34155	0.0179263390766	k__Bacteria.p__Pseudomonadota.c__Betaproteobacteria
c__Clostridia	5.49321	FB_L	4.70146	0.00937476845943	k__Bacteria.p__Bacillota.c__Clostridia
c__Cyanophyceae	3.66825	FB_L	2.95149	0.00665672722761	k__Bacteria.p__Cyanobacteriota.c__Cyanophyceae
c__Flavobacteriia	4.35292	FB_L	3.61791	0.0110744376762	k__Bacteria.p__Bacteroidota.c__Flavobacteriia
c__Fusobacteriia	3.70574	FB_L	3.04507	0.00466913180502	k__Bacteria.p__Fusobacteriota.c__Fusobacteriia
c__Mollicutes	3.78453	FB_L	3.13343	0.0153138217134	k__Bacteria.p__Mycoplasmatota.c__Mollicutes
c__Spirochaetia	4.74385	FB_L	4.26452	0.0130425199406	k__Bacteria.p__Spirochaetota.c__Spirochaetia
c__Tissierellia	3.82323	FB_L	3.19224	0.00323491191691	k__Bacteria.p__Bacillota.c__Tissierellia
c__Verrucomicrobiia	3.24253	FB_L	2.63902	0.0130425199406	k__Bacteria.p__Verrucomicrobiota.c__Verrucomicrobiia
f__	3.86308	FB_L	3.23716	0.00323491191691	k__Bacteria.p__Bacillota.c__Clostridia.o__Eubacteriales.f__
f__Actinomycetaceae	3.19508	FB_L	2.50318	0.00558361680638	k__Bacteria.p__Actinomycetota.c__Actinomycetes.o__Actinomycetales.f__Actinomycetaceae
f__Acutalibacteraceae	3.52232	FB_L	2.89278	0.00099868637918	k__Bacteria.p__Bacillota.c__Clostridia.o__Eubacteriales.f__Acutalibacteraceae
f__Aerococcaceae	3.21225	FB_L	2.63965	0.00791178868071	k__Bacteria.p__Bacillota.c__Bacilli.o__Lactobacillales.f__Aerococcaceae
f__Akkermansiaceae	3.10269	FB_L	2.50683	0.0110744376762	k__Bacteria.p__Verrucomicrobiota.c__Verrucomicrobiia.o__Verrucomicrobiales.f__Akkermansiaceae
f__Anaerovoracaceae	3.4254	FB_L	2.75795	0.00665672722761	k__Bacteria.p__Bacillota.c__Clostridia.o__Peptostreptococcales.f__Anaerovoracaceae
f__Arcobacteraceae	3.37242	FB_L	2.72113	0.00665672722761	k__Bacteria.p__Campylobacterota.c__Epsilonproteobacteria.o__Campylobacterales.f__Arcobacteraceae
f__Bacillaceae	4.41822	FB_L	3.76388	0.00466913180502	k__Bacteria.p__Bacillota.c__Bacilli.o__Bacillales.f__Bacillaceae
f__Brucellaceae	3.05951	FB_L	2.62138	0.0110744376762	k__Bacteria.p__Pseudomonadota.c__Alphaproteobacteria.o__Hyphomicrobiales.f__Brucellaceae
f__Burkholderiaceae	3.34293	FB_L	2.59014	0.00937476845943	k__Bacteria.p__Pseudomonadota.c__Betaproteobacteria.o__Burkholderiales.f__Burkholderiaceae
f__Butyricicoccaceae	3.21771	FB_L	2.60877	0.00149616428975	k__Bacteria.p__Bacillota.c__Clostridia.o__Eubacteriales.f__Butyricicoccaceae
f__Carnobacteriaceae	3.28858	FB_L	2.62712	0.00665672722761	k__Bacteria.p__Bacillota.c__Bacilli.o__Lactobacillales.f__Carnobacteriaceae
f__Clostridiaceae	4.55725	FB_L	3.8377	0.00389241712278	k__Bacteria.p__Bacillota.c__Clostridia.o__Eubacteriales.f__Clostridiaceae
f__Comamonadaceae	3.51963	FB_L	2.77432	0.0130425199406	k__Bacteria.p__Pseudomonadota.c__Betaproteobacteria.o__Burkholderiales.f__Comamonadaceae
f__Corynebacteriaceae	3.40586	FB_L	2.68574	0.00466913180502	k__Bacteria.p__Actinomycetota.c__Actinomycetes.o__Mycobacteriales.f__Corynebacteriaceae
f__Eggerthellaceae	3.34158	FB_L	2.69631	0.00323491191691	k__Bacteria.p__Actinomycetota.c__Coriobacteriia.o__Eggerthellales.f__Eggerthellaceae
f__Enterococcaceae	3.81751	FB_L	3.14949	0.00466913180502	k__Bacteria.p__Bacillota.c__Bacilli.o__Lactobacillales.f__Enterococcaceae
f__Flavobacteriaceae	4.20214	FB_L	3.47912	0.00937476845943	k__Bacteria.p__Bacteroidota.c__Flavobacteriia.o__Flavobacteriales.f__Flavobacteriaceae
f__Fusobacteriaceae	3.55321	FB_L	2.89713	0.00323491191691	k__Bacteria.p__Fusobacteriota.c__Fusobacteriia.o__Fusobacteriales.f__Fusobacteriaceae
f__Lactobacillaceae	3.97168	FB_L	3.2858	0.00558361680638	k__Bacteria.p__Bacillota.c__Bacilli.o__Lactobacillales.f__Lactobacillaceae
f__Metamycoplasmataceae	3.38891	FB_L	2.72454	0.00665672722761	k__Bacteria.p__Mycoplasmatota.c__.o__Mycoplasmoidales.f__Metamycoplasmataceae
f__Micrococcaceae	3.36584	FB_L	2.63049	0.0130425199406	k__Bacteria.p__Actinomycetota.c__Actinomycetes.o__Micrococcales.f__Micrococcaceae
f__Oscillospiraceae	4.84473	FB_L	4.09187	0.00268017172807	k__Bacteria.p__Bacillota.c__Clostridia.o__Eubacteriales.f__Oscillospiraceae
f__Paenibacillaceae	4.0784	FB_L	3.42083	0.00323491191691	k__Bacteria.p__Bacillota.c__Bacilli.o__Bacillales.f__Paenibacillaceae
f__Paracoccaceae	3.21983	FB_L	2.50268	0.00791178868071	k__Bacteria.p__Pseudomonadota.c__Alphaproteobacteria.o__Rhodobacterales.f__Paracoccaceae
f__Peptoniphilaceae	3.56716	FB_L	2.93713	0.00268017172807	k__Bacteria.p__Bacillota.c__Tissierellia.o__Tissierellales.f__Peptoniphilaceae
f__Peptostreptococcaceae	3.78274	FB_L	3.12603	0.00268017172807	k__Bacteria.p__Bacillota.c__Clostridia.o__Peptostreptococcales.f__Peptostreptococcaceae
f__Planococcaceae	3.52571	FB_L	2.87427	0.00268017172807	k__Bacteria.p__Bacillota.c__Bacilli.o__Bacillales.f__Planococcaceae
f__Pseudomonadaceae	3.78468	FB_L	3.0314	0.00937476845943	k__Bacteria.p__Pseudomonadota.c__Gammaproteobacteria.o__Pseudomonadales.f__Pseudomonadaceae
f__Roseobacteraceae	3.24994	FB_L	2.58	0.00466913180502	k__Bacteria.p__Pseudomonadota.c__Alphaproteobacteria.o__Rhodobacterales.f__Roseobacteraceae
f__Selenomonadaceae	3.37308	FB_L	2.74233	0.00389241712278	k__Bacteria.p__Bacillota.c__Negativicutes.o__Selenomonadales.f__Selenomonadaceae
f__Spiroplasmataceae	3.37653	FB_L	2.72372	0.0110744376762	k__Bacteria.p__Mycoplasmatota.c__Mollicutes.o__Entomoplasmatales.f__Spiroplasmataceae
f__Staphylococcaceae	3.94476	FB_L	3.2762	0.00558361680638	k__Bacteria.p__Bacillota.c__Bacilli.o__Bacillales.f__Staphylococcaceae
f__Streptococcaceae	4.12914	FB_L	3.354	0.0179263390766	k__Bacteria.p__Bacillota.c__Bacilli.o__Lactobacillales.f__Streptococcaceae
f__Tannerellaceae	4.42222	FB_H	3.78331	0.00937476845943	k__Bacteria.p__Bacteroidota.c__Bacteroidia.o__Bacteroidales.f__Tannerellaceae
f__Thermoanaerobacteraceae	3.26388	FB_L	2.63175	0.00149616428975	k__Bacteria.p__Bacillota.c__Clostridia.o__Thermoanaerobacterales.f__Thermoanaerobacteraceae
f__Treponemataceae	4.71915	FB_L	4.2484	0.0153138217134	k__Bacteria.p__Spirochaetota.c__Spirochaetia.o__Spirochaetales.f__Treponemataceae
f__Weeksellaceae	3.72988	FB_L	2.94624	0.0179263390766	k__Bacteria.p__Bacteroidota.c__Flavobacteriia.o__Flavobacteriales.f__Weeksellaceae
g__Akkermansia	3.10269	FB_L	2.50683	0.0110744376762	k__Bacteria.p__Verrucomicrobiota.c__Verrucomicrobiia.o__Verrucomicrobiales.f__Akkermansiaceae.g__Akkermansia
g__Anaerobutyricum	3.75903	FB_L	3.0193	0.00466913180502	k__Bacteria.p__Bacillota.c__Clostridia.o__Lachnospirales.f__Lachnospiraceae.g__Anaerobutyricum
g__Anaerocolumna	3.6621	FB_L	3.01551	0.00665672722761	k__Bacteria.p__Bacillota.c__Clostridia.o__Lachnospirales.f__Lachnospiraceae.g__Anaerocolumna
g__Anaerostipes	3.52891	FB_L	2.77422	0.00937476845943	k__Bacteria.p__Bacillota.c__Clostridia.o__Lachnospirales.f__Lachnospiraceae.g__Anaerostipes
g__Anaerotruncus	3.17677	FB_L	2.63311	0.000812117134894	k__Bacteria.p__Bacillota.c__Clostridia.o__Eubacteriales.f__Oscillospiraceae.g__Anaerotruncus
g__Bacillus	3.90949	FB_L	3.29387	0.00323491191691	k__Bacteria.p__Bacillota.c__Bacilli.o__Bacillales.f__Bacillaceae.g__Bacillus
g__Blautia	4.5577	FB_L	3.74499	0.00937476845943	k__Bacteria.p__Bacillota.c__Clostridia.o__Lachnospirales.f__Lachnospiraceae.g__Blautia
g__Brucella	3.0408	FB_L	2.60952	0.0153138217134	k__Bacteria.p__Pseudomonadota.c__Alphaproteobacteria.o__Hyphomicrobiales.f__Brucellaceae.g__Brucella
g__Butyrivibrio	3.92293	FB_L	3.31842	0.00665672722761	k__Bacteria.p__Bacillota.c__Clostridia.o__Lachnospirales.f__Lachnospiraceae.g__Butyrivibrio
g__Caproicibacterium	3.37776	FB_L	2.74641	0.00149616428975	k__Bacteria.p__Bacillota.c__Clostridia.o__Eubacteriales.f__Oscillospiraceae.g__Caproicibacterium
g__Chryseobacterium	3.51435	FB_L	2.74421	0.0153138217134	k__Bacteria.p__Bacteroidota.c__Flavobacteriia.o__Flavobacteriales.f__Weeksellaceae.g__Chryseobacterium
g__Claveliimonas	3.26752	FB_L	2.55846	0.00665672722761	k__Bacteria.p__Bacillota.c__Clostridia.o__Lachnospirales.f__Lachnospiraceae.g__Claveliimonas
g__Clostridium	4.48112	FB_L	3.75328	0.00389241712278	k__Bacteria.p__Bacillota.c__Clostridia.o__Eubacteriales.f__Clostridiaceae.g__Clostridium
g__Corynebacterium	3.40586	FB_L	2.68574	0.00466913180502	k__Bacteria.p__Actinomycetota.c__Actinomycetes.o__Mycobacteriales.f__Corynebacteriaceae.g__Corynebacterium
g__Dorea	3.76377	FB_L	3.048	0.00268017172807	k__Bacteria.p__Bacillota.c__Clostridia.o__Lachnospirales.f__Lachnospiraceae.g__Dorea
g__Dysosmobacter	3.60125	FB_L	3.01227	0.00221369195459	k__Bacteria.p__Bacillota.c__Clostridia.o__Eubacteriales.f__Oscillospiraceae.g__Dysosmobacter
g__Enterocloster	3.65872	FB_L	3.00578	0.00466913180502	k__Bacteria.p__Bacillota.c__Clostridia.o__Lachnospirales.f__Lachnospiraceae.g__Enterocloster
g__Enterococcus	3.64764	FB_L	2.99289	0.00323491191691	k__Bacteria.p__Bacillota.c__Bacilli.o__Lactobacillales.f__Enterococcaceae.g__Enterococcus
g__Flavobacterium	3.7175	FB_L	3.02523	0.0110744376762	k__Bacteria.p__Bacteroidota.c__Flavobacteriia.o__Flavobacteriales.f__Flavobacteriaceae.g__Flavobacterium
g__Flavonifractor	3.65412	FB_L	3.01254	0.00149616428975	k__Bacteria.p__Bacillota.c__Clostridia.o__Eubacteriales.f__Oscillospiraceae.g__Flavonifractor
g__Flintibacter	3.52888	FB_L	2.90497	0.00791178868071	k__Bacteria.p__Bacillota.c__Clostridia.o__Eubacteriales.f__.g__Flintibacter
g__Fusobacterium	3.48761	FB_L	2.83283	0.00323491191691	k__Bacteria.p__Fusobacteriota.c__Fusobacteriia.o__Fusobacteriales.f__Fusobacteriaceae.g__Fusobacterium
g__Hungatella	3.30002	FB_L	2.56235	0.0130425199406	k__Bacteria.p__Bacillota.c__Clostridia.o__Eubacteriales.f__Clostridiaceae.g__Hungatella
g__Intestinimonas	3.37434	FB_L	2.76615	0.00122428326443	k__Bacteria.p__Bacillota.c__Clostridia.o__Eubacteriales.f__.g__Intestinimonas
g__Klebsiella	3.40738	FB_L	2.62636	0.0179263390766	k__Bacteria.p__Pseudomonadota.c__Gammaproteobacteria.o__Enterobacterales.f__Enterobacteriaceae.g__Klebsiella
g__Lachnoclostridium	3.79533	FB_L	3.10336	0.00791178868071	k__Bacteria.p__Bacillota.c__Clostridia.o__Lachnospirales.f__Lachnospiraceae.g__Lachnoclostridium
g__Lacrimispora	3.31893	FB_L	2.64461	0.0130425199406	k__Bacteria.p__Bacillota.c__Clostridia.o__Lachnospirales.f__Lachnospiraceae.g__Lacrimispora
g__Lactobacillus	3.35304	FB_L	2.69813	0.00558361680638	k__Bacteria.p__Bacillota.c__Bacilli.o__Lactobacillales.f__Lactobacillaceae.g__Lactobacillus
g__Lactococcus	3.16521	FB_L	2.53388	0.00665672722761	k__Bacteria.p__Bacillota.c__Bacilli.o__Lactobacillales.f__Streptococcaceae.g__Lactococcus
g__Lysinibacillus	3.26887	FB_L	2.64627	0.00466913180502	k__Bacteria.p__Bacillota.c__Bacilli.o__Bacillales.f__Bacillaceae.g__Lysinibacillus
g__Mediterraneibacter	4.0604	FB_L	3.42194	0.00665672722761	k__Bacteria.p__Bacillota.c__Clostridia.o__Lachnospirales.f__Lachnospiraceae.g__Mediterraneibacter
g__Neobacillus	3.22247	FB_L	2.57116	0.00466913180502	k__Bacteria.p__Bacillota.c__Bacilli.o__Bacillales.f__Bacillaceae.g__Neobacillus
g__Oscillibacter	3.86975	FB_L	3.22076	0.00268017172807	k__Bacteria.p__Bacillota.c__Clostridia.o__Eubacteriales.f__Oscillospiraceae.g__Oscillibacter
g__Paenibacillus	3.99632	FB_L	3.33502	0.00323491191691	k__Bacteria.p__Bacillota.c__Bacilli.o__Bacillales.f__Paenibacillaceae.g__Paenibacillus
g__Parabacteroides	4.41092	FB_H	3.78281	0.0110744376762	k__Bacteria.p__Bacteroidota.c__Bacteroidia.o__Bacteroidales.f__Tannerellaceae.g__Parabacteroides
g__Pseudomonas	3.72979	FB_L	2.98857	0.00558361680638	k__Bacteria.p__Pseudomonadota.c__Gammaproteobacteria.o__Pseudomonadales.f__Pseudomonadaceae.g__Pseudomonas
g__Pusillibacter	3.55181	FB_L	2.90125	0.00558361680638	k__Bacteria.p__Bacillota.c__Clostridia.o__Eubacteriales.f__Oscillospiraceae.g__Pusillibacter
g__Romboutsia	3.28655	FB_L	2.62953	0.00389241712278	k__Bacteria.p__Bacillota.c__Clostridia.o__Peptostreptococcales.f__Peptostreptococcaceae.g__Romboutsia
g__Ruminococcus	4.14329	FB_L	3.53287	0.00099868637918	k__Bacteria.p__Bacillota.c__Clostridia.o__Eubacteriales.f__Oscillospiraceae.g__Ruminococcus
g__Ruthenibacterium	3.45275	FB_L	2.54256	0.0153138217134	k__Bacteria.p__Bacillota.c__Clostridia.o__Eubacteriales.f__Oscillospiraceae.g__Ruthenibacterium
g__Selenomonas	3.14639	FB_L	2.5362	0.00389241712278	k__Bacteria.p__Bacillota.c__Negativicutes.o__Selenomonadales.f__Selenomonadaceae.g__Selenomonas
g__Simiaoa	4.04755	FB_H	3.35632	0.0179263390766	k__Bacteria.p__Bacillota.c__Clostridia.o__Lachnospirales.f__Lachnospiraceae.g__Simiaoa
g__Sodaliphilus	3.64671	FB_H	3.22568	0.0153138217134	k__Bacteria.p__Bacteroidota.c__Bacteroidia.o__Bacteroidales.f__Muribaculaceae.g__Sodaliphilus
g__Spiroplasma	3.37653	FB_L	2.72372	0.0110744376762	k__Bacteria.p__Mycoplasmatota.c__Mollicutes.o__Entomoplasmatales.f__Spiroplasmataceae.g__Spiroplasma
g__Staphylococcus	3.81423	FB_L	3.15933	0.00558361680638	k__Bacteria.p__Bacillota.c__Bacilli.o__Bacillales.f__Staphylococcaceae.g__Staphylococcus
g__Streptococcus	4.07563	FB_L	3.31861	0.0179263390766	k__Bacteria.p__Bacillota.c__Bacilli.o__Lactobacillales.f__Streptococcaceae.g__Streptococcus
g__Subdoligranulum	3.71411	FB_L	2.95259	0.00665672722761	k__Bacteria.p__Bacillota.c__Clostridia.o__Eubacteriales.f__Oscillospiraceae.g__Subdoligranulum
g__Thomasclavelia	3.31326	FB_L	2.55789	0.00099868637918	k__Bacteria.p__Bacillota.c__Erysipelotrichia.o__Erysipelotrichales.f__Coprobacillaceae.g__Thomasclavelia
g__Treponema	4.71823	FB_L	4.24775	0.0153138217134	k__Bacteria.p__Spirochaetota.c__Spirochaetia.o__Spirochaetales.f__Treponemataceae.g__Treponema
o__Actinomycetales	3.19508	FB_L	2.50318	0.00558361680638	k__Bacteria.p__Actinomycetota.c__Actinomycetes.o__Actinomycetales
o__Bacillales	4.73284	FB_L	4.07511	0.00466913180502	k__Bacteria.p__Bacillota.c__Bacilli.o__Bacillales
o__Bacteroidales	5.72523	FB_H	5.07834	0.00791178868071	k__Bacteria.p__Bacteroidota.c__Bacteroidia.o__Bacteroidales
o__Eggerthellales	3.34158	FB_L	2.69631	0.00323491191691	k__Bacteria.p__Actinomycetota.c__Coriobacteriia.o__Eggerthellales
o__Entomoplasmatales	3.46782	FB_L	2.81347	0.00937476845943	k__Bacteria.p__Mycoplasmatota.c__Mollicutes.o__Entomoplasmatales
o__Eubacteriales	5.10839	FB_L	4.37884	0.00149616428975	k__Bacteria.p__Bacillota.c__Clostridia.o__Eubacteriales
o__Flavobacteriales	4.35292	FB_L	3.61791	0.0110744376762	k__Bacteria.p__Bacteroidota.c__Flavobacteriia.o__Flavobacteriales
o__Fusobacteriales	3.70574	FB_L	3.04507	0.00466913180502	k__Bacteria.p__Fusobacteriota.c__Fusobacteriia.o__Fusobacteriales
o__Hyphomicrobiales	4.02766	FB_L	3.30565	0.00558361680638	k__Bacteria.p__Pseudomonadota.c__Alphaproteobacteria.o__Hyphomicrobiales
o__Lactobacillales	4.51818	FB_L	3.77025	0.0110744376762	k__Bacteria.p__Bacillota.c__Bacilli.o__Lactobacillales
o__Micrococcales	3.83616	FB_L	3.09613	0.0130425199406	k__Bacteria.p__Actinomycetota.c__Actinomycetes.o__Micrococcales
o__Mycobacteriales	3.73797	FB_L	2.99852	0.00665672722761	k__Bacteria.p__Actinomycetota.c__Actinomycetes.o__Mycobacteriales
o__Mycoplasmoidales	3.45109	FB_L	2.78524	0.00665672722761	k__Bacteria.p__Mycoplasmatota.c__.o__Mycoplasmoidales
o__Oceanospirillales	3.38114	FB_L	2.6365	0.00558361680638	k__Bacteria.p__Pseudomonadota.c__Gammaproteobacteria.o__Oceanospirillales
o__Peptostreptococcales	4.02844	FB_L	3.36738	0.00221369195459	k__Bacteria.p__Bacillota.c__Clostridia.o__Peptostreptococcales
o__Propionibacteriales	3.29271	FB_L	2.52183	0.0179263390766	k__Bacteria.p__Actinomycetota.c__Actinomycetes.o__Propionibacteriales
o__Pseudomonadales	3.82139	FB_L	3.06285	0.0110744376762	k__Bacteria.p__Pseudomonadota.c__Gammaproteobacteria.o__Pseudomonadales
o__Rhodobacterales	3.53618	FB_L	2.8434	0.00665672722761	k__Bacteria.p__Pseudomonadota.c__Alphaproteobacteria.o__Rhodobacterales
o__Rhodospirillales	3.35179	FB_L	2.61595	0.00937476845943	k__Bacteria.p__Pseudomonadota.c__Alphaproteobacteria.o__Rhodospirillales
o__Selenomonadales	3.50161	FB_L	2.85871	0.00389241712278	k__Bacteria.p__Bacillota.c__Negativicutes.o__Selenomonadales
o__Sphingobacteriales	3.63154	FB_L	2.78223	0.0179263390766	k__Bacteria.p__Bacteroidota.c__Sphingobacteriia.o__Sphingobacteriales
o__Sphingomonadales	3.39684	FB_L	2.62316	0.0153138217134	k__Bacteria.p__Pseudomonadota.c__Alphaproteobacteria.o__Sphingomonadales
o__Spirochaetales	4.73581	FB_L	4.25956	0.0130425199406	k__Bacteria.p__Spirochaetota.c__Spirochaetia.o__Spirochaetales
o__Thermoanaerobacterales	3.29178	FB_L	2.6576	0.00122428326443	k__Bacteria.p__Bacillota.c__Clostridia.o__Thermoanaerobacterales
o__Tissierellales	3.73309	FB_L	3.09824	0.00323491191691	k__Bacteria.p__Bacillota.c__Tissierellia.o__Tissierellales
o__Verrucomicrobiales	3.23457	FB_L	2.64097	0.00937476845943	k__Bacteria.p__Verrucomicrobiota.c__Verrucomicrobiia.o__Verrucomicrobiales
p__Bacillota	5.63162	FB_L	4.84804	0.00558361680638	k__Bacteria.p__Bacillota
p__Bacteroidota	5.74684	FB_H	5.05495	0.00937476845943	k__Bacteria.p__Bacteroidota
p__Cyanobacteriota	3.67307	FB_L	2.95788	0.00665672722761	k__Bacteria.p__Cyanobacteriota
p__Fusobacteriota	3.70574	FB_L	3.04507	0.00466913180502	k__Bacteria.p__Fusobacteriota
p__Mycoplasmatota	3.95955	FB_L	3.30402	0.0110744376762	k__Bacteria.p__Mycoplasmatota
p__Spirochaetota	4.74385	FB_L	4.26452	0.0130425199406	k__Bacteria.p__Spirochaetota
p__Verrucomicrobiota	3.36389	FB_L	2.73233	0.0130425199406	k__Bacteria.p__Verrucomicrobiota
s___Clostridium_scindens	3.50135	FB_L	2.79092	0.0110744376762	k__Bacteria.p__Bacillota.c__Clostridia.o__Lachnospirales.f__Lachnospiraceae.g__Lachnoclostridium.s___Clostridium_scindens
s___Ruminococcus_torques	3.56608	FB_L	2.90174	0.00122428326443	k__Bacteria.p__Bacillota.c__Clostridia.o__Lachnospirales.f__Lachnospiraceae.g__Mediterraneibacter.s___Ruminococcus_torques
s__albus	3.31576	FB_L	2.78522	0.00149616428975	k__Bacteria.p__Bacillota.c__Clostridia.o__Eubacteriales.f__Oscillospiraceae.g__Ruminococcus.s__albus
s__anthracis	3.11064	FB_L	2.55269	0.00389241712278	k__Bacteria.p__Bacillota.c__Bacilli.o__Bacillales.f__Bacillaceae.g__Bacillus.s__anthracis
s__argi	3.30804	FB_L	2.65287	0.00268017172807	k__Bacteria.p__Bacillota.c__Clostridia.o__Lachnospirales.f__Lachnospiraceae.g__Blautia.s__argi
s__aureus	3.27434	FB_L	2.6394	0.00323491191691	k__Bacteria.p__Bacillota.c__Bacilli.o__Bacillales.f__Staphylococcaceae.g__Staphylococcus.s__aureus
s__beijerinckii	3.31298	FB_L	2.75544	0.00937476845943	k__Bacteria.p__Bacillota.c__Clostridia.o__Eubacteriales.f__Clostridiaceae.g__Clostridium.s__beijerinckii
s__bicirculans_exWegmanetal_2014_	3.33016	FB_L	2.80292	0.00323491191691	k__Bacteria.p__Bacillota.c__Clostridia.o__Eubacteriales.f__Oscillospiraceae.g__Ruminococcus.s__bicirculans_exWegmanetal_2014_
s__bilis	3.26752	FB_L	2.55846	0.00665672722761	k__Bacteria.p__Bacillota.c__Clostridia.o__Lachnospirales.f__Lachnospiraceae.g__Claveliimonas.s__bilis
s__bolteae	3.23563	FB_L	2.58356	0.00466913180502	k__Bacteria.p__Bacillota.c__Clostridia.o__Lachnospirales.f__Lachnospiraceae.g__Enterocloster.s__bolteae
s__botulinum	3.31969	FB_L	2.54695	0.00937476845943	k__Bacteria.p__Bacillota.c__Clostridia.o__Eubacteriales.f__Clostridiaceae.g__Clostridium.s__botulinum
s__bovis	3.28723	FB_L	2.71849	0.000532005505139	k__Bacteria.p__Bacillota.c__Clostridia.o__Eubacteriales.f__Oscillospiraceae.g__Ruminococcus.s__bovis
s__butyriciproducens	3.37434	FB_L	2.76615	0.00122428326443	k__Bacteria.p__Bacillota.c__Clostridia.o__Eubacteriales.f__.g__Intestinimonas.s__butyriciproducens
s__catus	3.28462	FB_L	2.65842	0.00389241712278	k__Bacteria.p__Bacillota.c__Clostridia.o__Lachnospirales.f__Lachnospiraceae.g__Coprococcus.s__catus
s__champanellensis	3.35744	FB_L	2.81034	0.00182273516639	k__Bacteria.p__Bacillota.c__Clostridia.o__Eubacteriales.f__Oscillospiraceae.g__Ruminococcus.s__champanellensis
s__clostridioformis	3.19733	FB_L	2.50595	0.0110744376762	k__Bacteria.p__Bacillota.c__Clostridia.o__Lachnospirales.f__Lachnospiraceae.g__Enterocloster.s__clostridioformis
s__colihominis	3.17677	FB_L	2.63311	0.000812117134894	k__Bacteria.p__Bacillota.c__Clostridia.o__Eubacteriales.f__Oscillospiraceae.g__Anaerotruncus.s__colihominis
s__copri	5.14789	FB_H	4.73234	0.00937476845943	k__Bacteria.p__Bacteroidota.c__Bacteroidia.o__Bacteroidales.f__Prevotellaceae.g__Segatella.s__copri
s__crossotus	3.48718	FB_L	2.91509	0.00665672722761	k__Bacteria.p__Bacillota.c__Clostridia.o__Lachnospirales.f__Lachnospiraceae.g__Butyrivibrio.s__crossotus
s__faecalis	3.55181	FB_L	2.90125	0.00558361680638	k__Bacteria.p__Bacillota.c__Clostridia.o__Eubacteriales.f__Oscillospiraceae.g__Pusillibacter.s__faecalis
s__fibrisolvens	3.5269	FB_L	2.86831	0.0153138217134	k__Bacteria.p__Bacillota.c__Clostridia.o__Lachnospirales.f__Lachnospiraceae.g__Butyrivibrio.s__fibrisolvens
s__formicigenerans	3.36476	FB_L	2.70167	0.00099868637918	k__Bacteria.p__Bacillota.c__Clostridia.o__Lachnospirales.f__Lachnospiraceae.g__Dorea.s__formicigenerans
s__gnavus	3.79567	FB_L	3.20875	0.00937476845943	k__Bacteria.p__Bacillota.c__Clostridia.o__Lachnospirales.f__Lachnospiraceae.g__Mediterraneibacter.s__gnavus
s__hadrus	3.33533	FB_L	2.55299	0.0179263390766	k__Bacteria.p__Bacillota.c__Clostridia.o__Lachnospirales.f__Lachnospiraceae.g__Anaerostipes.s__hadrus
s__hallii	3.75903	FB_L	3.0193	0.00466913180502	k__Bacteria.p__Bacillota.c__Clostridia.o__Lachnospirales.f__Lachnospiraceae.g__Anaerobutyricum.s__hallii
s__hansenii	3.434	FB_L	2.68007	0.0110744376762	k__Bacteria.p__Bacillota.c__Clostridia.o__Lachnospirales.f__Lachnospiraceae.g__Blautia.s__hansenii
s__hathewayi	3.30002	FB_L	2.56235	0.0130425199406	k__Bacteria.p__Bacillota.c__Clostridia.o__Eubacteriales.f__Clostridiaceae.g__Hungatella.s__hathewayi
s__hominis	3.57523	FB_L	2.94601	0.00558361680638	k__Bacteria.p__Bacillota.c__Clostridia.o__Eubacteriales.f__Oscillospiraceae.g__Oscillibacter.s__hominis
s__lactatiformans	3.45275	FB_L	2.54256	0.0153138217134	k__Bacteria.p__Bacillota.c__Clostridia.o__Eubacteriales.f__Oscillospiraceae.g__Ruthenibacterium.s__lactatiformans
s__longicatena	3.54263	FB_L	2.78881	0.00558361680638	k__Bacteria.p__Bacillota.c__Clostridia.o__Lachnospirales.f__Lachnospiraceae.g__Dorea.s__longicatena
s__massiliensis_exDurandetal_2017_	4.08342	FB_L	3.49146	0.00268017172807	k__Bacteria.p__Bacillota.c__Clostridia.o__Lachnospirales.f__Lachnospiraceae.g__Blautia.s__massiliensis_exDurandetal_2017_
s__obeum	3.70924	FB_L	2.88016	0.00268017172807	k__Bacteria.p__Bacillota.c__Clostridia.o__Lachnospirales.f__Lachnospiraceae.g__Blautia.s__obeum
s__plautii	3.65412	FB_L	3.01254	0.00149616428975	k__Bacteria.p__Bacillota.c__Clostridia.o__Eubacteriales.f__Oscillospiraceae.g__Flavonifractor.s__plautii
s__pleomorphus	3.64671	FB_H	3.22568	0.0153138217134	k__Bacteria.p__Bacteroidota.c__Bacteroidia.o__Bacteroidales.f__Muribaculaceae.g__Sodaliphilus.s__pleomorphus
s__pneumoniae	3.28631	FB_L	2.50451	0.0153138217134	k__Bacteria.p__Pseudomonadota.c__Gammaproteobacteria.o__Enterobacterales.f__Enterobacteriaceae.g__Klebsiella.s__pneumoniae
s__prausnitzii	3.94017	FB_L	3.06718	0.0153138217134	k__Bacteria.p__Bacillota.c__Clostridia.o__Eubacteriales.f__Oscillospiraceae.g__Faecalibacterium.s__prausnitzii
s__saccharophilum	3.20257	FB_L	2.76061	0.00268017172807	k__Bacteria.p__Spirochaetota.c__Spirochaetia.o__Spirochaetales.f__Treponemataceae.g__Treponema.s__saccharophilum
s__sp_AD58	4.24984	FB_H	3.72147	0.0130425199406	k__Bacteria.p__Bacteroidota.c__Bacteroidia.o__Bacteroidales.f__Tannerellaceae.g__Parabacteroides.s__sp_AD58
s__sp_ART55_1	3.18902	FB_L	2.61191	0.00937476845943	k__Bacteria.p__Bacillota.c__Clostridia.o__Lachnospirales.f__Lachnospiraceae.g__Coprococcus.s__sp_ART55_1
s__sp_C1	3.22656	FB_L	2.57534	0.00221369195459	k__Bacteria.p__Bacillota.c__Clostridia.o__Eubacteriales.f__Clostridiaceae.g__Clostridium.s__sp_C1
s__sp_FMBCY1	3.48125	FB_L	2.96216	0.00099868637918	k__Bacteria.p__Bacillota.c__Clostridia.o__Eubacteriales.f__Oscillospiraceae.g__Ruminococcus.s__sp_FMBCY1
s__sp_KGMB00164	3.52888	FB_L	2.90497	0.00791178868071	k__Bacteria.p__Bacillota.c__Clostridia.o__Eubacteriales.f__.g__Flintibacter.s__sp_KGMB00164
s__sp_M62_1	3.27872	FB_L	2.63048	0.00791178868071	k__Bacteria.p__Bacillota.c__Clostridia.o__Eubacteriales.f__Clostridiaceae.g__Clostridium.s__sp_M62_1
s__sp_MB12_C1	3.15763	FB_L	2.53145	0.0179263390766	k__Bacteria.p__Bacillota.c__Clostridia.o__Lachnospirales.f__Lachnospiraceae.g__Kineothrix.s__sp_MB12_C1
s__sp_PEA192	3.56212	FB_L	2.89239	0.00182273516639	k__Bacteria.p__Bacillota.c__Clostridia.o__Eubacteriales.f__Oscillospiraceae.g__Oscillibacter.s__sp_PEA192
s__uniformis	4.38821	FB_H	3.94447	0.00323491191691	k__Bacteria.p__Bacteroidota.c__Bacteroidia.o__Bacteroidales.f__Bacteroidaceae.g__Bacteroides.s__uniformis
s__variabile	3.39328	FB_L	2.65861	0.00149616428975	k__Bacteria.p__Bacillota.c__Clostridia.o__Eubacteriales.f__Oscillospiraceae.g__Subdoligranulum.s__variabile
s__ventriosum	3.1772	FB_L	2.56003	0.0130425199406	k__Bacteria.p__Bacillota.c__Clostridia.o__Eubacteriales.f__Eubacteriaceae.g__Eubacterium.s__ventriosum
s__welbionis	3.60125	FB_L	3.01227	0.00221369195459	k__Bacteria.p__Bacillota.c__Clostridia.o__Eubacteriales.f__Oscillospiraceae.g__Dysosmobacter.s__welbionis
	3.45109	FB_L	2.78524	0.00665672722761	k__Bacteria.p__Mycoplasmatota.c__
