# Supplementary material for: Integrated multi-omics analysis reveals rumen and rectal microbiota–metabolite interaction features in polytocous fine-wool sheep with divergent residual feed intake
Source: Front Microbiol. 2026 Jan 22;16:1712307. doi: 10.3389/fmicb.2025.1712307 (PMC12880820; doi:10.3389/fmicb.2025.1712307)
Supplement: SUPPLEMENTARY TABLE S7 — Differential KEGG orthologs (KOs) in the rumen with extended error bar statistics from STAMP. [file Table_7.XLSX]

## Sheet: Rumen_diff_ko
Differential KEGG Orthologs (KOs) in the Rumen with Extended Error Bar Statistics from STAMP
KEGG_ko	PathwayL1	PathwayL2	Pathway	KoDescription	LW.H: mean rel. freq. (%)	LW.L: mean rel. freq. (%)	p-values	p-values (corrected)	Difference between means	95.0% lower CI	95.0% upper CI	H1	H2	H3	H4	H5	H6	H7	H8	H9	H10	H11	H12	L1	L2	L3	L4	L5	L6	L7	L8	L9	L10	L11	L12
K00003	Metabolism	Amino acid metabolism	Glycine, serine and threonine metabolism [PATH:ko00260]	hom; homoserine dehydrogenase [EC:1.1.1.3]	0.0167939120504	0.0126545001366	0.00872300467955	0.00872300467955	0.00413941191384	0.00115769996989	0.00712112385779	33.3691	57.0643	70.3695	58.7777	59.1062	43.9398	62.6069	50.6587	76.8689	60.2963	88.1309	57.0235	42.9188	34.3319	65.5398	70.986	40.8422	42.8719	42.1265	33.4709	52.4232	58.4367	37.5015	38.4706
K00005	Metabolism	Carbohydrate metabolism	Propanoate metabolism [PATH:ko00640]	gldA; glycerol dehydrogenase [EC:1.1.1.6]	0.00529406686461	0.00298569850373	0.0056325322272	0.0056325322272	0.00230836836088	0.000786091985664	0.00383064473609	11.0739	13.0019	19.8347	29.223	7.80109	20.9409	12.3229	30.604	31.1675	19.9588	18.2406	11.5627	6.18217	15.1065	13.1618	11.753	11.8475	9.42929	9.8582	9.74532	11.7302	4.12312	15.7074	12.3544
K00013	Metabolism	Amino acid metabolism	Histidine metabolism [PATH:ko00340]	hisD; histidinol dehydrogenase [EC:1.1.1.23]	0.0468426748914	0.0412744211123	0.0198084989338	0.0198084989338	0.00556825377911	0.00101249561575	0.0101240119425	173.262	161.552	159.894	162.621	188.345	163.39	162.589	166.072	171.5	175.825	162.839	149.622	178.037	141.337	103.677	151.432	166.982	167.137	143.724	175.259	114.093	160.279	168.068	154.868
K00027	Metabolism	Carbohydrate metabolism	Pyruvate metabolism [PATH:ko00620]	ME2, sfcA, maeA; malate dehydrogenase (oxaloacetate-decarboxylating) [EC:1.1.1.38]	0.0330566178827	0.0261488218668	0.00132186414568	0.00132186414568	0.00690779601593	0.00307319917165	0.0107423928602	89.3877	143.247	122.215	121.907	120.033	105.549	117.843	130.934	145.292	108.885	93.6274	107.318	88.4341	97.1097	92.3194	102.294	103.888	89.6248	101.196	79.8537	91.1096	128.684	101.62	81.688
K00057	Metabolism	Lipid metabolism	Glycerophospholipid metabolism [PATH:ko00564]	gpsA; glycerol-3-phosphate dehydrogenase (NAD(P)+) [EC:1.1.1.94]	0.0490579802768	0.0551486	0.00248758381477	0.00248758381477	-0.00609059	-0.00978085	-0.00240032	196.65	193.553	162.536	186.958	176.941	173.892	152.973	147.436	186.543	166.737	215.306	142.269	228.495	193.297	203.883	196.089	158.658	230.828	254.158	181.729	197.01	231.38	213.104	166.304
K00122	Metabolism	Carbohydrate metabolism	Glyoxylate and dicarboxylate metabolism [PATH:ko00630]	FDH; formate dehydrogenase [EC:1.17.1.9]	5.07642058603e-05	2.1674160792e-05	0.0422252	0.0422252	2.90900450683e-05	1.16987333802e-06	5.70102167987e-05	0.154932	0.201398	0.056245	0.047159	0.115403	0.185973	0.284981	0.022439	0.604097	0.252078	0.065556	0.194997	0.041172	0.084996	0.13152	0.007652	0.029994	0.145837	0.107542	0	0.179881	0.168421	0.042033	0.037489
K00123	Metabolism	Carbohydrate metabolism	Glyoxylate and dicarboxylate metabolism [PATH:ko00630]	fdoG, fdhF, fdwA; formate dehydrogenase major subunit [EC:1.17.1.9]	0.00795421344111	0.0137399595614	0.0325381145213	0.0325381145213	-0.00578575	-0.0110387	-0.000532773	32.5167	23.6104	17.6488	29.259	25.7436	13.037	16.9061	11.7629	55.6279	21.7918	81.7323	19.4145	83.1361	24.352	90.8082	39.9968	17.8442	47.5687	92.8956	33.0012	80.1087	47.0651	41.6533	20.2175
K00133	Metabolism	Amino acid metabolism	Glycine, serine and threonine metabolism [PATH:ko00260]	asd; aspartate-semialdehyde dehydrogenase [EC:1.2.1.11]	0.0621816345456	0.0714818	0.00201138590123	0.00201138590123	-0.00930016	-0.0147016	-0.00389873	269.857	206.602	210.996	210.991	208.283	231.668	205.426	228.526	238.527	216.358	227.35	201.023	327.37	279.411	277.239	196.977	210.497	322.094	257.866	230.696	243.342	273.889	300.937	261.088
K00148	Metabolism	Energy metabolism	Methane metabolism [PATH:ko00680]	fdhA; glutathione-independent formaldehyde dehydrogenase [EC:1.2.1.46]	0.000617072232096	0.00322575650151	0.0338093	0.0338093	-0.00260868	-0.00498133	-0.000236043	8.1777	0.492869	0.01933	6.11271	2.14601	0.297833	0.280055	0.037958	3.01142	5.10858	0.935248	0.438778	39.2887	3.64932	4.05844	0.049543	0.680865	27.7153	33.7165	0.019079	11.4459	4.46286	25.7372	0.433937
K00170	Metabolism	Carbohydrate metabolism	Glycolysis / Gluconeogenesis [PATH:ko00010]	porB; pyruvate ferredoxin oxidoreductase beta subunit [EC:1.2.7.1]	0.00623057676552	0.0128409626047	0.00475038434801	0.00475038434801	-0.00661039	-0.0109012	-0.00231956	57.0725	14.58	21.2281	22.2834	25.8565	32.1035	11.5806	14.9432	22.866	21.0621	15.0565	10.0526	91.2816	49.1192	20.2341	14.6034	22.3294	76.3219	72.6878	48.5423	31.8832	48.5606	78.5978	28.1552
K00215	Metabolism	Amino acid metabolism	Lysine biosynthesis [PATH:ko00300]	dapB; 4-hydroxy-tetrahydrodipicolinate reductase [EC:1.17.1.8]	0.0598484369339	0.0561328959615	0.0324094928067	0.0324094928067	0.00371554097243	0.00034131531996	0.00708976662491	227.423	209.221	187.899	219.345	204.02	215.08	201.371	207.231	268.27	206.158	215.878	196.012	231.767	233.944	224.969	195.568	175.381	200.894	193.743	202.61	199.616	222.378	215.814	191.278
K00241	Metabolism	Carbohydrate metabolism	Citrate cycle (TCA cycle) [PATH:ko00020]	sdhC, frdC; succinate dehydrogenase / fumarate reductase, cytochrome b subunit	0.0471767751283	0.0397883798682	0.0236544194036	0.0236544194036	0.00738839526015	0.00108843584208	0.0136883546782	156.176	176.79	154.299	126.022	171.982	175.259	178.502	197.949	151.952	160.161	173.907	182.082	146.952	157.107	182.394	154.995	181.735	102.855	107.732	146.627	129.701	145.627	156.471	138.628
K00245	Metabolism	Carbohydrate metabolism	Citrate cycle (TCA cycle) [PATH:ko00020]	frdB; fumarate reductase iron-sulfur subunit [EC:1.3.5.4]	0.00874021091287	0.0123607226555	0.0489359552104	0.0489359552104	-0.00362051	-0.00722211	-1.89142e-05	45.2461	12.9497	35.5389	33.4034	28.2263	37.7264	33.712	27.0252	18.8099	45.0048	21.8892	31.615	74.815	49.938	12.5488	23.6769	32.6284	73.3178	69.3735	49.0254	29.9647	30.7619	69.5289	39.4119
K00246	Metabolism	Carbohydrate metabolism	Citrate cycle (TCA cycle) [PATH:ko00020]	frdC; fumarate reductase subunit C	0.0124084999299	0.0216244	0.0219139328398	0.0219139328398	-0.00921594	-0.0169321	-0.0014998	84.3488	16.3503	63.5479	50.7066	31.0487	69.6426	38.209	43.3477	20.5514	61.8424	8.66453	37.2161	137.756	93.424	16.8693	19.9273	64.9811	133.7	127.79	86.7372	51.7982	40.2682	129.837	68.5989
K00247	Metabolism	Carbohydrate metabolism	Citrate cycle (TCA cycle) [PATH:ko00020]	frdD; fumarate reductase subunit D	0.0162307303037	0.0267017981355	0.0495304442695	0.0495304442695	-0.0104711	-0.0209183	-2.3858e-05	127.501	21.9421	70.4375	68.283	45.334	92.4356	42.7651	59.1522	29.5411	82.4628	3.70424	45.127	189.355	129.17	7.84305	18.0298	90.8017	120.094	159.389	124	52.9192	55.928	160.296	88.8444
K00254	Metabolism	Nucleotide metabolism	Pyrimidine metabolism [PATH:ko00240]	DHODH, pyrD; dihydroorotate dehydrogenase [EC:1.3.5.2]	0.0104269128997	0.0146964293536	0.0240278967988	0.0240278967988	-0.00426952	-0.00791095	-0.000628079	61.9064	20.2599	38.596	34.7527	34.6776	48.6547	30.8663	39.6183	23.0932	47.2723	36.9051	28.2885	62.4003	53.4999	23.5228	29.6654	38.102	85.0682	62.865	54.9159	63.861	38.8202	93.9436	49.8833
K00266	Metabolism	Energy metabolism	Nitrogen metabolism [PATH:ko00910]	gltD; glutamate synthase (NADPH) small chain [EC:1.4.1.13]	0.0914034037515	0.0813337804389	0.00899974294044	0.00899974294044	0.0100696233125	0.00278390834182	0.0173553382833	299.646	389.159	304.131	322.156	315.917	285.856	339.663	336.744	361.749	287.492	334.134	320.615	317.618	284.573	287.109	340.282	302.651	312.606	268.825	273.131	268.131	371.332	320.252	257.882
K00275	Metabolism	Metabolism of cofactors and vitamins	Vitamin B6 metabolism [PATH:ko00750]	pdxH, PNPO; pyridoxamine 5'-phosphate oxidase [EC:1.4.3.5]	0.00846196177807	0.0138395486169	0.0298165933336	0.0298165933336	-0.00537759	-0.0101684	-0.00058679	62.8364	8.80661	36.1184	29.8141	22.6397	47.7919	23.9048	33.5693	17.6546	40.5457	13.6464	22.5375	73.9928	56.744	9.46527	16.9599	44.1232	81.9929	63.9554	63.2101	35.2885	28.9779	99.3705	45.5488
K00282	Metabolism	Carbohydrate metabolism	Glyoxylate and dicarboxylate metabolism [PATH:ko00630]	gcvPA; glycine dehydrogenase subunit 1 [EC:1.4.4.2]	0.0216199531056	0.0185202976227	0.0330474655906	0.0330474655906	0.0030996554829	0.000276088619317	0.00592322234649	76.7339	92.172	62.7519	45.9287	73.6227	73.8739	82.21	80.5538	100.206	77.8432	75.0466	80.787	73.5257	76.8147	73.0638	70.9801	75.0846	46.9088	65.4849	65.3915	65.7915	74.6594	63.683	65.3507
K00303	Metabolism	Amino acid metabolism	Glycine, serine and threonine metabolism [PATH:ko00260]	soxB; sarcosine oxidase, subunit beta [EC:1.5.3.1]	0.00434515004522	0.00216062697858	0.0118549395805	0.0118549395805	0.00218452306664	0.000549320572115	0.00381972556117	11.0549	21.6512	14.721	32.086	7.90043	7.2625	10.433	27.5924	20.9461	10.2307	14.7866	6.93686	5.32521	6.40657	18.0857	14.0541	2.95228	5.51591	7.23566	4.21493	11.3376	6.44209	11.4549	3.20838
K00330	Metabolism	Energy metabolism	Oxidative phosphorylation [PATH:ko00190]	nuoA; NADH-quinone oxidoreductase subunit A [EC:7.1.1.2]	0.0675921017062	0.0513114687193	0.0132015449481	0.0132015449481	0.0162806329869	0.00376898492986	0.0287923	175.796	294.449	233.617	162.555	286.079	244.845	272.039	251.335	215.685	254.884	168.345	300.222	166.778	210.104	186.398	246.906	248.674	124.28	147.481	199.992	122.936	209.18	204.973	185.5
K00331	Metabolism	Energy metabolism	Oxidative phosphorylation [PATH:ko00190]	nuoB; NADH-quinone oxidoreductase subunit B [EC:7.1.1.2]	0.0330821924503	0.0273808	0.0277585161471	0.0277585161471	0.00570135768528	0.000684348375013	0.0107183669956	87.4109	147.288	122.79	96.8129	128.595	111.024	131.081	103.928	130.077	123.43	90.4423	131.886	99.8168	116.873	107.313	135.541	108.176	73.7718	70.2052	93.8097	80.3004	116.218	107.314	97.649
K00337	Metabolism	Energy metabolism	Oxidative phosphorylation [PATH:ko00190]	nuoH; NADH-quinone oxidoreductase subunit H [EC:7.1.1.2]	0.0262707	0.0209537810149	0.0233238907415	0.0233238907415	0.00531688111907	0.000795331831215	0.00983843040693	70.3285	114.654	91.3089	73.8208	107.002	91.7172	113.097	90.4136	86.7153	101.447	62.4308	109.499	70.8088	83.8248	85.1435	95.6812	95.5947	56.5434	52.6932	76.5625	56.1424	98.9999	82.184	68.7157
K00338	Metabolism	Energy metabolism	Oxidative phosphorylation [PATH:ko00190]	nuoI; NADH-quinone oxidoreductase subunit I [EC:7.1.1.2]	0.0376744062765	0.0294404606239	0.0162799102566	0.0162799102566	0.0082339456526	0.0016784337069	0.0147894575983	101.637	171.253	118.749	94.9458	157.644	139.667	157.095	132.19	132.695	147.303	90.756	152.441	109.031	120.112	124.478	141.308	120.355	73.9351	78.0236	113.188	68.8356	125.451	115.506	106.714
K00339	Metabolism	Energy metabolism	Oxidative phosphorylation [PATH:ko00190]	nuoJ; NADH-quinone oxidoreductase subunit J [EC:7.1.1.2]	0.0368195975649	0.0290503	0.0349621294645	0.0349621294645	0.00776924766589	0.000605074616589	0.0149334207152	97.1184	162.637	114.851	91.1601	155.947	133.011	165.392	113.2	124.022	149.507	84.6707	167.244	104.999	113.504	114.588	141.527	123.673	68.0171	77.6829	114.751	71.5233	135.937	114.807	98.5961
K00340	Metabolism	Energy metabolism	Oxidative phosphorylation [PATH:ko00190]	nuoK; NADH-quinone oxidoreductase subunit K [EC:7.1.1.2]	0.0707393198461	0.0541504349576	0.0184671887342	0.0184671887342	0.0165888848885	0.00310100467847	0.0300767650986	181.843	318.887	201.125	179.681	291.844	248.4	312.497	255.601	216.124	303.117	176.505	307.353	206.605	216.47	211.293	245.472	255.218	129.327	163.004	220.258	131.337	184.591	218.072	197.979
K00341	Metabolism	Energy metabolism	Oxidative phosphorylation [PATH:ko00190]	nuoL; NADH-quinone oxidoreductase subunit L [EC:7.1.1.2]	0.0252906474241	0.0196005165776	0.0173252316087	0.0173252316087	0.00569013084658	0.00111488959929	0.0102653720939	60.8433	103.819	81.4504	66.3829	105.64	80.8792	121.854	80.3782	89.3983	97.7993	71.0088	112.358	79.4257	73.4823	73.1056	101.33	78.2646	49.3969	51.2822	72.2153	50.8907	85.9812	78.7207	70.42
K00342	Metabolism	Energy metabolism	Oxidative phosphorylation [PATH:ko00190]	nuoM; NADH-quinone oxidoreductase subunit M [EC:7.1.1.2]	0.0238211144732	0.0190032274202	0.0242029	0.0242029	0.00481789	0.00069530202169	0.00894047208432	60.3674	104.219	77.0478	64.1039	98.4887	83.6569	105.215	79.5537	83.5371	92.6252	58.2096	101.991	68.7281	74.412	76.1616	87.4342	80.187	48.4842	52.941	73.112	47.8267	85.1203	75.6591	67.2693
K00343	Metabolism	Energy metabolism	Oxidative phosphorylation [PATH:ko00190]	nuoN; NADH-quinone oxidoreductase subunit N [EC:7.1.1.2]	0.0243835	0.0201331	0.0375343868191	0.0375343868191	0.00425035324002	0.000270215902247	0.00823049057779	74.2835	105.256	76.4865	65.3467	100.057	85.0706	106.605	77.2787	92.2045	94.2626	55.006	102.389	74.7024	81.8602	75.8788	87.0442	78.2245	54.4425	54.3321	75.3933	53.1608	84.4556	98.3105	71.4906
K00350	Not Included in Pathway or Brite	Unclassified: metabolism	Enzymes with EC numbers	nqrE; Na+-transporting NADH:ubiquinone oxidoreductase subunit E [EC:7.2.1.1]	0.0408489165638	0.0457466935468	0.00937382475983	0.00937382475983	-0.00489778	-0.00846205	-0.0013335	170.862	155.818	134.581	122.558	155.183	154.645	138.464	128.95	146.084	155.765	137.247	142.275	209.147	179.806	164.257	136.301	157.356	170.202	175.732	183.416	147.339	165.955	195.309	145.493
K00366	Metabolism	Energy metabolism	Nitrogen metabolism [PATH:ko00910]	nirA; ferredoxin-nitrite reductase [EC:1.7.7.1]	0.00439352452433	0.000915563052826	0.0393473330035	0.0393473330035	0.0034779614715	0.000201853524397	0.00675406941861	1.02489	38.4097	1.9322	28.6967	11.6019	3.2205	9.60187	57.1446	7.17953	12.1092	2.55769	9.60669	8.79679	3.42388	1.72408	7.85434	2.08459	3.01055	1.84767	1.36214	3.41842	0.763411	1.36445	4.9516
K00392	Metabolism	Energy metabolism	Sulfur metabolism [PATH:ko00920]	sir; sulfite reductase (ferredoxin) [EC:1.8.7.1]	0.0131543938394	0.00703877650233	0.0269414656427	0.0269414656427	0.00611561733704	0.000802245528596	0.0114289891455	22.2705	58.9143	44.5416	59.027	43.8483	36.3141	42.8733	116.522	12.8517	44.1992	28.1677	41.3402	16.096	32.7777	23.8103	33.7579	39.3201	23.4107	8.80769	39.2645	9.13506	18.3834	29.655	31.5794
K00557	Brite Hierarchies	Protein families: genetic information processing	Transfer RNA biogenesis [BR:ko03016]	trmA; tRNA (uracil-5-)-methyltransferase [EC:2.1.1.35]	0.00811172074502	0.0151250459711	0.0175247216216	0.0175247216216	-0.00701333	-0.0126516	-0.00137502	79.7719	8.84584	17.6228	26.8301	28.1465	39.1116	20.9237	11.9556	47.8187	27.7734	24.7738	18.6478	90.2332	54.5809	26.4865	17.3958	19.9785	91.2926	90.4902	75.2643	46.0691	44.5676	103.427	24.6387
K00590	Brite Hierarchies	Protein families: signaling and cellular processes	Prokaryotic defense system [BR:ko02048]	E2.1.1.113; site-specific DNA-methyltransferase (cytosine-N4-specific) [EC:2.1.1.113]	0.0202891579721	0.0301709579187	0.00180182	0.00180182	-0.0098818	-0.0154617	-0.00430189	60.5719	101.125	74.5816	82.624	51.4918	74.7014	60.5188	66.1621	89.8694	67.465	74.1456	63.2059	133.059	58.7024	142.846	130.911	74.4655	124.578	133.147	68.3344	139.023	77.1794	129.998	128.795
K00595	Metabolism	Metabolism of cofactors and vitamins	Porphyrin and chlorophyll metabolism [PATH:ko00860]	cobL-cbiET; precorrin-6B C5,15-methyltransferase / cobalt-precorrin-6B C5,C15-methyltransferase [EC:2.1.1.132 2.1.1.289 2.1.1.196]	0.0192535409093	0.0144000011853	0.00464950921731	0.00464950921731	0.00485354	0.00167043655452	0.00803664289347	75.5854	60.2167	64.2471	110.568	86.582	64.3854	53.3354	56.9326	72.8677	59.0993	67.7705	53.1844	36.5909	50.7392	69.723	65.9858	40.6507	41.0205	44.0265	54.0986	50.3712	70.7999	61.7959	50.4168
K00609	Metabolism	Nucleotide metabolism	Pyrimidine metabolism [PATH:ko00240]	pyrB, PYR2; aspartate carbamoyltransferase catalytic subunit [EC:2.1.3.2]	0.0513504311494	0.0536454833124	0.0444284990231	0.0444284990231	-0.00229505	-0.00452763	-6.24761e-05	197.404	201.211	177.909	197.984	184.159	180.231	171.971	167.541	201.644	168.18	184.724	161.014	226.951	189.718	193.749	189.722	172.322	220.572	203.911	183.922	202.444	192.891	232.025	174.118
K00619	Metabolism	Amino acid metabolism	Arginine biosynthesis [PATH:ko00220]	argA; amino-acid N-acetyltransferase [EC:2.3.1.1]	0.00757926439762	0.00511320734418	0.0351460017172	0.0351460017172	0.00246605705344	0.000196020005401	0.00473609410148	11.0637	15.5341	35.7871	14.2006	32.7185	27.6333	41.0216	34.7222	11.1396	26.9994	27.3565	40.2686	19.1533	15.6926	25.5542	21.9193	26.8505	15.4304	12.2328	16.2003	16.9927	15.4706	16.1172	22.4095
K00631	Metabolism	Lipid metabolism	Glycerolipid metabolism [PATH:ko00561]	plsB; glycerol-3-phosphate O-acyltransferase [EC:2.3.1.15]	0.00825059341652	0.0147732211704	0.00828066414604	0.00828066414604	-0.00652263	-0.0111656	-0.00187967	59.5958	17.6074	20.7153	57.225	27.5825	22.3872	17.0358	12.1186	38.4492	19.4596	54.2173	13.9743	93.1491	43.0007	28.0491	34.3571	18.4155	94.4559	89.9615	41.2288	53.8018	52.5887	77.0531	42.4425
K00638	Brite Hierarchies	Protein families: signaling and cellular processes	Antimicrobial resistance genes [BR:ko01504]	catB; chloramphenicol O-acetyltransferase type B [EC:2.3.1.28]	0.00538832199313	0.00237151926293	0.0353347404574	0.0353347404574	0.0030168027302	0.00024317403035	0.00579043143004	8.94398	11.9434	2.53643	13.0287	20.6355	12.6175	48.7262	2.78815	23.1525	19.7169	20.0131	44.3305	6.41896	6.9451	14.4756	12.8861	2.7708	11.2434	5.4176	5.64444	5.91973	14.4949	14.5491	5.69816
K00670	Brite Hierarchies	Protein families: genetic information processing	Membrane trafficking [BR:ko04131]	NAA30, MAK3; N-alpha-acetyltransferase 30 [EC:2.3.1.256]	0.000136807838313	4.45914923691e-05	0.0294117346455	0.0294117346455	9.22163459437e-05	1.06417355356e-05	0.000173790956352	0.59088	0.394571	0.187001	0.416304	0	0.205289	0.765524	0	0.819586	0.212805	0.818277	1.46332	0	0	0	0	0	0.200288	0.110263	0.181281	0.452954	0.387409	0.435804	0.225413
K00702	Metabolism	Carbohydrate metabolism	Starch and sucrose metabolism [PATH:ko00500]	E2.4.1.20; cellobiose phosphorylase [EC:2.4.1.20]	0.0280139882658	0.0208429008798	0.00137555284688	0.00137555284688	0.00717108738599	0.00314727502496	0.0111949	83.9328	121.496	80.8979	109.16	94.5709	65.9618	101.628	128.153	107.354	81.9877	121.762	98.1632	97.563	74.3258	67.3392	94.4705	80.8779	63.0078	62.0918	63.9547	76.7243	104.727	66.9757	70.499
K00728	Metabolism	Glycan biosynthesis and metabolism	Mannose type O-glycan biosynthesis [PATH:ko00515]	POMT, pmt; dolichyl-phosphate-mannose-protein mannosyltransferase [EC:2.4.1.109]	0.00316442687014	0.00189780396471	0.0281830453727	0.0281830453727	0.00126662290543	0.000151238939572	0.0023820068713	10.0068	4.39744	14.5066	8.78257	16.7113	5.4691	11.3906	2.10763	19.327	12.093	22.1021	10.0989	10.1021	5.62954	13.2692	8.47547	2.72718	7.66614	7.92006	0.952794	10.831	8.89763	2.1901	6.23754
K00765	Metabolism	Amino acid metabolism	Histidine metabolism [PATH:ko00340]	hisG; ATP phosphoribosyltransferase [EC:2.4.2.17]	0.0512238211129	0.0468654755336	0.0299637901459	0.0299637901459	0.0043583455793	0.000468530747294	0.0082481604113	184.321	197.315	176.417	187.143	182.751	171.656	178.639	195.469	201.402	163.819	175.048	170.176	185.939	191.971	134.886	159.869	174.038	198.768	166.748	166.646	138.922	187.478	198.487	172.741
K00784	Genetic Information Processing	Translation	RNA transport [PATH:ko03013]	rnz; ribonuclease Z [EC:3.1.26.11]	0.0690281	0.0520119971949	0.00207292837938	0.00207292837938	0.0170161	0.0071751596707	0.0268571364654	193.031	253.726	217.342	284.077	212.441	210.576	261.4	343.469	249.427	239.986	200.72	261.346	160.741	209.246	191.368	209.663	210.434	183.341	184.524	183.235	160.908	232.476	181.946	186.308
K00788	Metabolism	Metabolism of cofactors and vitamins	Thiamine metabolism [PATH:ko00730]	thiE; thiamine-phosphate pyrophosphorylase [EC:2.5.1.3]	0.0822508266237	0.0691691455721	0.0222297492501	0.0222297492501	0.0130816810515	0.00205960911802	0.0241038	266.756	379.385	251.016	341.855	327.208	279.624	325.531	232.415	291.288	262.777	226.799	316.907	319.838	299.939	273.206	283.03	221.989	196.36	214.726	246.998	184.929	316.824	245.922	259.742
K00795	Metabolism	Metabolism of terpenoids and polyketides	Terpenoid backbone biosynthesis [PATH:ko00900]	ispA; farnesyl diphosphate synthase [EC:2.5.1.1 2.5.1.10]	0.00951534150195	0.0142277305204	0.0146971458578	0.0146971458578	-0.00471239	-0.0083769	-0.00104788	58.5856	13.4041	34.7417	31.4019	34.4942	41.568	34.5857	24.5932	30.2715	43.4931	28.0353	31.3923	82.5301	54.642	21.8065	28.8427	31.1602	72.3419	77.149	63.1646	41.8509	37.6618	80.8045	45.783
K00801	Metabolism	Lipid metabolism	Steroid biosynthesis [PATH:ko00100]	FDFT1; farnesyl-diphosphate farnesyltransferase [EC:2.5.1.21]	0.00932976459828	0.0148078	0.0292020207788	0.0292020207788	-0.00547806	-0.0103356	-0.000620529	66.358	12.6457	36.8973	38.3154	29.7856	45.6458	32.5156	24.0873	17.9548	47.09	17.0832	29.0216	82.9755	66.5261	12.8106	21.777	34.7964	92.4594	86.8816	63.1048	39.0746	34.0413	86.2222	44.4595
K00813	Metabolism	Amino acid metabolism	Alanine, aspartate and glutamate metabolism [PATH:ko00250]	aspC; aspartate aminotransferase [EC:2.6.1.1]	0.00621972955644	0.0105229671122	0.0316790473674	0.0316790473674	-0.00430324	-0.00817882	-0.000427651	43.4845	9.39776	24.402	22.8118	18.8082	32.2206	19.1918	22.1538	10.904	32.3133	9.40576	19.083	64.482	44.165	4.69343	9.4638	29.0913	72.9784	63.3953	43.7548	25.0731	20.881	62.7634	32.6789
K00865	Metabolism	Carbohydrate metabolism	Glyoxylate and dicarboxylate metabolism [PATH:ko00630]	glxK, garK; glycerate 2-kinase [EC:2.7.1.165]	0.0347390942006	0.0265224961484	0.0289312825614	0.0289312825614	0.00821659805221	0.000926742988802	0.0155064531156	116.923	139.434	144.339	111.986	105.841	136.849	117.684	180.184	113.765	129.961	65.9992	106.323	55.7916	128.486	76.5217	105.882	138.986	108.489	69.4417	107.379	77.2413	73.41	112.792	105.875
K00886	Metabolism	Carbohydrate metabolism	Glycolysis / Gluconeogenesis [PATH:ko00010]	ppgK; polyphosphate glucokinase [EC:2.7.1.63]	0.00519304144419	0.00988499053766	0.0481553400139	0.0481553400139	-0.00469195	-0.0093404	-4.34969e-05	34.8993	9.63576	26.6213	27.7713	11.2704	27.3883	13.6313	17.7594	8.59542	28.0602	2.57639	11.9914	81.3554	39.4996	7.01714	8.90329	24.441	83.4135	69.0831	25.9552	25.6609	2.90296	54.7782	25.7973
K00901	Metabolism	Lipid metabolism	Glycerolipid metabolism [PATH:ko00561]	dgkA, DGK; diacylglycerol kinase (ATP) [EC:2.7.1.107]	0.0227666	0.0324267590283	0.0124281582612	0.0124281582612	-0.0096602	-0.0170109	-0.00230949	145.247	50.6011	86.2811	114.333	64.3661	99.4689	49.7687	92.9317	69.5883	87.3746	57.8676	55.1791	160.37	147.483	62.2162	71.9223	89.4828	166.273	170.747	140.484	102.715	90.4022	144.302	99.8129
K00930	Metabolism	Amino acid metabolism	Arginine biosynthesis [PATH:ko00220]	argB; acetylglutamate kinase [EC:2.7.2.8]	0.0534580321821	0.0494140796112	0.0141934834778	0.0141934834778	0.0040439525709	0.000906434257966	0.00718147088384	194.385	191.383	185.467	195.305	202.494	193.664	197.544	174.076	191.621	189.39	183.533	180.299	200.008	198.649	146.014	180.353	177.581	208.531	184.905	175.949	157.483	186.188	204.042	170.504
K00941	Metabolism	Metabolism of cofactors and vitamins	Thiamine metabolism [PATH:ko00730]	thiD; hydroxymethylpyrimidine/phosphomethylpyrimidine kinase [EC:2.7.1.49 2.7.4.7]	0.0587435713999	0.0453206910323	0.0156107264131	0.0156107264131	0.0134228803676	0.0028409276304	0.0240048331047	164.779	243.022	173.562	228.768	187.539	199.217	227.566	313.754	150.379	175.82	203.503	221.276	216.259	211.15	149.881	140.531	200.1	161.341	125.422	176.742	134.888	123.828	176.048	181.852
K00948	Metabolism	Carbohydrate metabolism	Pentose phosphate pathway [PATH:ko00030]	PRPS, prsA; ribose-phosphate pyrophosphokinase [EC:2.7.6.1]	0.0651891832786	0.0706680927024	0.0293598213065	0.0293598213065	-0.00547891	-0.0103275	-0.000630295	253.787	214.926	206.691	242.669	234.038	224.8	221.595	223.288	256.923	227.554	276.802	205.752	246.71	244.713	236.109	215.41	245.981	335.318	291.736	255.97	252.191	297.29	273.083	239.876
K00949	Metabolism	Metabolism of cofactors and vitamins	Thiamine metabolism [PATH:ko00730]	thiN, TPK1, THI80; thiamine pyrophosphokinase [EC:2.7.6.2]	0.0392062437918	0.0321584123702	0.0346027633685	0.0346027633685	0.00704783142157	0.00055901937779	0.0135366434654	103.397	189.021	140.002	148.647	107.246	128.76	117.531	164.811	155.41	116.326	184.36	118.808	82.3675	95.652	160.92	128.59	143.801	111.93	100.528	92.2153	135.434	147.68	108.068	109.199
K00954	Metabolism	Metabolism of cofactors and vitamins	Pantothenate and CoA biosynthesis [PATH:ko00770]	E2.7.7.3A, coaD, kdtB; pantetheine-phosphate adenylyltransferase [EC:2.7.7.3]	0.0920715939788	0.0995470915496	0.0146849843765	0.0146849843765	-0.0074755	-0.0133282	-0.00162277	380.447	329.062	301.706	347.24	317.178	342.187	284.124	286.82	348.05	307.954	411.46	287.702	422.536	369.674	373.775	330.531	314.133	370.378	450.105	358.703	369.28	369.143	385.405	306.761
K00957	Metabolism	Energy metabolism	Sulfur metabolism [PATH:ko00920]	cysD; sulfate adenylyltransferase subunit 2 [EC:2.7.7.4]	0.0197754201708	0.0124700628275	0.0218797284882	0.0218797284882	0.00730535734328	0.00120564199411	0.0134050726925	43.366	54.1575	69.6319	73.6247	67.6885	61.9415	98.8712	114.949	25.0027	92.7129	27.2852	98.1402	29.674	52.8143	65.3996	31.6154	68.939	28.0101	42.7335	46.7489	33.1116	34.5225	57.0026	54.8794
K00963	Metabolism	Carbohydrate metabolism	Pentose and glucuronate interconversions [PATH:ko00040]	UGP2, galU, galF; UTP--glucose-1-phosphate uridylyltransferase [EC:2.7.7.9]	0.0231868689899	0.0325513499398	0.0307023996862	0.0307023996862	-0.00936448	-0.0177617	-0.000967294	148.161	63.0532	67.6505	73.2064	80.9566	93.5294	84.0341	57.7184	120.031	87.6681	31.2419	84.3345	190.189	132.256	71.4849	66.5516	75.2561	169.337	205.943	81.6934	121.737	91.9347	161.222	96.2632
K00970	Genetic Information Processing	Folding, sorting and degradation	RNA degradation [PATH:ko03018]	pcnB; poly(A) polymerase [EC:2.7.7.19]	0.0531631500633	0.0599773745012	0.0496414527823	0.0496414527823	-0.00681422	-0.0136167	-1.17582e-05	230.017	190.505	181.671	228.147	180.689	160.505	180.495	131.008	229.939	199.218	195.491	170.239	310.311	213.026	199.41	184.398	157.426	269.586	282.945	187.3	212.311	206.19	265.45	191.159
K00978	Metabolism	Carbohydrate metabolism	Starch and sucrose metabolism [PATH:ko00500]	rfbF; glucose-1-phosphate cytidylyltransferase [EC:2.7.7.33]	0.0196240868828	0.0150794990097	0.0230496855759	0.0230496855759	0.00454458787313	0.00068996172331	0.00839921402296	68.2154	91.4885	77.0263	59.8889	45.4816	68.5744	89.0837	76.9544	56.1766	49.3882	60.7367	88.798	53.4343	36.5095	48.0688	57.075	77.9004	75.4347	46.0029	59.1232	50.7572	46.5099	76.2723	39.4949
K00980	Metabolism	Lipid metabolism	Glycerophospholipid metabolism [PATH:ko00564]	tagD; glycerol-3-phosphate cytidylyltransferase [EC:2.7.7.39]	0.0271694223426	0.0401476773817	0.00210370342259	0.00210370342259	-0.0129783	-0.0206945	-0.00526198	134.953	104.929	92.9441	127.223	113.436	116.245	98.2035	17.9884	95.604	57.486	110.235	98.9956	160.915	137.734	134.895	158.671	67.7131	187.522	194.467	174.423	157.145	156.255	184.103	80.6038
K00982	Not Included in Pathway or Brite	Unclassified: metabolism	Enzymes with EC numbers	glnE; [glutamine synthetase] adenylyltransferase / [glutamine synthetase]-adenylyl-L-tyrosine phosphorylase [EC:2.7.7.42 2.7.7.89]	0.00591470660186	0.00959953	0.043621	0.043621	-0.00368482	-0.00725286	-0.000116791	47.1628	6.73158	22.5258	22.3309	15.656	32.9055	17.7272	20.7196	13.8549	32.2385	3.33205	16.2342	52.6772	41.2503	9.05195	7.08407	29.0918	70.4562	45.7153	42.12	19.4142	21.565	58.4352	33.7378
K00992	Metabolism	Carbohydrate metabolism	Amino sugar and nucleotide sugar metabolism [PATH:ko00520]	murU; N-acetyl-alpha-D-muramate 1-phosphate uridylyltransferase [EC:2.7.7.99]	0.00868424318944	0.0149358109014	0.00619001371131	0.00619001371131	-0.00625157	-0.0104907	-0.00201246	57.412	8.93701	33.2791	31.6478	31.6063	43.9286	30.6631	27.8006	18.1112	40.9051	15.4502	29.4384	83.5349	57.6789	16.6314	22.0124	36.6598	82.2549	89.4715	59.2721	46.4338	51.5258	83.5239	42.2795
K00995	Metabolism	Lipid metabolism	Glycerophospholipid metabolism [PATH:ko00564]	pgsA, PGS1; CDP-diacylglycerol---glycerol-3-phosphate 3-phosphatidyltransferase [EC:2.7.8.5]	0.0447148418996	0.0545743732832	0.0473469968868	0.0473469968868	-0.00985953	-0.0195912	-0.000127816	204.093	144.014	155.778	179.06	149.823	152.706	117.566	124.377	229.456	140.373	223.521	106.494	218.404	182.251	184.845	164.855	125.563	259.674	274.885	131.054	248.612	303.582	208.047	142.45
K00998	Metabolism	Lipid metabolism	Glycerophospholipid metabolism [PATH:ko00564]	pssA; CDP-diacylglycerol---serine O-phosphatidyltransferase [EC:2.7.8.8]	0.0077154682344	0.0126145781471	0.0401261187495	0.0401261187495	-0.00489911	-0.00955393	-0.000244285	61.901	9.61613	35.8863	28.8214	22.5198	42.5592	22.2309	27.4907	13.0058	38.624	3.67931	21.1244	62.5949	60.8292	7.96558	10.5733	39.4092	83.5295	57.3837	59.4947	31.422	24.6213	81.0765	44.8821
K01014	Human Diseases	Cancer: overview	Chemical carcinogenesis [PATH:ko05204]	SULT1A; aryl sulfotransferase [EC:2.8.2.1]	0.000131972103013	0.00126505598532	0.0481137	0.0481137	-0.00113308	-0.00225502	-1.11494e-05	1.12573	0	0	0.4049	0.779996	0.591595	0	0	0	0.062873	3.01432	0	0	0	7.99164	2.65137	0	1.17128	14.1662	0	15.6278	15.2795	0	0.088482
K01016	Metabolism	Lipid metabolism	Steroid hormone biosynthesis [PATH:ko00140]	SULT1E1, STE; estrone sulfotransferase [EC:2.8.2.4]	0.000106461449292	0.00125423501108	0.0438187248352	0.0438187248352	-0.00114777	-0.00225777	-3.77731e-05	0.062596	0	0	0.309459	0.779996	0.591595	0	0	0	0.062873	3.01432	0	0	0	7.99164	2.6139	0	1.17128	14.1662	0	15.2001	15.2795	0	0.088482
K01025	Not Included in Pathway or Brite	Unclassified: metabolism	Enzymes with EC numbers	SULT1; sulfotransferase [EC:2.8.2.-]	0.000106461449292	0.00125423501108	0.0438187248352	0.0438187248352	-0.00114777	-0.00225777	-3.77731e-05	0.062596	0	0	0.309459	0.779996	0.591595	0	0	0	0.062873	3.01432	0	0	0	7.99164	2.6139	0	1.17128	14.1662	0	15.2001	15.2795	0	0.088482
K01028	Metabolism	Carbohydrate metabolism	Butanoate metabolism [PATH:ko00650]	E2.8.3.5A, scoA; 3-oxoacid CoA-transferase subunit A [EC:2.8.3.5]	0.00293667716803	0.00535720927164	0.0274294	0.0274294	-0.00242053	-0.00452274	-0.000318325	11.4586	7.65424	12.4194	11.6694	10.5157	10.7723	10.18	7.42027	12.4636	4.87495	17.1519	9.75743	18.9377	8.42257	30.6173	16.1498	11.3511	15.4648	26.1583	27.1638	45.5715	25.4142	7.69699	4.40246
K01031	Metabolism	Xenobiotics biodegradation and metabolism	Benzoate degradation [PATH:ko00362]	pcaI; 3-oxoadipate CoA-transferase, alpha subunit [EC:2.8.3.6]	0.000536137794133	0.00262505162605	0.00917730900779	0.00917730900779	-0.00208891	-0.00356189	-0.000615934	1.75305	0.827322	0.140365	5.00731	1.10808	0.306474	2.31805	0	1.92374	0.576408	8.13512	1.6502	12.1057	1.10846	18.9643	2.98733	2.01261	6.4982	17.7361	21.1231	16.6051	17.3813	0.178473	0.369279
K01048	Metabolism	Lipid metabolism	Glycerophospholipid metabolism [PATH:ko00564]	pldB; lysophospholipase [EC:3.1.1.5]	0.00751512322862	0.0137851972783	0.0139675	0.0139675	-0.00627007	-0.0110603	-0.00147984	50.6391	23.3062	19.7085	40.381	15.3036	24.6214	20.6448	34.4457	28.8791	24.747	19.6172	19.6123	95.3739	49.7614	18.3541	10.4432	29.8448	81.6545	91.0619	37.7443	55.1099	45.7198	86.1804	24.4741
K01091	Metabolism	Carbohydrate metabolism	Glyoxylate and dicarboxylate metabolism [PATH:ko00630]	gph; phosphoglycolate phosphatase [EC:3.1.3.18]	0.128483	0.14429	0.0480471600784	0.0480471600784	-0.0158078	-0.0314672	-0.00014843	517.121	523.475	430.411	503.73	418.958	414.838	381.334	383.411	510.332	382.649	686.995	367.818	645.251	490.917	494.632	472.555	409.55	715.863	629.552	447.281	550.119	566.001	592.082	423.832
K01092	Metabolism	Carbohydrate metabolism	Inositol phosphate metabolism [PATH:ko00562]	E3.1.3.25, IMPA, suhB; myo-inositol-1(or 4)-monophosphatase [EC:3.1.3.25]	0.0247040642071	0.0307949294915	0.0268001256907	0.0268001256907	-0.00609087	-0.0114086	-0.00077315	132.118	46.887	78.5463	84.041	118.787	85.1126	92.2435	38.2006	85.8489	107.826	97.2408	92.4134	143.233	135.904	114.224	114.996	58.5319	119.165	112.493	112.36	85.2377	133.207	134.779	108.999
K01113	Metabolism	Metabolism of cofactors and vitamins	Folate biosynthesis [PATH:ko00790]	phoD; alkaline phosphatase D [EC:3.1.3.1]	0.00866749526995	0.00479266615764	0.0254116698235	0.0254116698235	0.00387482911231	0.000545420934256	0.00720423729036	9.60241	17.1102	28.8572	31.4262	25.2864	25.1894	41.775	71.1716	12.6768	31.9238	30.8043	37.3485	13.2127	21.2486	23.9711	11.1741	35.4749	13.9341	21.684	15.1528	13.6835	9.25285	14.8572	15.5839
K01129	Metabolism	Nucleotide metabolism	Purine metabolism [PATH:ko00230]	dgt; dGTPase [EC:3.1.5.1]	0.0493876937096	0.0420563357989	0.00314036718983	0.00314036718983	0.00733135791071	0.00276367640854	0.0118990394129	173.234	210.443	156.888	171.924	168.465	161.056	186.07	178.786	198.147	156.659	174.282	170.532	141.872	162.496	181.856	167.862	147.643	140.257	135.006	154.016	132.149	206.238	150.668	139.664
K01147	Brite Hierarchies	Protein families: genetic information processing	Transfer RNA biogenesis [BR:ko03016]	rnb; exoribonuclease II [EC:3.1.13.1]	0.0106641566426	0.0158064610935	0.0212766000116	0.0212766000116	-0.0051423	-0.00943123	-0.00085338	66.6242	19.0743	41.97	57.4557	36.0662	40.4501	21.351	22.8032	41.414	45.5668	48.175	19.2915	84.1698	65.7809	22.308	37.2046	27.1289	98.2039	87.4251	64.9058	53.333	47.1901	75.4738	46.3933
K01174	Not Included in Pathway or Brite	Unclassified: metabolism	Enzymes with EC numbers	nuc; micrococcal nuclease [EC:3.1.31.1]	0.0131624598223	0.0352786	0.0398843472187	0.0398843472187	-0.0221161	-0.0430448	-0.00118751	72.8712	18.958	19.9461	87.586	37.6891	28.5209	29.9366	8.28428	145.006	44.9123	63.3004	20.8909	337.902	74.108	93.0808	32.1732	18.1319	244.454	364.412	11.4523	157.347	62.5057	223.692	13.9573
K01182	Metabolism	Carbohydrate metabolism	Galactose metabolism [PATH:ko00052]	IMA, malL; oligo-1,6-glucosidase [EC:3.2.1.10]	0.0147216583137	0.0105207190956	0.00255675171991	0.00255675171991	0.0042009392181	0.00164574923398	0.00675612920223	51.446	49.5597	58.5941	45.991	47.2849	55.1819	59.1863	74.8631	41.7465	37.5771	49.7506	53.1478	28.3107	35.733	27.6451	32.7748	48.4248	56.1254	35.025	35.1057	44.1045	28.4266	54.5012	38.1879
K01190	Metabolism	Carbohydrate metabolism	Galactose metabolism [PATH:ko00052]	lacZ; beta-galactosidase [EC:3.2.1.23]	0.177935	0.154662	0.0120863124402	0.0120863124402	0.0232728889475	0.00571520771928	0.0408305701757	571.531	695.366	594.572	574.234	698.742	630.24	656.18	654.342	676.224	578.425	633.206	617.692	558.111	627.591	590.635	616.704	651.852	447.412	484.741	491.349	494.795	719.369	619.924	528.921
K01198	Metabolism	Carbohydrate metabolism	Amino sugar and nucleotide sugar metabolism [PATH:ko00520]	xynB; xylan 1,4-beta-xylosidase [EC:3.2.1.37]	0.0393623209638	0.0272483937803	0.0257970831607	0.0257970831607	0.0121139271835	0.00167594026391	0.0225519141031	76.8033	277.483	118.003	146.137	102.624	105.944	118.232	184.812	133.704	106.825	198.787	110.029	80.396	97.7414	82.6925	129.181	135.541	100.457	73.2328	90.7972	72.5686	120.502	129.601	88.5917
K01209	Metabolism	Carbohydrate metabolism	Amino sugar and nucleotide sugar metabolism [PATH:ko00520]	abfA; alpha-L-arabinofuranosidase [EC:3.2.1.55]	0.0874031084719	0.0675984119175	0.00439408496984	0.00439408496984	0.0198046965544	0.00696233784709	0.0326470552617	254.745	467.943	248.075	296.079	314.634	280.544	312.494	355.132	337.393	284.229	278.483	290.252	292.63	293.036	180.433	270.662	293.349	209.399	215.658	245.107	199.371	280.898	267.502	237.322
K01218	Metabolism	Carbohydrate metabolism	Fructose and mannose metabolism [PATH:ko00051]	gmuG; mannan endo-1,4-beta-mannosidase [EC:3.2.1.78]	0.0617179952394	0.0385581346342	0.00148277974492	0.00148277974492	0.0231598606051	0.0102544730623	0.0360652	102.653	254.782	177.241	216.065	199.443	115.698	296.265	258.851	296.085	199.816	231.917	274.387	151.155	135.17	122.057	203.147	175.657	110.288	90.0901	113.967	120.342	171.334	192.29	118.641
K01223	Metabolism	Carbohydrate metabolism	Glycolysis / Gluconeogenesis [PATH:ko00010]	E3.2.1.86B, bglA; 6-phospho-beta-glucosidase [EC:3.2.1.86]	0.0218467877782	0.0120644813857	0.0349599109185	0.0349599109185	0.00978230639254	0.000761243826636	0.0188033689584	13.9241	16.5182	68.9017	122.368	42.0866	78.9104	109.619	115.985	120.633	73.247	39.0761	119.518	9.50036	39.9197	62.2058	22.8258	118.512	59.506	21.4865	39.7054	25.3083	10.5599	56.3424	55.0344
K01224	Not Included in Pathway or Brite	Unclassified: metabolism	Enzymes with EC numbers	E3.2.1.89; arabinogalactan endo-1,4-beta-galactosidase [EC:3.2.1.89]	0.0591380554037	0.0469308904631	0.0102003357391	0.0102003357391	0.0122071649407	0.00323679982818	0.0211775300531	228.658	209.641	188.556	188.092	211.37	191.437	248.717	258.963	233.994	204.882	113.135	230.721	166.802	196.741	149.236	180.243	184.564	131.465	130.13	177.697	154.007	231.444	201.715	167.754
K01232	Metabolism	Carbohydrate metabolism	Starch and sucrose metabolism [PATH:ko00500]	glvA; maltose-6'-phosphate glucosidase [EC:3.2.1.122]	0.00329010417246	0.00162436210901	0.0270199959175	0.0270199959175	0.00166574206345	0.000214885601784	0.00311659852511	2.62031	2.79527	20.5207	14.4226	5.75909	10.796	9.40924	25.2036	18.6077	13.6546	4.96285	9.61094	1.44696	7.40045	8.84333	1.9576	14.1225	7.59803	4.29384	6.43696	4.53188	2.25638	5.72123	5.74846
K01235	Not Included in Pathway or Brite	Unclassified: metabolism	Enzymes with EC numbers	aguA; alpha-glucuronidase [EC:3.2.1.139]	0.0218153572768	0.0172103892866	0.0048731598301	0.0048731598301	0.00460496799019	0.00156110829167	0.00764882768871	75.0853	97.5221	63.3853	74.1171	89.3464	66.8959	86.6571	87.1043	79.0298	69.6021	55.02	83.0823	76.6843	71.8712	56.2102	69.2273	74.0314	53.2346	49.1173	64.48	43.4284	72.7939	65.1945	63.5597
K01239	Metabolism	Nucleotide metabolism	Purine metabolism [PATH:ko00230]	iunH; purine nucleosidase [EC:3.2.2.1]	0.00202692240186	0.00363181874661	0.0422130337095	0.0422130337095	-0.0016049	-0.00314338	-6.64089e-05	11.1056	8.61476	8.03344	4.5503	6.4415	8.41944	4.49295	6.58596	7.00057	8.96688	7.53609	4.9931	5.26816	10.3848	25.2638	18.4725	5.44023	7.31442	15.7594	4.40362	27.8908	25.9626	6.74419	8.25681
K01250	Not Included in Pathway or Brite	Unclassified: metabolism	Enzymes with EC numbers	rihA; pyrimidine-specific ribonucleoside hydrolase [EC:3.2.-.-]	0.00385939392286	0.00590519741738	0.0266137998274	0.0266137998274	-0.0020458	-0.00382578	-0.000265829	20.4125	17.4604	6.87744	13.2305	12.6674	9.1451	12.2975	3.30628	23.1894	16.5373	20.8649	11.3559	18.7845	13.6564	26.7353	37.5877	8.77177	24.0653	16.9129	13.0766	24.8342	31.9762	13.7768	31.1128
K01259	Metabolism	Amino acid metabolism	Arginine and proline metabolism [PATH:ko00330]	pip; proline iminopeptidase [EC:3.4.11.5]	0.0171464	0.0115599886374	0.0167382496889	0.0167382496889	0.00558638647459	0.00111699537989	0.0100557775693	44.4672	67.9512	51.8503	52.7752	49.4233	69.0409	80.8397	89.2422	42.6371	58.2489	32.3616	82.6459	33.3241	63.3861	20.6254	35.5632	73.2796	36.4287	46.6699	47.4511	28.9624	29.2866	53.6185	37.7512
K01283	Organismal Systems	Endocrine system	Renin secretion [PATH:ko04924]	ACE, CD143; peptidyl-dipeptidase A [EC:3.4.15.1]	0.000103828678076	0.000374811270093	0.0386186056331	0.0386186056331	-0.000270983	-0.000525584	-1.63811e-05	0.500209	0.237078	0.123341	0.107723	0.281587	0.213916	0.013227	0.131675	0.714489	0.364723	1.97746	0	0.625773	0.568461	1.11872	1.87021	0.011867	0.598201	3.07251	0	3.35134	4.43899	0.162869	0.997082
K01361	Brite Hierarchies	Protein families: metabolism	Peptidases and inhibitors [BR:ko01002]	E3.4.21.96; lactocepin [EC:3.4.21.96]	0.0203272008387	0.0146423493259	0.0178855582877	0.0178855582877	0.00568485151282	0.00108020870627	0.0102894943194	59.7328	84.9722	62.069	117.193	67.1738	61.0299	60.1893	70.8437	102.944	62.0296	65.677	56.0945	26.8835	45.1588	74.1788	70.3281	85.9671	63.1101	34.2646	32.9165	53.2774	77.6623	48.8559	32.0456
K01414	Brite Hierarchies	Protein families: metabolism	Peptidases and inhibitors [BR:ko01002]	prlC; oligopeptidase A [EC:3.4.24.70]	0.0249807	0.0293288779743	0.0127146464557	0.0127146464557	-0.00434821	-0.00767236	-0.00102405	117.738	106.337	72.2793	73.5997	93.684	92.2373	92.5802	83.6118	98.3303	83.5457	65.1831	86.2898	123.412	111.999	122.335	79.3317	91.1314	120.949	118.769	114.533	90.6563	114.477	136.623	81.5673
K01439	Metabolism	Amino acid metabolism	Lysine biosynthesis [PATH:ko00300]	dapE; succinyl-diaminopimelate desuccinylase [EC:3.5.1.18]	0.0196834080695	0.0258935855373	0.0278077421335	0.0278077421335	-0.00621018	-0.0116769	-0.000743481	99.2829	52.6468	59.7412	93.1903	58.4893	62.2253	48.1104	52.4296	93.0548	60.2576	130.761	42.5789	107.956	83.6218	58.3109	61.0188	60.8692	145.141	133.464	90.7984	112.093	106.752	113.444	83.7769
K01446	Organismal Systems	Immune system	Toll and Imd signaling pathway [PATH:ko04624]	PGRP; peptidoglycan recognition protein	0.000102067031203	0.000338755801523	0.0136601859758	0.0136601859758	-0.000236689	-0.00041758	-5.57973e-05	0.05848	0.578562	0.181033	0	1.26062	1.11219	0.292192	0	0	0.31125	0	0.487547	0.122236	0.840329	0.740144	0.175082	2.86173	2.07883	1.04435	1.23551	1.05231	0.121837	2.83298	1.66027
K01457	Metabolism	Amino acid metabolism	Arginine biosynthesis [PATH:ko00220]	atzF; allophanate hydrolase [EC:3.5.1.54]	0.00532994810401	0.00209400747565	0.00952406290066	0.00952406290066	0.00323594062836	0.000905279146844	0.00556660210988	5.82386	8.87295	23.7736	36.3289	20.5667	7.24264	29.8387	23.2235	7.24081	28.222	1.79147	29.69	1.11324	18.8224	0.238238	9.35841	12.1072	8.63939	1.86702	8.69746	3.42883	1.59925	9.78127	14.516
K01487	Metabolism	Nucleotide metabolism	Purine metabolism [PATH:ko00230]	E3.5.4.3, guaD; guanine deaminase [EC:3.5.4.3]	0.0423316819894	0.0333671368264	0.0180549295756	0.0180549295756	0.00896454516297	0.00169018215322	0.0162389081727	131.166	187.955	152.33	105.353	136.679	172.259	161.815	166.367	140.626	167.427	102.086	168.344	130.778	158.348	104.158	112.714	164.12	92.3826	112.058	132.662	102.191	88.5533	133.551	133.506
K01491	Metabolism	Energy metabolism	Carbon fixation pathways in prokaryotes [PATH:ko00720]	folD; methylenetetrahydrofolate dehydrogenase (NADP+) / methenyltetrahydrofolate cyclohydrolase [EC:1.5.1.5 3.5.4.9]	0.0559518526499	0.059729	0.0450935966888	0.0450935966888	-0.00377713	-0.00746262	-9.16405e-05	214.364	213.491	192.723	204.4	200.489	199.095	179.503	169.093	237.018	185.684	225.031	174.063	239.803	196.113	244.632	224.263	180.69	231.272	249.478	189.286	235.098	259.794	224.25	180.119
K01496	Metabolism	Amino acid metabolism	Histidine metabolism [PATH:ko00340]	hisI; phosphoribosyl-AMP cyclohydrolase [EC:3.5.4.19]	0.0227542623025	0.0178396447223	0.0433317021752	0.0433317021752	0.00491461758019	0.000164341326342	0.00966489383404	54.0955	67.9588	91.259	146.578	70.3302	62.4898	78.2049	63.0566	97.3428	69.4322	106.342	67.866	64.2168	54.1421	72.8442	94.819	62.3353	64.1083	59.9555	40.2026	78.9073	82.1481	60.8352	55.6907
K01497	Metabolism	Metabolism of cofactors and vitamins	Riboflavin metabolism [PATH:ko00740]	ribA, RIB1; GTP cyclohydrolase II [EC:3.5.4.25]	0.00773409712199	0.0144506223219	0.0142418080172	0.0142418080172	-0.00671653	-0.0119005	-0.00153259	58.616	13.8559	32.2915	30.6686	22.2019	40.9956	21.8888	28.3267	17.1482	37.3192	3.39336	21.7258	105.723	70.0176	9.74169	8.47344	39.4226	71.0366	81.7863	61.5462	37.9398	33.0706	86.9712	44.2651
K01525	Metabolism	Nucleotide metabolism	Purine metabolism [PATH:ko00230]	apaH; bis(5'-nucleosyl)-tetraphosphatase (symmetrical) [EC:3.6.1.41]	0.00893707499178	0.0139278312112	0.0277517522837	0.0277517522837	-0.00499076	-0.00936824	-0.000613275	58.6282	12.0464	31.8113	35.2101	33.3913	43.1469	32.041	21.1361	17.9052	45.606	21.0274	29.0388	83.6381	61.2929	11.6392	24.6767	31.3369	79.9192	77.8305	64.1562	31.073	35.2848	79.1981	45.0717
K01551	Brite Hierarchies	Protein families: genetic information processing	Membrane trafficking [BR:ko04131]	arsA, ASNA1, GET3; arsenite/tail-anchored protein-transporting ATPase [EC:7.3.2.7 7.3.-.-]	0.00736443274017	0.00323024256207	0.0382167	0.0382167	0.0041341901781	0.00025058000862	0.00801780034758	9.01179	18.2935	33.7225	40.8612	18.0604	30.8903	18.3736	73.9056	6.55896	23.5175	16.1413	18.3853	4.87874	18.0097	5.614	4.09392	42.6228	14.859	6.91667	14.6424	5.66225	4.14924	9.86951	7.18712
K01585	Metabolism	Amino acid metabolism	Arginine and proline metabolism [PATH:ko00330]	speA; arginine decarboxylase [EC:4.1.1.19]	0.0481393356254	0.0432074983083	0.0432645019273	0.0432645019273	0.00493183731713	0.000167810515713	0.00969586411854	178.082	176.556	188.079	146.998	178.34	168.893	180.527	149.649	174.784	166.973	182.802	161.985	135.364	169.451	184.357	167.207	157.558	155.885	110.342	170.874	154.91	196.95	154.753	148.212
K01609	Metabolism	Amino acid metabolism	Phenylalanine, tyrosine and tryptophan biosynthesis [PATH:ko00400]	trpC; indole-3-glycerol phosphate synthase [EC:4.1.1.48]	0.0420178956281	0.0360499461678	0.0104761332204	0.0104761332204	0.00596794946033	0.00154743209452	0.0103884668261	139.281	183.181	142.32	152.557	159.265	135.573	151.725	155.562	170.353	122.63	138.58	140.32	124.91	149.777	115.988	161.754	139.119	122.786	117.552	117.733	117.351	170.159	128.317	126.803
K01615	Metabolism	Carbohydrate metabolism	Butanoate metabolism [PATH:ko00650]	gcdA; glutaconyl-CoA decarboxylase subunit alpha [EC:7.2.4.5]	0.0194610948508	0.0139740242867	0.0336154641716	0.0336154641716	0.0054870705641	0.000478810560525	0.0104953305677	43.7775	51.2139	109.286	67.5341	65.0397	101.989	64.255	97.3241	42.6277	44.5738	59.5518	74.1224	44.3318	54.7143	71.2381	41.761	71.3348	44.7428	46.9389	40.3401	51.3934	39.8924	41.4198	64.3045
K01620	Metabolism	Amino acid metabolism	Glycine, serine and threonine metabolism [PATH:ko00260]	ltaE; threonine aldolase [EC:4.1.2.48]	0.0391246	0.0332655	0.00122855133007	0.00122855133007	0.00585904629196	0.0026021236549	0.00911596892901	142.491	159.803	131.803	126.531	129.293	135.576	127.628	139.91	165.782	144.565	140.639	126.06	106.057	139.225	126.463	123.751	127.656	110.162	107.074	103.511	136.187	141.18	133.727	114.15
K01626	Metabolism	Amino acid metabolism	Phenylalanine, tyrosine and tryptophan biosynthesis [PATH:ko00400]	E2.5.1.54, aroF, aroG, aroH; 3-deoxy-7-phosphoheptulonate synthase [EC:2.5.1.54]	0.0159738822078	0.0201865987044	0.00787490387678	0.00787490387678	-0.00421272	-0.00720005	-0.00122538	80.7135	56.0303	60.8745	69.1108	38.2238	59.862	39.8632	49.9364	69.0491	54.7076	70.9205	37.2922	90.5028	66.887	47.6264	60.3086	61.4853	109.128	86.0857	62.4107	78.3448	84.6582	88.8007	64.6902
K01656	Metabolism	Amino acid metabolism	Phenylalanine, tyrosine and tryptophan biosynthesis [PATH:ko00400]	TRP3; anthranilate synthase / indole-3-glycerol phosphate synthase [EC:4.1.3.27 4.1.1.48]	3.71650688305e-06	4.30860556952e-05	0.0330525508068	0.0330525508068	-3.93695e-05	-7.49719e-05	-3.76718e-06	0	0.072152	0	0	0	0	0	0	0	0.08353	0	0	0	0.107325	0.434284	0.594559	0	0.260954	0	0	0	0.3123	0.229795	0
K01658	Metabolism	Amino acid metabolism	Phenylalanine, tyrosine and tryptophan biosynthesis [PATH:ko00400]	trpG; anthranilate synthase component II [EC:4.1.3.27]	0.0540052487039	0.0439365462876	0.0244200694489	0.0244200694489	0.0100687024163	0.0014340839823	0.0187033208504	185.341	213.031	198.309	185.599	219.94	219.615	191.5	213.412	177.579	176.045	126.161	185.427	127.176	199.273	135.908	150.785	216.906	147.754	119.5	194.586	108.288	180.451	182.341	166.247
K01677	Metabolism	Carbohydrate metabolism	Citrate cycle (TCA cycle) [PATH:ko00020]	E4.2.1.2AA, fumA; fumarate hydratase subunit alpha [EC:4.2.1.2]	0.0125914490854	0.00966172830473	0.0129995	0.0129995	0.00292972078063	0.000687615030154	0.0051718265311	26.5345	49.0796	62.1028	46.7084	35.8658	33.9179	44.2037	52.0041	58.7537	37.5284	49.0597	40.417	31.2807	33.2057	44.5983	41.3126	41.8401	32.4511	31.2164	22.1728	42.7411	39.3587	26.7203	38.4201
K01678	Metabolism	Carbohydrate metabolism	Citrate cycle (TCA cycle) [PATH:ko00020]	E4.2.1.2AB, fumB; fumarate hydratase subunit beta [EC:4.2.1.2]	0.0174298167477	0.0139477399018	0.0323784023743	0.0323784023743	0.00348207684597	0.000321002455004	0.00664315123693	42.2603	65.9497	76.1775	78.9231	50.1059	45.9165	62.6031	66.5952	89.3047	47.3005	61.3339	57.0899	43.7424	43.4859	70.6794	62.7069	55.4853	47.1261	48.1553	27.7479	62.6044	59.3891	40.6956	53.5
K01682	Metabolism	Carbohydrate metabolism	Citrate cycle (TCA cycle) [PATH:ko00020]	acnB; aconitate hydratase 2 / 2-methylisocitrate dehydratase [EC:4.2.1.3 4.2.1.99]	0.00514686535982	0.00966557110643	0.0139463393464	0.0139463393464	-0.00451871	-0.00799526	-0.00104215	39.3919	6.29352	20.2609	22.6702	13.8596	25.7581	14.7421	20.7929	10.5873	26.3578	4.60981	13.4247	63.7559	41.443	7.32303	7.48867	23.4674	61.7315	57.7114	37.233	27.7506	21.3361	59.3023	27.3742
K01683	Not Included in Pathway or Brite	Unclassified: metabolism	Enzymes with EC numbers	araD; D-arabinonate dehydratase [EC:4.2.1.5]	0.000373512414139	0.000610927386342	0.0150325691614	0.0150325691614	-0.000237415	-0.000422326	-5.25038e-05	1.24154	1.27971	0.462047	1.94877	1.55223	0.796574	1.31914	1.1271	1.91355	2.15633	1.31324	0.907726	0.680342	1.89291	3.43659	3.65839	1.26182	2.36948	1.48348	1.41705	3.4119	2.8845	1.78143	2.60729
K01686	Metabolism	Carbohydrate metabolism	Pentose and glucuronate interconversions [PATH:ko00040]	uxuA; mannonate dehydratase [EC:4.2.1.8]	0.0368314037708	0.0296114931669	0.0340482427554	0.0340482427554	0.00721991060393	0.000595182412396	0.0138446387955	130.442	143.469	129.448	90.167	130.037	106.262	129.809	110.341	163.199	109.308	220.375	119.453	114.496	98.0572	95.9435	184.28	122.045	103.56	95.867	78.9897	95.7824	131.598	98.3469	89.8047
K01693	Metabolism	Amino acid metabolism	Histidine metabolism [PATH:ko00340]	hisB; imidazoleglycerol-phosphate dehydratase [EC:4.2.1.19]	0.0453000709089	0.0373563710327	0.0041621499769	0.0041621499769	0.00794369987616	0.00279059103326	0.0130968087191	128.361	190.713	142.583	181.61	159.829	138.214	166.195	170.317	189.584	132.847	169.207	162.485	144.041	140.554	116.843	148.757	130.513	119.367	200.989	106.699	118.706	154.836	138.332	136.673
K01709	Metabolism	Carbohydrate metabolism	Amino sugar and nucleotide sugar metabolism [PATH:ko00520]	rfbG; CDP-glucose 4,6-dehydratase [EC:4.2.1.45]	0.0165253039968	0.00942582794276	0.00164993153568	0.00164993153568	0.00709947605406	0.00318476722194	0.0110141848862	51.1706	97.7119	41.8625	60.7621	38.6903	44.4399	67.4304	88.9559	51.5827	40.4597	46.4467	70.485	26.2218	30.7604	41.1918	29.7163	35.9575	29.5945	38.9398	47.895	31.7509	35.7213	27.5582	38.4043
K01711	Metabolism	Carbohydrate metabolism	Fructose and mannose metabolism [PATH:ko00051]	gmd, GMDS; GDPmannose 4,6-dehydratase [EC:4.2.1.47]	0.0468305	0.0398055274823	0.0129710788586	0.0129710788586	0.00702497532276	0.00165499943192	0.0123949512136	185.875	162.016	165.316	105.157	183.358	156.641	188.977	128.955	177.566	176.79	179.809	187.449	170.499	131.206	140.367	156.103	152.946	123.676	154.825	150.18	120.082	161.974	137.098	159.027
K01716	Metabolism	Lipid metabolism	Fatty acid biosynthesis [PATH:ko00061]	fabA; 3-hydroxyacyl-[acyl-carrier protein] dehydratase / trans-2-decenoyl-[acyl-carrier protein] isomerase [EC:4.2.1.59 5.3.3.14]	0.00836746052916	0.0142822611281	0.0388175331031	0.0388175331031	-0.0059148	-0.0114895	-0.00034007	62.6281	10.736	38.0286	33.0787	26.1638	48.8108	23.2519	28.3548	14.0981	41.5286	3.40322	24.7542	103.376	67.6773	4.92272	11.7464	42.3797	71.2495	88.4297	69.75	24.6972	27.9284	78.8464	49.5612
K01740	Metabolism	Amino acid metabolism	Cysteine and methionine metabolism [PATH:ko00270]	metY; O-acetylhomoserine (thiol)-lyase [EC:2.5.1.49]	0.100845	0.0896208771775	0.00859706050031	0.00859706050031	0.0112239196825	0.00330815115462	0.0191396882104	352.727	440.153	301.649	398.527	382.091	334.717	356.514	361.761	412.361	300.606	327.771	334.384	387.063	322.454	313.514	326.434	310.379	356.402	316.346	308.626	293.865	376.219	378.906	289.549
K01744	Metabolism	Amino acid metabolism	Alanine, aspartate and glutamate metabolism [PATH:ko00250]	aspA; aspartate ammonia-lyase [EC:4.3.1.1]	0.017615	0.0127206562915	0.0431116	0.0431116	0.00489432780246	0.000167423145941	0.00962123245899	35.8816	62.1116	52.7392	43.2811	41.6905	59.7276	68.9517	82.8031	125.189	46.3449	67.8795	65.4947	75.6059	35.5241	68.2406	50.4604	58.0057	32.9226	21.1321	45.446	46.1914	23.1587	61.0154	43.9869
K01760	Metabolism	Amino acid metabolism	Cysteine and methionine metabolism [PATH:ko00270]	metC; cysteine-S-conjugate beta-lyase [EC:4.4.1.13]	0.0143511290021	0.0118701184211	0.0387638667612	0.0387638667612	0.00248101058096	0.000148913652085	0.00481310750983	53.5312	51.5377	50.543	53.7745	57.1669	47.0685	47.8249	49.3642	55.7966	43.3224	62.5303	41.7635	38.2169	36.0272	63.6744	65.1849	28.3054	32.8333	35.8755	43.9051	43.5097	63.7613	34.0587	39.4746
K01783	Metabolism	Carbohydrate metabolism	Pentose phosphate pathway [PATH:ko00030]	rpe, RPE; ribulose-phosphate 3-epimerase [EC:5.1.3.1]	0.0731751669618	0.0763979053065	0.0102692671948	0.0102692671948	-0.00322274	-0.00559821	-0.000847272	286.445	263.906	255.166	262.915	266.575	267.49	228.132	231.37	284.94	260.71	291.187	230.281	315.773	272.364	285.418	270.255	239.282	315.925	305.339	260.47	276.093	307.535	297.909	247.229
K01785	Metabolism	Carbohydrate metabolism	Glycolysis / Gluconeogenesis [PATH:ko00010]	galM, GALM; aldose 1-epimerase [EC:5.1.3.3]	0.0786297201892	0.0709085854119	0.0169296520589	0.0169296520589	0.00772113477737	0.00154531930071	0.013897	267.146	305.528	247.855	279.742	289.55	265.882	276.465	277.563	327.656	239.013	319.649	264.076	254.251	249.564	277.708	327.927	260.278	248.705	244.071	223.923	241.028	300.826	269.326	238.684
K01815	Metabolism	Carbohydrate metabolism	Pentose and glucuronate interconversions [PATH:ko00040]	kduI; 4-deoxy-L-threo-5-hexosulose-uronate ketol-isomerase [EC:5.3.1.17]	0.0313962427869	0.0252841019711	0.0178797939127	0.0178797939127	0.00611214081576	0.00116979338197	0.0110544882496	85.0311	123.003	116.872	122.733	114.93	108.339	121.806	124.504	100.67	96.5992	98.2357	119.93	98.3176	90.2159	79.1769	139.425	124.844	89.2652	75.0087	84.2643	58.7562	100.455	90.8389	83.4736
K01817	Metabolism	Amino acid metabolism	Phenylalanine, tyrosine and tryptophan biosynthesis [PATH:ko00400]	trpF; phosphoribosylanthranilate isomerase [EC:5.3.1.24]	0.0648006407281	0.0509641081379	0.00249972690544	0.00249972690544	0.0138365325901	0.00545909037379	0.0222139748065	184.372	294.072	202.616	204.713	242.601	222.567	257.394	243.837	248.079	224.553	180.274	247.083	192.802	211.624	156.92	208.521	216.411	168.181	147.089	186.305	143.102	215.931	222.031	181.267
K01818	Metabolism	Carbohydrate metabolism	Fructose and mannose metabolism [PATH:ko00051]	fucI; L-fucose/D-arabinose isomerase [EC:5.3.1.25 5.3.1.3]	0.00880872054236	0.0109906866479	0.0364835261205	0.0364835261205	-0.00218197	-0.004213	-0.00015093	35.6053	17.5058	18.5757	21.8348	39.621	30.8614	32.8143	21.9267	51.8716	40.8211	36.2612	30.5074	49.3143	43.7294	48.5421	23.9785	37.3723	39.149	37.6719	31.9627	49.416	46.5999	34.9107	44.3397
K01883	Genetic Information Processing	Translation	Aminoacyl-tRNA biosynthesis [PATH:ko00970]	CARS, cysS; cysteinyl-tRNA synthetase [EC:6.1.1.16]	0.0603616796577	0.0668786488721	0.0292066026976	0.0292066026976	-0.00651697	-0.0123106	-0.000723376	257.033	232.205	203.707	218.239	235.971	203.682	180.22	162.98	263.515	207.789	255.295	169.652	266.769	268.737	263.463	217.231	177.292	266.629	311.215	206.413	245.98	266.31	257.844	227.234
K01893	Genetic Information Processing	Translation	Aminoacyl-tRNA biosynthesis [PATH:ko00970]	NARS, asnS; asparaginyl-tRNA synthetase [EC:6.1.1.22]	0.0431447229764	0.0485957622443	0.0339590271063	0.0339590271063	-0.00545104	-0.0104442	-0.000457865	185.509	168.205	130.281	145.228	155.155	150.902	130.094	109.686	205.218	140.601	214.432	121.245	204.945	158.072	200.433	186.006	134.895	194.719	209.303	156.544	190.678	192.868	190.541	143.492
K01894	Brite Hierarchies	Protein families: metabolism	Amino acid related enzymes [BR:ko01007]	gluQ; glutamyl-Q tRNA(Asp) synthetase [EC:6.1.1.-]	0.00589525144557	0.00966299846727	0.0274542859935	0.0274542859935	-0.00376775	-0.00705416	-0.00048133	35.8178	7.04228	14.4376	18.4938	23.6988	20.9377	26.5631	15.5941	16.8841	25.519	20.8025	26.0349	64.1838	32.4832	3.9248	15.4248	17.9213	61.476	52.9164	40.3517	25.8826	31.3585	63.7588	27.098
K01929	Metabolism	Amino acid metabolism	Lysine biosynthesis [PATH:ko00300]	murF; UDP-N-acetylmuramoyl-tripeptide--D-alanyl-D-alanine ligase [EC:6.3.2.10]	0.0534032351869	0.0584196561179	0.0440825612581	0.0440825612581	-0.00501642	-0.00988478	-0.000148063	218.761	198.761	181.473	182.144	192.384	174.248	170.893	179.224	211.008	180.847	243.196	154.966	226.214	195.25	264.439	221.354	168.842	219.873	225.681	178.537	236.302	266.69	218.527	174.967
K01938	Metabolism	Energy metabolism	Carbon fixation pathways in prokaryotes [PATH:ko00720]	fhs; formate--tetrahydrofolate ligase [EC:6.3.4.3]	0.0306264550164	0.0245569129045	0.0400067949124	0.0400067949124	0.00606954211187	0.000306626815544	0.0118324574082	74.8505	140.823	121.662	140.824	87.2812	92.6874	90.1252	155.283	113.434	84.9832	110.726	89.9516	62.496	74.9007	91.0567	93.6726	103.182	112.137	109.348	59.6651	104.983	121.043	85.72	69.7482
K01940	Metabolism	Amino acid metabolism	Alanine, aspartate and glutamate metabolism [PATH:ko00250]	argG, ASS1; argininosuccinate synthase [EC:6.3.4.5]	0.0495818289311	0.0457555289049	0.0428098965121	0.0428098965121	0.00382630002616	0.000136862290155	0.00751573776217	171.593	176.008	169.02	188.701	187.232	174.7	184.13	166.604	182.614	177.094	160.896	173.708	191.813	186.402	128.619	167.759	170.965	191.679	161.942	160.656	137.817	176.772	189.943	163.257
K01941	Metabolism	Amino acid metabolism	Arginine biosynthesis [PATH:ko00220]	E6.3.4.6; urea carboxylase [EC:6.3.4.6]	0.00290822920841	0.00114066036673	0.0137215644529	0.0137215644529	0.00176756884168	0.000429293025522	0.00310584465785	6.51143	5.30309	9.33751	31.3943	11.5166	3.94588	13.4776	3.73083	6.81628	13.2406	8.06952	10.6987	4.81691	5.22072	1.48256	4.95654	2.86629	4.169	2.66461	4.80296	3.98538	0.942597	7.25431	7.03622
K01961	Metabolism	Carbohydrate metabolism	Pyruvate metabolism [PATH:ko00620]	accC; acetyl-CoA carboxylase, biotin carboxylase subunit [EC:6.4.1.2 6.3.4.14]	0.0132646848895	0.0170835144116	0.0241967971017	0.0241967971017	-0.00381883	-0.00709048	-0.000547182	61.4599	27.2783	50.5015	66.2771	50.2029	56.0263	39.3334	28.8195	35.6102	47.4916	73.5863	33.7386	87.9334	59.6044	63.9221	42.7918	39.8884	96.8138	76.0012	52.3764	54.6118	52.9793	84.2304	54.5364
K02006	Environmental Information Processing	Membrane transport	ABC transporters [PATH:ko02010]	cbiO; cobalt/nickel transport system ATP-binding protein	0.00818447758546	0.00564921948102	0.00999194953707	0.00999194953707	0.00253525810443	0.000679534988164	0.0043909812207	14.9134	31.9118	32.8404	37.2101	22.6571	32.906	26.0166	41.0699	36.6649	29.1987	14.0377	26.7666	12.8312	24.6736	29.3151	26.5872	27.5515	18.9923	16.2337	14.4241	18.2659	15.9715	19.3275	23.3064
K02007	Environmental Information Processing	Membrane transport	ABC transporters [PATH:ko02010]	cbiM; cobalt/nickel transport system permease protein	0.00629453632748	0.00422549733312	0.0200704193563	0.0200704193563	0.00206903899437	0.000359444445591	0.00377863354314	10.7859	26.1535	28.9846	30.1793	16.5757	18.9598	20.514	34.7472	21.4312	24.2831	11.2366	21.5808	8.58729	23.0384	15.7454	15.4774	27.198	15.6746	7.92909	11.5998	13.7649	11.2534	16.1206	17.828
K02014	Brite Hierarchies	Protein families: signaling and cellular processes	Transporters [BR:ko02000]	TC.FEV.OM; iron complex outermembrane recepter protein	0.131616	0.113375	0.0192110336309	0.0192110336309	0.0182410030047	0.00328194341538	0.0332001	402.551	525.885	399.694	378.637	532.981	447.224	548.902	430.219	545.854	444.675	433.178	514.568	440.176	420.304	524.756	462.702	434.211	341.435	379.544	406.802	342.124	446.467	458.11	357.185
K02015	Brite Hierarchies	Protein families: signaling and cellular processes	Transporters [BR:ko02000]	ABC.FEV.P; iron complex transport system permease protein	0.0624627820755	0.0556390301663	0.0391887638183	0.0391887638183	0.00682375190914	0.000386111869595	0.0132613919487	226.16	218.849	192.062	226.361	235.753	204.712	238.05	214.329	223.917	209.951	244.554	230.484	174.82	186.192	257.421	240.75	218.048	177.846	170.902	188.195	221.475	221.049	183.343	209.155
K02016	Brite Hierarchies	Protein families: signaling and cellular processes	Transporters [BR:ko02000]	ABC.FEV.S; iron complex transport system substrate-binding protein	0.0667199694722	0.0598954496879	0.0196093917244	0.0196093917244	0.00682451978425	0.00122912957032	0.0124199099982	254.404	234.205	204.176	237.517	239.705	215.629	245.879	221.14	236.223	225.593	299.849	238.011	215.205	210.657	270.251	237.006	211.43	194.018	188.475	227.839	230.991	240.788	198.561	216.744
K02020	Environmental Information Processing	Membrane transport	ABC transporters [PATH:ko02010]	modA; molybdate transport system substrate-binding protein	0.00671795105909	0.0143843710786	0.0131899812877	0.0131899812877	-0.00766642	-0.01348	-0.0018528	62.7306	10.0502	16.276	23.9481	17.3231	30.0819	14.7712	27.5349	23.2128	32.9328	16.0866	13.631	73.6246	48.8052	22.2794	8.36346	25.1565	123.279	51.8335	49.1725	63.8352	39.3454	114.343	31.5363
K02045	Metabolism	Energy metabolism	Sulfur metabolism [PATH:ko00920]	cysA; sulfate/thiosulfate transport system ATP-binding protein [EC:7.3.2.3]	0.00902155730213	0.00546712792096	0.0276417635328	0.0276417635328	0.00355442938117	0.000429387275649	0.00667947148669	25.5918	23.1486	44.4758	26.6475	28.3705	38.4036	43.0348	39.689	13.1054	40.1684	13.7503	42.0845	11.0992	37.1567	4.43995	15.1578	37.2468	23.813	4.03942	28.2421	9.40019	4.95263	24.8591	35.4516
K02058	Brite Hierarchies	Protein families: signaling and cellular processes	Transporters [BR:ko02000]	ABC.SS.S; simple sugar transport system substrate-binding protein	0.0261609650839	0.0374953521884	0.0365347186208	0.0365347186208	-0.0113344	-0.0218903	-0.000778488	152.403	66.7773	56.6075	171.528	91.6328	76.5661	66.8277	55.4697	122.682	54.8907	167.864	54.6187	214.434	82.9324	84.5926	93.9444	69.3589	237.345	201.497	110.615	138.65	137.525	191.826	125.965
K02115	Metabolism	Energy metabolism	Oxidative phosphorylation [PATH:ko00190]	ATPF1G, atpG; F-type H+-transporting ATPase subunit gamma	0.0528804533301	0.0567279708945	0.0404012604181	0.0404012604181	-0.00384752	-0.00750914	-0.000185897	211.263	190.416	196.184	186.216	176.026	202.927	173.506	192.188	192.542	177.219	194.407	163.885	234.49	203.249	207.741	168.895	208.457	226.625	228.727	216.382	218.202	205.969	230.579	166.447
K02169	Metabolism	Metabolism of cofactors and vitamins	Biotin metabolism [PATH:ko00780]	bioC; malonyl-CoA O-methyltransferase [EC:2.1.1.197]	0.00789074991975	0.0168528751675	0.00446796453553	0.00446796453553	-0.00896213	-0.014828	-0.00309626	101.273	5.93351	11.9333	27.5529	31.9221	43.7925	16.4978	22.7859	22.6454	26.4378	16.4209	14.3692	101.337	69.8417	36.1386	16.4937	28.7043	85.8213	70.7218	83.4029	39.3895	78.9102	106.042	42.9064
K02170	Metabolism	Metabolism of cofactors and vitamins	Biotin metabolism [PATH:ko00780]	bioH; pimeloyl-[acyl-carrier protein] methyl ester esterase [EC:3.1.1.85]	0.00589565925124	0.0137422939066	0.00534261233499	0.00534261233499	-0.00784663	-0.0130397	-0.00265352	66.7998	7.88375	10.0062	33.9891	17.1272	22.6988	15.0854	15.3189	17.1244	23.7918	11.0064	13.7644	104.192	51.626	18.4503	13.2421	22.4487	82.7054	92.8647	47.4537	40.7721	44.5438	79.2803	26.8655
K02188	Metabolism	Metabolism of cofactors and vitamins	Porphyrin and chlorophyll metabolism [PATH:ko00860]	cbiD; cobalt-precorrin-5B (C1)-methyltransferase [EC:2.1.1.195]	0.0146621180606	0.0116866522126	0.0174568912624	0.0174568912624	0.00297546584799	0.000575038721236	0.00537589297474	62.4619	48.1611	46.2925	72.9856	69.5282	46.5788	45.1877	43.6826	58.2303	45.7008	44.0964	44.4744	28.5103	34.7007	59.9334	53.5997	31.7249	35.6317	36.3273	42.1121	39.9491	62.2574	46.4184	45.2372
K02189	Metabolism	Metabolism of cofactors and vitamins	Porphyrin and chlorophyll metabolism [PATH:ko00860]	cbiG; cobalt-precorrin 5A hydrolase [EC:3.7.1.12]	0.00761735156141	0.00457696768268	0.00816855486241	0.00816855486241	0.00304038387873	0.000917424006637	0.00516334375082	20.1464	35.5599	23.6169	53.4498	19.2173	23.9864	20.1818	41.8264	19.3567	17.5919	29.6193	19.8081	15.166	18.2561	21.3667	15.9008	20.4757	15.7427	9.28915	10.2913	20.7755	12.5324	23.3563	18.5478
K02191	Metabolism	Metabolism of cofactors and vitamins	Porphyrin and chlorophyll metabolism [PATH:ko00860]	cbiT; cobalt-precorrin-6B (C15)-methyltransferase [EC:2.1.1.196]	0.0109087082365	0.00609709031517	0.00747831745219	0.00747831745219	0.00481161792129	0.00150062806944	0.00812260777314	23.4453	39.5418	41.6431	84.4327	29.651	37.2445	25.7233	56.0132	24.6907	26.7239	49.0424	26.7237	18.9223	31.9567	27.3486	24.2331	27.8695	18.4408	10.7385	16.4055	25.381	13.3699	32.1444	21.3319
K02241	Brite Hierarchies	Protein families: signaling and cellular processes	Secretion system [BR:ko02044]	comFB; competence protein ComFB	0.0139043424106	0.00976835176564	0.0438159871013	0.0438159871013	0.00413599064498	0.00012574510406	0.00814623618591	26.0519	29.1897	67.0517	52.8577	39.6189	53.3736	54.986	82.4739	36.2763	35.946	50.1733	58.6894	25.8029	39.1956	21.8764	37.057	65.7422	34.4977	24.792	25.7035	33.9322	30.9251	30.4533	54.8729
K02246	Brite Hierarchies	Protein families: signaling and cellular processes	Secretion system [BR:ko02044]	comGD; competence protein ComGD	0.0024070843611	0.0012371941575	0.0228522112666	0.0228522112666	0.00116989020359	0.000185493473923	0.00215428693327	3.59411	2.61737	9.46603	6.70741	15.5629	9.65292	13.5707	2.62608	8.61256	15.111	1.89931	11.9942	3.67513	9.27058	5.25542	1.36701	3.50156	6.03349	3.5262	4.12525	2.94646	2.90869	3.22174	8.48268
K02247	Brite Hierarchies	Protein families: signaling and cellular processes	Secretion system [BR:ko02044]	comGE; competence protein ComGE	0.0012198507469	0.000168264360424	0.0317182200704	0.0317182200704	0.00105158638647	0.000108356343459	0.00199481642949	0.341558	0.014811	0	3.86082	11.0579	0	11.1987	0	3.59782	10.6479	0	10.3233	0.241027	0.112221	0	0.159524	0	2.17063	0.336778	0	0.059124	0.159894	0	4.00927
K02278	Brite Hierarchies	Protein families: metabolism	Peptidases and inhibitors [BR:ko01002]	cpaA, tadV; prepilin peptidase CpaA [EC:3.4.23.43]	0.00981851768048	0.00573848831103	0.0108272	0.0108272	0.00408002936945	0.00106535300534	0.00709470573356	12.3742	30.8492	51.614	30.9061	29.1709	28.1766	31.6085	65.0423	20.5359	32.1476	48.6791	33.6164	14.1568	17.7241	13.1777	32.9811	36.5695	21.5298	7.94024	18.5152	22.9611	28.6535	17.9964	18.535
K02282	Brite Hierarchies	Protein families: signaling and cellular processes	Secretion system [BR:ko02044]	cpaE, tadZ; pilus assembly protein CpaE	0.00713002232128	0.00316687157081	0.0176236346297	0.0176236346297	0.00396315075047	0.000824913266003	0.00710138823493	6.9106	12.9748	37.2179	37.6744	13.2558	50.3481	21.7879	55.1741	21.8992	12.0543	7.67879	21.6504	6.12324	12.1526	14.5687	14.7686	16.1756	10.8779	10.9455	8.38561	11.3059	8.81577	15.4773	9.62735
K02358	Organismal Systems	Environmental adaptation	Plant-pathogen interaction [PATH:ko04626]	tuf, TUFM; elongation factor Tu	0.0686578821375	0.078167	0.0135624275034	0.0135624275034	-0.00950912	-0.0167877	-0.00223051	264.266	230.927	231.622	237.57	259.108	237.303	219.12	206.18	284.361	244.814	317.737	209.446	343.84	249.179	358.171	226.242	231.274	333.75	349.024	228.846	286.99	328.106	320.306	231.14
K02362	Metabolism	Metabolism of terpenoids and polyketides	Biosynthesis of siderophore group nonribosomal peptides [PATH:ko01053]	entD; enterobactin synthetase component D [EC:6.3.2.14 2.7.8.-]	0.00100250292406	0.00591911217693	0.0325890570689	0.0325890570689	-0.00491661	-0.00934966	-0.000483562	11.7685	1.19434	0.036214	12.7442	0.329093	0.274429	0.479792	0.175865	5.61558	6.63451	4.14038	0.834214	70.0385	8.86044	5.6547	0.142749	0	49.9689	63.5636	0	25.2287	3.36972	50.0865	0.397119
K02392	Cellular Processes	Cell motility	Flagellar assembly [PATH:ko02040]	flgG; flagellar basal-body rod protein FlgG	0.0282136371097	0.0218619	0.0491945816802	0.0491945816802	0.00635173173973	2.45933983772e-05	0.0126788700811	89.8869	83.8977	137.346	163.968	78.0685	92.4393	84.1294	126.615	91.4332	65.3563	113.903	76.2119	62.1894	80.0188	44.7264	83.5786	105.716	98.9051	44.5834	72.0121	72.0335	105.06	91.1771	101.422
K02423	Cellular Processes	Cell motility	Flagellar assembly [PATH:ko02040]	fliT; flagellar protein FliT	0.000283376609144	3.76880161931e-05	0.0173938	0.0173938	0.000245688592951	5.11794748294e-05	0.000440197711072	0.328064	3.29647	1.41086	1.35644	2.52247	0	0	0	0.999577	0.840184	1.50926	0	0.188392	0	0	0.180415	0	1.02991	0	0	0	0	0	0.317587
K02427	Brite Hierarchies	Protein families: genetic information processing	Ribosome biogenesis [BR:ko03009]	rlmE, rrmJ, ftsJ; 23S rRNA (uridine2552-2'-O)-methyltransferase [EC:2.1.1.166]	0.0134000796308	0.0190162248671	0.00914288572889	0.00914288572889	-0.00561615	-0.00966227	-0.00157002	75.0772	33.9855	45.9465	72.2456	46.3442	48.9857	35.5606	29.8738	49.9708	49.936	54.7436	33.8854	100.137	69.6936	29.0879	52.4362	48.6116	111.029	91.2134	68.1652	55.9039	60.5169	95.6842	68.4606
K02440	Brite Hierarchies	Protein families: signaling and cellular processes	Transporters [BR:ko02000]	GLPF; glycerol uptake facilitator protein	0.0184948897674	0.0133066296755	0.0488947694102	0.0488947694102	0.00518826009191	2.85182466042e-05	0.0103480019372	40.0655	37.0212	85.3182	55.3004	58.6777	68.562	68.2267	127.714	49.1128	48.5049	72.4068	69.7478	34.4531	48.3655	63.4652	42.4952	69.6067	55.5214	50.7485	36.2038	40.7038	57.7828	36.3388	49.8757
K02446	Metabolism	Carbohydrate metabolism	Glycolysis / Gluconeogenesis [PATH:ko00010]	glpX; fructose-1,6-bisphosphatase II [EC:3.1.3.11]	0.00816078667838	0.0128158924747	0.0344848924018	0.0344848924018	-0.00465511	-0.00893433	-0.000375878	54.0081	12.7076	37.6184	30.808	22.8051	49.2641	25.3814	29.7317	14.2609	40.4737	5.10074	23.3585	69.1514	58.9274	10.8998	14.559	41.5713	78.6471	65.7567	52.773	32.4999	25.9943	74.6678	47.4721
K02450	Brite Hierarchies	Protein families: signaling and cellular processes	Secretion system [BR:ko02044]	gspA; general secretion pathway protein A	0.00506960293182	0.00885382607671	0.0306393403378	0.0306393403378	-0.00378422	-0.00717284	-0.000395607	42.5296	5.37732	21.347	18.6369	14.8098	27.2331	14.7535	19.7085	11.9947	22.4701	2.10269	14.5444	52.951	38.82	2.93677	6.08526	25.4948	57.6407	45.2105	39.4453	19.6082	20.9922	61.3804	27.5954
K02457	Environmental Information Processing	Membrane transport	Bacterial secretion system [PATH:ko03070]	gspH; general secretion pathway protein H	0.0129151137734	0.0274272218325	0.0444961138121	0.0444961138121	-0.0145121	-0.0286185	-0.000405715	100.382	20.1657	62.7057	89.027	24.5212	39.3605	21.5567	41.093	24.3974	100.641	6.33676	19.938	244.856	134.577	11.0813	28.9347	26.5582	174.824	233.718	92.0173	75.7267	11.919	161.136	54.7742
K02460	Environmental Information Processing	Membrane transport	Bacterial secretion system [PATH:ko03070]	gspK; general secretion pathway protein K	0.00515543934557	0.0094889701668	0.0280393293859	0.0280393293859	-0.00433353	-0.00813621	-0.00053085	34.8163	10.2582	26.4957	26.7534	11.8954	27.3439	13.4358	14.0104	9.89671	28.0191	4.10314	12.0532	69.6722	38.4331	8.46476	12.1145	22.5333	62.2116	68.7618	26.28	29.2396	9.81923	55.9863	25.7399
K02472	Metabolism	Carbohydrate metabolism	Amino sugar and nucleotide sugar metabolism [PATH:ko00520]	wecC; UDP-N-acetyl-D-mannosaminuronic acid dehydrogenase [EC:1.1.1.336]	0.00467575838782	0.00822045497464	0.0427638837213	0.0427638837213	-0.0035447	-0.00695863	-0.000130764	21.1481	6.08716	6.94138	15.8245	29.4147	9.80885	16.5802	2.84605	23.9858	25.782	28.2125	15.7936	55.2708	41.6077	18.2997	8.73492	12.6897	45.806	63.4179	4.82691	36.2102	16.1483	51.4424	19.3492
K02483	Brite Hierarchies	Protein families: signaling and cellular processes	Two-component system [BR:ko02022]	K02483; two-component system, OmpR family, response regulator	0.00775943825494	0.0155927115442	0.00922900004808	0.00922900004808	-0.00783327	-0.0134788	-0.00218773	29.3881	25.2395	28.1075	64.3676	10.947	17.0906	14.6781	11.6826	61.6545	26.1433	37.0168	11.0696	97.3885	34.9827	52.2074	40.1312	19.6596	88.3298	118.788	21.5136	73.7922	49.8308	83.1159	28.6485
K02494	Not Included in Pathway or Brite	Unclassified: signaling and cellular processes	Structural proteins	lolB; outer membrane lipoprotein LolB	0.00849959268117	0.016291	0.0243932	0.0243932	-0.00779136	-0.0144295	-0.00115324	63.4564	10.6885	37.5101	33.0967	24.1474	47.2583	22.8273	32.4761	16.4565	41.0057	7.89114	24.1056	134.303	71.5735	8.65867	11.0252	43.2031	98.3472	109.256	57.3113	38.6582	27.3858	94.0726	43.3193
K02496	Metabolism	Metabolism of cofactors and vitamins	Porphyrin and chlorophyll metabolism [PATH:ko00860]	hemX; uroporphyrin-III C-methyltransferase [EC:2.1.1.107]	0.00802869177075	0.0139226	0.0248239249953	0.0248239249953	-0.00589393	-0.0109512	-0.000836684	64.8477	9.08937	34.1012	31.144	21.1204	42.9697	25.2541	29.9846	17.3327	37.0813	6.88373	21.6165	79.0117	65.4071	11.158	9.68926	36.1298	91.5325	76.1327	61.3021	37.2569	27.1736	86.9388	43.5277
K02498	Not Included in Pathway or Brite	Unclassified: metabolism	Cofactor metabolism	hemY; HemY protein	0.00828359039878	0.0140174099789	0.0329036988191	0.0329036988191	-0.00573382	-0.0109488	-0.000518817	68.0772	10.6386	35.5293	34.5126	22.3038	46.0087	24.3097	30.134	15.3186	38.3044	5.55376	21.4988	78.0844	67.6793	7.68808	10.0142	41.1884	91.1388	76.9533	62.4911	34.7394	26.9406	85.8715	45.6546
K02501	Metabolism	Amino acid metabolism	Histidine metabolism [PATH:ko00340]	hisH; imidazole glycerol-phosphate synthase subunit HisH [EC:4.3.2.10]	0.0595604732344	0.0541386403595	0.0481302694853	0.0481302694853	0.0054218328749	4.97839433855e-05	0.0107938818064	211.92	230.609	214.027	227.573	208.917	199.204	207.978	220.355	222.023	197.716	196.764	200.85	226.852	217.589	133.04	193.299	218.749	219.898	187.469	193.472	164.588	231.125	224.451	187.597
K02510	Metabolism	Amino acid metabolism	Tyrosine metabolism [PATH:ko00350]	hpaI, hpcH; 4-hydroxy-2-oxoheptanedioate aldolase [EC:4.1.2.52]	0.00107096878253	0.000678878540548	0.0139396602347	0.0139396602347	0.000392090241984	8.86706618587e-05	0.00069550982211	2.4906	3.87756	0.811886	4.58614	2.77856	5.11107	5.87015	3.57817	3.46874	5.20871	3.40307	4.26432	2.18447	2.41631	4.12719	1.98844	0.830115	2.10717	4.06813	2.07714	4.17991	2.82448	1.42822	1.95434
K02548	Metabolism	Metabolism of cofactors and vitamins	Ubiquinone and other terpenoid-quinone biosynthesis [PATH:ko00130]	menA; 1,4-dihydroxy-2-naphthoate polyprenyltransferase [EC:2.5.1.74]	0.0425702291966	0.0522693908534	0.0233992987352	0.0233992987352	-0.00969916	-0.0179286	-0.00146972	217.043	155.127	120.253	111.229	144.095	173.278	132.237	147.186	187.047	153.359	153.228	128.754	171.684	187.521	280.65	133.164	161.876	184.32	152.739	232.745	176.873	217.121	250.166	166.591
K02549	Metabolism	Metabolism of cofactors and vitamins	Ubiquinone and other terpenoid-quinone biosynthesis [PATH:ko00130]	menC; o-succinylbenzoate synthase [EC:4.2.1.113]	0.00251569615489	0.00745711804656	0.00563559821805	0.00563559821805	-0.00494142	-0.00822564	-0.0016572	34.239	2.88867	1.89223	11.1214	9.03349	17.4042	2.69611	2.76284	9.31574	10.7771	4.60623	2.85733	60.5487	27.4645	11.6308	1.80426	5.15698	40.602	49.9938	29.3737	19.4166	24.6252	54.9292	14.9834
K02558	Not Included in Pathway or Brite	Unclassified: metabolism	Enzymes with EC numbers	mpl; UDP-N-acetylmuramate: L-alanyl-gamma-D-glutamyl-meso-diaminopimelate ligase [EC:6.3.2.45]	0.00775025822017	0.0136914880041	0.000832255544136	0.000832255544136	-0.00594123	-0.00907203	-0.00281043	54.9314	12.4456	31.0341	30.2865	23.2951	33.3083	20.9936	23.9491	24.4922	33.5205	26.0539	18.0689	73.1928	52.164	37.0843	19.7005	31.4481	71.6397	72.2613	61.8388	47.4009	41.246	67.4736	37.7565
K02588	Metabolism	Energy metabolism	Nitrogen metabolism [PATH:ko00910]	nifH; nitrogenase iron protein NifH	0.0237112674593	0.0192996722817	0.00644390822957	0.00644390822957	0.00441159517758	0.0013749631695	0.00744822718567	98.0486	60.6008	82.4246	113.527	99.1846	86.0611	84.9461	69.3937	76.3138	72.2858	100.133	72.0652	64.3092	74.6225	83.1049	66.6236	51.5576	63.3676	56.2279	78.7068	62.6999	86.8873	85.8774	79.7859
K02656	Brite Hierarchies	Protein families: signaling and cellular processes	Secretion system [BR:ko02044]	pilF; type IV pilus assembly protein PilF	0.0046971700604	0.00859731974623	0.0354414006383	0.0354414006383	-0.00390015	-0.00749459	-0.000305707	26.2293	10.577	20.124	26.3724	9.38461	21.3543	15.5912	11.9198	12.0192	26.4352	3.89829	15.4408	65.6342	32.918	4.94109	11.8845	18.4226	53.6837	67.3735	23.5392	27.4168	5.59425	50.4065	27.0278
K02665	Brite Hierarchies	Protein families: signaling and cellular processes	Secretion system [BR:ko02044]	pilP; type IV pilus assembly protein PilP	0.00733040083564	0.0121997674358	0.0451772427085	0.0451772427085	-0.00486937	-0.00961821	-0.000120526	29.343	15.3833	31.8332	37.238	24.1659	28.491	28.6672	9.98935	15.2171	40.2004	25.5701	26.2385	92.5946	37.4338	19.2055	30.5625	20.3246	74.737	99.4426	27.1061	41.8304	17.2896	68.2468	25.325
K02759	Metabolism	Carbohydrate metabolism	Starch and sucrose metabolism [PATH:ko00500]	celC, chbA; cellobiose PTS system EIIA component [EC:2.7.1.196 2.7.1.205]	0.0200841086158	0.0102986	0.0244457686408	0.0244457686408	0.00978554261685	0.00140496959111	0.0181661156426	10.5994	25.1457	91.682	116.013	33.8347	71.7435	77.6311	135.535	94.1148	75.6149	23.0383	87.9265	3.49548	41.9493	48.6865	33.6083	100.019	36.8795	9.04221	33.9573	23.5526	12.9482	46.7811	51.2636
K02760	Metabolism	Carbohydrate metabolism	Starch and sucrose metabolism [PATH:ko00500]	celA, chbB; cellobiose PTS system EIIB component [EC:2.7.1.196 2.7.1.205]	0.0229207475795	0.0120628536817	0.0326881584434	0.0326881584434	0.0108578938979	0.000985096463853	0.0207306913319	11.5628	28.3073	94.0063	130.352	39.4882	81.9783	98.3948	148.978	99.1745	98.654	25.5365	104.599	2.6252	45.7831	53.8797	32.7712	127.392	43.0929	9.69866	41.3768	25.2434	11.12	51.482	70.846
K02784	Environmental Information Processing	Membrane transport	Phosphotransferase system (PTS) [PATH:ko02060]	ptsH; phosphocarrier protein HPr	0.00457063309877	0.0203389930949	0.0352895972767	0.0352895972767	-0.0157684	-0.0302492	-0.00128755	34.7544	16.6217	14.9241	53.5447	7.48121	5.30787	4.98514	1.2204	23.9315	19.5203	13.8753	3.18749	235.309	63.5178	22.7755	1.97061	3.25247	140.98	240.24	1.55286	91.0788	9.68043	129.872	6.566
K02786	Metabolism	Carbohydrate metabolism	Galactose metabolism [PATH:ko00052]	lacF; lactose PTS system EIIA component [EC:2.7.1.207]	0.0082496835341	0.00389148998903	0.0365343877712	0.0365343877712	0.00435819354507	0.000309393763643	0.0084069933265	2.66404	9.77686	17.3336	60.6508	12.9959	10.9267	51.3609	33.6654	50.4674	29.6105	12.4713	56.2758	1.30192	8.54791	30.4656	12.7767	29.9918	24.6142	5.79393	6.86926	10.0387	2.30042	17.2195	19.2403
K02787	#N/A	#N/A	#N/A	#N/A	0.00215323640656	0.000975484925867	0.0428866673236	0.0428866673236	0.00117775148069	4.29880143953e-05	0.00231251494699	0.348135	2.83989	5.55613	12.0631	3.99444	4.2394	17.0557	9.37974	8.90311	5.72426	1.91918	17.9705	0.304002	2.7362	5.35128	3.12352	7.92108	5.9978	1.60982	1.62831	1.68168	0.33752	5.41302	6.19466
K02788	Metabolism	Carbohydrate metabolism	Galactose metabolism [PATH:ko00052]	lacE; lactose PTS system EIICB component [EC:2.7.1.207]	0.00215323640656	0.000975484925867	0.0428866673236	0.0428866673236	0.00117775148069	4.29880143953e-05	0.00231251494699	0.348135	2.83989	5.55613	12.0631	3.99444	4.2394	17.0557	9.37974	8.90311	5.72426	1.91918	17.9705	0.304002	2.7362	5.35128	3.12352	7.92108	5.9978	1.60982	1.62831	1.68168	0.33752	5.41302	6.19466
K02795	Metabolism	Carbohydrate metabolism	Fructose and mannose metabolism [PATH:ko00051]	manY; mannose PTS system EIIC component	0.0059877684079	0.00328800985979	0.0299960430887	0.0299960430887	0.00269975854812	0.000294066076279	0.00510545101995	3.44216	7.26874	25.0994	31.1418	12.4619	17.5557	35.3449	34.0339	19.7811	20.7	8.12368	35.5074	11.9378	10.6133	16.3189	7.74788	27.5013	11.1362	5.07314	8.01116	8.16348	5.88655	13.1056	17.482
K02798	Metabolism	Carbohydrate metabolism	Fructose and mannose metabolism [PATH:ko00051]	cmtB; mannitol PTS system EIIA component [EC:2.7.1.197]	0.00262251654928	0.00135921902397	0.00665474906284	0.00665474906284	0.00126329752531	0.000394450627969	0.00213214442265	4.07536	3.21695	15.4459	17.2328	10.1739	10.8137	7.9457	10.223	6.22249	9.78348	7.20541	8.58517	2.34239	12.0022	6.85335	1.83306	4.37896	2.90759	7.29571	2.58228	6.10972	2.48887	5.23848	5.76882
K02799	#N/A	#N/A	#N/A	#N/A	0.00185794465185	0.000950710772774	0.0107874696434	0.0107874696434	0.000907233879078	0.000233642059909	0.00158082569825	2.78652	2.78327	13.438	7.20649	5.79295	5.4576	7.75922	6.86131	3.62167	8.71453	5.51407	8.23519	0.680592	9.3199	2.15279	1.38045	3.23751	2.62995	4.84362	2.30115	5.48347	1.27448	3.23201	4.96012
K02800	Metabolism	Carbohydrate metabolism	Fructose and mannose metabolism [PATH:ko00051]	mtlA, cmtA; mannitol PTS system EIICBA or EIICB component [EC:2.7.1.197]	0.00185794465185	0.000950710772774	0.0107874696434	0.0107874696434	0.000907233879078	0.000233642059909	0.00158082569825	2.78652	2.78327	13.438	7.20649	5.79295	5.4576	7.75922	6.86131	3.62167	8.71453	5.51407	8.23519	0.680592	9.3199	2.15279	1.38045	3.23751	2.62995	4.84362	2.30115	5.48347	1.27448	3.23201	4.96012
K02809	#N/A	#N/A	#N/A	#N/A	0.0065191925973	0.00447223197398	0.0267698	0.0267698	0.00204696062333	0.000261503571881	0.00383241767477	13.1203	16.6495	22.8835	45.4617	12.2976	20.808	21.47	27.5825	29.2205	25.3825	21.5148	21.214	9.60497	15.8355	24.9473	17.8316	22.0186	21.4669	8.10984	13.7954	14.1053	7.20834	22.7806	18.5374
K02810	Metabolism	Carbohydrate metabolism	Starch and sucrose metabolism [PATH:ko00500]	scrA, sacP, sacX, ptsS; sucrose PTS system EIIBCA or EIIBC component [EC:2.7.1.211]	0.0065191925973	0.00447223197398	0.0267698	0.0267698	0.00204696062333	0.000261503571881	0.00383241767477	13.1203	16.6495	22.8835	45.4617	12.2976	20.808	21.47	27.5825	29.2205	25.3825	21.5148	21.214	9.60497	15.8355	24.9473	17.8316	22.0186	21.4669	8.10984	13.7954	14.1053	7.20834	22.7806	18.5374
K02823	Metabolism	Nucleotide metabolism	Pyrimidine metabolism [PATH:ko00240]	pyrDII; dihydroorotate dehydrogenase electron transfer subunit	0.0539130339305	0.0471979	0.0111812	0.0111812	0.00671514073643	0.00169934241973	0.0117309390531	182.016	207.711	173.19	216.182	207.626	156.765	193.143	162.494	227.802	177.032	220.671	181.843	175.358	151.914	204.955	221.571	156.407	153.517	169.842	164.591	168.559	202.645	157.205	160.24
K02825	Metabolism	Nucleotide metabolism	Pyrimidine metabolism [PATH:ko00240]	pyrR; pyrimidine operon attenuation protein / uracil phosphoribosyltransferase [EC:2.4.2.9]	0.0109072500549	0.00771801485578	0.00762039548265	0.00762039548265	0.00318923519914	0.000944296585337	0.00543417381294	28.5715	27.985	40.0614	29.8839	35.0467	33.287	44.5365	30.2213	64.3967	34.556	45.6193	51.8769	23.5247	23.8226	36.7387	42.6758	30.4998	22.4044	36.2759	20.1937	28.9332	27.7519	15.952	30.5301
K02856	Brite Hierarchies	Protein families: signaling and cellular processes	Transporters [BR:ko02000]	rhaT; L-rhamnose-H+ transport protein	0.0116068072269	0.00702091845703	0.0443573705327	0.0443573705327	0.0045858887699	0.00012756707209	0.00904421046771	19.4592	49.9277	54.8923	30.1375	25.2338	47.6843	49.7179	85.0325	14.4956	38.3967	26.1192	44.2916	16.2717	20.7411	12.2952	33.5731	64.8787	21.001	22.1676	23.5191	13.8998	25.1091	33.1318	19.0864
K02860	Brite Hierarchies	Protein families: genetic information processing	Ribosome biogenesis [BR:ko03009]	rimM; 16S rRNA processing protein RimM	0.0834640572313	0.0887956545272	0.0317532858411	0.0317532858411	-0.0053316	-0.0101528	-0.000510392	337.801	294.685	280.875	303.717	312.943	293.741	252.029	249.829	333.526	300.885	355.261	259.386	384.348	305.545	347.107	313.228	267.054	361.543	382.872	294.384	338.2	343.067	335.575	275.09
K02874	Genetic Information Processing	Translation	Ribosome [PATH:ko03010]	RP-L14, MRPL14, rplN; large subunit ribosomal protein L14	0.139257	0.14967	0.0313398112958	0.0313398112958	-0.0104122	-0.0197998	-0.00102462	525.769	518.096	501.356	448.715	498.571	494.044	429.085	439.731	521.318	501.804	629.144	449.561	630.727	552.069	629.735	537.651	503.19	556.263	646.575	470.588	570.09	549.011	520.268	473.406
K02879	Genetic Information Processing	Translation	Ribosome [PATH:ko03010]	RP-L17, MRPL17, rplQ; large subunit ribosomal protein L17	0.103652	0.11123	0.0315664236541	0.0315664236541	-0.00757842	-0.0144168	-0.000739994	399.127	371.001	373.698	356.19	378.61	384.075	310.266	338.889	379.034	354.962	456.318	331.121	435.502	403.095	447.744	379.965	341.376	453.587	504.255	346.846	438.681	413.218	423.3	353.682
K02897	Genetic Information Processing	Translation	Ribosome [PATH:ko03010]	RP-L25, rplY; large subunit ribosomal protein L25	0.0604626918993	0.0714986451916	0.0033063853452	0.0033063853452	-0.011036	-0.0178922	-0.00417967	272.621	197.376	183.6	218.919	225.819	233.713	200.568	171.194	221.412	196.104	250.247	217.003	371.048	243.811	222.627	213.321	220.593	282.393	311.933	260.609	212.635	276.67	310.622	257.883
K02902	Genetic Information Processing	Translation	Ribosome [PATH:ko03010]	RP-L28, MRPL28, rpmB; large subunit ribosomal protein L28	0.178883	0.191486	0.00236552948312	0.00236552948312	-0.0126028	-0.0202051	-0.0050006	705.791	642.205	633.399	595.437	708.19	629.161	584.967	575.871	698.225	572.033	716.001	587.288	774.339	678.251	766.075	655.69	658.192	743.778	772.185	631.806	728.119	710.788	733.044	638.208
K02909	Genetic Information Processing	Translation	Ribosome [PATH:ko03010]	RP-L31, rpmE; large subunit ribosomal protein L31	0.151926	0.171347	0.0220721892211	0.0220721892211	-0.0194211	-0.0357624	-0.00307987	605.543	643.624	470.068	560.755	577.001	545.806	458.457	357.616	650.069	493.56	699.191	462.641	637.176	557.922	722.663	531.876	520.527	700.719	780.616	569.271	678.572	679.315	655.212	575.098
K02946	Genetic Information Processing	Translation	Ribosome [PATH:ko03010]	RP-S10, MRPS10, rpsJ; small subunit ribosomal protein S10	0.165286	0.178534	0.0495456	0.0495456	-0.0132489	-0.026469	-2.87484e-05	687.791	567.646	572.898	567.195	636.403	614.759	488.487	452.103	634.422	617.224	712.956	527.574	768.805	641.608	782.736	603.084	541.6	660.261	745.999	570.417	713.992	662.135	632.526	601.537
K02954	Genetic Information Processing	Translation	Ribosome [PATH:ko03010]	RP-S14, MRPS14, rpsN; small subunit ribosomal protein S14	0.14334	0.156534	0.00963310870418	0.00963310870418	-0.0131937	-0.0228248	-0.00356255	569.233	520.21	525.372	417.551	558.888	512.875	478.141	438.527	547.336	496.807	631.96	436.987	598.979	555.85	645.24	537.565	546.703	600.782	597.537	522.918	610.044	651.402	589.406	483.998
K02959	Genetic Information Processing	Translation	Ribosome [PATH:ko03010]	RP-S16, MRPS16, rpsP; small subunit ribosomal protein S16	0.114377	0.125765	0.00912258948123	0.00912258948123	-0.0113884	-0.0195974	-0.00317952	467.94	393.939	405.271	448.434	404.022	386.293	337.093	400.489	436.25	400.546	459.713	351.854	531.85	426.927	460.03	447.846	376.093	524.353	556.789	365.706	510.234	480.803	522.542	394.315
K02963	Genetic Information Processing	Translation	Ribosome [PATH:ko03010]	RP-S18, MRPS18, rpsR; small subunit ribosomal protein S18	0.149353	0.158589	0.0478012524986	0.0478012524986	-0.00923662	-0.0183751	-9.81618e-05	526.978	530.605	528.439	547.519	574.737	474.278	481.783	492.855	575.143	507.613	664.86	483.564	625.61	530.809	689.204	557.218	512.07	633.645	658.256	482.424	596.317	634.11	600.38	522.13
K02968	Genetic Information Processing	Translation	Ribosome [PATH:ko03010]	RP-S20, rpsT; small subunit ribosomal protein S20	0.168655	0.185147	0.0208741889597	0.0208741889597	-0.0164917	-0.0302328	-0.00275052	771.001	630.377	537.418	633.042	626.966	594.624	478.708	528.997	666.553	540.335	718.097	506.32	758.774	688.655	791.875	564.154	610.615	712.935	789.619	593.736	718.249	656.729	708.788	621.497
K03013	Genetic Information Processing	Transcription	RNA polymerase [PATH:ko03020]	RPB5, POLR2E; DNA-directed RNA polymerases I, II, and III subunit RPABC1	1.04621941297e-05	0.000158534306882	0.0295369391162	0.0295369391162	-0.000148072	-0.000278655	-1.74897e-05	0	0	0	0	0	0	0	0	0	0	0.491894	0	0	0.352524	0.42386	0	1.80259	2.266	0.684985	0	0.704534	0.77142	0	0
K03060	Genetic Information Processing	Transcription	RNA polymerase [PATH:ko03020]	rpoZ; DNA-directed RNA polymerase subunit omega [EC:2.7.7.6]	0.0487799	0.0745763511082	0.00322524162417	0.00322524162417	-0.0257964	-0.0417798	-0.00981307	276.777	127.041	189.995	259.294	144.797	190.501	139.446	109.933	202.725	189.159	154.425	111.011	402.018	278.369	171.621	170.077	192.852	429.848	415.311	201.737	282.969	243.307	357.636	203.882
K03074	Genetic Information Processing	Folding, sorting and degradation	Protein export [PATH:ko03060]	secF; preprotein translocase subunit SecF	0.0183949437661	0.0234019695925	0.00833609481745	0.00833609481745	-0.00500703	-0.00856594	-0.00144811	81.069	41.5863	70.881	84.5129	57.7613	69.1038	64.1538	56.53	54.4614	67.4972	78.977	59.8243	119.221	90.8116	48.5013	75.486	66.5217	120.233	102.749	81.8625	68.8418	76.8021	104.456	87.857
K03089	Brite Hierarchies	Protein families: genetic information processing	Transcription machinery [BR:ko03021]	rpoH; RNA polymerase sigma-32 factor	0.00887063718164	0.0161049587937	0.0148818300426	0.0148818300426	-0.00723432	-0.0128839	-0.00158472	64.8283	10.3647	31.902	30.4572	24.4224	66.399	26.0831	27.7291	26.6857	35.4522	6.46453	26.6241	84.3265	72.0612	10.507	15.2297	42.9119	98.2534	72.4951	58.3706	45.971	36.6897	82.8471	97.1799
K03111	Genetic Information Processing	Replication and repair	DNA replication [PATH:ko03030]	ssb; single-strand DNA-binding protein	0.270287	0.214443	0.0393156226222	0.0393156226222	0.0558442316714	0.00313497156248	0.108553	678.852	1272.75	724.403	721.069	862.964	762.068	1270.51	693.866	1053.84	983.636	1018.91	1449.32	748.627	790.536	701.222	1044.96	644.693	818.263	798.138	711.593	826.055	936.27	911.274	586.061
K03151	Metabolism	Metabolism of cofactors and vitamins	Thiamine metabolism [PATH:ko00730]	thiI; tRNA uracil 4-sulfurtransferase [EC:2.8.1.4]	0.0192427196735	0.0254075888018	0.0347045577422	0.0347045577422	-0.00616487	-0.0118421	-0.000487651	96.989	59.8953	69.0774	104.059	62.0881	60.7015	41.3111	45.4253	99.0892	58.8733	98.1988	36.5484	108.495	83.4081	69.3856	71.2515	51.6267	152.328	148.521	67.213	109.742	96.881	105.956	74.5476
K03182	Metabolism	Metabolism of cofactors and vitamins	Ubiquinone and other terpenoid-quinone biosynthesis [PATH:ko00130]	ubiD; 4-hydroxy-3-polyprenylbenzoate decarboxylase [EC:4.1.1.98]	0.00584252597574	0.00355537174665	0.0140656966646	0.0140656966646	0.00228715422909	0.000529428633378	0.00404487982481	4.63958	13.1514	24.9383	21.1381	26.4641	17.973	31.7699	25.9903	8.09896	22.951	17.4207	30.6804	11.8757	10.9544	16.1696	19.9109	18.0519	8.74169	7.88639	13.9495	8.28708	12.9053	11.4163	15.2937
K03216	Brite Hierarchies	Protein families: genetic information processing	Transfer RNA biogenesis [BR:ko03016]	trmL, cspR; tRNA (cytidine/uridine-2'-O-)-methyltransferase [EC:2.1.1.207]	0.0302762795535	0.0387676913045	0.0352097656337	0.0352097656337	-0.00849141	-0.0163135	-0.000669311	140.934	104.778	125.801	119.814	90.7454	106.717	75.1016	98.342	142.439	102.068	120.054	72.5223	236.416	113.484	127.548	93.7337	105.525	192.333	233.365	93.3246	151.113	130.827	161.149	103.27
K03269	Metabolism	Glycan biosynthesis and metabolism	Lipopolysaccharide biosynthesis [PATH:ko00540]	lpxH; UDP-2,3-diacylglucosamine hydrolase [EC:3.6.1.54]	0.0401725818412	0.0445224817948	0.0221960034449	0.0221960034449	-0.0043499	-0.00801627	-0.000683528	178.713	150.793	111.138	116.033	157.584	145.6	141.15	137.907	143.806	139.634	160.62	134.349	207.143	170.757	167.779	139.028	131.356	164.446	190.419	171.504	150.748	160.505	188.821	137.449
K03271	Metabolism	Glycan biosynthesis and metabolism	Lipopolysaccharide biosynthesis [PATH:ko00540]	gmhA, lpcA; D-sedoheptulose 7-phosphate isomerase [EC:5.3.1.28]	0.0366744458422	0.0500406595612	0.00474342374252	0.00474342374252	-0.0133662	-0.0221469	-0.00458552	163.442	102.777	170.072	126.377	106.847	158.475	141.255	126.962	96.0134	140.26	84.4419	138.096	254.358	226.279	131.501	129.845	152.154	239.556	256.52	165.454	153.69	124.057	217.16	179.171
K03272	Metabolism	Glycan biosynthesis and metabolism	Lipopolysaccharide biosynthesis [PATH:ko00540]	gmhC, hldE, waaE, rfaE; D-beta-D-heptose 7-phosphate kinase / D-beta-D-heptose 1-phosphate adenosyltransferase [EC:2.7.1.167 2.7.7.70]	0.0148438486673	0.0299464003046	0.0017840690298	0.0017840690298	-0.0151026	-0.0236803	-0.00652477	108.694	22.5266	51.8886	71.7369	41.8226	79.1555	44.5387	53.8201	31.0245	49.8098	36.3901	42.5262	185.661	109.837	96.4632	38.6728	60.5491	145.052	191.581	135.186	102.025	62.3477	157.657	61.6669
K03274	Metabolism	Glycan biosynthesis and metabolism	Lipopolysaccharide biosynthesis [PATH:ko00540]	gmhD, rfaD; ADP-L-glycero-D-manno-heptose 6-epimerase [EC:5.1.3.20]	0.0134709512259	0.0187280987673	0.00644911287539	0.00644911287539	-0.00525715	-0.0088785	-0.0016358	64.3442	19.8526	44.1162	52.6896	40.209	59.3042	58.9211	44.6921	58.2284	53.2001	16.519	59.7056	81.4002	65.7176	69.4719	27.5756	54.5637	82.632	83.1284	84.0019	62.4252	82.1924	77.1176	63.3924
K03294	Not Included in Pathway or Brite	Unclassified: signaling and cellular processes	Transport	TC.APA; basic amino acid/polyamine antiporter, APA family	0.0166460370777	0.00854970634112	0.0133207232339	0.0133207232339	0.0080963307366	0.00193739203384	0.0142552694394	24.5931	40.6535	77.9577	63.4882	36.0561	54.7177	53.8273	138.711	42.1034	53.4474	45.6025	67.0017	14.6917	42.4476	41.7383	29.1779	62.4875	28.3131	18.7935	19.2097	30.2266	16.6736	37.9351	30.8004
K03311	Not Included in Pathway or Brite	Unclassified: signaling and cellular processes	Transport	TC.LIVCS; branched-chain amino acid:cation transporter, LIVCS family	0.0072295011071	0.00467102421048	0.00569452760398	0.00569452760398	0.00255847689662	0.00083638335094	0.00428057044231	11.3926	35.0669	28.1898	26.4101	16.82	35.46	24.8537	34.8157	24.3885	25.3497	17.3652	25.1854	8.99389	21.7452	19.4948	16.3325	25.7501	14.5716	12.3326	16.1465	17.0526	9.3145	20.0316	21.8255
K03312	Brite Hierarchies	Protein families: signaling and cellular processes	Transporters [BR:ko02000]	gltS; glutamate:Na+ symporter, ESS family	0.0101275779597	0.0145098205571	0.00550818319312	0.00550818319312	-0.00438224	-0.00729865	-0.00146583	49.4616	25.1736	41.6376	36.7696	23.7467	43.4807	30.1162	30.163	54.1022	36.8366	33.6518	28.9146	74.6826	49.5242	51.3106	28.8395	43.7622	82.9797	74.7302	38.3342	56.7636	31.1798	69.0718	47.8381
K03331	Metabolism	Carbohydrate metabolism	Pentose and glucuronate interconversions [PATH:ko00040]	DCXR; L-xylulose reductase [EC:1.1.1.10]	7.56232351736e-06	7.23305307686e-05	0.00104132947635	0.00104132947635	-6.47682e-05	-9.8938e-05	-3.05984e-05	0	0	0	0	0.038869	0	0	0	0	0	0.312927	0	0.192234	0.525377	0	0.388939	0.102088	0	0.354987	0.18785	0.542721	0.34224	0.182544	0.353449
K03332	Metabolism	Carbohydrate metabolism	Fructose and mannose metabolism [PATH:ko00051]	fruA; fructan beta-fructosidase [EC:3.2.1.80]	0.0376068779433	0.0292065681469	0.0408003591318	0.0408003591318	0.00840030979637	0.000385095918535	0.0164155236742	121.143	163.772	114.57	98.8882	123.782	126.502	144.718	197.375	162.816	125.961	74.6274	138.782	113.293	136.218	59.7486	110.787	161.071	69.3314	95.2399	108.342	89.815	127.602	129.916	84.7601
K03342	Metabolism	Metabolism of cofactors and vitamins	Folate biosynthesis [PATH:ko00790]	pabBC; para-aminobenzoate synthetase / 4-amino-4-deoxychorismate lyase [EC:2.6.1.85 4.1.3.38]	0.00161051079341	0.000601490624268	0.0366057155287	0.0366057155287	0.00100902016914	7.13754741315e-05	0.00194666486416	0.294421	1.01932	0.945588	11.0224	11.7063	5.75579	11.028	1.21409	3.90566	11.2601	0.680804	8.92734	7.92335	1.64016	0.950297	2.45166	0.165209	4.40014	0.666497	0.474539	1.07798	0.680488	0.798741	5.84136
K03394	Metabolism	Metabolism of cofactors and vitamins	Porphyrin and chlorophyll metabolism [PATH:ko00860]	cobI-cbiL; precorrin-2/cobalt-factor-2 C20-methyltransferase [EC:2.1.1.130 2.1.1.151]	0.0116076025567	0.00784105295831	0.0191058861603	0.0191058861603	0.00376654959839	0.00070340878859	0.00682969040819	31.091	55.5388	50.7393	76.4268	40.1004	45.834	30.7209	52.4158	26.8411	28.7938	25.315	28.5405	24.5825	25.0244	42.3606	39.5456	31.4359	26.987	25.366	23.4821	20.4136	22.7602	26.4432	36.225
K03411	Cellular Processes	Cell motility	Bacterial chemotaxis [PATH:ko02030]	cheD; chemotaxis protein CheD [EC:3.5.1.44]	0.00988248492165	0.00587558230295	0.0468615406324	0.0468615406324	0.00400690261871	6.17315319325e-05	0.00795207370548	18.6526	36.6746	66.2453	33.7378	23.6394	29.3191	35.6022	71.8282	9.53802	23.5874	31.1363	34.5323	15.0125	23.4083	12.7646	22.7206	49.1355	17.0914	3.34521	10.121	27.0705	24.9563	30.5245	20.1652
K03420	Genetic Information Processing	Folding, sorting and degradation	Proteasome [PATH:ko03050]	psmR; proteasome regulatory subunit	0.000305852456193	0.000519916601826	0.00419761428668	0.00419761428668	-0.000214064	-0.000352701	-7.54272e-05	0.55103	1.0634	0.446735	1.55446	1.61476	0.276824	1.11913	0.568244	1.24824	1.60007	1.34785	1.67524	1.593	2.45459	2.31629	2.85649	1.39554	0.902188	2.73879	1.37455	2.21233	1.35335	2.61739	1.22662
K03481	Brite Hierarchies	Protein families: genetic information processing	Transcription factors [BR:ko03000]	glvR; RpiR family transcriptional regulator, glv operon transcriptional regulator	0.00510410370504	0.00253882822052	0.0290521059501	0.0290521059501	0.00256527548453	0.000290801756032	0.00483974921302	2.47809	6.27301	27.7095	23.2837	11.4927	19.0169	22.7247	37.1615	16.4947	17.5616	4.02511	24.6224	1.31382	13.942	6.76196	5.61572	25.611	9.33617	3.77629	9.38213	3.43761	1.20473	13.6212	14.8493
K03492	Brite Hierarchies	Protein families: genetic information processing	Transcription factors [BR:ko03000]	ydhQ; GntR family transcriptional regulator	0.00478402423393	0.00237750927477	0.0422225247466	0.0422225247466	0.00240651495916	9.34563367115e-05	0.00471957358161	3.39731	4.8631	24.3421	18.1298	8.57934	19.443	22.4543	39.029	14.4167	15.245	5.10537	24.1907	1.16265	10.685	6.41185	5.79293	27.1051	9.14227	2.45588	9.07199	4.76548	0.899443	8.81217	14.8279
K03495	Brite Hierarchies	Protein families: genetic information processing	Transfer RNA biogenesis [BR:ko03016]	gidA, mnmG, MTO1; tRNA uridine 5-carboxymethylaminomethyl modification enzyme	0.0604394670899	0.0662695703046	0.021172	0.021172	-0.0058301	-0.0107011	-0.000959149	260.099	203.543	207.515	211.494	204.172	217.954	186.575	190.137	245.568	205.694	284.627	174.888	254.941	255.25	278.383	220.296	188.049	282.104	263.102	225.381	266.583	241.474	259.253	208.548
K03526	Metabolism	Metabolism of terpenoids and polyketides	Terpenoid backbone biosynthesis [PATH:ko00900]	gcpE, ispG; (E)-4-hydroxy-3-methylbut-2-enyl-diphosphate synthase [EC:1.17.7.1 1.17.7.3]	0.0480121604509	0.0506150412053	0.00788336368271	0.00788336368271	-0.00260288	-0.0044416	-0.000764161	186.208	171.88	162.339	182.815	171.845	173.607	161.87	171.215	187.505	164.446	166.092	149.752	208.899	197.966	185.99	169.578	167.804	197.157	198.965	176.771	181.921	190.111	194.168	174.799
K03548	Brite Hierarchies	Protein families: signaling and cellular processes	Transporters [BR:ko02000]	perM; putative permease	0.00540972685423	0.00982079587292	0.0159290638334	0.0159290638334	-0.00441107	-0.00786519	-0.000956951	35.3143	4.60051	13.8513	20.5718	22.4494	20.2355	22.783	12.418	15.0952	23.9895	19.0234	21.2558	71.4782	33.4607	9.75022	13.1047	17.5472	56.6597	65.2704	38.1703	23.7551	31.5985	61.597	22.9074
K03554	Brite Hierarchies	Protein families: genetic information processing	DNA repair and recombination proteins [BR:ko03400]	rdgC; recombination associated protein RdgC	0.00678354674438	0.0114644	0.0386291895148	0.0386291895148	-0.00468088	-0.00908979	-0.000271975	49.9741	5.98672	24.7072	22.011	25.5414	51.1102	17.9766	21.6578	17.4695	28.4918	4.8863	18.7231	62.0088	42.5187	5.24528	6.98479	35.9673	69.0074	52.6031	46.3013	25.3817	40.6891	92.5211	36.8036
K03558	Not Included in Pathway or Brite	Poorly characterized	General function prediction only	cvpA; membrane protein required for colicin V production	0.0263947173384	0.037144	0.0187773516304	0.0187773516304	-0.0107493	-0.0194998	-0.00199888	140.906	74.9824	74.2721	89.4867	92.8688	85.4332	61.4035	46.9638	98.5704	84.2299	238.686	61.3155	154.895	109.069	177.606	134.222	68.8943	161.838	169.668	103.388	164.795	156.664	136.887	120.048
K03565	Brite Hierarchies	Protein families: genetic information processing	DNA repair and recombination proteins [BR:ko03400]	recX; regulatory protein	0.0735192975876	0.0824611029778	0.00796721978762	0.00796721978762	-0.00894181	-0.0152967	-0.00258692	336.801	270.483	231.444	273.484	261.391	277.46	222.571	226.946	262.978	231.943	329.955	226.196	372.857	306.859	330.252	269.471	241.496	296.19	370.965	277.309	312.229	325.123	314.975	250.329
K03566	Cellular Processes	Cellular community - prokaryotes	Biofilm formation - Escherichia coli [PATH:ko02026]	gcvA; LysR family transcriptional regulator, glycine cleavage system transcriptional activator	0.00253762306544	0.00145444575799	0.0453949437013	0.0453949437013	0.00108317730745	2.43157585964e-05	0.00214203885631	2.1015	10.6221	6.73421	7.38944	11.7185	5.10051	13.772	2.59588	4.89756	13.1429	17.0539	13.0554	6.21701	1.68882	6.18548	16.2102	0.383677	4.2688	4.37145	5.51093	3.31054	9.46028	3.55934	3.62156
K03573	Genetic Information Processing	Replication and repair	Mismatch repair [PATH:ko03430]	mutH; DNA mismatch repair protein MutH	0.0108992547289	0.017868	0.0452529766889	0.0452529766889	-0.00696875	-0.0137741	-0.000163353	92.2732	24.7536	42.9064	47.4391	34.2212	62.1772	30.5258	36.7206	15.5631	46.8733	5.22393	25.0965	107.045	93.5182	7.84344	11.8491	51.1546	106.831	100.676	80.2017	42.8578	34.122	106.438	58.6147
K03575	Genetic Information Processing	Replication and repair	Base excision repair [PATH:ko03410]	mutY; A/G-specific adenine glycosylase [EC:3.2.2.31]	0.0352060437574	0.0292839615407	0.0150563876695	0.0150563876695	0.00592208221668	0.0012886578558	0.0105555065776	94.0725	96.5963	111.313	98.8754	124.309	123.466	140.53	117.702	142.732	135.781	184.922	133.679	94.0378	100.703	116.774	126.839	102.446	93.6933	102.077	106.242	110.525	139.602	108.727	92.678
K03577	Brite Hierarchies	Protein families: genetic information processing	Transcription factors [BR:ko03000]	acrR, smeT; TetR/AcrR family transcriptional regulator, acrAB operon repressor	0.0114211929021	0.0198503768191	0.0219447037289	0.0219447037289	-0.00842918	-0.0154906	-0.00136775	88.6372	17.6858	51.3974	47.8562	30.1274	61.6063	31.7718	38.3948	22.1669	55.2475	8.11998	32.3345	108.054	99.4215	12.8131	18.7337	56.1756	125.972	114.725	80.3149	58.5406	31.4067	117.214	66.0073
K03581	Genetic Information Processing	Replication and repair	Homologous recombination [PATH:ko03440]	recD; exodeoxyribonuclease V alpha subunit [EC:3.1.11.5]	0.0876914834354	0.0676828804243	0.0423578945427	0.0423578945427	0.0200086030111	0.000777162349524	0.0392400436727	217.268	322.546	413.261	203.134	204.639	318.723	400.835	451.99	230.39	274.268	297.227	366.788	256.793	206.871	168.45	316.981	327.054	252.238	212.691	244.306	230.929	294.857	257.674	216.183
K03586	Brite Hierarchies	Protein families: genetic information processing	Chromosome and associated proteins [BR:ko03036]	ftsL; cell division protein FtsL	0.00951814055542	0.0222873107017	0.0441097064043	0.0441097064043	-0.0127692	-0.0251429	-0.000395462	57.916	15.9293	42.2729	52.9393	14.2259	48.7373	30.2904	39.0579	17.0509	36.9529	13.9371	34.1421	194.807	56.5849	18.0062	9.89993	57.8024	166.247	222.836	20.6371	81.9526	6.70342	143.682	40.8419
K03588	Cellular Processes	Cell growth and death	Cell cycle - Caulobacter [PATH:ko04112]	ftsW, spoVE; cell division protein FtsW	0.0582069209386	0.0632665238707	0.0351992603575	0.0351992603575	-0.0050596	-0.00972633	-0.000392879	245.516	224.573	212.515	209.795	203.998	191.191	192.328	204.36	218.731	189.838	221.458	173.685	239.089	229.082	267.351	229.903	188.897	242.261	242.374	187.188	249.496	281.206	278.727	179.526
K03589	Cellular Processes	Cell growth and death	Cell cycle - Caulobacter [PATH:ko04112]	ftsQ; cell division protein FtsQ	0.0548857393817	0.0605754560754	0.0233241395204	0.0233241395204	-0.00568972	-0.0104858	-0.00089365	222.351	203.845	191.062	181.219	194.688	191.356	187.996	172.787	208.133	181.02	234.743	178.805	262.217	191.512	246.19	206.977	174.545	225.298	253.761	263.107	223.065	237.433	231.412	174.385
K03590	Cellular Processes	Cell growth and death	Cell cycle - Caulobacter [PATH:ko04112]	ftsA; cell division protein FtsA	0.0442880766614	0.0512844571881	0.0471932315015	0.0471932315015	-0.00699638	-0.0138945	-9.82371e-05	187.991	153.934	130.721	165.562	167.298	150.599	145.507	119.436	186.664	152.139	205.378	136.099	218.359	166.605	295.793	168.896	131.261	207.96	217.302	155.319	184.525	204.062	192.567	143.79
K03591	Brite Hierarchies	Protein families: genetic information processing	Chromosome and associated proteins [BR:ko03036]	ftsN; cell division protein FtsN	0.00554813447884	0.0135402475275	0.00999535154999	0.00999535154999	-0.00799211	-0.0138383	-0.0021459	76.2959	1.78124	7.29231	18.6983	23.1792	36.6633	10.7305	14.6031	15.4178	20.8806	5.18418	9.1835	84.2642	72.4242	7.65899	0.974254	21.6412	53.9129	83.4698	72.786	33.8472	48.5398	96.5262	34.4084
K03592	Brite Hierarchies	Protein families: metabolism	Peptidases and inhibitors [BR:ko01002]	pmbA; PmbA protein	0.0174443929575	0.0234521454371	0.0375019837504	0.0375019837504	-0.00600775	-0.0116353	-0.000380163	101.529	40.714	53.2047	54.4716	65.3998	57.3733	45.5358	33.3498	69.3056	60.5798	132.572	43.051	115.903	86.115	63.2342	56.4559	45.3658	127.972	135.123	76.475	96.1871	84.0347	100.644	64.5749
K03596	Human Diseases	Infectious disease: bacterial	Legionellosis [PATH:ko05134]	lepA; GTP-binding protein LepA	0.0504873741427	0.0535243970211	0.0249657	0.0249657	-0.00303702	-0.00565212	-0.000421922	190.921	183.342	174.255	182.6	175.47	171.533	173.674	156.207	217.619	162.902	206.9	165.15	221.019	177.866	207.21	182.515	164.113	228.699	212.698	196.856	190.142	223.846	210.505	163.722
K03597	Brite Hierarchies	Protein families: genetic information processing	Transcription machinery [BR:ko03021]	rseA; sigma-E factor negative regulatory protein RseA	0.0092539847478	0.0151127048538	0.0419412	0.0419412	-0.00585872	-0.0114814	-0.000236027	74.1731	11.4944	42.0172	32.6537	25.8142	52.9435	26.7198	36.05	15.0489	46.1973	4.08629	25.2329	80.1625	77.1902	6.44946	10.6466	48.0387	91.1272	74.3469	72.1594	34.0812	33.5718	92.8635	54.7376
K03598	Brite Hierarchies	Protein families: genetic information processing	Transcription machinery [BR:ko03021]	rseB; sigma-E factor negative regulatory protein RseB	0.00777811786452	0.0128843991753	0.0402070679636	0.0402070679636	-0.00510628	-0.00995987	-0.000252693	65.4315	9.90508	33.501	29.7921	20.8746	44.1276	23.8438	28.0901	14.0854	36.5194	3.66113	20.6585	72.755	63.9715	5.58075	9.7745	38.7533	77.4433	69.7557	60.0068	29.8566	25.473	80.0517	43.5605
K03600	Brite Hierarchies	Protein families: genetic information processing	Transcription machinery [BR:ko03021]	sspB; stringent starvation protein B	0.0110672155396	0.0205014252597	0.0222319784984	0.0222319784984	-0.00943421	-0.0173532	-0.00151521	91.7933	13.1348	46.3199	47.2689	29.5922	64.0516	29.6822	35.0715	21.1917	59.8091	7.81973	25.3799	127.655	95.3448	10.1176	15.6128	50.9183	125.798	133.118	86.635	56.6726	33.5487	126.097	60.8086
K03604	Brite Hierarchies	Protein families: genetic information processing	Transcription factors [BR:ko03000]	purR; LacI family transcriptional regulator, purine nucleotide synthesis repressor	0.0118551831996	0.00748236617038	0.00328875819544	0.00328875819544	0.00437281702924	0.00167075393922	0.00707488011925	20.0156	41.1122	33.736	58.0549	42.9558	24.4942	47.4784	43.894	33.1564	45.8621	76.8154	39.4119	28.8318	18.0964	24.14	46.4298	19.1065	27.0834	28.9394	16.8936	29.2739	33.4678	33.7997	26.6264
K03607	Not Included in Pathway or Brite	Unclassified: signaling and cellular processes	Signaling proteins	proQ; ProP effector	0.00669014324237	0.0118411788029	0.0317598997693	0.0317598997693	-0.00515104	-0.00979964	-0.000502433	57.6851	7.29473	25.9213	25.1787	18.8559	37.9084	19.4266	26.7563	13.2739	31.9883	1.96672	17.9968	67.4079	57.3807	4.24589	7.74705	35.2814	79.4726	60.7584	51.4289	23.6551	26.3279	81.6468	36.8584
K03625	Brite Hierarchies	Protein families: genetic information processing	Transcription machinery [BR:ko03021]	nusB; transcription antitermination protein NusB	0.0770240336026	0.0853729362501	0.0158576850452	0.0158576850452	-0.0083489	-0.0149477	-0.00175012	301.222	270.855	270.101	292.017	277.243	259.787	237.985	245.158	325.118	254.025	344.402	223.45	369.194	284.084	323.71	292.465	255.039	368.217	388.721	249.295	332.051	365.829	329.293	247.06
K03629	Genetic Information Processing	Replication and repair	Homologous recombination [PATH:ko03440]	recF; DNA replication and repair protein RecF	0.0616796379287	0.0671556109426	0.0270881	0.0270881	-0.00547597	-0.0102683	-0.000683609	259.754	223.585	218.377	238.205	204.568	215.376	192.323	195.852	244.858	199.199	271.732	179.436	267.875	245.211	254.631	225.224	198.518	307.751	296.075	211.672	250.02	274.526	264.721	194.288
K03637	Metabolism	Metabolism of cofactors and vitamins	Folate biosynthesis [PATH:ko00790]	moaC, CNX3; cyclic pyranopterin monophosphate synthase [EC:4.6.1.17]	0.00508301369943	0.0143363787426	0.0201796251569	0.0201796251569	-0.00925337	-0.0168027	-0.00170404	28.067	9.2203	6.38016	42.0908	12.9652	12.8483	8.68292	9.61864	34.2206	28.9708	20.2464	7.46833	139.71	52.1318	19.5125	11.0225	6.27038	83.8443	127.17	9.83613	50.993	55.8302	94.0589	12.7664
K03650	Brite Hierarchies	Protein families: genetic information processing	Transfer RNA biogenesis [BR:ko03016]	mnmE, trmE, MSS1; tRNA modification GTPase [EC:3.6.-.-]	0.0559485904869	0.0600584845696	0.0357939348493	0.0357939348493	-0.00410989	-0.00791896	-0.00030083	224.498	212.888	194.32	204.353	192.023	183.898	173.66	182.857	221.432	197.604	242.709	165.417	239.753	216.341	242.53	207.712	170.424	259.392	264.127	199.131	230.608	230.477	228.823	181.768
K03657	Genetic Information Processing	Replication and repair	Nucleotide excision repair [PATH:ko03420]	uvrD, pcrA; DNA helicase II / ATP-dependent DNA helicase PcrA [EC:3.6.4.12]	0.150783	0.127298	0.000878514059359	0.000878514059359	0.0234850014574	0.0108744107716	0.0360955921433	442.552	534.913	521.8	567.747	615.1	439.245	563.828	564.336	583.428	504.226	565.356	523.724	469.865	444.056	495.952	516.943	366.515	530.852	538.203	410.513	460.256	558.301	410.343	445.778
K03688	Not Included in Pathway or Brite	Unclassified: metabolism	Cofactor metabolism	ubiB, aarF; ubiquinone biosynthesis protein	0.00558031914209	0.00375750470859	0.0428873155574	0.0428873155574	0.0018228144335	6.52937607576e-05	0.00358033510624	7.03019	16.6363	22.4539	25.2523	21.9878	14.2308	23.7204	38.6226	16.8216	18.103	10.0132	19.6552	9.44097	16.6838	15.3483	17.6997	21.3039	13.7574	6.88879	8.89012	15.5039	8.02761	12.513	17.7669
K03693	Metabolism	Glycan biosynthesis and metabolism	Peptidoglycan biosynthesis [PATH:ko00550]	pbp1b; penicillin-binding protein 1B	5.28025517874e-05	1.32010807647e-05	0.0301312331573	0.0301312331573	3.96014710227e-05	4.40963540748e-06	7.47933066379e-05	0.482626	0.154452	0.087741	0.155677	0.344847	0.050215	0.120197	0	0.062178	0.018588	0.686131	0.172634	0.048266	0.061985	0.028498	0	0	0.009649	0.212094	0.041953	0.013668	0	0.190916	0
K03699	Brite Hierarchies	Protein families: signaling and cellular processes	Bacterial toxins [BR:ko02042]	tlyC; putative hemolysin	0.0367836610081	0.0315295995112	0.0227289609696	0.0227289609696	0.00525406149694	0.000813898027007	0.00969422496687	116.252	174.207	131.087	128.286	125.87	125.197	132.582	156.732	122.649	104.54	126.568	120.722	109.599	115.637	127.949	115.497	130.99	99.5186	121.559	110.232	109.646	147.892	110.707	94.3861
K03702	Genetic Information Processing	Replication and repair	Nucleotide excision repair [PATH:ko03420]	uvrB; excinuclease ABC subunit B	0.0510131641626	0.0554035632903	0.0193004979484	0.0193004979484	-0.0043904	-0.00798542	-0.000795374	199.628	182.383	172.862	183.246	186.349	181.969	167.726	160.592	213.235	163.605	222.106	151.624	215.114	194.694	216.212	197.363	159.395	243.912	237.745	165.442	209.47	239.609	213.577	173.24
K03718	Brite Hierarchies	Protein families: genetic information processing	Transcription factors [BR:ko03000]	asnC; Lrp/AsnC family transcriptional regulator, regulator for asnA, asnC and gidA	0.0845292034734	0.0697339086489	0.0305256442744	0.0305256442744	0.0147952948245	0.00152822720223	0.0280623624468	267.863	401.157	258.524	227.992	298.326	330.577	320.84	318.027	299.416	305.902	213.475	343.409	292.653	306.315	270.253	252.075	325.795	182.416	205.211	259.07	190.524	255.686	277.534	254.462
K03737	Metabolism	Carbohydrate metabolism	Glycolysis / Gluconeogenesis [PATH:ko00010]	por, nifJ; pyruvate-ferredoxin/flavodoxin oxidoreductase [EC:1.2.7.1 1.2.7.-]	0.0497770829672	0.0570367740567	0.0438243898519	0.0438243898519	-0.00725969	-0.0142972	-0.000222146	184.379	167.332	151.376	196.89	181.681	169.036	167.974	128.174	248.757	161.514	220.07	159.853	266.051	187.991	254.698	175.149	132.72	194.8	236.099	202.367	247.513	267.575	210.722	166.18
K03742	Metabolism	Metabolism of cofactors and vitamins	Nicotinate and nicotinamide metabolism [PATH:ko00760]	pncC; nicotinamide-nucleotide amidase [EC:3.5.1.42]	0.0599816099931	0.0510852432729	0.00837851383319	0.00837851383319	0.00889636672021	0.00255386475067	0.0152388686898	191.467	242.013	200.619	191.121	214.488	212.518	222.831	215.224	226.533	200.825	205.081	230.346	171.14	203.586	235.831	210.696	201.577	151.191	156.644	188.34	170.677	206.958	167.047	185.6
K03745	Not Included in Pathway or Brite	Poorly characterized	General function prediction only	slyX; SlyX protein	0.0170758161201	0.0368280596311	0.0230788899674	0.0230788899674	-0.0197522	-0.0363584	-0.00314612	77.0872	46.4252	44.9013	153.215	49.4297	20.5771	53.2695	34.5475	93.9536	47.3916	74.7528	43.3456	290.843	86.0449	68.406	69.8772	50.3297	258.513	294.672	27.9269	138.758	84.2495	252.264	65.8705
K03746	Brite Hierarchies	Protein families: genetic information processing	Chromosome and associated proteins [BR:ko03036]	hns; DNA-binding protein H-NS	0.00772707426089	0.0180029037988	0.0109300104237	0.0109300104237	-0.0102758	-0.0178478	-0.00270385	68.1334	2.09297	13.7959	27.6637	34.825	63.1665	16.4825	27.817	26.2996	26.8789	6.59407	17.063	117.792	61.5156	11.8634	1.3347	40.2824	109.684	107.987	66.1481	43.0787	73.6139	148.685	36.8065
K03753	Not Included in Pathway or Brite	Unclassified: metabolism	Cofactor metabolism	mobB; molybdopterin-guanine dinucleotide biosynthesis adapter protein	0.00136367767931	0.00566977285756	0.0390977306621	0.0390977306621	-0.0043061	-0.00835727	-0.000254925	10.4834	2.17076	0.835229	13.8531	2.74975	1.20737	3.08785	1.07578	8.52274	6.75967	6.49432	2.44217	72.8484	13.2619	5.83405	3.19611	1.04231	31.9012	64.4893	4.20261	19.0666	3.58329	42.0144	2.82417
K03785	Metabolism	Amino acid metabolism	Phenylalanine, tyrosine and tryptophan biosynthesis [PATH:ko00400]	aroD; 3-dehydroquinate dehydratase I [EC:4.2.1.10]	0.00933699418596	0.00659011713994	0.00730410978502	0.00730410978502	0.00274687704602	0.000821298780615	0.00467245531143	24.0646	40.9743	34.006	42.6128	33.6166	26.1934	27.443	31.3741	28.9424	28.9099	58.3854	24.0499	21.6384	21.1644	33.7677	34.053	18.9146	22.165	21.1555	16.2807	24.2954	42.4248	24.1449	13.5554
K03806	Brite Hierarchies	Protein families: metabolism	Peptidoglycan biosynthesis and degradation proteins [BR:ko01011]	ampD; N-acetyl-anhydromuramoyl-L-alanine amidase [EC:3.5.1.28]	0.0104060570913	0.0174222	0.0302730206895	0.0302730206895	-0.00701615	-0.0132838	-0.00074846	77.3004	17.5595	45.0983	44.5605	25.8796	52.4784	27.9795	42.8687	19.695	51.3573	6.46782	30.1544	103.252	93.2202	6.75935	13.5245	54.1353	100.51	102.613	69.6427	48.5783	33.6297	98.1179	56.6025
K03808	Not Included in Pathway or Brite	Poorly characterized	General function prediction only	pqiA; paraquat-inducible protein A	0.00856966162496	0.0150745075481	0.0265327857892	0.0265327857892	-0.00650485	-0.0121626	-0.00084713	71.9714	10.8015	36.2236	36.096	22.8367	47.8433	25.4708	30.1966	13.6928	40.0942	5.94374	23.1616	84.922	75.8025	9.16314	11.1128	42.6993	100.179	84.038	66.8326	35.8929	27.7215	90.4298	47.4869
K03820	Not Included in Pathway or Brite	Unclassified: metabolism	Enzymes with EC numbers	lnt; apolipoprotein N-acyltransferase [EC:2.3.1.269]	0.0190101335262	0.0251451181533	0.0200425484063	0.0200425484063	-0.00613498	-0.011208	-0.00106195	100.166	45.7892	55.698	98.0464	64.0456	64.2214	53.7979	32.4513	75.7039	62.0929	123.253	48.0514	127.559	78.8934	64.9693	85.3871	45.2302	133.022	107.01	93.035	98.1457	89.2123	111.491	89.8869
K03831	Metabolism	Metabolism of cofactors and vitamins	Folate biosynthesis [PATH:ko00790]	mogA; molybdopterin adenylyltransferase [EC:2.7.7.75]	0.000829790254537	0.00361887097679	0.0465518175783	0.0465518175783	-0.00278908	-0.00552818	-4.99801e-05	6.88037	1.37552	0.462991	12.1896	0.216551	2.02223	0.422512	0.466959	3.65605	4.29199	3.76017	0.635379	50.6738	6.84403	4.03895	1.52535	0.018377	23.7593	39.1733	0.215604	14.1463	2.44614	25.3408	1.23847
K03832	Brite Hierarchies	Protein families: signaling and cellular processes	Transporters [BR:ko02000]	tonB; periplasmic protein TonB	0.179417	0.156336	0.0240836663046	0.0240836663046	0.0230807995198	0.00338423359389	0.0427773654458	580.517	741.012	538.55	647.527	708.076	574.544	660.496	622.388	687.301	578.272	672.203	643.017	527.615	466.822	757.056	731.603	560.001	515.477	485.482	505.081	515.904	670.075	620.781	553.813
K03856	Metabolism	Amino acid metabolism	Phenylalanine, tyrosine and tryptophan biosynthesis [PATH:ko00400]	AROA2, aroA; 3-deoxy-7-phosphoheptulonate synthase [EC:2.5.1.54]	0.0168268822179	0.0128422286908	0.00566997126364	0.00566997126364	0.00398465352714	0.00133100916023	0.00663829789405	41.4316	39.2944	62.3231	90.1136	58.1596	56.2848	63.4292	64.8908	70.4615	47.9035	59.8785	62.5963	53.6743	44.4614	50.3342	50.1849	44.3202	52.5888	43.8272	34.8769	53.183	44.6798	38.1094	57.1858
K03972	Not Included in Pathway or Brite	Unclassified: genetic information processing	Others	pspE; phage shock protein E	0.00569507869413	0.0175563398828	0.0429890993953	0.0429890993953	-0.0118613	-0.0232812	-0.000441325	32.1124	5.75197	20.2581	42.0951	3.58818	9.64051	19.79	36.3957	15.584	27.6096	9.07601	19.4279	204.904	33.2702	17.7326	4.8172	39.0033	103.34	175.496	0	82.9483	10.1365	131.007	9.42325
K03979	Brite Hierarchies	Protein families: genetic information processing	Ribosome biogenesis [BR:ko03009]	obgE, cgtA, MTG2; GTPase [EC:3.6.5.-]	0.0512158283323	0.0553401384783	0.0242160946989	0.0242160946989	-0.00412431	-0.00765368	-0.000594943	215.677	191.17	172.638	170.399	185.736	174.349	168.545	160.329	214.573	162.702	215.288	162.284	223.588	197.667	234.314	200.491	158.336	223.336	231.567	173.077	207.926	236.988	204.289	169.756
K03980	Brite Hierarchies	Protein families: metabolism	Peptidoglycan biosynthesis and degradation proteins [BR:ko01011]	murJ, mviN; putative peptidoglycan lipid II flippase	0.0172872644544	0.0214089615914	0.0376698956163	0.0376698956163	-0.0041217	-0.00798615	-0.000257249	90.0576	51.5765	68.952	76.5865	61.3649	56.3313	48.9372	29.329	73.7813	57.5469	89.0414	42.4839	108.876	72.3873	55.742	71.4601	41.2934	116.616	95.4966	74.3587	67.9886	89.9387	95.9742	69.1816
K04046	Brite Hierarchies	Protein families: genetic information processing	Chaperones and folding catalysts [BR:ko03110]	yegD; hypothetical chaperone protein	0.000256202201351	2.78111085439e-05	0.0239488737515	0.0239488737515	0.000228391092807	3.61340279736e-05	0.00042064815764	0.025525	0.025152	0.591282	0.660817	2.07758	0.563317	0.049404	0	3.1158	0	1.58082	2.43151	0.089623	0	0.168771	0.17067	0.048255	0.026818	0.490347	0.152735	0.025052	0.026921	0.043909	0
K04066	Genetic Information Processing	Replication and repair	Homologous recombination [PATH:ko03440]	priA; primosomal protein N' (replication factor Y) (superfamily II helicase) [EC:3.6.4.-]	0.0480616978946	0.0525233522875	0.0233116377747	0.0233116377747	-0.00446165	-0.00824334	-0.000679965	193.207	177.01	164.052	174.307	164.919	160.776	158.15	148.462	201.6	155.114	212.053	149.736	220.626	178.675	213.455	184.686	146.515	223.826	230.243	155.216	194.065	220.34	221.123	153.091
K04078	Brite Hierarchies	Protein families: genetic information processing	Chaperones and folding catalysts [BR:ko03110]	groES, HSPE1; chaperonin GroES	0.146729	0.158987	0.0208604194395	0.0208604194395	-0.0122574	-0.0224529	-0.00206193	543.636	586.986	481.172	538.612	534.806	506.497	483.705	414.857	565.097	498.053	623.554	501.289	670.603	501.245	619.231	574.77	522.643	589.014	648.246	497.029	677.699	572.741	615.607	560.738
K04087	Brite Hierarchies	Protein families: metabolism	Peptidases and inhibitors [BR:ko01002]	hflC; modulator of FtsH protease HflC	0.0105280474039	0.0159017329338	0.00989391517711	0.00989391517711	-0.00537369	-0.00929661	-0.00145076	67.1421	18.7008	36.8958	51.9773	31.7189	38.0557	26.4317	25.4083	45.2174	38.2575	52.2769	22.774	93.623	53.7193	28.7565	32.0931	37.5693	97.246	80.672	56.3231	48.6887	52.2084	82.8509	50.9107
K04088	Brite Hierarchies	Protein families: metabolism	Peptidases and inhibitors [BR:ko01002]	hflK; modulator of FtsH protease HflK	0.00953318544028	0.0153247996382	0.00748088623638	0.00748088623638	-0.00579161	-0.00980756	-0.00177567	64.3644	19.6733	32.2761	40.3882	30.3405	33.5089	28.62	21.8076	32.7168	32.616	48.4214	26.4597	96.3693	51.2554	24.0365	31.7381	33.3552	94.9587	84.4652	51.7722	51.0093	47.0453	79.8238	44.4529
K04090	Not Included in Pathway or Brite	Unclassified: metabolism	Enzymes with EC numbers	E1.2.7.8; indolepyruvate ferredoxin oxidoreductase [EC:1.2.7.8]	1.53952102734e-05	0.000105130033349	0.0388363755508	0.0388363755508	-8.97348e-05	-0.000174051	-5.41893e-06	0.036475	0	0	0.099586	0.054173	0	0.011643	0	0.397193	0.035464	0.016514	0.034812	0.602138	0.55955	0.088802	0.011564	0.136587	0.391188	0.069694	0.047795	0.606687	1.82906	0	0.415492
K04092	Metabolism	Amino acid metabolism	Phenylalanine, tyrosine and tryptophan biosynthesis [PATH:ko00400]	tyrA1; chorismate mutase [EC:5.4.99.5]	0.0069796876769	0.00380709193942	0.0286112906491	0.0286112906491	0.00317259573747	0.000368494080767	0.00597669739418	5.73782	13.4215	24.1641	19.4965	38.7604	24.2947	42.4164	4.86529	16.1395	31.5859	49.5304	27.88	8.36673	5.40291	17.7956	36.6537	3.95476	11.1778	13.1498	17.4273	7.85629	26.3808	12.6398	8.15852
K04518	Metabolism	Amino acid metabolism	Phenylalanine, tyrosine and tryptophan biosynthesis [PATH:ko00400]	pheA2; prephenate dehydratase [EC:4.2.1.51]	0.0404409676441	0.0317730638558	0.00145149433081	0.00145149433081	0.00866790378838	0.00380202177406	0.0135337858027	123.923	204.109	131.88	128.091	147.863	132.524	145.777	151.608	162.941	123.988	129.291	140.06	110.969	132.857	126	110.466	140.669	113.991	121.211	95.9845	98.6189	120.292	127.391	105.841
K04691	Brite Hierarchies	Protein families: metabolism	Peptidases and inhibitors [BR:ko01002]	hhoB, degS; serine protease DegS [EC:3.4.21.-]	0.0065439011192	0.0118957109788	0.0232249301596	0.0232249301596	-0.00535181	-0.0098761	-0.000827518	52.5374	8.56028	25.236	27.6713	18.721	34.5965	17.7329	22.7476	21.4131	30.1393	3.18064	16.4449	80.2409	52.7237	5.75296	6.04238	29.5418	72.6829	76.1421	46.3576	33.8541	26.5099	73.6327	33.2398
K04754	Not Included in Pathway or Brite	Unclassified: signaling and cellular processes	Structural proteins	mlaA, vacJ; phospholipid-binding lipoprotein MlaA	0.00718657480517	0.0117523360361	0.0329546282545	0.0329546282545	-0.00456576	-0.00872083	-0.000410689	54.206	9.75955	32.8752	27.2104	19.2395	39.149	21.0586	27.4499	14.0588	35.2799	4.08387	20.4627	64.3421	52.3485	6.18053	13.5167	37.418	71.7144	60.1017	52.7004	25.7972	24.4175	75.2648	42.1092
K04760	Brite Hierarchies	Protein families: genetic information processing	Transcription machinery [BR:ko03021]	greB; transcription elongation factor GreB	0.0126562	0.0196528445185	0.0114058216975	0.0114058216975	-0.00699669	-0.0122135	-0.00177992	73.2961	19.5286	52.6532	47.123	42.8046	63.0313	46.455	33.9438	24.3477	58.5754	33.9973	42.8185	109.483	69.6724	27.5121	31.3459	52.3613	110.568	115.51	70.3096	70.6895	56.5472	107.519	60.4353
K04770	Brite Hierarchies	Protein families: metabolism	Peptidases and inhibitors [BR:ko01002]	lonH; Lon-like ATP-dependent protease [EC:3.4.21.-]	0.00492226075427	0.00830917641604	0.0388910355153	0.0388910355153	-0.00338692	-0.00658109	-0.000192746	38.4579	5.48842	20.1987	18.1834	14.7718	27.9978	15.5627	19.562	9.34172	23.967	1.8557	13.3969	45.6688	37.7172	2.65932	5.9031	26.0421	55.6399	39.6591	39.2389	16.7161	18.0352	56.0974	29.0147
K04772	Brite Hierarchies	Protein families: metabolism	Peptidases and inhibitors [BR:ko01002]	degQ, hhoA; serine protease DegQ [EC:3.4.21.-]	0.00661179719364	0.0118458096296	0.0228775709406	0.0228775709406	-0.00523401	-0.00964337	-0.000824657	52.433	8.09813	24.5946	27.4067	17.4796	33.0382	18.5418	23.1576	21.3309	30.7452	7.62032	17.7185	75.0927	54.9571	8.4783	6.68946	28.9012	76.2487	71.0886	46.7499	32.4156	23.421	76.1973	33.8015
K04774	Brite Hierarchies	Protein families: metabolism	Peptidases and inhibitors [BR:ko01002]	sohB; serine protease SohB [EC:3.4.21.-]	0.00515631217533	0.00904485859078	0.0278328	0.0278328	-0.00388855	-0.0073033	-0.000473794	42.4804	5.92569	20.932	19.7948	15.5264	29.18	15.1023	20.1494	10.3179	24.3743	1.77636	13.4653	51.359	42.9512	3.32672	8.36645	25.7738	59.0343	42.0954	43.5715	18.5285	19.5944	60.1352	30.7874
K04788	Metabolism	Metabolism of terpenoids and polyketides	Biosynthesis of siderophore group nonribosomal peptides [PATH:ko01053]	mbtB; mycobactin phenyloxazoline synthetase	0.00233724925361	0.000400185858323	0.0427382289521	0.0427382289521	0.00193706339528	7.42086461857e-05	0.00379991814438	0	0	0	7.75926	17.5283	0.076625	25.1466	0.006018	6.53844	18.9343	0.018645	21.515	3.96435	0.467807	0.07581	0.176457	0.038518	4.65397	0	0	0.012713	0.418528	0	7.86019
K04986	Brite Hierarchies	Protein families: genetic information processing	Chromosome and associated proteins [BR:ko03036]	PKD2; polycystin 2	0.00107572501266	0.0001317982111	0.0337252	0.0337252	0.000943926801556	8.56326716843e-05	0.00180222093143	0	0	0	3.73051	7.25508	0	11.2277	0.010778	2.89558	9.49881	0	10.2252	0	0	0	0.056524	0	1.97413	0	0	0	0.334225	0	3.30198
K04988	Brite Hierarchies	Protein families: signaling and cellular processes	Ion channels [BR:ko04040]	PKD1L2; polycystin 1L2	0.00107572501266	0.0001317982111	0.0337252	0.0337252	0.000943926801556	8.56326716843e-05	0.00180222093143	0	0	0	3.73051	7.25508	0	11.2277	0.010778	2.89558	9.49881	0	10.2252	0	0	0	0.056524	0	1.97413	0	0	0	0.334225	0	3.30198
K05343	Metabolism	Carbohydrate metabolism	Starch and sucrose metabolism [PATH:ko00500]	treS; maltose alpha-D-glucosyltransferase / alpha-amylase [EC:5.4.99.16 3.2.1.1]	0.0124920355749	0.00871776883408	0.0314633497449	0.0314633497449	0.0037742667408	0.000376024161697	0.0071725093199	22.716	43.0513	53.7697	34.2709	37.0357	47.3243	62.6939	66.3157	19.9194	44.5828	32.5053	60.0333	18.2098	22.5414	24.16	35.9812	51.8516	31.2104	31.7613	33.2055	26.4221	40.6219	38.0586	28.5951
K05349	Metabolism	Carbohydrate metabolism	Starch and sucrose metabolism [PATH:ko00500]	bglX; beta-glucosidase [EC:3.2.1.21]	0.180392	0.160843	0.0255639202028	0.0255639202028	0.0195488043399	0.00262504617915	0.0364725625007	678.583	666.621	461.516	593.483	774.75	632.628	687.241	586.736	724.131	564.591	676.263	660.384	714.167	710.197	535.678	598.708	573.781	485.753	528.208	538.631	571.346	666.767	651.03	549.536
K05364	Metabolism	Glycan biosynthesis and metabolism	Peptidoglycan biosynthesis [PATH:ko00550]	pbpA; penicillin-binding protein A	0.00632898414232	0.00423691871394	0.0481444010413	0.0481444010413	0.00209206542837	1.89791184251e-05	0.00416515173832	18.009	31.2825	33.853	20.6883	12.96	21.7726	22.5191	43.1723	12.5013	13.8918	16.2947	19.6042	9.69069	17.6789	11.9521	14.1916	27.4797	13.0538	9.77135	6.93012	21.4154	22.4729	15.8783	15.2513
K05365	Metabolism	Glycan biosynthesis and metabolism	Peptidoglycan biosynthesis [PATH:ko00550]	mrcB; penicillin-binding protein 1B [EC:2.4.1.129 3.4.16.4]	0.00634682028712	0.00938908519996	0.0369626065248	0.0369626065248	-0.00304226	-0.00587866	-0.000205869	41.4558	8.12092	24.328	21.1439	21.1262	29.0742	24.1539	19.3425	14.1196	30.0092	15.7027	21.6721	51.8139	35.7562	7.31807	16.0613	24.6546	56.7577	46.2711	45.207	24.1333	26.1969	56.5187	30.02
K05367	Metabolism	Glycan biosynthesis and metabolism	Peptidoglycan biosynthesis [PATH:ko00550]	pbpC; penicillin-binding protein 1C [EC:2.4.1.129]	0.00859048593223	0.0132640749224	0.0415939401308	0.0415939401308	-0.00467359	-0.00915194	-0.000195233	51.3267	19.6965	12.9978	41.3137	28.7286	27.7238	14.4686	15.1142	43.2596	18.9746	92.2307	12.2342	81.6315	36.9071	45.9148	27.8877	17.5166	68.0127	80.3878	35.4578	51.269	52.9516	64.2677	36.9884
K05516	Brite Hierarchies	Protein families: genetic information processing	Chaperones and folding catalysts [BR:ko03110]	cbpA; curved DNA-binding protein	0.0330241318063	0.0286922054653	0.0246989787059	0.0246989787059	0.00433192634093	0.000607271351758	0.00805658133011	114.774	145.854	95.1151	116.932	101.288	99.6526	110.315	120.086	160.9	105.892	132.495	109.764	116.592	115.112	76.3932	114.563	103.933	100.687	92.8891	89.1998	97.2456	123.618	124.014	115.73
K05539	Brite Hierarchies	Protein families: genetic information processing	Transfer RNA biogenesis [BR:ko03016]	dusA; tRNA-dihydrouridine synthase A [EC:1.-.-.-]	0.00826702346969	0.0124160788628	0.0391341735321	0.0391341735321	-0.00414906	-0.00806585	-0.000232256	50.0558	11.9374	33.5151	31.4794	28.0999	38.3141	31.3792	22.2322	16.9535	41.0732	17.3697	29.0607	77.6993	48.8483	10.915	21.5767	31.8755	73.0315	72.5736	52.7256	29.4677	27.4685	71.8113	39.6684
K05541	Brite Hierarchies	Protein families: genetic information processing	Transfer RNA biogenesis [BR:ko03016]	dusC; tRNA-dihydrouridine synthase C [EC:1.-.-.-]	0.00361165219412	0.00663854414562	0.0497210255895	0.0497210255895	-0.00302689	-0.00604959	-4.19225e-06	22.5461	6.83816	21.2423	19.7582	7.63933	17.9704	9.60448	11.6166	5.75086	19.7758	2.06915	8.20739	56.1003	23.9793	3.25576	6.28062	15.63	46.09	48.0944	18.6816	18.6377	3.38012	41.123	19.839
K05579	Metabolism	Energy metabolism	Oxidative phosphorylation [PATH:ko00190]	ndhH; NAD(P)H-quinone oxidoreductase subunit H [EC:7.1.1.2]	0.00168196574204	0.000913749940158	0.0440702581799	0.0440702581799	0.000768215801884	2.31275209553e-05	0.00151330408281	1.06104	2.94357	5.07017	4.13057	10.3382	4.55444	11.8605	0.066338	4.65141	8.6969	7.93092	10.0624	5.10986	0.614368	4.51284	5.21918	0.546584	3.11976	3.48246	3.99148	2.94745	6.08648	0.560331	4.44276
K05590	Brite Hierarchies	Protein families: genetic information processing	Ribosome biogenesis [BR:ko03009]	srmB; ATP-dependent RNA helicase SrmB [EC:3.6.4.13]	0.00604623629643	0.0108052631809	0.0243537631333	0.0243537631333	-0.00475903	-0.00882394	-0.000694119	46.9669	8.34623	25.1612	25.8136	17.0887	32.9916	16.9993	23.3976	11.1535	29.9933	3.53398	15.3335	68.2746	48.6465	5.95189	6.90561	28.4076	73.2761	60.4581	43.2186	28.5864	22.5601	68.169	32.2863
K05591	Brite Hierarchies	Protein families: genetic information processing	Ribosome biogenesis [BR:ko03009]	dbpA; ATP-dependent RNA helicase DbpA [EC:3.6.4.13]	0.0164803656362	0.0110530656257	0.0388284896062	0.0388284896062	0.00542730001051	0.000305475082606	0.0105491249384	29.9819	98.2563	58.1262	59.2363	49.3712	61.1669	64.8832	87.8436	49.9016	55.9242	18.4345	60.3001	20.0668	36.8276	32.6153	47.6398	80.8979	36.8238	19.7703	44.53	16.1084	58.7677	53.962	35.1812
K05597	Metabolism	Amino acid metabolism	Alanine, aspartate and glutamate metabolism [PATH:ko00250]	aspQ, ansB, ansA; glutamin-(asparagin-)ase [EC:3.5.1.38]	0.00103486831784	0.000222126459983	0.0470544337703	0.0470544337703	0.000812741857852	1.22717899212e-05	0.00161321192578	0	0	0	3.24456	9.05055	0.112097	10.1061	0.022593	3.10259	8.57233	0.482497	8.6329	3.89373	0.252766	0.194848	0.300711	0.036907	1.67068	0	0	0.037733	0.122129	0	3.47382
K05648	Environmental Information Processing	Membrane transport	ABC transporters [PATH:ko02010]	ABCA5; ATP-binding cassette, subfamily A (ABC1), member 5	0	4.70758909459e-05	0.0349952795306	0.0349952795306	-4.70759e-05	-9.01795e-05	-3.97225e-06	0	0	0	0	0	0	0	0	0	0	0	0	0	0.142624	0.577666	0.107928	0	0	0.108077	0	0.100826	0.154312	0.112074	0.728354
K05775	Not Included in Pathway or Brite	Poorly characterized	General function prediction only	malM; maltose operon periplasmic protein	0.00394877965489	0.00764632062749	0.0433846890317	0.0433846890317	-0.00369754	-0.00726929	-0.000125789	27.0881	7.20204	19.6058	22.0557	8.1245	20.6921	10.7321	11.5772	6.86843	21.4321	2.34693	9.9225	61.4118	29.3705	3.8918	6.40396	17.2434	57.1944	55.4623	18.7075	22.8764	3.40184	51.9326	19.7046
K05801	Brite Hierarchies	Protein families: genetic information processing	Chaperones and folding catalysts [BR:ko03110]	djlA; DnaJ like chaperone protein	0.0516700883413	0.0701004	0.0291975058833	0.0291975058833	-0.0184303	-0.0347455	-0.00211512	291.992	145.702	190.783	181.251	164.934	182.527	175.034	173.781	182.336	231.505	113.091	169.084	402.516	305.765	150.421	144.762	168.3	389.467	350.34	293.628	184.735	175.193	371.287	205.796
K05803	Not Included in Pathway or Brite	Unclassified: signaling and cellular processes	Structural proteins	nlpI; lipoprotein NlpI	0.00706251076557	0.0123615819639	0.0330414238874	0.0330414238874	-0.00529907	-0.0101202	-0.000477895	58.9034	9.18632	29.4711	28.3807	21.2852	40.352	21.4547	24.4799	12.9584	32.1032	3.8233	17.9416	79.0823	58.1864	4.81514	6.77444	34.9609	75.639	71.4023	52.9859	26.506	26.1366	81.6434	38.1597
K05851	Metabolism	Nucleotide metabolism	Purine metabolism [PATH:ko00230]	cyaA; adenylate cyclase, class 1 [EC:4.6.1.1]	0.00664315029722	0.0117012809765	0.0262894575434	0.0262894575434	-0.00505813	-0.00944972	-0.000666541	54.8426	7.2362	28.0889	26.8689	18.0506	36.1996	19.1808	25.0479	12.3052	33.8074	3.46692	17.1526	68.1851	55.4747	6.90822	8.31416	31.5947	76.5863	66.1749	50.3956	28.545	24.6547	73.6018	35.5443
K05875	Environmental Information Processing	Signal transduction	Two-component system [PATH:ko02020]	tar; methyl-accepting chemotaxis protein II, aspartate sensor receptor	0.00123516693418	0.00513115985748	0.0397923341545	0.0397923341545	-0.00389599	-0.00757904	-0.00021295	12.8329	1.21193	2.58324	17.5131	3.02129	0.47585	0.477269	0.209768	4.60813	5.7235	4.90921	0.695346	55.9164	8.29353	7.30459	2.08614	0	47.0061	52.5204	0.024493	17.6338	2.66514	43.6026	2.83841
K05929	Metabolism	Lipid metabolism	Glycerophospholipid metabolism [PATH:ko00564]	E2.1.1.103, NMT; phosphoethanolamine N-methyltransferase [EC:2.1.1.103]	9.77303928318e-06	6.52930197214e-05	0.0356645713055	0.0356645713055	-5.552e-05	-0.000106658	-4.382e-06	0.041787	0	0	0	0.039809	0.15848	0	0	0.189358	0	0	0	0	0.049046	0.04585	0	0	0.309505	0.412269	0	0.53517	0.700555	0.101573	0.733239
K05934	Metabolism	Metabolism of cofactors and vitamins	Porphyrin and chlorophyll metabolism [PATH:ko00860]	E2.1.1.131, cobJ, cbiH; precorrin-3B C17-methyltransferase [EC:2.1.1.131]	0.00894440583615	0.0051454115675	0.00713073813019	0.00713073813019	0.00379899426865	0.00120036983667	0.00639761870064	18.5715	36.6877	27.716	64.9123	21.2722	26.1046	24.0958	45.9626	45.804	19.275	27.8984	23.4968	15.272	20.9884	20.8506	19.0242	25.1833	14.4832	9.36484	14.6134	22.0837	13.2843	25.6055	24.6293
K05936	Metabolism	Metabolism of cofactors and vitamins	Porphyrin and chlorophyll metabolism [PATH:ko00860]	cobM, cbiF; precorrin-4/cobalt-precorrin-4 C11-methyltransferase [EC:2.1.1.133 2.1.1.271]	0.0162406390379	0.0132822582328	0.0384459727437	0.0384459727437	0.00295838080514	0.000172149152585	0.00574461245769	66.8271	51.9965	57.6465	83.3694	74.4192	53.6133	47.9274	48.3998	70.5176	50.0541	44.0331	45.99	32.6275	40.6102	60.3434	59.5545	36.5969	36.5025	40.2649	48.449	44.2831	66.0869	63.6119	57.5282
K05952	Not Included in Pathway or Brite	Poorly characterized	Function unknown	K05952; uncharacterized protein	0.0146702711879	0.0271293175376	0.0420683	0.0420683	-0.012459	-0.0244136	-0.00050446	98.2634	27.9562	76.6838	75.5977	31.4588	68.9388	35.1067	52.1388	20.9255	97.9656	4.84299	31.3319	181.583	129.572	18.157	25.0346	63.1218	185.304	188.735	82.9157	75.4846	10.0626	193.97	72.9685
K05988	Metabolism	Carbohydrate metabolism	Starch and sucrose metabolism [PATH:ko00500]	dexA; dextranase [EC:3.2.1.11]	0.0211456	0.0138332947877	0.00309019333155	0.00309019333155	0.00731226799831	0.00275506372738	0.0118694722692	34.587	84.9932	60.6977	74.1891	74.2587	42.5607	95.89	79.7875	91.9781	75.7782	89.7855	95.0582	25.6124	28.6185	39.2646	73.654	54.5587	55.9535	36.4461	49.9377	51.7217	87.2359	70.2022	38.6178
K05989	Not Included in Pathway or Brite	Unclassified: metabolism	Enzymes with EC numbers	ramA; alpha-L-rhamnosidase [EC:3.2.1.40]	0.0383307523429	0.0320948135967	0.0489432236477	0.0489432236477	0.00623593874622	3.21099733818e-05	0.0124397675191	102.435	213.443	112.353	118.237	126.471	131.608	121.094	162.328	133.815	143.014	150.711	116.601	104.676	131.791	137.183	112.592	144.462	105.958	92.1406	102.814	116.755	129.565	133.69	104.226
K06015	Not Included in Pathway or Brite	Unclassified: metabolism	Enzymes with EC numbers	E3.5.1.81; N-acyl-D-amino-acid deacylase [EC:3.5.1.81]	0.00229273086006	0.00382384742517	0.0281981	0.0281981	-0.00153112	-0.00287732	-0.000184911	10.2473	9.42943	4.25733	6.50458	4.48537	13.2796	5.8398	2.41509	13.2783	8.30254	14.7867	6.53579	12.5918	11.367	21.5844	17.072	3.30296	10.2351	10.3574	6.41022	24.5751	8.24234	24.2775	19.6773
K06042	Metabolism	Metabolism of cofactors and vitamins	Porphyrin and chlorophyll metabolism [PATH:ko00860]	cobH-cbiC; precorrin-8X/cobalt-precorrin-8 methylmutase [EC:5.4.99.61 5.4.99.60]	0.0181974859314	0.0143286235054	0.00444210701098	0.00444210701098	0.00386886	0.00135550094495	0.00638222390704	74.662	80.8104	61.2641	87.101	81.3625	52.4451	54.4078	53.8875	71.4083	54.2644	53.437	53.3154	61.0253	41.0402	62.5775	61.2257	43.3314	42.2671	44.8007	51.8962	48.749	66.3485	54.23	56.8326
K06078	Brite Hierarchies	Protein families: metabolism	Peptidoglycan biosynthesis and degradation proteins [BR:ko01011]	lpp; murein lipoprotein	0.0260716311744	0.0424906346239	0.0403104666828	0.0403104666828	-0.016419	-0.0320341	-0.000803931	192.86	31.8663	104.473	98.8568	72.5373	141.687	73.8699	129.044	40.9766	123.205	8.23695	84.784	213.376	197.456	19.9048	26.4053	175.634	249.049	196.766	209.795	94.0729	80.7837	255.023	171.019
K06079	Human Diseases	Drug resistance: antimicrobial	Cationic antimicrobial peptide (CAMP) resistance [PATH:ko01503]	cutF, nlpE; copper homeostasis protein (lipoprotein)	0.0107156	0.00478041964517	0.0145480289856	0.0145480289856	0.00593516178479	0.00133782302873	0.0105325005408	2.76771	30.3438	36.6772	22.119	33.6859	32.9565	75.4258	51.1086	14.1094	40.9527	29.2708	77.416	14.8725	6.07358	12.9912	45.4475	28.7135	8.57288	8.22118	29.4019	7.51465	19.493	12.0782	13.9496
K06113	Not Included in Pathway or Brite	Unclassified: metabolism	Enzymes with EC numbers	abnA; arabinan endo-1,5-alpha-L-arabinosidase [EC:3.2.1.99]	0.0710685753814	0.0590332713176	0.0175901086116	0.0175901086116	0.0120353040638	0.00231171233089	0.0217588957967	260.744	291.577	207.191	234.768	317.459	228.776	282.57	198.122	278.566	266.138	191.445	270.465	201.328	269.631	185.402	242.086	221.874	156.051	179.542	225.101	210.347	293.591	232.686	188.253
K06131	Metabolism	Lipid metabolism	Glycerophospholipid metabolism [PATH:ko00564]	clsA_B; cardiolipin synthase A/B [EC:2.7.8.-]	0.0632719249889	0.0562906550226	0.0331856228169	0.0331856228169	0.00698126996629	0.000615929853243	0.0133466100793	219.417	275.301	183.444	212.591	221.922	209.065	256.689	198.908	274.63	197.523	207.36	242.162	233.952	198.206	236.465	237.71	202.974	195.217	173.23	190.881	192.494	228.971	200.16	199.408
K06133	Metabolism	Metabolism of cofactors and vitamins	Pantothenate and CoA biosynthesis [PATH:ko00770]	LYS5, acpT; 4'-phosphopantetheinyl transferase [EC:2.7.8.-]	0.0404214163957	0.0482716925565	0.0496592429887	0.0496592429887	-0.00785028	-0.0156877	-1.28938e-05	215.246	104.245	117.134	118.713	192.805	146.849	142.546	68.2482	195.937	156.941	135.669	141.305	190.106	187.353	163.129	146.432	104.452	197.282	219.818	197.839	194.797	193.196	173.615	175.858
K06163	Metabolism	Metabolism of other amino acids	Phosphonate and phosphinate metabolism [PATH:ko00440]	phnJ; alpha-D-ribose 1-methylphosphonate 5-phosphate C-P lyase [EC:4.7.1.1]	8.51773030406e-05	3.31441489797e-05	0.0365473642566	0.0365473642566	5.20331540609e-05	3.71201765274e-06	0.000100354290469	0.054216	0.400937	0.17828	0.714207	0.02571	0.19177	0.316035	0.298886	0	0.355704	0.918459	0.212073	0.17204	0.351662	0.094199	0.028627	0.025657	0.011235	0	0.081155	0.142874	0.057144	0.197409	0.294047
K06166	Metabolism	Metabolism of other amino acids	Phosphonate and phosphinate metabolism [PATH:ko00440]	phnG; alpha-D-ribose 1-methylphosphonate 5-triphosphate synthase subunit PhnG [EC:2.7.8.37]	0.000152052244695	5.17128551576e-05	0.0184801944991	0.0184801944991	0.000100339389537	1.88863864137e-05	0.00018179239266	0.424578	0.751067	0.101427	1.5028	0.102692	0.255247	0.555219	0.480209	0.104022	0.502245	0.819173	0.88836	0.112285	0.941054	0	0	0.105715	0	0.180882	0.217567	0.105696	0.109886	0.105511	0.365162
K06188	Brite Hierarchies	Protein families: signaling and cellular processes	Transporters [BR:ko02000]	aqpZ; aquaporin Z	0.0370811277044	0.0419331192543	0.0181106	0.0181106	-0.00485199	-0.00879226	-0.000911721	161.958	100.149	129.527	125.035	149.28	144.791	116.873	101.54	164.988	132.64	138.647	122.441	179.343	141.211	182.806	150.769	131.518	169.744	184.624	123.23	159.218	148.419	138.598	151.412
K06189	Brite Hierarchies	Protein families: signaling and cellular processes	Transporters [BR:ko02000]	corC; magnesium and cobalt transporter	0.00699315763696	0.0117244955641	0.0192734257736	0.0192734257736	-0.00473134	-0.00860299	-0.000859685	49.6226	8.96277	29.0613	20.7608	29.231	41.9737	20.5588	26.0718	11.9667	30.558	8.7873	19.3776	67.8719	46.9605	7.15125	14.889	44.381	69.1548	56.1282	51.6251	29.0269	24.4026	71.9091	40.3626
K06190	Not Included in Pathway or Brite	Unclassified: signaling and cellular processes	Cell growth	ispZ; intracellular septation protein	0.00777909125122	0.0137043425387	0.0279465164503	0.0279465164503	-0.00592525	-0.0111288	-0.000721727	61.1347	9.63982	30.1733	31.8861	21.8054	42.744	23.0656	30.5205	14.7777	37.6657	4.43542	22.4278	84.6422	66.9832	4.49045	9.43046	38.3346	87.2945	77.5506	61.784	28.7833	27.6069	82.065	46.3141
K06192	Not Included in Pathway or Brite	Poorly characterized	General function prediction only	pqiB; paraquat-inducible protein B	0.00865829335471	0.0148313834151	0.0303779036242	0.0303779036242	-0.00617309	-0.0116932	-0.000653011	72.4888	12.1062	35.7529	37.9728	23.8118	46.1998	24.2595	28.3344	15.6354	41.5019	6.70372	23.7618	80.3589	74.3287	9.68921	10.5954	40.6688	101.566	79.2452	62.4556	41.1725	27.8191	92.3643	45.4827
K06194	Not Included in Pathway or Brite	Unclassified: signaling and cellular processes	Structural proteins	nlpD; lipoprotein NlpD	0.0119428597323	0.0162085250408	0.0201391277184	0.0201391277184	-0.00426567	-0.00778955	-0.000741779	69.5213	51.5651	40.3499	59.8399	32.9667	45.3385	29.3521	26.1852	38.4221	34.3226	56.5669	30.1169	96.2199	52.2581	29.547	43.098	39.8772	86.9	80.909	62.0707	48.8994	55.0938	80.1165	51.7108
K06196	Brite Hierarchies	Protein families: signaling and cellular processes	Transporters [BR:ko02000]	ccdA; cytochrome c-type biogenesis protein	0.00134652820583	0.00264050904775	0.0312820941685	0.0312820941685	-0.00129398	-0.00245212	-0.000135838	5.50662	4.15614	5.25512	4.64105	5.58225	5.20964	3.08954	0.743241	7.84657	5.3859	8.34296	2.64004	22.2159	3.76258	17.8389	6.34641	2.03222	4.48754	17.4754	3.89629	12.5394	16.4377	3.03707	9.1806
K06209	Metabolism	Amino acid metabolism	Phenylalanine, tyrosine and tryptophan biosynthesis [PATH:ko00400]	pheB; chorismate mutase [EC:5.4.99.5]	0.0155001817864	0.0109320893723	0.0415972942438	0.0415972942438	0.00456809241414	0.00019285950424	0.00894332532403	36.4976	52.2548	95.5804	49.3903	42.0733	61.7167	49.4374	89.6679	47.9021	40.95	37.0155	51.1502	24.5981	44.6329	36.7568	29.1186	69.903	41.9723	41.2605	21.5737	51.806	43.9784	39.6494	34.953
K06212	Brite Hierarchies	Protein families: signaling and cellular processes	Transporters [BR:ko02000]	focA; formate transporter	0.00241350583039	0.00818470992028	0.00797656108066	0.00797656108066	-0.0057712	-0.00978855	-0.00175386	33.3737	3.47445	1.50598	13.7688	9.03813	15.7861	1.50012	0.152567	10.3185	10.958	3.5838	2.06113	67.237	31.8893	5.95863	1.04213	3.20647	40.5313	68.6799	30.9631	25.4145	25.8179	60.732	13.1511
K06219	Not Included in Pathway or Brite	Unclassified: metabolism	Secondary metabolism	smtA; S-adenosylmethionine-dependent methyltransferase	0.000753931410661	0.00412758189472	0.0406705666916	0.0406705666916	-0.00337365	-0.0065778	-0.000169496	6.99911	1.01353	1.80241	10.457	0.396125	0.670165	0.49484	0.082393	4.22519	4.64587	1.62261	0.549467	51.941	5.78799	2.50557	1.1072	0	32.4903	48.3282	0.012648	15.5868	2.41184	33.0151	0.388482
K06284	Brite Hierarchies	Protein families: genetic information processing	Transcription factors [BR:ko03000]	abrB; AbrB family transcriptional regulator, transcriptional pleiotropic regulator of transition state genes	0.00605450791568	0.00905918751162	0.0455054299175	0.0455054299175	-0.00300468	-0.0059428	-6.65621e-05	38.29	20.3699	30.4047	16.8526	16.8547	21.4493	31.3566	8.00226	16.9195	8.53409	18.4572	30.9347	34.4746	43.6768	60.9235	36.83	26.8143	27.2774	41.1756	6.13572	38.9386	45.1767	8.82637	31.6928
K06287	Not Included in Pathway or Brite	Unclassified: signaling and cellular processes	Cell growth	maf; septum formation protein	0.0691874239633	0.0724300602882	0.0166953504053	0.0166953504053	-0.00324264	-0.00583651	-0.000648764	262.683	231.332	235.849	249.671	246.565	243.52	230.109	221.152	283.528	231.442	291.027	232.868	293.739	246.383	279.095	249.083	229.594	285.454	300.269	254.915	275.149	274.261	293.101	234.173
K06331	Not Included in Pathway or Brite	Unclassified: signaling and cellular processes	Cell growth	cotI; spore coat protein I	0.00123765409152	0.000590398229235	0.0363343627187	0.0363343627187	0.000647255862286	4.62652914157e-05	0.00124824643316	5.08436	6.21171	10.725	8.15819	4.22127	6.094	2.23879	2.53488	3.37516	2.5093	1.12343	0.438946	0.509329	3.84269	1.21279	1.12311	2.90689	1.87231	0.519472	0.884961	3.05253	1.43668	6.99057	1.80311
K06337	Not Included in Pathway or Brite	Unclassified: signaling and cellular processes	Cell growth	cotS; spore coat-associated protein S	0.00127574846049	0.000590398229235	0.0350458005083	0.0350458005083	0.000685350231257	5.4246277268e-05	0.00131645418525	5.08436	6.27555	10.7453	9.62209	4.22127	6.19523	2.23879	2.53488	3.37516	2.5093	1.12343	0.438946	0.509329	3.84269	1.21279	1.12311	2.90689	1.87231	0.519472	0.884961	3.05253	1.43668	6.99057	1.80311
K06381	Not Included in Pathway or Brite	Unclassified: signaling and cellular processes	Cell growth	spoIID; stage II sporulation protein D	0.0428508210433	0.0321729736951	0.0363242300778	0.0363242300778	0.0106778473482	0.000786683371875	0.0205690113245	123.392	161.185	144.221	136.587	155.622	129.632	144.123	135.972	126.832	305.123	124.081	131.241	125.606	112.066	148.113	141.575	133.515	107.974	96.3696	112.076	98.8365	131.567	110.204	102.785
K06400	Not Included in Pathway or Brite	Unclassified: signaling and cellular processes	Cell growth	spoIVCA; site-specific DNA recombinase	0.0277008480852	0.0502286691512	0.0313915	0.0313915	-0.0225278	-0.0427054	-0.00235025	169.685	79.4748	99.884	133.888	87.2822	78.8481	75.4823	94.6925	150.299	100.763	43.8571	72.759	258.832	123.408	118.822	85.7511	104.258	349.397	453.159	112.681	253.925	114.315	255.796	46.5367
K06403	Not Included in Pathway or Brite	Unclassified: signaling and cellular processes	Cell growth	spoVAA; stage V sporulation protein AA	0.00139971255192	0.000702388256733	0.0486830932145	0.0486830932145	0.000697324295186	4.51772609497e-06	0.00139013086428	5.26237	8.12546	13.1772	8.68191	3.46566	5.57676	2.65151	2.68556	3.92968	2.45234	1.94151	1.6213	0.646579	4.485	0.818765	1.51436	3.42666	1.97828	0.918412	1.35103	4.34598	2.25953	7.71427	1.64327
K06404	Not Included in Pathway or Brite	Unclassified: signaling and cellular processes	Cell growth	spoVAB; stage V sporulation protein AB	0.00206260400282	0.00092526042034	0.0392878284731	0.0392878284731	0.00113734358248	6.36061535801e-05	0.00221108101137	8.42668	11.8686	20.5037	12.6389	7.5397	7.81487	3.77205	4.06444	4.10995	3.91417	1.8272	1.1791	1.05199	6.26645	2.56747	0.823919	5.3687	2.82812	1.2207	1.34635	5.1206	1.7503	9.57137	2.90991
K06858	Environmental Information Processing	Membrane transport	ABC transporters [PATH:ko02010]	btuF; vitamin B12 transport system substrate-binding protein	0.00487020343354	0.00957272162104	0.0433561275955	0.0433561275955	-0.00470252	-0.00924451	-0.000160528	35.7428	8.05936	24.5832	28.0588	9.60461	24.6652	12.0888	14.9298	8.22465	26.2605	3.75745	11.0966	73.5984	34.7751	6.57759	8.10319	18.8284	70.3768	74.9596	23.6378	30.0486	5.06977	67.7727	22.0144
K06864	Not Included in Pathway or Brite	Unclassified: metabolism	Enzymes with EC numbers	larE; pyridinium-3,5-biscarboxylic acid mononucleotide sulfurtransferase [EC:4.4.1.37]	0.0113933	0.00816170613321	0.000417626300631	0.000417626300631	0.00323157519875	0.00161966646416	0.00484348393333	31.9181	42.0702	45.0177	36.0941	44.5175	39.2495	46.7516	40.0678	35.3671	35.207	40.6121	46.9997	30.3778	28.2738	34.0921	42.0211	32.6419	29.1969	29.3	21.0986	29.0972	42.5425	17.3827	24.8199
K06890	Not Included in Pathway or Brite	Poorly characterized	Function unknown	K06890; uncharacterized protein	0.0343533563347	0.0290226529615	0.0159640356498	0.0159640356498	0.00533070337322	0.00109994318967	0.00956146355677	128.084	158.882	116.513	97.5546	138.428	119.482	128.951	117.931	119.578	117.504	93.3313	124.724	103.232	127.603	87.4649	121.874	116.039	96.6045	109.365	103.871	80.2212	127.205	110.673	98.1623
K06894	Brite Hierarchies	Protein families: metabolism	Peptidases and inhibitors [BR:ko01002]	yfhM; alpha-2-macroglobulin	0.00985006150992	0.0148655578412	0.0430804054284	0.0430804054284	-0.0050155	-0.0098592	-0.000171795	59.4566	18.5795	18.8123	47.2829	32.0892	27.5917	20.3997	21.7867	41.4602	19.9352	106.88	18.1095	90.4709	38.023	58.8083	33.6357	26.9228	90.2454	70.7701	35.481	60.8566	53.2229	66.2407	45.2108
K06911	Not Included in Pathway or Brite	Unclassified: metabolism	Enzymes with EC numbers	PIR; quercetin 2,3-dioxygenase [EC:1.13.11.24]	0.00387705092382	0.00258796181534	0.0448176	0.0448176	0.00128908910848	3.30659035006e-05	0.00254511231345	6.71529	6.8177	8.52551	22.8565	9.29706	6.55007	15.5798	22.4677	14.1626	17.7324	18.6127	15.4807	4.49014	5.61216	11.5312	8.73649	7.82095	10.2831	9.14417	9.21862	19.6258	13.7764	8.32517	5.78212
K06923	Not Included in Pathway or Brite	Poorly characterized	Function unknown	K06923; uncharacterized protein	0.00888141565891	0.00609833333563	0.00907639926999	0.00907639926999	0.00278308232329	0.000780229052202	0.00478593559437	17.7795	39.7154	43.3082	40.7434	22.3153	29.6834	27.5082	46.1724	33.2302	21.8347	28.9835	25.5767	17.8478	21.7894	31.4954	18.5749	31.399	21.631	14.8229	14.7188	28.7142	26.2018	21.039	20.2299
K06950	Not Included in Pathway or Brite	Poorly characterized	Function unknown	K06950; uncharacterized protein	0.0951641510865	0.0835833570929	0.0130020287598	0.0130020287598	0.0115807939936	0.00275189819806	0.0204096897892	337.167	424.108	298.882	362.742	339.052	290.899	299.079	305.293	458.658	296.053	346.546	314.03	336.258	289.9	348.227	332.37	303.271	297.328	300.746	257.428	302.421	367.066	300.101	269.051
K06951	Not Included in Pathway or Brite	Poorly characterized	Function unknown	K06951; uncharacterized protein	0.00194131516907	0.000679796276912	0.0300577473817	0.0300577473817	0.00126151889215	0.000140445294561	0.00238259248975	1.24534	0.701789	0.058689	9.2372	12.995	6.60323	14.1194	1.68219	3.75632	16.4972	3.51295	11.309	4.7786	1.14537	1.71136	1.27294	0.23343	7.59043	5.92061	0.396838	1.28794	0.384659	1.35583	4.73014
K06958	Brite Hierarchies	Protein families: genetic information processing	Messenger RNA biogenesis [BR:ko03019]	rapZ; RNase adapter protein RapZ	0.0201271600947	0.0249232027332	0.0497039546102	0.0497039546102	-0.00479604	-0.0095853	-6.789e-06	117.058	57.307	86.5273	88.3345	63.0412	94.2611	46.9175	76.2367	44.6181	71.7733	71.8978	42.4076	94.5939	96.5981	69.0994	54.8828	78.7809	135.767	117.475	85.1926	91.993	90.5324	118.545	77.4788
K06975	Not Included in Pathway or Brite	Poorly characterized	Function unknown	K06975; uncharacterized protein	0.0693169746478	0.0361058216252	0.0451438546341	0.0451438546341	0.0332111530226	0.000796158642069	0.0656261474032	107.084	258.012	329.836	177.049	135.931	272.159	354.109	558.661	81.3748	193.483	48.0577	361.537	38.1598	164.143	32.532	182.098	368.445	65.5495	44.0571	191.912	38.4166	125.317	184.575	116.259
K06986	Not Included in Pathway or Brite	Poorly characterized	Function unknown	K06986; uncharacterized protein	0.00592018127108	0.00337274502574	0.0428444	0.0428444	0.00254743624533	9.12813977631e-05	0.0050035910929	1.99459	16.0713	18.7499	10.9509	22.5242	19.608	32.0236	0.718283	43.1115	25.321	33.486	29.4415	13.8328	6.29409	14.325	29.6797	0.71983	12.6971	8.27688	12.5574	8.09327	21.7626	5.44593	15.9418
K06997	Not Included in Pathway or Brite	Unclassified: metabolism	Amino acid metabolism	yggS, PROSC; PLP dependent protein	0.0611819004754	0.0647038	0.0230945343535	0.0230945343535	-0.0035219	-0.00651263	-0.000531172	225.176	225.292	204.551	225.183	218.95	216.251	193.425	208.658	245.421	192.919	267.94	194.338	255.122	226.102	244.574	220.273	210.52	261.198	284.316	214.481	241.754	255.272	250.492	208.812
K07006	Not Included in Pathway or Brite	Poorly characterized	Function unknown	K07006; uncharacterized protein	0.00292869231113	0.00120586665578	0.0100179433636	0.0100179433636	0.00172282565534	0.000474654642767	0.00297099666792	7.1587	4.05132	16.254	27.0111	10.8483	9.00725	7.30459	11.8941	3.07361	14.0496	8.60522	5.02755	4.54589	1.70048	1.79631	5.34612	7.12715	4.06141	3.89332	2.85018	12.1294	1.59326	3.26292	4.2768
K07013	Not Included in Pathway or Brite	Poorly characterized	Function unknown	K07013; uncharacterized protein	0.00124017104319	0.00761907502948	0.0320233865614	0.0320233865614	-0.0063789	-0.0121067	-0.000651149	10.4942	1.98015	0.213692	18.1248	1.19969	0.617465	1.03006	1.15384	6.77319	8.4504	3.10585	1.05063	97.3461	19.1693	4.71504	0.895536	0.997357	64.1058	85.9058	0.934358	27.8875	4.2707	49.1504	1.14036
K07058	Not Included in Pathway or Brite	Poorly characterized	General function prediction only	K07058; membrane protein	0.0397011404538	0.0462754972561	0.0238632714454	0.0238632714454	-0.00657436	-0.0121918	-0.000956936	198.322	140.843	129.604	154.663	154.033	136.13	121.784	80.0281	169.727	135.833	171.674	115.046	222.641	166.845	170.929	149.581	97.2565	205.853	197.242	157.358	162.511	190.018	197.488	149.635
K07067	Not Included in Pathway or Brite	Unclassified: metabolism	Enzymes with EC numbers	disA; diadenylate cyclase [EC:2.7.7.85]	0.00048717432693	0.000918839885158	0.0489681750882	0.0489681750882	-0.000431666	-0.000861159	-2.17174e-06	4.65506	1.71833	3.29363	1.77452	1.74707	2.74088	0.019927	1.48511	1.89398	0.370398	1.35423	0.019972	7.20365	1.98329	6.34849	3.73114	4.93126	4.39229	4.92413	0.205239	2.82349	3.88726	0.716795	0.192735
K07071	Not Included in Pathway or Brite	Poorly characterized	Function unknown	K07071; uncharacterized protein	0.00277653806008	0.00905433414487	0.0147104	0.0147104	-0.0062778	-0.0111312	-0.00142444	38.2641	1.57196	0.397634	13.0545	12.1249	24.0424	2.29584	0.232719	15.2685	7.88465	4.71313	1.87079	73.5615	20.9163	4.23567	6.71195	3.45801	63.0173	68.0502	33.8978	32.892	3.03766	78.2237	25.3808
K07084	Brite Hierarchies	Protein families: signaling and cellular processes	Transporters [BR:ko02000]	yuiF; putative amino acid transporter	0.000231589098928	0.000449717075981	0.0186393839818	0.0186393839818	-0.000218128	-0.000394874	-4.1382e-05	0.425423	1.30811	0.424179	1.86771	0.701763	1.32369	0.488187	0.49833	0.665958	0.560609	1.27665	0.422866	1.96432	0.982436	3.39028	1.73023	0.69075	1.8103	1.47072	1.10254	1.98974	0.796957	0.661868	3.2034
K07091	Environmental Information Processing	Membrane transport	ABC transporters [PATH:ko02010]	lptF; lipopolysaccharide export system permease protein	0.0352405937564	0.0393609796476	0.00278781353171	0.00278781353171	-0.00412039	-0.0066421	-0.00159867	145.639	131.386	104.114	129.38	133.494	112.626	124.326	107.627	138.992	122.743	145.458	113.061	180.666	138.792	150.155	144.79	109.576	156.125	162.219	146.056	130.465	159.374	159.393	114.781
K07098	Not Included in Pathway or Brite	Poorly characterized	Function unknown	K07098; uncharacterized protein	0.0896167232964	0.0828409071934	0.0434286195054	0.0434286195054	0.00677581610299	0.0002196227599	0.0133320094461	335.741	336.911	309.257	341.342	325.191	312.105	298.538	332.629	347.169	332.231	257.036	289.359	310.395	313.545	322.358	266.141	300.232	364.835	293.571	295.887	266.151	324.631	355.121	262.058
K07102	Metabolism	Carbohydrate metabolism	Amino sugar and nucleotide sugar metabolism [PATH:ko00520]	amgK; N-acetylmuramate 1-kinase [EC:2.7.1.221]	0.0119215082934	0.0177815170473	0.0179035474561	0.0179035474561	-0.00586001	-0.0105756	-0.00114444	55.2778	18.0722	42.2247	39.2876	49.2678	42.6051	52.2795	27.3653	25.8029	60.0059	49.5455	46.5495	93.3084	57.9477	34.9489	56.8579	32.3439	133.909	93.6891	61.4311	51.8971	57.94	79.3769	46.7852
K07105	Not Included in Pathway or Brite	Poorly characterized	Function unknown	K07105; uncharacterized protein	0.00964894819134	0.00602873651839	0.0234368740989	0.0234368740989	0.00362021167295	0.000545845517833	0.00669457782807	19.9218	15.0011	44.0455	65.9186	26.1852	45.0645	33.1446	45.1678	35.495	30.6753	14.4095	32.8869	10.6643	25.1672	31.3428	15.4197	40.0278	19.8912	12.4402	15.7725	21.1376	12.5914	32.5209	26.2129
K07106	Metabolism	Carbohydrate metabolism	Amino sugar and nucleotide sugar metabolism [PATH:ko00520]	murQ; N-acetylmuramic acid 6-phosphate etherase [EC:4.2.1.126]	0.0275589015476	0.0218448768196	0.00477154190824	0.00477154190824	0.00571402472804	0.00194169005469	0.00948635940138	103.082	103.709	76.7032	92.1906	88.6831	102.057	93.3517	110.556	124.849	108.515	75.2446	94.9277	73.4261	104.337	97.5995	69.2438	100.008	61.7498	68.0687	76.5575	69.9267	67.3857	90.2327	82.3286
K07115	Brite Hierarchies	Protein families: genetic information processing	Ribosome biogenesis [BR:ko03009]	rlmJ; 23S rRNA (adenine2030-N6)-methyltransferase [EC:2.1.1.266]	0.0139959314347	0.0193962	0.0417014023439	0.0417014023439	-0.00540023	-0.0105741	-0.000226411	73.4958	21.1627	58.3991	68.9727	31.5554	40.8789	47.4528	65.8535	39.4557	49.229	50.5104	49.4387	99.0014	65.2872	20.8355	34.4254	95.7508	108.946	87.9151	60.6679	62.7383	54.0179	110.488	64.0376
K07123	Not Included in Pathway or Brite	Poorly characterized	Function unknown	K07123; uncharacterized protein	0.00178288186171	0.000735534504934	0.0274211003881	0.0274211003881	0.00104734735678	0.000136615739261	0.00195807897429	0.856815	5.01621	1.88621	6.69829	14.2934	4.0835	12.0996	0.839864	5.39471	11.8008	1.43165	10.693	5.68816	4.68234	2.03803	2.57662	1.41574	4.12973	2.08496	1.20405	3.93894	0.706874	1.21502	3.11608
K07153	Not Included in Pathway or Brite	Poorly characterized	General function prediction only	hflD; high frequency lysogenization protein	0.00827051441576	0.0138469903252	0.0402784710336	0.0402784710336	-0.00557648	-0.0108789	-0.000274038	69.4111	10.1734	34.7379	27.7639	23.6021	50.3059	24.2519	30.8996	16.0233	38.4449	3.18802	22.453	80.4243	60.1017	5.08009	10.3993	40.7281	89.0504	72.841	61.9731	30.6727	30.158	90.9148	48.97
K07161	Not Included in Pathway or Brite	Poorly characterized	Function unknown	K07161; uncharacterized protein	0.00295664427042	0.000856456615944	0.0373079769607	0.0373079769607	0.00210018765448	0.000145700694519	0.00405467461444	9.16325	1.35543	27.5778	6.38378	10.0893	31.7895	4.30268	20.0192	3.31979	2.65942	2.5551	4.50312	0.655361	3.2597	2.87391	2.20134	2.00231	10.6628	2.98814	4.00064	1.55599	2.00037	2.96941	2.96157
K07184	Not Included in Pathway or Brite	Unclassified: signaling and cellular processes	Signaling proteins	ygiM; SH3 domain protein	0.00680477075857	0.0138580041446	0.0135393003043	0.0135393003043	-0.00705323	-0.0124524	-0.00165409	56.6949	5.75441	23.7691	22.4815	19.0425	33.7888	18.6862	23.9894	15.6114	45.6327	3.69149	20.0473	66.5905	73.7386	3.83566	5.84096	31.3385	71.5532	63.1498	53.0854	25.9614	99.2992	91.0872	40.011
K07242	Not Included in Pathway or Brite	Unclassified: signaling and cellular processes	Transport	K07242; putative multicomponent Na+:H+ antiporter subunit B	0.00314405197612	0.000247607427075	0.0242501849007	0.0242501849007	0.00289644454905	0.000451867105996	0.0053410219921	1.74055	0.018552	0.005171	10.1831	23.1222	0	34.2455	0.015519	8.94872	22.9265	0	30.0871	0	0.034229	0.058199	2.19024	0.079313	3.57695	0.04221	0.03313	0.054977	0.196087	0.017527	4.42115
K07275	Not Included in Pathway or Brite	Unclassified: signaling and cellular processes	Structural proteins	ompW; outer membrane protein	0.00286628256814	0.00142475763952	0.0314515400129	0.0314515400129	0.00144152492862	0.00014054405165	0.00274250580559	0.733897	15.4631	6.47476	13.3786	10.3331	3.79919	13.0303	19.6635	4.61085	10.6792	12.178	10.4636	21.5726	0.874929	4.63122	11.8183	0.187682	3.21737	3.4927	4.70859	1.19747	7.01232	1.93338	4.20883
K07287	Brite Hierarchies	Protein families: signaling and cellular processes	Transporters [BR:ko02000]	bamC; outer membrane protein assembly factor BamC	0.00746154349099	0.0122809572063	0.0443858931358	0.0443858931358	-0.00481941	-0.00950451	-0.000134321	64.4415	7.59969	26.1541	24.1667	28.3331	47.5927	20.9994	21.8134	15.9031	28.9814	14.442	18.6756	64.1971	57.0784	4.47059	8.29116	34.1307	68.2525	57.9414	69.6218	30.7713	24.0675	81.2481	47.7774
K07320	Brite Hierarchies	Protein families: genetic information processing	Ribosome biogenesis [BR:ko03009]	prmB; ribosomal protein L3 glutamine methyltransferase [EC:2.1.1.298]	0.00526772060039	0.00944324334049	0.0178319001355	0.0178319001355	-0.00417552	-0.00752571	-0.000825338	33.716	7.62017	21.0275	18.5943	15.8063	32.2659	18.6008	20.3408	11.0254	20.3217	7.11456	16.9905	55.2845	33.904	5.9153	6.09235	31.2097	62.975	58.9849	34.0671	23.3874	22.8987	59.6799	30.4344
K07323	Environmental Information Processing	Membrane transport	ABC transporters [PATH:ko02010]	mlaC; phospholipid transport system substrate-binding protein	0.0126363685984	0.0192350515847	0.0263959639063	0.0263959639063	-0.00659868	-0.0123305	-0.00086688	82.7279	18.6322	49.2544	48.5666	43.9605	60.7304	44.3897	31.1367	25.1486	60.0206	30.0221	43.8118	110.969	81.3369	18.3315	35.9825	48.7328	112.292	106.071	84.0199	49.6716	47.583	110.307	57.6156
K07378	Environmental Information Processing	Signaling molecules and interaction	Cell adhesion molecules [PATH:ko04514]	NLGN; neuroligin	2.79235448097e-05	0.000152324437915	0.0270029868329	0.0270029868329	-0.000124401	-0.000231945	-1.6857e-05	0.117702	0.064829	0.024697	0.039379	0.374018	0	0.141497	0	0.143463	0.116087	0.107894	0.076775	1.35189	0.025719	1.02649	0.42274	0	0.152887	0	0.170506	1.50896	1.70627	0.082528	0.43019
K07400	Not Included in Pathway or Brite	Unclassified: genetic information processing	Protein processing	nfuA; Fe/S biogenesis protein NfuA	0.0066003199845	0.0139658460665	0.0174134226728	0.0174134226728	-0.00736553	-0.0132663	-0.00146477	66.3815	4.43182	20.6284	33.5561	18.0175	25.0039	14.5397	26.7859	13.3778	41.2285	4.50087	13.5593	100.309	72.1289	7.76249	8.71002	22.6607	74.4985	95.3407	64.5689	31.3982	29.8846	89.8899	34.3648
K07402	Not Included in Pathway or Brite	Unclassified: genetic information processing	Protein processing	xdhC; xanthine dehydrogenase accessory factor	0.00648351348959	0.00471184267556	0.00776122649753	0.00776122649753	0.00177167081403	0.00052086606373	0.00302247556432	20.3917	18.2726	27.185	25.2942	18.4103	22.2122	28.7145	20.0553	19.7512	24.6347	22.0162	28.332	13.2567	21.8906	24.1503	17.5158	17.4884	14.0775	10.1003	10.9414	24.0772	10.1417	18.6606	24.2385
K07450	Not Included in Pathway or Brite	Unclassified: genetic information processing	Replication and repair	K07450; putative resolvase	0.00335163689244	0.00573722304523	0.0404843530992	0.0404843530992	-0.00238559	-0.00465768	-0.000113496	7.06737	8.05938	23.7037	13.0982	32.9248	14.0374	7.13814	3.50702	8.74283	7.12309	7.50665	9.67824	7.37437	27.1987	18.8923	31.2534	18.7446	8.63965	25.9931	36.379	33.1853	9.20574	13.5688	18.4168
K07454	Not Included in Pathway or Brite	Unclassified: genetic information processing	Replication and repair	K07454; putative restriction endonuclease	0.0347531246512	0.0272693265332	0.0240373426791	0.0240373426791	0.00748379811795	0.00108343619724	0.0138841600387	113.065	132.173	109.326	94.8206	90.0871	117.861	160.445	150.563	113.303	109.353	116.649	165.445	100.29	131.554	75.3936	128.41	105.991	94.2249	79.9285	121.675	122.293	74.7529	85.6573	78.3257
K07459	Not Included in Pathway or Brite	Unclassified: genetic information processing	Replication and repair	ybjD; putative ATP-dependent endonuclease of the OLD family	0.016924	0.0220921777276	0.0406703045198	0.0406703045198	-0.00516815	-0.0100893	-0.000247028	91.216	61.7756	53.6372	58.4148	63.2644	82.4305	53.498	41.5144	47.5595	64.261	60.3683	46.39	157.772	77.4852	50.8058	56.437	60.8423	119.098	92.751	72.9677	50.4149	71.6648	100.831	80.4009
K07479	Not Included in Pathway or Brite	Unclassified: genetic information processing	Replication and repair	yrdD; putative DNA topoisomerase	0.00940183878164	0.0165608814332	0.0254114161648	0.0254114161648	-0.00715904	-0.01333	-0.000988067	78.9022	17.4708	35.3017	35.7506	27.3836	51.917	28.1724	28.9165	19.1958	48.1537	4.60511	24.3698	99.3565	81.6904	6.28312	15.9525	41.4438	92.5598	106.729	76.31	39.5002	33.8046	96.7449	52.8532
K07485	Not Included in Pathway or Brite	Unclassified: genetic information processing	Replication and repair	K07485; transposase	0.0869208662745	0.192259	0.0414006	0.0414006	-0.105338	-0.206045	-0.00463026	1137.1	73.8693	171.951	371.617	297.139	500.705	165.144	209.449	296.754	290.162	85.8326	161.085	1107.95	574.212	121.223	119.191	316.736	1872.49	479.199	1072.15	630.764	108.635	1578	678.154
K07646	Environmental Information Processing	Signal transduction	Two-component system [PATH:ko02020]	kdpD; two-component system, OmpR family, sensor histidine kinase KdpD [EC:2.7.13.3]	0.00532519651446	0.00388385527696	0.0340990471954	0.0340990471954	0.00144134123751	0.000118447208329	0.00276423526668	12.046	24.4676	16.3908	20.9281	18.7968	11.1571	22.7915	16.8002	14.7599	19.0788	32.5376	17.9971	13.8386	9.86299	19.258	23.2483	4.29103	9.46549	13.4304	11.5227	23.5917	18.9529	15.4366	9.86926
K07648	Environmental Information Processing	Signal transduction	Two-component system [PATH:ko02020]	arcB; two-component system, OmpR family, aerobic respiration control sensor histidine kinase ArcB [EC:2.7.13.3]	0.00227044532009	0.0133837675986	0.0362485007338	0.0362485007338	-0.0111133	-0.0213831	-0.000843523	23.9324	4.11752	0	31.9431	0.191411	1.59273	1.59555	0.820129	15.558	13.4607	6.45354	0.373451	159.384	23.9555	9.96012	0.213267	0.005829	104.797	165.996	0	58.4326	8.07745	93.6005	1.59633
K07678	Environmental Information Processing	Signal transduction	Two-component system [PATH:ko02020]	barA, gacS, varS; two-component system, NarL family, sensor histidine kinase BarA [EC:2.7.13.3]	0.00414756822048	0.00741836409748	0.0346813220815	0.0346813220815	-0.0032708	-0.00627378	-0.000267816	24.6356	13.7483	25.519	21.4761	7.67406	19.023	11.1889	11.3551	7.39863	20.5614	3.52343	9.8172	55.0721	25.8296	4.67966	7.63517	21.558	49.1309	54.477	17.6144	25.5469	12.162	44.2308	18.0441
K07688	Environmental Information Processing	Signal transduction	Two-component system [PATH:ko02020]	fimZ; two-component system, NarL family, response regulator, fimbrial Z protein, FimZ	3.2660367221e-05	0.00045061263324	0.0496037145102	0.0496037145102	-0.000417952	-0.000835043	-8.61449e-07	0.021368	0.219635	0	0.055159	0	0.059982	0.041456	0.015046	0.148463	0.231778	0.662413	0	8.18253	0.063466	5.79275	0.101114	0	1.00215	0.738334	1.86606	1.91736	0.633525	0.126185	0.261927
K07698	Environmental Information Processing	Signal transduction	Two-component system [PATH:ko02020]	kinC; two-component system, sporulation sensor kinase C [EC:2.7.13.3]	7.64609811939e-05	4.49788923969e-06	0.0488991085207	0.0488991085207	7.19630919542e-05	4.13663993556e-07	0.000143512519915	0.55299	1.11758	0	0.947874	0.059731	0	0	0.102991	0	0.473003	0.03834	0	0	0	0	0.028243	0	0.077202	0.026086	0	0	0	0.030227	0.04064
K07705	Environmental Information Processing	Signal transduction	Two-component system [PATH:ko02020]	lytT, lytR; two-component system, LytTR family, response regulator LytT	0.00633868605055	0.00452742920018	0.0236869297027	0.0236869297027	0.00181125685037	0.000275336253035	0.0033471774477	20.081	20.1923	34.2513	22.1167	31.5376	21.7732	26.7576	4.90116	18.3509	28.3277	18.225	23.2228	17.2258	14.3525	16.6712	16.8214	13.2279	16.6337	23.7537	9.18165	20.8977	11.6692	23.0946	17.7115
K07708	Environmental Information Processing	Signal transduction	Two-component system [PATH:ko02020]	glnL, ntrB; two-component system, NtrC family, nitrogen regulation sensor histidine kinase GlnL [EC:2.7.13.3]	0.00800533219798	0.0137594512551	0.0291510398252	0.0291510398252	-0.00575412	-0.0108578	-0.000650441	67.3174	9.58747	32.2665	36.4959	22.0426	43.2225	23.0856	27.8177	14.2244	39.0297	4.54008	20.9148	79.4804	66.4453	7.59458	10.1959	38.7618	86.9915	71.0102	62.7083	34.0774	27.6901	86.1764	45.8551
K07712	Environmental Information Processing	Signal transduction	Two-component system [PATH:ko02020]	glnG, ntrC; two-component system, NtrC family, nitrogen regulation response regulator GlnG	0.0093908630572	0.0147360372423	0.0147341172484	0.0147341172484	-0.00534517	-0.009502	-0.00118835	61.7385	20.5293	36.3409	37.2449	31.9097	42.5559	32.0094	23.4498	18.9309	44.1404	22.2067	29.3687	77.714	61.5412	19.825	28.5227	34.8846	90.8015	87.2165	57.8916	40.634	36.0075	82.0246	44.3529
K07740	Not Included in Pathway or Brite	Unclassified: genetic information processing	Transcription	rsd; regulator of sigma D	0.0104518445621	0.0185449739798	0.0258485398039	0.0258485398039	-0.00809313	-0.0150926	-0.00109364	80.8639	13.9783	45.659	39.1307	32.1752	59.8328	30.5109	35.3556	19.1582	57.2017	4.68011	25.1932	108.029	84.113	10.797	12.3982	53.5053	119.784	96.3014	83.4465	44.5334	30.9443	122.893	65.0047
K07751	Metabolism	Metabolism of other amino acids	Glutathione metabolism [PATH:ko00480]	pepB; PepB aminopeptidase [EC:3.4.11.23]	0.00322305508134	0.00631234117913	0.0478577522282	0.0478577522282	-0.00308929	-0.00614525	-3.33182e-05	22.4188	4.96914	16.2417	19.0637	6.40392	16.5788	8.07503	9.42769	5.83362	18.0933	1.77061	8.01444	56.1836	23.2805	3.04828	5.34529	12.3664	41.8881	49.8832	15.9392	19.5489	2.78554	41.0264	16.0753
K07755	Not Included in Pathway or Brite	Unclassified: metabolism	Enzymes with EC numbers	AS3MT; arsenite methyltransferase [EC:2.1.1.137]	0.00071237514889	0.000405853815222	0.0467603190133	0.0467603190133	0.000306521333669	4.91856361599e-06	0.000608124103722	5.44179	2.53374	1.18575	4.12884	4.68053	0.756287	1.57648	0.453818	4.21883	1.6732	2.40781	1.95683	1.28708	0.890193	1.95738	3.61081	1.34996	0.531454	1.8969	0.786932	1.05311	2.5394	0.88005	1.15198
K07773	Environmental Information Processing	Signal transduction	Two-component system [PATH:ko02020]	arcA; two-component system, OmpR family, aerobic respiration control protein ArcA	0.00158863809166	0.00661806599082	0.0398826487315	0.0398826487315	-0.00502943	-0.00978701	-0.000271849	18.4326	1.38791	0.16012	15.5876	0.75471	0.431342	0.873263	0.361582	5.90974	7.05922	19.4651	0.692519	73.9074	12.081	8.59292	1.01656	0	57.9283	66.8328	0.037957	29.8919	4.34733	53.8753	0.836162
K07827	Environmental Information Processing	Signal transduction	MAPK signaling pathway [PATH:ko04010]	KRAS, KRAS2; GTPase KRas	0	7.75091988274e-05	0.0485306663163	0.0485306663163	-7.75092e-05	-0.000154422	-5.96315e-07	0	0	0	0	0	0	0	0	0	0	0	0	0	0.686717	0.878398	0	0.558022	0	0	0	0	1.31531	0	0
K07830	Environmental Information Processing	Signal transduction	MAPK signaling pathway [PATH:ko04010]	RRAS2, TC21; Ras-related protein R-Ras2	0	7.75091988274e-05	0.0485306663163	0.0485306663163	-7.75092e-05	-0.000154422	-5.96315e-07	0	0	0	0	0	0	0	0	0	0	0	0	0	0.686717	0.878398	0	0.558022	0	0	0	0	1.31531	0	0
K08083	Environmental Information Processing	Signal transduction	Two-component system [PATH:ko02020]	algR; two-component system, LytTR family, response regulator AlgR	0.000160968611093	0.000342096318285	0.00888453821554	0.00888453821554	-0.000181128	-0.000310584	-5.16715e-05	0.617333	0.343145	0.136885	0.73407	0.678312	0.411792	0.3378	0.155644	0.43589	0.766783	1.65929	0.722382	1.39861	0.190612	1.55096	0.426139	2.03586	1.04355	1.8959	0.457498	0.868666	1.41357	2.41616	1.52783
K08084	Brite Hierarchies	Protein families: signaling and cellular processes	Secretion system [BR:ko02044]	fimT; type IV fimbrial biogenesis protein FimT	0.00528809333799	0.0108569	0.0419464479468	0.0419464479468	-0.00556876	-0.0109033	-0.000234205	35.349	8.9442	27.3763	33.9933	11.6762	24.7277	12.5978	13.4455	12.0658	27.4022	5.93426	11.8398	93.5432	44.9173	9.88686	7.77561	17.4799	80.8837	90.6485	25.9843	31.4952	4.54547	63.3443	24.6054
K08139	Cellular Processes	Cell growth and death	Meiosis - yeast [PATH:ko04113]	HXT; MFS transporter, SP family, sugar:H+ symporter	0.00603753277238	0.00395532596364	0.0384815	0.0384815	0.00208220680874	0.000126564962514	0.00403784865497	7.39222	42.7239	15.0215	14.511	18.2228	10.5923	26.7305	33.7517	16.4421	23.8049	21.9932	23.7866	10.6261	14.1684	12.6127	18.7835	13.8734	18.0464	6.95928	19.2453	10.623	15.1403	22.0423	12.527
K08191	Brite Hierarchies	Protein families: signaling and cellular processes	Transporters [BR:ko02000]	exuT; MFS transporter, ACS family, hexuronate transporter	0.0245174525442	0.0208239977069	0.0292596789068	0.0292596789068	0.0036934548373	0.000408732622851	0.00697817705174	81.9827	111.638	68.1763	70.6534	101.348	87.2312	91.9376	86.6952	101.051	85.4958	72.4213	85.5768	76.0378	87.5704	73.4728	74.5594	100.012	58.4621	64.7543	72.6226	67.6684	82.3131	89.9403	70.3414
K08305	Brite Hierarchies	Protein families: metabolism	Peptidoglycan biosynthesis and degradation proteins [BR:ko01011]	mltB; membrane-bound lytic murein transglycosylase B [EC:4.2.2.-]	0.00655710596868	0.0104759628137	0.0435004821529	0.0435004821529	-0.00391886	-0.00771147	-0.000126248	52.2472	7.75573	29.7436	23.3839	18.1561	36.0756	20.0895	24.0614	11.8146	31.9963	3.81398	19.1147	57.9736	49.2022	4.65498	13.4169	32.9471	63.368	49.0712	52.1622	21.1814	23.2772	65.6828	35.4934
K08311	Genetic Information Processing	Folding, sorting and degradation	RNA degradation [PATH:ko03018]	nudH; putative (di)nucleoside polyphosphate hydrolase [EC:3.6.1.-]	0.0121059763289	0.0187805262848	0.0480004913659	0.0480004913659	-0.00667455	-0.0132844	-6.46631e-05	90.3137	15.7799	62.5789	48.9496	34.8697	69.3303	31.972	44.9221	19.8619	52.1332	10.6456	32.4781	104.923	84.9687	14.6091	21.9008	66.3461	119.633	92.4904	81.0703	46.1345	30.4354	107.795	68.4297
K08312	Metabolism	Nucleotide metabolism	Purine metabolism [PATH:ko00230]	nudE; ADP-ribose diphosphatase [EC:3.6.1.-]	0.00482205137499	0.0130005866827	0.00577498195433	0.00577498195433	-0.00817854	-0.0135792	-0.00277786	50.2755	2.30387	10.9835	21.8754	13.5479	20.552	15.3975	18.8058	14.0438	20.8323	5.00426	13.0084	98.2718	52.1874	6.3723	3.55312	21.8282	85.673	82.3404	40.8816	42.3486	36.9384	92.8828	28.6369
K08316	Brite Hierarchies	Protein families: genetic information processing	Ribosome biogenesis [BR:ko03009]	rsmD; 16S rRNA (guanine966-N2)-methyltransferase [EC:2.1.1.171]	0.0592028079913	0.0677140349565	0.0322299	0.0322299	-0.00851123	-0.0162235	-0.000798998	258.542	252.121	195.343	193.347	207.358	188.937	170.992	179.242	260.216	193.089	263.664	177.684	332.454	231.128	281.427	207.057	200.099	261.6	320.401	206.434	258.2	301.784	260.352	163.617
K08344	Brite Hierarchies	Protein families: signaling and cellular processes	Transporters [BR:ko02000]	scsB; suppressor for copper-sensitivity B	0.0018731305182	0.000965668754854	0.0388498	0.0388498	0.000907461763346	5.25980317651e-05	0.00176232549493	1.14862	3.75589	5.08151	5.10343	11.4048	3.59578	12.5794	0.156718	4.54525	11.1263	10.0197	11.0641	5.22697	0.863843	3.94872	8.75515	0.143973	3.93552	4.46304	3.67774	2.46631	4.54912	1.72083	3.34535
K08484	Environmental Information Processing	Membrane transport	Phosphotransferase system (PTS) [PATH:ko02060]	ptsP; phosphotransferase system, enzyme I, PtsP [EC:2.7.3.9]	0.00619107926912	0.0108042834394	0.0278319833527	0.0278319833527	-0.0046132	-0.00866217	-0.00056424	47.7625	8.01868	27.5159	25.7642	17.761	33.8033	18.4038	21.7884	11.6041	30.7065	3.38239	16.3905	64.2817	46.5675	6.07138	7.69627	30.7145	73.8882	62.3062	42.9754	27.8312	20.7276	68.3285	34.5151
K08643	Brite Hierarchies	Protein families: metabolism	Peptidases and inhibitors [BR:ko01002]	zmpB; zinc metalloprotease ZmpB [EC:3.4.24.-]	1.22972520414e-05	9.2115479704e-05	0.0431218358414	0.0431218358414	-7.98182e-05	-0.000156705	-2.9315e-06	0.088215	0	0	0	0.084273	0	0	0	0.171343	0.088725	0.117904	0	0.669716	0	0.305783	0.992585	0	0	0.23478	0.313729	1.3249	0	0.134976	0.083626
K08680	Metabolism	Metabolism of cofactors and vitamins	Ubiquinone and other terpenoid-quinone biosynthesis [PATH:ko00130]	menH; 2-succinyl-6-hydroxy-2,4-cyclohexadiene-1-carboxylate synthase [EC:4.2.99.20]	0.00164924975911	0.00570651363205	0.0381145794644	0.0381145794644	-0.00405726	-0.0078605	-0.000254025	26.681	3.30609	0.294222	23.0797	1.4454	0.230623	1.16833	0.292396	4.53314	4.39632	6.79448	0.939233	68.8186	11.3499	11.2053	7.20937	0.022455	41.8803	56.8181	3.42681	17.493	14.0552	33.1129	0.740122
K08849	Environmental Information Processing	Signal transduction	TNF signaling pathway [PATH:ko04668]	MLKL; mixed lineage kinase domain-like [EC:2.7.11.1]	0.00146202837035	0.000417638813574	0.0314455071011	0.0314455071011	0.00104438955678	0.000108273179765	0.00198050593379	0.019538	0.375618	1.58419	5.15165	10.5737	3.5979	12.0368	0.199982	5.13785	11.6784	0	10.8791	4.65295	0.83569	0.08933	1.98978	0.03835	4.16706	0.749198	0.220328	1.96151	0.311219	0.040434	3.70031
K09000	Brite Hierarchies	Protein families: signaling and cellular processes	Prokaryotic defense system [BR:ko02048]	cmr4; CRISPR-associated protein Cmr4	0.00062168661187	0.00273668448298	0.0296338118421	0.0296338118421	-0.002115	-0.00398393	-0.000246063	4.00483	0.126643	0.076142	0.60759	1.41596	6.54414	0.973864	0	4.7673	0.174216	7.73921	1.15878	2.59089	0.329223	27.475	30.2751	0.025657	1.83295	1.39005	6.40801	18.1324	7.55171	11.4069	12.3504
K09001	Not Included in Pathway or Brite	Unclassified: metabolism	Enzymes with EC numbers	anmK; anhydro-N-acetylmuramic acid kinase [EC:2.7.1.170]	0.0090975770729	0.0169536365017	0.000678927133295	0.000678927133295	-0.00785606	-0.0119431	-0.00376906	73.8312	12.2232	29.9337	34.3318	27.1401	37.418	18.9241	24.5119	40.7032	35.5984	40.9314	18.0272	84.8055	47.4392	98.2686	29.2185	28.9179	73.042	79.7987	70.7769	60.1753	58.852	83.0516	45.4398
K09004	Not Included in Pathway or Brite	Poorly characterized	Function unknown	K09004; uncharacterized protein	0.00237385610833	0.0110980696932	0.0478640480258	0.0478640480258	-0.00872421	-0.0173516	-9.68017e-05	18.759	7.5684	4.09093	30.8077	5.77475	1.37449	2.42116	0.673652	14.6543	11.6176	4.09342	1.79357	122.899	20.0189	6.2045	3.83497	0.19384	67.3072	151.821	0.400176	40.6909	9.82909	92.336	3.06167
K09011	Metabolism	Carbohydrate metabolism	C5-Branched dibasic acid metabolism [PATH:ko00660]	cimA; (R)-citramalate synthase [EC:2.3.1.182]	0.0206264964645	0.0168322126284	0.0249130076759	0.0249130076759	0.00379428383607	0.000526854481913	0.00706171319023	68.3369	94.0798	62.5919	55.4224	83.088	78.4432	80.604	78.9606	82.2621	67.9649	46.0298	77.9138	69.169	76.042	46.2936	62.9497	75.2899	51.4206	51.1306	63.9639	41.9693	74.7599	70.5147	59.6904
K09065	Metabolism	Amino acid metabolism	Arginine biosynthesis [PATH:ko00220]	argF; N-acetylornithine carbamoyltransferase [EC:2.1.3.9]	0.0251098270615	0.0212900568457	0.0315757496904	0.0315757496904	0.00381977021586	0.000372235450786	0.00726730498094	103.206	111.035	72.364	69.8466	100.163	88.3689	96.0287	94.7264	94.6698	82.0127	59.9387	95.4575	81.8875	92.4722	80.3485	78.743	90.9847	64.1477	65.2697	76.8545	58.4334	87.8749	87.237	75.5284
K09121	Not Included in Pathway or Brite	Unclassified: metabolism	Enzymes with EC numbers	larC; pyridinium-3,5-bisthiocarboxylic acid mononucleotide nickel chelatase [EC:4.99.1.12]	0.00995519386689	0.00814208513936	0.0202154793095	0.0202154793095	0.00181310872752	0.000316323992588	0.00330989346246	28.8147	34.3749	34.5138	46.9254	35.7387	32.1095	36.343	35.903	39.4198	29.0894	40.9017	31.0863	24.0405	26.7545	36.6293	42.1931	26.7294	39.4176	31.3471	18.8136	30.5681	39.2143	18.9531	26.0618
K09127	Brite Hierarchies	Protein families: signaling and cellular processes	Prokaryotic defense system [BR:ko02048]	cmr3; CRISPR-associated protein Cmr3	0.000446555675773	0.00222664451295	0.0212352173578	0.0212352173578	-0.00178009	-0.00324508	-0.000315099	2.7307	0.32154	0.084992	0.616176	1.16039	6.12199	1.13179	0	4.05182	0.246989	2.08262	0.927006	2.41127	0.094424	19.5116	25.0622	0	0.909057	0.60386	6.63486	13.3851	6.63992	11.0721	11.052
K09131	Not Included in Pathway or Brite	Poorly characterized	Function unknown	K09131; uncharacterized protein	0.00655995	0.0189766904644	0.0277335102001	0.0277335102001	-0.0124167	-0.023236	-0.00159751	30.0651	25.3084	17.2526	53.9192	12.8084	14.5993	12.1085	0.952977	18.7211	29.1908	59.4613	12.03	190.909	40.7209	42.5274	40.5692	2.27922	107.739	193.461	14.6678	81.6075	38.0001	118.806	6.2417
K09136	Brite Hierarchies	Protein families: genetic information processing	Ribosome biogenesis [BR:ko03009]	ycaO; ribosomal protein S12 methylthiotransferase accessory factor	0.0043769207188	0.0110528107667	0.0157018185428	0.0157018185428	-0.00667589	-0.0118572	-0.00149463	36.339	9.29777	11.6599	18.1164	22.3175	16.6592	11.4181	14.9176	11.6523	15.1332	7.35496	12.5587	74.0914	40.2845	11.5533	3.64022	24.2876	61.6044	68.3666	31.322	27.972	23.4631	117.533	19.9593
K09157	Not Included in Pathway or Brite	Poorly characterized	Function unknown	K09157; uncharacterized protein	0.0186018	0.0143026411495	0.0323438564714	0.0323438564714	0.0042991181505	0.000411471537613	0.00818676476339	41.5632	65.522	70.2422	91.1747	48.4092	62.5677	62.5084	105.997	76.6856	40.7058	67.8911	57.4637	42.0089	45.6581	58.0454	57.0362	65.2565	56.8733	44.7936	36.7034	54.4454	64.0631	61.8946	45.5328
K09159	Brite Hierarchies	Protein families: signaling and cellular processes	Prokaryotic defense system [BR:ko02048]	cptB; antitoxin CptB	0.0219603878086	0.0384576475489	0.0239006344045	0.0239006344045	-0.0164973	-0.0305575	-0.00243698	178.389	27.5245	94.2213	86.9584	74.5394	127.664	60.853	73.6711	35.9834	105.467	11.7745	56.2927	206.473	169.461	27.2695	28.3707	122.921	231.196	229.723	168.807	86.201	68.2646	238.289	143.701
K09252	Not Included in Pathway or Brite	Unclassified: metabolism	Enzymes with EC numbers	FAEB; feruloyl esterase [EC:3.1.1.73]	1.57845940437e-05	8.45195852215e-07	0.0256619244259	0.0256619244259	1.49393981915e-05	2.17830488333e-06	2.77004914997e-05	0.012506	0.085791	0.081911	0	0.236169	0.116355	0	0	0	0.072974	0.06796	0	0	0	0	0.01212	0	0.026587	0	0	0	0	0	0
K09457	Metabolism	Metabolism of cofactors and vitamins	Folate biosynthesis [PATH:ko00790]	queF; 7-cyano-7-deazaguanine reductase [EC:1.7.1.13]	0.0683475252833	0.0569848686323	0.0071003086781	0.0071003086781	0.0113627	0.00344623577783	0.0192790775241	253.076	258.494	219.676	203.198	294.416	252.065	223.663	235.959	259.241	269.93	214.38	228.42	223.571	269.099	253.892	196.765	227.037	164.839	184.284	212.174	190.455	184.395	180.765	221.121
K09501	Brite Hierarchies	Protein families: metabolism	Peptidases and inhibitors [BR:ko01002]	SERPINH1, HSP47; serpin peptidase inhibitor, clade H, member 1	1.25908624167e-06	6.0661851848e-05	0.0243288	0.0243288	-5.94028e-05	-0.000109538	-9.26709e-06	0.057413	0	0	0	0	0	0	0	0	0	0	0	0	0.083714	0.840809	0.111413	0	0.578817	0	0.413218	0.042152	0.060826	0	0.513304
K09767	Not Included in Pathway or Brite	Unclassified: signaling and cellular processes	Signaling proteins	yajQ; cyclic-di-GMP-binding protein	0.0101603119869	0.0198675670691	0.0122053693536	0.0122053693536	-0.00970726	-0.01699	-0.00242447	74.6446	13.5773	40.5287	45.6214	27.1002	54.4695	27.6864	39.8149	19.8416	50.7285	8.47446	28.9514	140.367	81.8278	16.4146	14.4367	53.1788	125.238	118.578	62.5298	58.8954	37.983	128.183	59.5631
K09777	Not Included in Pathway or Brite	Poorly characterized	Function unknown	K09777; uncharacterized protein	0.0281012902856	0.0155484233885	0.0215653143644	0.0215653143644	0.0125528668972	0.00215424973348	0.0229514840609	71.2448	76.1076	136.996	78.6155	70.8654	169.036	126.192	192.015	46.3316	41.4371	34.6791	131.282	31.3642	63.2207	61.4376	44.904	78.6251	62.0856	65.8266	52.1142	44.3612	41.0356	45.6259	88.3968
K09788	Metabolism	Carbohydrate metabolism	Propanoate metabolism [PATH:ko00640]	prpF; 2-methylaconitate isomerase [EC:5.3.3.-]	2.87983543963e-05	0.000122326961166	0.0266476586933	0.0266476586933	-9.35286e-05	-0.00017454	-1.25175e-05	0.126844	0.0356	0.033964	0.361549	0	0.01692	0.017611	0	0.036007	0.070751	0.576776	0.017593	0.775258	0.017625	0.910829	0.070499	0.017024	0.095825	0.332819	1.11584	0.501328	0	0.418887	1.08047
K09808	Environmental Information Processing	Membrane transport	ABC transporters [PATH:ko02010]	lolC_E; lipoprotein-releasing system permease protein	0.0773742414367	0.0825731685885	0.0070238817987	0.0070238817987	-0.00519893	-0.00882266	-0.00157519	323.567	277.702	231.603	264.079	281.817	284.82	263.086	257.942	299.354	258.552	318.568	249.332	350.341	298.426	312.443	280.246	270.135	319.316	298.199	302.642	280.145	323.195	356.98	273.301
K09826	Brite Hierarchies	Protein families: genetic information processing	Transcription factors [BR:ko03000]	irr; Fur family transcriptional regulator, iron response regulator	0.0060381644763	0.0146232489812	0.00781390943708	0.00781390943708	-0.00858508	-0.0145044	-0.00266572	53.2973	4.63045	13.8467	24.0097	15.7977	24.5352	19.46	18.4709	25.3733	25.0578	17.092	18.2858	111.329	57.2552	19.0093	2.07408	28.5275	85.8274	109.639	46.6772	42.5415	37.2798	96.7114	28.4059
K09857	Not Included in Pathway or Brite	Poorly characterized	Function unknown	K09857; uncharacterized protein	0.0126256863865	0.0233617226413	0.0200612876422	0.0200612876422	-0.010736	-0.0195729	-0.00189918	109.166	16.3464	49.7098	56.1849	34.2094	69.0609	34.5501	42.642	23.899	58.0546	7.34655	36.2811	134.176	115.476	15.7279	14.028	59.2782	160.362	136.483	97.3705	66.9274	41.2329	140.329	68.9153
K09862	Not Included in Pathway or Brite	Poorly characterized	Function unknown	K09862; uncharacterized protein	0.0227484235236	0.0362848154345	0.0497730937219	0.0497730937219	-0.0135364	-0.0270578	-1.4968e-05	146.895	32.13	102.62	101.196	69.6457	128.987	69.9483	90.6373	39.4557	100.237	8.78839	71.854	214.277	179.271	18.9746	18.1521	137.221	203.845	198.486	155.685	86.7167	61.4554	236.11	113.913
K09889	Brite Hierarchies	Protein families: genetic information processing	Ribosome biogenesis [BR:ko03009]	yjgA; ribosome-associated protein	0.0112685038368	0.0190092493534	0.0310264536414	0.0310264536414	-0.00774075	-0.0146967	-0.000784829	95.1111	14.3554	45.2654	47.2052	30.4509	62.0946	30.1062	42.2728	20.7921	52.5573	8.11414	31.0023	112.335	96.368	13.228	13.3666	53.7232	95.044	109.435	85.214	52.823	34.8386	121.558	63.4563
K09891	Not Included in Pathway or Brite	Poorly characterized	Function unknown	K09891; uncharacterized protein	0.00899358923598	0.0153984250465	0.0471123159847	0.0471123159847	-0.00640484	-0.0127196	-9.00742e-05	84.6842	13.0959	36.8449	35.5423	28.7071	61.4506	19.7636	21.3909	15.6951	42.2821	4.12	20.2932	96.6676	78.7643	8.69366	10.4971	32.7233	85.4883	82.4211	74.7267	36.8383	27.3	105.079	52.5368
K09893	Brite Hierarchies	Protein families: genetic information processing	Messenger RNA biogenesis [BR:ko03019]	rraB; regulator of ribonuclease activity B	0.0108028563194	0.0204437550607	0.0382385320638	0.0382385320638	-0.0096409	-0.0186856	-0.000596224	71.0468	23.0409	54.2913	57.9393	23.7979	55.8124	27.343	30.2259	15.9259	63.9555	7.93395	27.0377	166.342	85.7155	13.7029	18.9504	55.1943	120.508	162.381	58.3034	61.4945	6.50689	118.438	56.8302
K09897	Not Included in Pathway or Brite	Poorly characterized	Function unknown	K09897; uncharacterized protein	0.0170444489343	0.0308080684557	0.0340951545159	0.0340951545159	-0.0137636	-0.0263783	-0.00114891	161.212	14.8163	60.4334	55.6785	52.229	117.154	40.4366	64.1385	37.8754	64.3113	10.2551	48.0145	192.953	133.934	11.1073	14.5911	95.8582	168.783	165.04	164.994	65.5513	49.4495	211.722	105.62
K09899	Not Included in Pathway or Brite	Poorly characterized	Function unknown	K09899; uncharacterized protein	0.0107338743874	0.0189278338263	0.0281883	0.0281883	-0.00819396	-0.0154052	-0.000982719	87.4653	12.4407	45.4379	45.1419	28.8274	57.6515	29.8475	42.9318	20.4498	50.1102	5.79388	29.8459	119.127	92.976	6.25589	13.6743	55.3894	114.83	113.254	83.6859	39.7855	38.9527	112.516	59.6691
K09908	Not Included in Pathway or Brite	Poorly characterized	Function unknown	K09908; uncharacterized protein	0.00337340950368	0.0145553305528	0.0345139091057	0.0345139091057	-0.0111819	-0.0213966	-0.000967203	21.3249	2.51073	9.94417	32.9507	0.640902	0.440774	11.9898	21.2702	10.3859	16.5439	6.75547	9.03442	154.314	36.8822	9.4056	0.844064	19.7711	113.132	177.173	0.11691	59.8946	5.4526	91.7442	6.45908
K09918	Not Included in Pathway or Brite	Poorly characterized	Function unknown	K09918; uncharacterized protein	0.00223364039293	0.0139375286027	0.0352258	0.0352258	-0.0117039	-0.0224499	-0.000957854	31.4633	1.72015	0	36.1929	0.972517	0.463941	1.41251	0.440393	7.98123	11.1366	6.08525	0.736616	179.028	32.9656	12.8433	0.240021	0	95.0251	161.928	0	47.2523	6.10422	116.332	1.63937
K09938	Not Included in Pathway or Brite	Poorly characterized	Function unknown	K09938; uncharacterized protein	0.00260191504804	0.00618092350583	0.0416575489003	0.0416575489003	-0.00357901	-0.00700141	-0.000156604	23.363	0.646577	6.03767	14.6985	9.58719	14.7877	7.69029	11.9999	5.04807	8.65372	0.675152	7.62617	63.8676	31.2522	0.507224	0.469773	14.0609	18.3824	60.0838	29.1093	3.02811	19.4246	23.1896	16.7913
K09955	Not Included in Pathway or Brite	Poorly characterized	Function unknown	K09955; uncharacterized protein	0.0661930432926	0.0543204944477	0.0118465307067	0.0118465307067	0.0118725488449	0.00290406507506	0.0208410326147	189.535	253.312	220.777	187.05	271.907	209.79	263.513	212.848	226.433	226.553	315.771	247	157.453	219.124	200.539	264.524	199.185	161.001	201.543	167.356	198.801	286.479	181.563	162.516
K09963	Not Included in Pathway or Brite	Poorly characterized	Function unknown	K09963; uncharacterized protein	0.00513285939803	0.00313428894884	0.0270134118922	0.0270134118922	0.00199857044919	0.000253342129004	0.00374379876937	4.67746	7.28971	19.6392	35.103	10.538	18.7819	18.3212	23.974	27.776	19.6436	11.9696	19.8579	4.01929	13.6243	18.3416	9.28098	21.5126	13.4372	5.88988	10.0857	8.27487	5.56096	14.9655	11.6754
K09967	Not Included in Pathway or Brite	Poorly characterized	Function unknown	K09967; uncharacterized protein	0.0159576012843	0.00464684159755	0.00909132104187	0.00909132104187	0.0113107596867	0.00331074374602	0.0193107756274	13.1458	42.2858	56.1899	154.897	50.4231	15.8565	95.5935	56.6899	26.1747	65.3729	0.737309	91.2821	1.0606	36.5396	0.185649	15.8443	27.5142	16.3859	4.2742	16.9537	7.77799	2.04321	29.1201	41.9243
K10012	Metabolism	Carbohydrate metabolism	Amino sugar and nucleotide sugar metabolism [PATH:ko00520]	arnC, pmrF; undecaprenyl-phosphate 4-deoxy-4-formamido-L-arabinose transferase [EC:2.4.2.53]	0.0116967938076	0.00491542044801	0.00354671861796	0.00354671861796	0.00678137335962	0.00267976032364	0.0108829863956	11.8209	25.0656	36.5566	47.4694	60.2208	21.6335	68.2404	10.9161	29.7722	69.0906	49.0997	66.1302	14.902	7.68464	18.5387	24.5644	17.9962	24.1365	11.7958	18.1995	21.6151	27.5646	12.6386	17.3175
K10026	Metabolism	Metabolism of cofactors and vitamins	Folate biosynthesis [PATH:ko00790]	queE; 7-carboxy-7-deazaguanine synthase [EC:4.3.99.3]	0.022664	0.0314908534499	0.0116375761112	0.0116375761112	-0.00882684	-0.0153722	-0.00228152	108.446	63.7168	89.223	78.2328	86.7957	97.2377	76.371	50.1131	66.8355	82.761	91.9801	77.6776	182.433	93.8533	198.028	83.4449	62.3804	154.75	119.34	111.206	102.662	94.8616	111.486	94.6192
K10107	Environmental Information Processing	Membrane transport	ABC transporters [PATH:ko02010]	kpsE; capsular polysaccharide transport system permease protein	0.000663628977247	0.00427003530974	0.0322413496021	0.0322413496021	-0.00360641	-0.00685016	-0.000362648	6.45466	0.763046	0.052466	10.9277	0.313333	0.540382	0.390963	0.137609	3.27327	4.05122	1.59291	0.599113	51.6131	10.2254	3.10625	0.383699	0.017707	31.6275	52.5195	0.204385	15.0365	2.58788	31.4785	0.986717
K10109	Environmental Information Processing	Membrane transport	ABC transporters [PATH:ko02010]	malF; maltose/maltodextrin transport system permease protein	0.0106199238704	0.0213053045417	0.0362273630971	0.0362273630971	-0.0106854	-0.0205824	-0.000788383	69.154	10.3907	50.8062	27.6224	19.0263	30.9205	45.4971	68.954	26.8087	44.9835	10.8802	42.6404	167.999	67.9156	10.7172	6.47851	88.4356	187.794	80.4977	37.7017	74.6846	47.275	156.924	41.5891
K10110	Environmental Information Processing	Membrane transport	ABC transporters [PATH:ko02010]	malG; maltose/maltodextrin transport system permease protein	0.00628035079718	0.0108841076492	0.0217069127955	0.0217069127955	-0.00460376	-0.00844825	-0.00075926	44.3603	11.3957	27.2981	24.8987	17.6225	33.7983	18.5749	22.0425	11.7323	32.6651	4.82509	17.2574	71.7826	43.8685	10.4931	10.5122	31.0423	71.9496	62.0441	42.3877	25.8218	20.7449	64.78	34.4131
K10111	Environmental Information Processing	Membrane transport	ABC transporters [PATH:ko02010]	malK, mtlK, thuK; multiple sugar transport system ATP-binding protein [EC:3.6.3.-]	0.00582988110286	0.0107889156661	0.00985105250443	0.00985105250443	-0.00495903	-0.00857168	-0.00134638	42.1007	7.18805	26.0956	22.4029	16.675	33.6921	17.1812	21.5899	11.188	29.7752	2.55921	16.6376	64.9831	50.7027	7.32822	8.75288	30.7723	64.335	60.4846	40.973	25.0542	38.2579	62.5491	31.4394
K10297	Brite Hierarchies	Protein families: genetic information processing	Ubiquitin system [BR:ko04121]	FBXO11; F-box protein 11	0.0118814852643	0.00749386425889	0.0115665	0.0115665	0.00438762100539	0.00108446877247	0.00769077323831	27.4492	44.475	46.2625	65.0404	36.005	31.4852	59.0398	47.6721	22.4713	39.9175	29.8986	51.9749	26.422	8.42337	20.3113	62.3573	27.9904	33.7172	23.1209	29.9728	20.0865	38.4471	28.5268	12.8009
K10544	Environmental Information Processing	Membrane transport	ABC transporters [PATH:ko02010]	xylH; D-xylose transport system permease protein	5.07862646564e-05	0.000263292173821	0.0140683988169	0.0140683988169	-0.000212506	-0.000373908	-5.11034e-05	0.07337	0.071951	0.360373	0.036067	0.36371	0	0.124557	0	0.450055	0.03575	0.674741	0.053339	0.227949	0.195912	1.3192	0.819384	0.017205	3.20448	0.175859	1.5905	2.09037	0.997095	0.360085	0.694392
K10763	Brite Hierarchies	Protein families: genetic information processing	DNA replication proteins [BR:ko03032]	hda; DnaA-homolog protein	0.00785178347452	0.0134097279591	0.0330672778885	0.0330672778885	-0.00555794	-0.010618	-0.000497882	64.008	9.40069	31.2753	31.655	22.3312	43.349	21.7816	30.7469	14.1571	38.4497	3.15895	23.0038	84.3398	67.1043	4.90248	9.7709	41.794	58.2307	81.3973	58.5602	30.1784	31.0588	89.2441	44.6004
K10775	Metabolism	Amino acid metabolism	Phenylalanine metabolism [PATH:ko00360]	PAL; phenylalanine ammonia-lyase [EC:4.3.1.24]	0.000990574679992	0.000175635717761	0.0357741777573	0.0357741777573	0.000814938962231	6.36131651674e-05	0.00156626475929	0	0	0.429942	3.28072	7.30352	0.096145	9.87745	0.083597	3.15789	9.28667	0.129724	7.77457	3.7633	0.343735	0.178781	0.125105	0.024147	1.69609	0.030331	0.141197	0.030961	0.068406	0.01342	1.66232
K10798	Genetic Information Processing	Replication and repair	Base excision repair [PATH:ko03410]	PARP2_3_4; poly [ADP-ribose] polymerase 2/3/4 [EC:2.4.2.30]	0.0040740791716	0.00111276194761	0.00378068881836	0.00378068881836	0.00296132	0.00115915943985	0.00476347500814	3.46547	14.5945	16.3877	10.5023	6.03692	31.8197	12.754	32.7237	4.49897	10.9696	13.5125	13.2446	1.27375	6.45258	2.75722	5.0476	2.73902	7.33128	2.44838	3.30403	3.02519	2.79026	9.22741	3.16283
K10810	Metabolism	Metabolism of cofactors and vitamins	Thiamine metabolism [PATH:ko00730]	tenI; thiazole tautomerase (transcriptional regulator TenI) [EC:5.3.99.10]	0.00158276179938	0.000344716835961	0.0230631150326	0.0230631150326	0.00123804496342	0.000200037059473	0.00227605286736	0	0	5.86416	5.30006	11.5137	0.417955	12.7839	0.135942	5.23309	12.4948	0	12.4142	5.2409	0.500054	0.111963	0.295843	0.322429	1.77622	0.633835	0.284746	1.1673	0.809598	0	4.29997
K10911	Environmental Information Processing	Signal transduction	Two-component system [PATH:ko02020]	luxU; two-component system, phosphorelay protein LuxU	0.00185693844431	0.0104369849905	0.0385650667529	0.0385650667529	-0.00858005	-0.0166288	-0.000531295	24.7896	2.40442	0.173766	30.5838	0	0.176821	0.346605	0.494789	7.05663	10.8753	4.36253	0.560177	123.213	19.3587	6.64315	0.184062	0	86.1697	125.416	0	37.505	7.2962	81.8703	1.4138
K10960	Metabolism	Metabolism of cofactors and vitamins	Porphyrin and chlorophyll metabolism [PATH:ko00860]	chlP, bchP; geranylgeranyl diphosphate/geranylgeranyl-bacteriochlorophyllide a reductase [EC:1.3.1.83 1.3.1.111]	0.00575323386737	0.0113185172313	0.0476521177999	0.0476521177999	-0.00556528	-0.0110656	-6.49358e-05	46.1611	6.26657	5.73913	17.9291	33.7096	17.5835	23.6037	0.236182	40.7179	27.7019	3.73275	24.7394	102.954	46.7701	14.1214	16.7861	9.92485	43.4738	84.3249	21.606	40.1916	15.0721	92.8561	28.643
K11074	Environmental Information Processing	Membrane transport	ABC transporters [PATH:ko02010]	potI; putrescine transport system permease protein	0.00767606	0.0131116402025	0.0323048306439	0.0323048306439	-0.00543558	-0.0103575	-0.000513629	55.1983	10.9121	34.2788	32.8642	21.403	42.2549	22.7478	26.952	13.0253	41.1252	2.91024	21.6447	80.82	62.0835	7.57393	9.66989	37.684	80.0692	79.1986	50.8916	34.8522	20.873	82.8533	42.5609
K11075	Environmental Information Processing	Membrane transport	ABC transporters [PATH:ko02010]	potH; putrescine transport system permease protein	0.00722520712655	0.0121696134454	0.0363196238228	0.0363196238228	-0.00494441	-0.00953617	-0.000352638	50.387	11.333	35.0897	30.4801	20.1201	39.6591	21.1833	24.5318	12.9924	37.555	2.26161	20.4997	76.1899	56.4823	5.71039	10.2302	37.2046	78.3127	67.335	51.6493	28.5	18.4549	75.5429	40.5502
K11076	Environmental Information Processing	Membrane transport	ABC transporters [PATH:ko02010]	potG; putrescine transport system ATP-binding protein [EC:7.6.2.16]	0.0070925336966	0.0116227660959	0.0420144749565	0.0420144749565	-0.00453023	-0.00887822	-0.000182243	49.9997	9.34532	34.1181	30.2098	18.62	38.1019	20.9715	27.1498	12.0123	35.9969	3.79042	20.1222	67.5152	53.5764	6.06148	9.52862	35.4259	76.5759	64.7902	48.7723	30.7621	17.376	72.049	38.7512
K11102	Brite Hierarchies	Protein families: signaling and cellular processes	Transporters [BR:ko02000]	gltP, gltT; proton glutamate symport protein	0.00606884968077	0.0044020590158	0.0484605957302	0.0484605957302	0.00166679066497	1.24025971509e-05	0.00332117873278	9.75638	10.6477	34.5247	21.5498	22.4757	27.2	22.148	30.3078	21.7788	17.3196	17.7344	20.9908	15.8204	17.5451	29.2076	16.1049	23.6516	11.1312	15.285	11.7957	13.1619	8.62996	15.327	15.6198
K11105	Brite Hierarchies	Protein families: signaling and cellular processes	Transporters [BR:ko02000]	cvrA, nhaP2; potassium/hydrogen antiporter	0.0113863	0.0175354645955	0.0164364770427	0.0164364770427	-0.00614917	-0.0110564	-0.00124199	75.3525	13.1297	46.2199	33.5926	38.9035	38.6179	18.7096	23.4263	49.9788	41.0566	98.7841	18.8	76.8531	48.0715	94.6889	68.738	23.0621	66.0337	83.256	48.2316	92.4253	57.3618	75.9316	49.083
K11179	Genetic Information Processing	Folding, sorting and degradation	Sulfur relay system [PATH:ko04122]	tusE, dsrC; tRNA 2-thiouridine synthesizing protein E [EC:2.8.1.-]	0.0187749730205	0.0298482791952	0.0363662502148	0.0363662502148	-0.0110733	-0.0213729	-0.000773676	140.608	25.4648	82.2229	58.3512	56.752	114.048	52.5971	81.2764	24.7556	92.2439	12.3524	54.0483	140.432	140.279	25.3566	25.7562	97.7954	169.255	132.725	152.365	78.0946	80.5019	189.151	99.7931
K11249	Brite Hierarchies	Protein families: signaling and cellular processes	Transporters [BR:ko02000]	eamB; cysteine/O-acetylserine efflux protein	0.0144695408664	0.00640722505734	0.0190626255042	0.0190626255042	0.0080623158091	0.00149488084127	0.0146297507769	9.06197	47.2501	67.3916	35.1823	34.0601	58.5493	76.8855	111.727	9.70635	60.518	14.8054	74.313	12.5307	28.2434	9.4625	30.1815	68.9026	17.4139	7.3041	34.2361	11.5026	16.7983	17.781	20.1407
K11604	Environmental Information Processing	Membrane transport	ABC transporters [PATH:ko02010]	sitA; manganese/iron transport system substrate-binding protein	0.000667667227502	0.00432575180627	0.0331393238219	0.0331393238219	-0.00365808	-0.00696896	-0.000347207	6.13339	0.8298	0.052987	10.6988	0.211643	0.058532	0.41746	0.076815	4.74224	4.46902	1.16938	0.452537	54.3408	9.35447	2.65369	0.062999	0	34.0695	51.2586	0.017066	17.6349	2.89601	29.8511	0.401358
K11624	Environmental Information Processing	Signal transduction	Two-component system [PATH:ko02020]	ydfI; two-component system, NarL family, response regulator YdfI	3.69494634467e-05	0.000144439704592	0.0467246795672	0.0467246795672	-0.00010749	-0.000213135	-1.84523e-06	0.255078	0.211302	0.07994	0.150126	0.030284	0.173941	0.190187	0.234005	0	0.062815	0.043776	0.127277	0	0.279741	1.02224	2.08802	0.636249	0.386284	0.061409	0.306458	0.475535	0.067084	0.065401	0.793206
K11720	Environmental Information Processing	Membrane transport	ABC transporters [PATH:ko02010]	lptG; lipopolysaccharide export system permease protein	0.0454857571929	0.0481939817734	0.00840693370742	0.00840693370742	-0.00270822	-0.00464794	-0.000768505	171.036	151.399	154.3	151.967	171.523	165.447	167.333	142.899	164.966	156.781	181.975	162.385	203.173	175.121	179.132	176.868	145.073	196.759	177.328	177.186	167.119	180.357	196.434	164.485
K11737	Brite Hierarchies	Protein families: signaling and cellular processes	Transporters [BR:ko02000]	cycA; D-serine/D-alanine/glycine transporter	0.00211109128511	0.000820102802821	0.0384955261639	0.0384955261639	0.00129098848228	7.9524710933e-05	0.00250245225364	4.04134	9.69028	3.40377	18.2551	0.920528	3.87616	3.45718	20.2911	12.0698	7.66605	4.97601	1.15738	0.974241	4.49076	1.94826	5.18568	2.94786	2.2965	1.00097	1.87542	3.18533	1.82338	8.75788	1.84729
K11748	Brite Hierarchies	Protein families: signaling and cellular processes	Transporters [BR:ko02000]	kefG; glutathione-regulated potassium-efflux system ancillary protein KefG	0.00569547497998	0.00256142708843	0.0419259847674	0.0419259847674	0.00313404789155	0.000129859692563	0.00613823609053	13.3913	2.73054	14.0314	21.436	19.4259	3.55709	34.097	42.0267	7.8932	41.1314	2.95644	34.1649	11.7305	22.7544	2.27664	6.06239	4.17549	9.13019	1.34742	19.4176	3.13927	2.58656	19.229	11.1986
K11750	Not Included in Pathway or Brite	Unclassified: metabolism	Enzymes with EC numbers	frsA; esterase FrsA [EC:3.1.-.-]	0.00590626484927	0.0096840290621	0.0482295795783	0.0482295795783	-0.00377776	-0.00752294	-3.25889e-05	48.4636	6.05804	24.6951	24.861	15.6134	31.3921	16.6982	24.9093	11.7296	27.9746	2.60874	15.8213	54.7161	44.9702	3.31922	6.63062	28.5556	63.1709	46.501	48.4633	21.0889	22.301	63.5271	30.9631
K11753	Metabolism	Metabolism of cofactors and vitamins	Riboflavin metabolism [PATH:ko00740]	ribF; riboflavin kinase / FMN adenylyltransferase [EC:2.7.1.26 2.7.7.2]	0.0565907766486	0.0606963307072	0.00821605915275	0.00821605915275	-0.00410555	-0.00703593	-0.00117518	228.014	218.044	184.306	184.355	196.822	209.932	195.264	177.847	218.428	184.936	233.978	188.349	230.416	218.153	228.806	204.218	188.702	242.047	250.346	207.804	244.05	237.017	250.522	192.405
K11777	Not Included in Pathway or Brite	Poorly characterized	General function prediction only	K11777; HAD superfamily phosphatase	0.00136430647252	0.00670789384997	0.0359290874559	0.0359290874559	-0.00534359	-0.0102711	-0.000416086	12.5308	6.408	0.442897	12.7542	0.428052	0.913874	0.402106	1.79384	8.0997	10.5049	4.61846	0.750579	71.0366	8.27377	5.07948	0.896168	0.702132	55.3733	68.2101	1.1964	27.5907	5.38919	69.4554	0.78634
K11782	Metabolism	Metabolism of cofactors and vitamins	Ubiquinone and other terpenoid-quinone biosynthesis [PATH:ko00130]	mqnA; chorismate dehydratase [EC:4.2.1.151]	0.00641054108219	0.00367624400151	0.0216444763859	0.0216444763859	0.00273429708068	0.000459067829922	0.00500952633143	3.46876	11.1535	34.3832	13.0301	26.6357	19.1316	36.3404	30.3967	9.18308	25.5961	23.0927	36.1316	7.846	11.8704	14.1494	21.312	20.6809	9.89638	8.84106	13.094	7.67866	14.9326	10.7725	18.8909
K11893	Cellular Processes	Cellular community - prokaryotes	Biofilm formation - Pseudomonas aeruginosa [PATH:ko02025]	impJ, vasE; type VI secretion system protein ImpJ	0.00644306013514	0.0110075060933	0.0473649667957	0.0473649667957	-0.00456445	-0.00907038	-5.85073e-05	58.8451	8.99895	26.4197	28.1742	19.573	43.2325	14.7248	14.9764	11.2455	32.9055	2.10701	13.6503	68.469	55.2591	3.44998	8.95985	25.2761	57.9373	64.0111	57.4046	21.2263	23.3636	69.3169	39.006
K11896	Brite Hierarchies	Protein families: signaling and cellular processes	Secretion system [BR:ko02044]	impG, vasA; type VI secretion system protein ImpG	0.00528323940551	0.00990028580778	0.0314204378246	0.0314204378246	-0.00461705	-0.00877687	-0.000457224	53.2125	6.30608	18.9959	25.3173	17.0799	32.9458	10.1487	12.6791	9.91642	27.6246	2.43852	9.47453	63.8319	52.591	4.0665	6.85249	17.0279	52.142	60.2589	51.7098	19.7857	23.6239	63.9233	29.9004
K11900	Cellular Processes	Cellular community - prokaryotes	Biofilm formation - Pseudomonas aeruginosa [PATH:ko02025]	impC; type VI secretion system protein ImpC	0.00645299015876	0.0135591085408	0.0213812174841	0.0213812174841	-0.00710612	-0.0130107	-0.00120157	57.8635	8.67961	25.6687	34.7427	19.8912	38.0101	13.387	14.0323	12.957	33.3664	4.00734	13.2815	109.452	54.7435	6.56748	8.38889	24.2378	75.4564	99.9856	51.029	34.8393	24.9404	90.3875	35.2817
K11901	Cellular Processes	Cellular community - prokaryotes	Biofilm formation - Pseudomonas aeruginosa [PATH:ko02025]	impB; type VI secretion system protein ImpB	0.00939230346054	0.0155843825894	0.0475998166324	0.0475998166324	-0.00619208	-0.012312	-7.21121e-05	80.0284	13.1496	39.8458	39.4372	27.3342	63.8974	19.743	24.9	16.8959	48.6869	4.42642	21.7092	98.4898	80.3319	4.24108	14.6466	38.6672	75.9687	88.0777	78.5117	31.8027	36.9225	92.9918	57.3739
K12066	Brite Hierarchies	Protein families: signaling and cellular processes	Secretion system [BR:ko02044]	traK; conjugal transfer pilus assembly protein TraK	0.00103457496282	0.00421510343164	0.0357721803316	0.0357721803316	-0.00318053	-0.00611126	-0.0002498	6.4234	0.81632	0.014688	7.78493	5.75982	9.67533	0.625117	0.13179	6.33195	3.53915	2.96806	0.955388	47.4043	4.31825	2.41222	0.190598	2.09389	28.7586	38.1729	0	13.3277	16.6917	43.5999	0.749204
K12152	Not Included in Pathway or Brite	Unclassified: metabolism	Enzymes with EC numbers	nudJ; phosphatase NudJ [EC:3.6.1.-]	0.00865204594073	0.0223133616067	0.0307713730953	0.0307713730953	-0.0136613	-0.025839	-0.00148362	63.6319	3.67834	10.3016	49.1976	36.9253	26.7065	38.1857	19.7774	25.3305	49.3707	6.27785	39.446	223.685	67.3523	10.7982	1.63607	26.8553	146.151	202.74	54.4698	67.2426	36.5241	151.873	36.5273
K12240	Metabolism	Metabolism of terpenoids and polyketides	Biosynthesis of siderophore group nonribosomal peptides [PATH:ko01053]	pchF; pyochelin synthetase	0.00233101844761	0.00119629386304	0.0464367480623	0.0464367480623	0.00113472458457	2.0130095333e-05	0.0022493190738	1.60506	10.1584	6.25962	6.95364	18.3664	1.06292	13.4827	0.014637	12.2298	12.1648	5.30395	11.587	12.2627	5.02531	7.35242	5.1254	0.274478	5.16122	2.44366	0.559907	3.19397	3.90475	1.80274	6.82515
K12242	Brite Hierarchies	Protein families: metabolism	Polyketide biosynthesis proteins [BR:ko01008]	pchC; pyochelin biosynthesis protein PchC	0.000655221965832	0.00459598677396	0.0312558	0.0312558	-0.00394076	-0.00745932	-0.000422214	6.68418	0.849053	0.027782	9.25211	0.296869	0.098096	0.415841	0.162778	4.19402	5.03538	1.37765	0.361493	56.637	6.51126	3.02521	0	0.056051	38.1748	52.2215	0	20.235	2.76078	35.3423	0.385182
K12251	Metabolism	Amino acid metabolism	Arginine and proline metabolism [PATH:ko00330]	aguB; N-carbamoylputrescine amidase [EC:3.5.1.53]	0.0387399958983	0.0312681022294	0.0155971643385	0.0155971643385	0.00747189366886	0.00157171672918	0.0133720706085	116.674	154.723	157.786	99.6088	149.835	134.608	154.307	133.147	153.906	129.161	124.37	139.398	109.993	109.056	139.869	117.081	172.115	98.9269	78.2142	104.183	98.7865	130.479	110.673	105.222
K12264	Not Included in Pathway or Brite	Unclassified: metabolism	Energy metabolism	norV; anaerobic nitric oxide reductase flavorubredoxin	0.00087818628957	0.0055962545497	0.0278007222151	0.0278007222151	-0.00471807	-0.00882346	-0.000612674	9.06702	1.21012	0	12.4871	0.182795	0.182293	0.734381	0.174802	5.42258	5.8087	2.89329	0.493673	66.7646	9.83552	6.30218	0.02696	0	42.0292	64.8081	2.9537	22.5876	2.77448	41.7485	1.54889
K12278	Brite Hierarchies	Protein families: signaling and cellular processes	Secretion system [BR:ko02044]	mshG; MSHA biogenesis protein MshG	0.00420621348637	0.0086399287284	0.0389431364866	0.0389431364866	-0.00443372	-0.00860511	-0.000262318	27.7386	7.52007	17.2884	25.478	11.8765	19.626	10.4924	10.1405	8.78514	20.78	9.4491	10.5645	74.0742	27.5167	7.32494	7.85693	17.1873	58.3761	74.8029	16.579	31.2891	3.81794	54.8819	20.0724
K12279	Brite Hierarchies	Protein families: signaling and cellular processes	Secretion system [BR:ko02044]	mshI; MSHA biogenesis protein MshI	0.00403434667201	0.00877000232629	0.0380012	0.0380012	-0.00473566	-0.00916725	-0.000304059	26.085	6.96379	19.6891	26.4564	8.4967	20.5802	10.9566	10.946	7.76502	21.0704	2.25919	10.1355	77.8616	33.4031	5.58531	6.23478	16.8318	61.3428	77.76	18.5975	28.7435	2.81817	51.6776	19.1038
K12281	Brite Hierarchies	Protein families: signaling and cellular processes	Secretion system [BR:ko02044]	mshK; MSHA biogenesis protein MshK	0.00222367864042	0.0136488551274	0.0272408328308	0.0272408328308	-0.0114252	-0.0213269	-0.0015235	25.9841	4.30538	0.212531	33.2346	0.826903	0.815239	0.215876	0.203219	10.4212	15.9853	4.00468	1.37907	156.515	28.0994	14.6749	0	0	119.163	147.543	0.23065	70.0074	8.49251	91.4795	0.999404
K12284	Brite Hierarchies	Protein families: signaling and cellular processes	Secretion system [BR:ko02044]	mshN; MSHA biogenesis protein MshN	0.00390431057431	0.00792723216163	0.0400944212883	0.0400944212883	-0.00402292	-0.00783706	-0.00020878	27.4353	6.61319	19.9535	24.6561	7.75827	18.3522	9.58846	12.2392	6.16481	21.0781	2.31308	9.67279	64.7615	31.1639	4.70589	6.03861	15.0652	54.717	66.8319	19.9785	24.8769	3.29134	49.4089	19.7237
K12286	Brite Hierarchies	Protein families: signaling and cellular processes	Secretion system [BR:ko02044]	mshP; MSHA biogenesis protein MshP	0.00563029571095	0.0109808241788	0.0328388236306	0.0328388236306	-0.00535053	-0.0102001	-0.000500997	37.8888	11.3021	30.3263	30.052	11.8118	27.7396	13.4676	17.9362	9.19996	29.279	4.17417	15.6726	91.5694	42.6423	7.2075	10.8444	24.5516	71.005	81.2876	29.8689	37.0589	6.25475	68.4941	27.4482
K12297	Brite Hierarchies	Protein families: genetic information processing	Ribosome biogenesis [BR:ko03009]	rlmL, rlmK; 23S rRNA (guanine2445-N2)-methyltransferase / 23S rRNA (guanine2069-N7)-methyltransferase [EC:2.1.1.173 2.1.1.264]	0.0100123570265	0.0135820965415	0.0243710259141	0.0243710259141	-0.00356974	-0.00662891	-0.000510574	59.3851	28.7082	29.9709	51.5402	29.0181	37.769	25.2416	21.1562	52.8068	33.5068	40.576	22.8037	68.6964	50.3847	20.2226	39.3851	30.6444	81.4691	57.0234	52.8043	41.4103	46.7842	69.2466	49.4615
K12339	Metabolism	Amino acid metabolism	Cysteine and methionine metabolism [PATH:ko00270]	cysM; S-sulfo-L-cysteine synthase (O-acetyl-L-serine-dependent) [EC:2.5.1.144]	0.0261669406871	0.0219088312173	0.0349300525672	0.0349300525672	0.00425810946975	0.000330040700425	0.00818617823907	91.3374	115.275	73.8741	73.5547	101.323	91.747	114.499	91.5583	92.8767	81.7046	75.5547	108.827	81.2577	93.6296	75.8918	81.4668	94.4606	58.321	60.2296	84.9014	65.4562	110.269	85.2512	75.1766
K12410	Metabolism	Metabolism of cofactors and vitamins	Nicotinate and nicotinamide metabolism [PATH:ko00760]	npdA; NAD-dependent deacetylase [EC:2.3.1.286]	0.0759606009497	0.0880053366018	0.00850787068422	0.00850787068422	-0.0120447	-0.0206183	-0.00347113	338.411	263.079	221.731	285.766	259.194	267.912	231.893	234.964	319.853	270.428	331.316	233.554	346.377	353.663	291.193	349.058	226.892	322.312	328.196	283.311	317.35	455.935	363.662	278.496
K12510	Brite Hierarchies	Protein families: signaling and cellular processes	Secretion system [BR:ko02044]	tadB; tight adherence protein B	0.0123297340104	0.00739576073816	0.0303097438436	0.0303097438436	0.00493397327222	0.000538335492136	0.00932961105231	23.8406	51.8666	75.3801	33.6217	26.6808	68.1358	38.2679	84.3122	23.0571	25.0249	33.8827	34.1483	26.4301	21.0114	30.5182	20.5369	46.4527	29.011	19.2888	15.6601	39.8552	32.5304	25.8748	18.8595
K12511	Brite Hierarchies	Protein families: signaling and cellular processes	Secretion system [BR:ko02044]	tadC; tight adherence protein C	0.0107835215426	0.00567017267634	0.0186341185846	0.0186341185846	0.00511334886623	0.00101594428234	0.00921075345013	17.19	37.384	67.8189	32.5644	23.0597	64.3831	34.6811	78.7942	22.4859	20.9175	21.6521	30.958	20.4264	20.5213	19.4147	17.1828	30.2705	21.8613	16.8787	13.7058	24.4974	22.2678	26.7285	16.9029
K12516	Brite Hierarchies	Protein families: signaling and cellular processes	Transporters [BR:ko02000]	bigA; putative surface-exposed virulence protein	0.00308126735081	0.00187519323603	0.0202514820103	0.0202514820103	0.00120607411478	0.000214931905064	0.0021972163245	8.8594	6.53633	9.12421	7.78538	12.5277	9.34593	9.13445	20.7361	8.54097	20.4621	8.66694	8.35114	6.79584	7.37916	7.04146	10.863	6.64303	5.72336	3.43352	6.44328	11.2162	3.88977	6.03353	6.73417
K12551	Metabolism	Glycan biosynthesis and metabolism	Peptidoglycan biosynthesis [PATH:ko00550]	sgtA; monofunctional glycosyltransferase [EC:2.4.1.129]	5.28025517874e-05	1.32010807647e-05	0.0301312331573	0.0301312331573	3.96014710227e-05	4.40963540748e-06	7.47933066379e-05	0.482626	0.154452	0.087741	0.155677	0.344847	0.050215	0.120197	0	0.062178	0.018588	0.686131	0.172634	0.048266	0.061985	0.028498	0	0	0.009649	0.212094	0.041953	0.013668	0	0.190916	0
K12660	Metabolism	Carbohydrate metabolism	Fructose and mannose metabolism [PATH:ko00051]	rhmA; 2-dehydro-3-deoxy-L-rhamnonate aldolase [EC:4.1.2.53]	0.000740955602683	0.000289259938958	0.00364697347852	0.00364697347852	0.000451695663726	0.000171588722248	0.000731802605203	0.828551	2.20302	0.307909	2.64643	1.59748	4.03609	4.84798	2.63655	1.42931	4.3766	3.0038	3.36714	1.64125	1.49023	0.527055	1.37779	0.459065	0.375506	2.1595	0.450855	2.29672	0.819966	0.721186	0.583087
K12972	Metabolism	Carbohydrate metabolism	Pyruvate metabolism [PATH:ko00620]	ghrA; glyoxylate/hydroxypyruvate reductase [EC:1.1.1.79 1.1.1.81]	0.00414583211194	0.00813050923921	0.0297376188077	0.0297376188077	-0.00398468	-0.00753643	-0.000432921	52.402	10.7664	3.82312	17.4246	15.7112	16.6499	5.13277	2.3934	22.5121	13.9087	16.7147	4.66971	61.7307	31.5554	16.9378	4.00815	5.0168	44.457	53.6527	31.1342	22.3328	27.0889	55.6923	16.9485
K12982	Brite Hierarchies	Protein families: metabolism	Glycosyltransferases [BR:ko01003]	opsX; heptosyltransferase I [EC:2.4.-.-]	0.00907399083107	0.0147102606904	0.0479681316547	0.0479681316547	-0.00563627	-0.0112165	-5.59953e-05	70.0538	11.0867	40.5216	35.8595	23.2894	46.414	31.7511	36.6423	13.8439	41.4573	4.49153	28.9536	84.4338	70.9649	6.72526	10.4611	43.9165	96.1329	81.8584	59.072	36.4496	26.5329	93.8109	49.8677
K12984	Brite Hierarchies	Protein families: metabolism	Glycosyltransferases [BR:ko01003]	waaE, kdtX; (heptosyl)LPS beta-1,4-glucosyltransferase [EC:2.4.1.-]	0.00921152022678	0.0148618252364	0.00603784224936	0.00603784224936	-0.00565031	-0.00950497	-0.00179564	64.9437	12.4381	42.4475	32.9691	29.6178	48.2456	26.3864	33.6077	13.9093	44.3279	16.6562	25.8669	69.1679	61.8478	37.4534	18.1633	46.8275	61.3897	73.8337	67.3959	48.4592	36.7645	87.2891	52.8848
K12988	Brite Hierarchies	Protein families: metabolism	Glycosyltransferases [BR:ko01003]	wapR; alpha-1,3-rhamnosyltransferase [EC:2.4.1.-]	0.00283321504062	0.00765231674278	0.0305516	0.0305516	-0.0048191	-0.00913017	-0.000508035	15.2715	4.11909	1.0862	14.6193	3.37874	8.0041	1.6175	0.38824	22.6339	7.10328	47.7454	1.50496	59.5333	52.8014	21.7672	4.75466	1.9556	49.0606	67.6555	1.82005	27.9411	14.0411	43.6994	6.66567
K12991	Brite Hierarchies	Protein families: metabolism	Glycosyltransferases [BR:ko01003]	rfbG; rhamnosyltransferase [EC:2.4.1.-]	0.000329795495606	0.00099407917423	0.0270181228595	0.0270181228595	-0.000664284	-0.00124293	-8.56371e-05	0.152411	2.49002	0.190834	0.195372	0.040028	0.190454	4.08659	2.26416	0.45512	0.423789	0	3.08524	5.99958	1.95962	8.90081	0	0	2.8928	5.60909	7.59394	0	6.00707	1.46597	4.05636
K13005	Brite Hierarchies	Protein families: metabolism	Glycosyltransferases [BR:ko01003]	rfbV; abequosyltransferase [EC:2.4.1.60]	0.00335684847946	0.00144061342089	0.00192891552468	0.00192891552468	0.00191623505857	0.000822599132383	0.00300987098475	14.1994	16.1815	4.65187	19.1833	7.52588	16.6892	9.72634	19.8771	6.58814	3.41191	14.8619	10.328	10.1654	6.17732	6.46197	2.83745	2.47493	4.2085	0.988899	2.4974	8.311	6.01416	5.32732	8.64964
K13012	Brite Hierarchies	Protein families: metabolism	Lipopolysaccharide biosynthesis proteins [BR:ko01005]	wbqP; O-antigen biosynthesis protein WbqP	0.0174256759782	0.0113540105693	0.00265871078835	0.00265871078835	0.00607166540883	0.00241490921907	0.00972842159859	33.148	60.4281	49.9869	63.4817	65.1067	44.5453	91.7093	43.1641	75.6304	59.9275	66.0802	88.1915	38.2586	40.7763	63.1701	55.1263	35.049	36.7051	47.3209	22.1095	41.7809	51.1189	30.0709	41.3289
K13038	Metabolism	Metabolism of cofactors and vitamins	Pantothenate and CoA biosynthesis [PATH:ko00770]	coaBC, dfp; phosphopantothenoylcysteine decarboxylase / phosphopantothenate---cysteine ligase [EC:4.1.1.36 6.3.2.5]	0.0549638723233	0.0484791420749	0.0281784517733	0.0281784517733	0.00648473024835	0.000799620493436	0.0121698400033	183.105	212.445	204.572	220.283	179.673	179.298	193.138	247.234	187.093	196.166	158.208	173.754	192.104	178.684	173.405	161.931	174.18	183.31	173.075	177.165	158.764	183.651	213.209	177.563
K13043	Not Included in Pathway or Brite	Unclassified: metabolism	Enzymes with EC numbers	argF; N-succinyl-L-ornithine transcarbamylase [EC:2.1.3.11]	0.0245258268652	0.0207491372987	0.0409231276694	0.0409231276694	0.00377668956651	0.000171238143379	0.00738214098963	98.9499	108.352	72.1224	66.807	95.3626	87.1385	95.2833	94.5177	91.9691	81.3914	55.1139	95.0432	80.6993	91.3975	75.803	76.1699	90.8804	59.6118	62.233	76.5698	55.5115	84.7317	86.9233	74.838
K13069	Not Included in Pathway or Brite	Unclassified: metabolism	Enzymes with EC numbers	E2.7.7.65; diguanylate cyclase [EC:2.7.7.65]	0.00291015975231	0.00166981823905	0.0413380315168	0.0413380315168	0.00124034151326	5.35750710453e-05	0.00242710795547	6.16068	11.642	9.43785	9.73879	19.0788	3.52775	15.8192	0.115327	16.6834	11.1926	7.80057	13.239	5.73675	2.64883	1.94081	8.43446	3.41978	8.89607	10.7149	1.33688	5.69532	18.0751	2.64261	5.63016
K13126	Genetic Information Processing	Translation	RNA transport [PATH:ko03013]	PABPC; polyadenylate-binding protein	8.22709284568e-05	1.10697029582e-05	0.0416252406496	0.0416252406496	7.12012254986e-05	3.19266435444e-06	0.000139209786643	0	0	0	0	0.815514	0	0.959421	0	0.042915	0.441009	0.72154	0.521771	0	0.085007	0.032897	0.234332	0	0	0	0	0.085782	0	0.044262	0
K13283	Brite Hierarchies	Protein families: signaling and cellular processes	Transporters [BR:ko02000]	fieF; ferrous-iron efflux pump FieF	0.00954228944406	0.0149356523329	0.0279784170456	0.0279784170456	-0.00539336	-0.0101388	-0.000647887	70.8511	15.9976	44.5913	35.4794	25.8356	50.0769	26.2347	31.5471	17.4548	44.4359	19.7317	24.3398	84.4367	67.9978	11.6596	24.5636	43.9372	80.4063	87.2577	71.2425	35.8182	32.4521	76.6369	50.7584
K13310	Metabolism	Metabolism of terpenoids and polyketides	Polyketide sugar unit biosynthesis [PATH:ko00523]	desV, eryCI; dTDP-3-amino-3,4,6-trideoxy-alpha-D-glucose transaminase [EC:2.6.1.106]	0.00105524032024	0.000242566212391	0.0486671	0.0486671	0.000812674107849	5.54705351817e-06	0.00161980116218	0	0	0	3.48438	9.99247	0.123148	9.71704	0	3.8425	8.33854	0	8.72824	3.46595	0.497404	0.085623	0.037756	0.054717	1.92463	0.495193	0	1.2456	0.082017	0	3.00245
K13327	Metabolism	Metabolism of terpenoids and polyketides	Polyketide sugar unit biosynthesis [PATH:ko00523]	spnN, oleW; dTDP-3,4-didehydro-2,6-dideoxy-alpha-D-glucose 3-reductase [EC:1.1.1.384]	0.0120709902029	0.00870071410994	0.0403360284567	0.0403360284567	0.00337028	0.000163852374089	0.00657669981191	60.4984	26.4007	34.4501	62.4481	38.6293	39.0045	49.1056	43.9873	30.6457	35.1439	43.6646	50.9202	71.7226	9.19039	21.2811	56.2379	26.1673	37.0503	19.2643	37.3546	31.278	31.4736	27.0048	20.3399
K13378	Metabolism	Energy metabolism	Oxidative phosphorylation [PATH:ko00190]	nuoCD; NADH-quinone oxidoreductase subunit C/D [EC:7.1.1.2]	0.0222168149128	0.0175497206335	0.0495840621462	0.0495840621462	0.00466709427922	9.35355321928e-06	0.00932483500522	58.8444	98.0265	72.1233	54.8239	95.5694	77.1202	103.558	75.4796	79.8193	87.7205	37.4108	98.6699	63.3967	66.2695	90.5783	76.8362	74.8497	44.741	42.0053	65.0372	41.4191	72.7894	66.5545	67.9054
K13497	Metabolism	Amino acid metabolism	Phenylalanine, tyrosine and tryptophan biosynthesis [PATH:ko00400]	trpGD; anthranilate synthase/phosphoribosyltransferase [EC:4.1.3.27 2.4.2.18]	0.0358172742899	0.0304730616342	0.0107303148479	0.0107303148479	0.0053442126557	0.00138399085746	0.00930443445394	119.93	162.968	121.567	134.744	130.822	121.909	125.658	118.175	140.659	114.298	122.619	114.9	116.459	116.554	90.8872	131.225	121.694	141.268	77.3632	105.863	88.7202	130.941	110.641	115.151
K13501	Metabolism	Amino acid metabolism	Phenylalanine, tyrosine and tryptophan biosynthesis [PATH:ko00400]	TRP1; anthranilate synthase / indole-3-glycerol phosphate synthase / phosphoribosylanthranilate isomerase [EC:4.1.3.27 4.1.1.48 5.3.1.24]	3.71650688305e-06	4.30860556952e-05	0.0330525508068	0.0330525508068	-3.93695e-05	-7.49719e-05	-3.76718e-06	0	0.072152	0	0	0	0	0	0	0	0.08353	0	0	0	0.107325	0.434284	0.594559	0	0.260954	0	0	0	0.3123	0.229795	0
K13503	Metabolism	Amino acid metabolism	Phenylalanine, tyrosine and tryptophan biosynthesis [PATH:ko00400]	trpEG; anthranilate synthase [EC:4.1.3.27]	0.00150833415412	0.000587592394748	0.0434792	0.0434792	0.000920741759368	3.05564340015e-05	0.00181092708473	0.407662	1.54096	1.31565	4.78933	12.4025	5.50194	11.5177	0.477317	3.98782	10.6762	1.61921	9.17859	7.94388	1.4368	0.743356	2.20539	0.143458	4.12673	0.899625	0.634686	1.92443	0.85889	0.286068	5.24962
K13590	Cellular Processes	Cell growth and death	Cell cycle - Caulobacter [PATH:ko04112]	dgcB; diguanylate cyclase [EC:2.7.7.65]	0.0106877	0.00614275206892	0.0284696385892	0.0284696385892	0.00454492139611	0.000525965783034	0.0085638770092	42.3316	11.7556	38.9451	11.9277	46.6609	77.2543	40.6429	40.8064	48.7502	32.7951	23.1898	38.5967	14.9445	18.8381	15.7516	16.484	21.0092	30.073	11.7937	61.2484	3.46949	12.2965	27.6216	33.7154
K13668	Metabolism	Glycan biosynthesis and metabolism	Lipoarabinomannan (LAM) biosynthesis [PATH:ko00571]	pimB; phosphatidyl-myo-inositol dimannoside synthase [EC:2.4.1.346]	0.0219627907399	0.0177172077142	0.0391631	0.0391631	0.00424558302563	0.000232553890176	0.00825861216108	73.9765	104.864	67.5908	61.8244	87.477	80.5952	91.1646	83.8916	79.6334	77.3191	35.6221	86.2799	57.3121	82.9336	70.5596	68.0648	80.9092	51.4884	54.1541	71.4684	40.404	71.6291	69.1836	61.5319
K13727	Not Included in Pathway or Brite	Unclassified: metabolism	Enzymes with EC numbers	pdc; phenolic acid decarboxylase [EC:4.1.1.-]	0.00930755074057	0.00322508785145	0.0497277593538	0.0497277593538	0.00608246288912	8.26857750509e-06	0.0121566572007	0.697119	42.9559	41.3208	7.70071	6.88977	30.5862	82.887	63.9627	0.871281	15.2682	7.43817	81.88	1.72517	6.22517	2.36945	29.216	40.9306	2.00567	1.47605	11.8476	4.98331	11.7001	19.394	5.98761
K13746	Metabolism	Amino acid metabolism	Arginine and proline metabolism [PATH:ko00330]	cansdh; carboxynorspermidine synthase [EC:1.5.1.43]	0.000178699438759	0.000655617911132	0.0228163580298	0.0228163580298	-0.000476918	-0.000875841	-7.79964e-05	0.295345	0.178934	0.835401	0.303385	0.950318	0.528965	0.379174	0	2.24614	0.242466	1.59386	0.314467	1.02265	2.02747	8.03517	0.243889	0.775089	4.21739	3.35998	0.535726	1.02628	3.97404	0.502828	3.58047
K13747	Metabolism	Amino acid metabolism	Arginine and proline metabolism [PATH:ko00330]	nspC; carboxynorspermidine decarboxylase [EC:4.1.1.96]	0.0328690003738	0.0264688899003	0.00462393280307	0.00462393280307	0.00640011047342	0.00224528869666	0.0105549322502	98.9997	140.749	110.706	106.951	128.301	106.889	133.018	117.481	133.388	118.384	74.2472	126.244	98.9104	110.445	103.253	99.5926	109.127	85.6179	79.7069	92.3874	85.2129	107.476	109.083	88.4045
K13818	Metabolism	Metabolism of cofactors and vitamins	Folate biosynthesis [PATH:ko00790]	mobAB; molybdopterin-guanine dinucleotide biosynthesis protein [EC:2.7.7.77]	0.00262686171864	0.0103770232629	0.0454598161286	0.0454598161286	-0.00775016	-0.0153156	-0.000184759	19.2469	5.1852	5.5093	29.2589	4.58951	7.11646	1.84448	5.66664	10.9324	15.2456	6.34464	2.76626	132.923	26.9583	6.93331	2.99443	3.04418	64.5048	116.53	1.76482	35.0935	8.50909	80.7114	4.76255
K13819	Not Included in Pathway or Brite	Unclassified: metabolism	Energy metabolism	K13819; NifU-like protein	0.00929371266931	0.0130365070647	0.0284937941283	0.0284937941283	-0.00374279	-0.00703918	-0.000446405	51.8639	22.1777	32.4594	33.0249	34.5243	35.5619	33.7281	23.2245	22.5319	45.6688	30.5846	31.3105	73.9244	51.4426	13.8721	30.5562	30.6175	72.7008	65.2068	55.4966	39.4708	35.6437	74.3192	41.017
K13940	Metabolism	Metabolism of cofactors and vitamins	Folate biosynthesis [PATH:ko00790]	sulD; dihydroneopterin aldolase / 2-amino-4-hydroxy-6-hydroxymethyldihydropteridine diphosphokinase [EC:4.1.2.25 2.7.6.3]	0.0378293723399	0.0245987542974	0.00988153742886	0.00988153742886	0.0132306180425	0.00352696741289	0.0229342686722	59.3887	151.184	179.002	87.8543	112.639	121.295	180.36	140.895	86.4	143.854	153.347	181.362	65.7414	66.1685	64.981	149.097	150.768	93.3242	50.5547	96.5786	48.8866	105.884	98.0562	86.5524
K13950	Metabolism	Metabolism of cofactors and vitamins	Folate biosynthesis [PATH:ko00790]	pabAB; para-aminobenzoate synthetase [EC:2.6.1.85]	0.00152600247641	0.000481730190495	0.0317575763474	0.0317575763474	0.00104427228591	0.000103957100977	0.00198458747085	0.054252	0.331732	0.792721	10.8914	11.6023	5.54589	10.6757	1.06842	3.68756	10.8437	0.080979	8.56303	7.55362	1.22972	0.210561	1.89268	0.080608	4.21856	0.251957	0.14833	0.349032	0.30724	0.638285	4.95065
K14055	Not Included in Pathway or Brite	Unclassified: signaling and cellular processes	Signaling proteins	uspE; universal stress protein E	0.00945062584481	0.0154813405599	0.0489679992714	0.0489679992714	-0.00603071	-0.0120312	-3.02412e-05	75.5868	8.07288	38.8192	26.0786	30.2787	47.6504	33.5339	48.6546	16.7173	39.9989	4.13301	30.3582	69.2125	69.3004	4.01744	7.59527	60.1378	103.383	63.9529	80.7834	31.8387	42.8855	103.215	54.1386
K14188	Metabolism	Metabolism of other amino acids	D-Alanine metabolism [PATH:ko00473]	dltC; D-alanine--poly(phosphoribitol) ligase subunit 2 [EC:6.1.1.13]	0.00620495831055	0.00327761019445	0.0191271873755	0.0191271873755	0.0029273481161	0.000537730516735	0.00531696571547	6.93428	17.7766	18.9739	4.60334	18.3966	13.3666	32.2175	25.6068	42.3869	12.0492	39.7839	33.2521	13.3572	9.81356	23.4173	7.88159	20.1735	14.6638	2.5021	6.06731	17.4645	1.69789	7.45964	18.3307
K14260	Metabolism	Amino acid metabolism	Alanine, aspartate and glutamate metabolism [PATH:ko00250]	alaA; alanine-synthesizing transaminase [EC:2.6.1.66 2.6.1.2]	0.0360145646606	0.0416331527526	0.0437832154402	0.0437832154402	-0.00561859	-0.0110632	-0.000173994	153.297	155.158	108.391	107.769	121.849	147.366	117.016	130.972	148.074	119.638	116.211	111.871	173.169	143.997	138.4	117.057	139.703	149.543	242.791	148.859	129.251	148.215	168.427	149.575
K14652	Metabolism	Metabolism of cofactors and vitamins	Riboflavin metabolism [PATH:ko00740]	ribBA; 3,4-dihydroxy 2-butanone 4-phosphate synthase / GTP cyclohydrolase II [EC:4.1.99.12 3.5.4.25]	0.0367965806723	0.0302453759338	0.00258341486511	0.00258341486511	0.00655120473854	0.00255479978997	0.0105476096871	101.221	143.806	122.076	111.897	136.298	117.569	149.339	134.764	127.323	130.045	153.277	138.841	108.464	106.201	131.125	126.066	117.099	98.993	91.2354	118.452	90.8696	133.022	121.61	93.5394
K14677	Metabolism	Amino acid metabolism	Arginine biosynthesis [PATH:ko00220]	ACY1; aminoacylase [EC:3.5.1.14]	4.72654040783e-05	9.39796275593e-07	0.0387973967878	0.0387973967878	4.63256078027e-05	2.85221153501e-06	8.97990040703e-05	0	0	0	0.394574	0.051821	0.332041	0.147006	0	0.832329	0	0	0.291922	0	0	0	0	0	0	0	0	0.026849	0	0	0.012764
K15461	Brite Hierarchies	Protein families: genetic information processing	Transfer RNA biogenesis [BR:ko03016]	mnmC; tRNA 5-methylaminomethyl-2-thiouridine biosynthesis bifunctional protein [EC:2.1.1.61 1.5.-.-]	0.000950689826053	0.00562357578269	0.0317137957944	0.0317137957944	-0.00467289	-0.00886088	-0.000484888	10.3621	1.53086	0.153664	14.4202	0.323506	0.503199	0.862786	0.396491	4.47422	5.68	2.56224	0.47683	69.7716	9.16362	5.08482	0.459322	0.057954	42.9893	62.3331	0.299866	22.1726	3.86306	44.5297	2.48241
K15553	Metabolism	Energy metabolism	Sulfur metabolism [PATH:ko00920]	ssuA; sulfonate transport system substrate-binding protein	0.00567391980496	0.0032478797757	0.0136824374276	0.0136824374276	0.00242604002926	0.000564822680531	0.00428725737799	26.1932	4.55941	33.4254	34.2385	20.3941	27.7458	22.3888	8.849	12.1802	22.2313	13.0946	16.2289	20.5665	13.7021	15.0124	18.2687	9.11175	7.56235	4.77498	7.30215	19.2131	5.02401	12.5994	10.6421
K15578	Metabolism	Energy metabolism	Nitrogen metabolism [PATH:ko00910]	nrtC, nasD; nitrate/nitrite transport system ATP-binding protein [EC:3.6.3.-]	0.00136270952809	0.00595951246349	0.0372951206611	0.0372951206611	-0.0045968	-0.00887342	-0.000320182	11.2143	6.39649	3.44607	15.9908	1.61629	1.63047	2.11204	0.352924	5.72478	5.35223	3.47111	1.98243	70.9772	14.1257	6.44773	2.87007	0.449583	40.126	71.2897	2.18996	24.7117	3.29349	39.2718	1.89219
K15656	Metabolism	Metabolism of terpenoids and polyketides	Nonribosomal peptide structures [PATH:ko01054]	srfAC, lchAC; surfactin family lipopeptide synthetase C	0	7.5982799757e-05	0.0268751657952	0.0268751657952	-7.59828e-05	-0.000141502	-1.04639e-05	0	0	0	0	0	0	0	0	0	0	0	0	0	0.029215	0.15825	0.356051	0	0.040159	0.01453	1.21415	0.45482	0.20103	0.196306	0.55513
K15721	Brite Hierarchies	Protein families: signaling and cellular processes	Transporters [BR:ko02000]	fyuA; pesticin/yersiniabactin receptor	0.000620890321963	0.00398816293832	0.0338407239326	0.0338407239326	-0.00336727	-0.00642943	-0.000305114	6.14627	1.05458	0.022823	9.45386	0.253316	0.166044	0.381972	0.060209	3.80495	4.2279	1.29087	0.392032	49.4545	5.90165	2.87049	0.015492	0.015172	31.4412	45.8361	0.007937	17.1908	2.13546	31.5284	0.461104
K15725	Brite Hierarchies	Protein families: signaling and cellular processes	Transporters [BR:ko02000]	czcC, cusC, cnrC; outer membrane protein, heavy metal efflux system	0.00980741325201	0.00456975376096	0.0189218044374	0.0189218044374	0.00523765949104	0.000962665547266	0.00951265343482	9.19874	37.9873	43.3051	26.4837	16.8238	29.1811	38.0745	84.6225	17.6257	29.2493	44.5549	34.8488	5.36148	16.1294	2.72126	27.9988	49.4891	11.0598	2.95291	17.7257	11.4449	13.7112	28.946	9.57277
K15726	Brite Hierarchies	Protein families: signaling and cellular processes	Transporters [BR:ko02000]	czcA, cusA, cnrA; heavy metal efflux system protein	0.0157467983104	0.00825003781407	0.0439750862968	0.0439750862968	0.00749676049636	0.000223466536256	0.0147700544565	19.9857	52.2424	64.0477	51.0399	36.4761	53.9505	68.6666	139.425	15.929	60.1362	29.7616	64.2481	13.5348	35.5465	3.76921	31.3396	78.8824	24.5017	6.31747	36.4742	14.6209	16.0287	74.6892	22.923
K15727	Brite Hierarchies	Protein families: signaling and cellular processes	Transporters [BR:ko02000]	czcB, cusB, cnrB; membrane fusion protein, heavy metal efflux system	0.0113120924711	0.00587107331393	0.0483599853565	0.0483599853565	0.00544101915718	4.31292225686e-05	0.0108389090918	13.7212	47.277	44.3866	40.5451	22.0756	37.4273	47.2355	100.923	20.0586	39.8333	12.7508	44.9942	10.1176	24.8901	3.51739	18.9026	67.0453	16.6784	7.94649	25.1431	10.1263	11.8088	45.3272	12.642
K15792	Metabolism	Amino acid metabolism	Lysine biosynthesis [PATH:ko00300]	murEF; MurE/MurF fusion protein [EC:6.3.2.13 6.3.2.10]	0.00511222473945	0.00329967005676	0.0237304587424	0.0237304587424	0.00181255468269	0.000279421701611	0.00334568766378	6.43214	9.97503	22.5528	13.5545	21.1682	16.2921	29.5526	21.4236	9.86792	21.199	13.4282	29.0157	8.3188	12.9653	12.8437	18.8175	11.6555	14.255	15.605	8.44273	10.9413	10.8581	8.58493	12.1947
K15923	Metabolism	Glycan biosynthesis and metabolism	Other glycan degradation [PATH:ko00511]	AXY8, FUC95A, afcA; alpha-L-fucosidase 2 [EC:3.2.1.51]	0.0663929749692	0.0551782964822	0.0156879551677	0.0156879551677	0.0112147	0.00233468032242	0.0200946766516	202.411	271.22	199.243	173.181	255.917	222.571	284.698	250.979	262.19	219.427	221.601	260.129	226.189	185.912	211.959	240.33	234.389	142.472	172.092	201.018	158.07	249.867	224.325	189.952
K15984	Brite Hierarchies	Protein families: genetic information processing	Ribosome biogenesis [BR:ko03009]	rsmJ; 16S rRNA (guanine1516-N2)-methyltransferase [EC:2.1.1.242]	0.0110940409252	0.0161279070468	0.0378661749801	0.0378661749801	-0.00503387	-0.00974976	-0.000317972	69.347	21.2363	38.8935	49.5653	33.5458	46.9159	38.8159	29.5642	28.386	52.939	31.7716	32.9832	97.7028	65.695	20.9027	25.1154	41.2184	97.1714	84.5564	67.7238	41.3052	39.0294	95.5246	48.5873
K16050	Metabolism	Xenobiotics biodegradation and metabolism	Steroid degradation [PATH:ko00984]	hsaD; 4,5:9,10-diseco-3-hydroxy-5,9,17-trioxoandrosta-1(10),2-diene-4-oate hydrolase [EC:3.7.1.17]	0.000117853751101	1.05110760267e-05	0.0188356047851	0.0188356047851	0.000107342675074	2.13409904584e-05	0.00019334435969	0.184024	0.143917	0.069348	1.05302	0	0	0.620814	0	1.35654	0.978632	0	0.647528	0	0.053086	0.160492	0	0	0	0	0	0.181087	0	0	0.060051
K16052	Brite Hierarchies	Protein families: signaling and cellular processes	Transporters [BR:ko02000]	ynaI, mscMJ; MscS family membrane protein	0.00144402257699	0.00252933201413	0.0410598661439	0.0410598661439	-0.00108531	-0.00211969	-5.09285e-05	5.88823	4.58157	3.43204	4.8246	3.94457	6.30939	2.69385	2.85744	7.29866	6.95882	10.1349	3.58173	11.7341	3.96687	11.502	19.0633	3.91297	6.07486	14.7868	2.38692	8.15919	20.041	4.36622	7.35445
K16092	Brite Hierarchies	Protein families: signaling and cellular processes	Transporters [BR:ko02000]	btuB; vitamin B12 transporter	0.0113131118788	0.0157369799899	0.0206539262332	0.0206539262332	-0.00442387	-0.00806013	-0.000787607	43.6758	34.0723	47.6871	45.1203	28.2004	44.5569	40.6352	31.7727	34.0992	38.0045	55.9259	39.8861	98.5978	55.3698	32.3165	49.2527	38.1176	91.4743	93.1561	39.5767	54.6513	36.9317	70.8256	46.9574
K16212	Not Included in Pathway or Brite	Unclassified: metabolism	Enzymes with EC numbers	mgp; 4-O-beta-D-mannosyl-D-glucose phosphorylase [EC:2.4.1.281]	0.0186651847057	0.0148279210773	0.0359315171089	0.0359315171089	0.00383726362845	0.000276130129914	0.00739839712699	53.9215	78.4862	52.9533	71.4754	72.366	49.9134	71.5669	86.5315	67.9503	67.9157	48.4177	70.3549	66.4715	76.748	38.5285	59.8276	69.5786	33.0923	33.3819	50.0939	39.5678	67.2279	73.79	46.884
K16213	Not Included in Pathway or Brite	Unclassified: metabolism	Enzymes with EC numbers	cbe, mbe; cellobiose epimerase [EC:5.1.3.11]	0.0209232594035	0.0155561375557	0.00484120542671	0.00484120542671	0.00536712184774	0.00181933421741	0.00891490947807	67.231	102.233	55.8561	73.7723	72.2156	50.4218	81.6824	94.3176	68.142	73.4813	71.5879	78.478	68.2405	69.2146	50.6441	64.8573	69.932	38.484	30.4924	54.5757	51.0104	69.7573	71.0861	48.594
K16214	Brite Hierarchies	Protein families: signaling and cellular processes	Prokaryotic defense system [BR:ko02048]	pezT; UDP-N-acetylglucosamine kinase [EC:2.7.1.176]	0.000235634406396	0.000690636808333	0.0242880570251	0.0242880570251	-0.000455002	-0.000840464	-6.95405e-05	1.14471	1.76373	1.1076	1.15442	0.112087	1.50034	0.66177	0.142644	0.149008	1.30331	0.643027	0.359436	1.35783	3.42199	4.5988	1.15467	0.96114	0.556332	0.733259	0.641517	3.8574	1.55021	8.17968	3.73319
K16291	Brite Hierarchies	Protein families: metabolism	Peptidases and inhibitors [BR:ko01002]	erfK; L,D-transpeptidase ErfK/SrfK	0.00433834968839	0.00778074149767	0.0345375176225	0.0345375176225	-0.00344239	-0.00659773	-0.00028705	27.3898	6.55763	17.7481	19.243	12.4847	21.9196	8.02262	10.0133	20.9481	24.0473	9.51718	8.26137	61.4402	29.6657	7.64431	13.5902	13.3948	49.0869	52.5364	18.5718	26.2628	5.97368	51.9469	22.7985
K16363	Metabolism	Lipid metabolism	Fatty acid biosynthesis [PATH:ko00061]	lpxC-fabZ; UDP-3-O-[3-hydroxymyristoyl] N-acetylglucosamine deacetylase / 3-hydroxyacyl-[acyl-carrier-protein] dehydratase [EC:3.5.1.108 4.2.1.59]	0.0356394861935	0.0298790429246	0.0361939464313	0.0361939464313	0.00576044326892	0.000405753502777	0.0111151330351	92.5707	130.797	122.448	89.7589	138.392	122.47	141.836	137.37	117.311	120.476	163.313	139.898	101.139	101.769	145.725	149.055	108.964	75.0136	90.6903	112.746	106.035	127.518	103.504	94.7184
K16531	Brite Hierarchies	Protein families: genetic information processing	Chromosome and associated proteins [BR:ko03036]	BBS4; Bardet-Biedl syndrome 4 protein	4.10165046706e-06	4.96198245792e-05	0.0391311199292	0.0391311199292	-4.55182e-05	-8.83296e-05	-2.70675e-06	0	0	0	0.049148	0	0.026577	0	0.045327	0	0.049522	0	0	0	0.116785	0.815227	0.137992	0.038149	0	0.29909	0	0.039273	0	0.503231	0.262567
K16564	Brite Hierarchies	Protein families: metabolism	Glycosyltransferases [BR:ko01003]	exoU; succinoglycan biosynthesis protein ExoU [EC:2.4.-.-]	4.39047386347e-05	4.14567370055e-06	0.0335400752536	0.0335400752536	3.97590649342e-05	3.6714509573e-06	7.58466789111e-05	0.659732	0.107478	0.165011	0	0.077533	0.383908	0	0	0.026999	0.107033	0.410478	0	0	0	0	0	0	0.142925	0	0	0.026754	0	0.023696	0
K16648	Metabolism	Glycan biosynthesis and metabolism	Lipoarabinomannan (LAM) biosynthesis [PATH:ko00571]	aftD; arabinofuranan 3-O-arabinosyltransferase [EC:2.4.2.-]	0.000941951766186	0.000321742774238	0.0250122174747	0.0250122174747	0.000620208991949	9.12199751641e-05	0.00114919800873	0.186624	0.246146	4.3398	0.937963	2.48953	3.01415	6.06865	8.03401	0.278832	1.93118	4.81747	6.83396	2.24283	0.829704	0.449446	0.319184	2.11994	3.11194	0.95854	0.640988	1.02786	0.024146	0.923496	1.62472
K16789	Brite Hierarchies	Protein families: signaling and cellular processes	Transporters [BR:ko02000]	thiT; thiamine transporter	0.0109954307586	0.00819086085943	0.0225437464123	0.0225437464123	0.00280456989913	0.0004345310046	0.00517460879366	28.632	42.6252	43.5421	35.998	25.0279	35.6153	34.7519	59.6847	45.6275	29.0936	53.0007	34.9353	22.4334	25.4862	26.9586	27.9124	41.3159	27.2677	40.4189	14.2249	44.6799	34.5185	24.8678	30.6644
K16928	Brite Hierarchies	Protein families: signaling and cellular processes	Transporters [BR:ko02000]	mtaT; energy-coupling factor transport system substrate-specific component	0.00863903489499	0.00388978006573	0.0441061838334	0.0441061838334	0.00474925482926	0.000145232013051	0.00935327764546	3.9491	12.0039	13.0174	26.0575	60.946	14.4856	66.6705	0.406504	23.7078	56.7192	27.2134	59.7304	27.5697	4.67357	17.1775	27.296	1.88497	17.1066	11.8997	11.0845	9.42477	19.7847	5.37682	20.514
K17227	Metabolism	Energy metabolism	Sulfur metabolism [PATH:ko00920]	soxZ; sulfur-oxidizing protein SoxZ	1.12439176814e-05	6.47758361896e-05	0.0232108487571	0.0232108487571	-5.35319e-05	-9.88745e-05	-8.18931e-06	0	0	0	0	0	0.470279	0	0	0	0	0	0	0	0.158831	0.177184	0.163224	0.323948	0.743165	0	0	0.480205	0	0.32109	0.468365
K17713	Brite Hierarchies	Protein families: signaling and cellular processes	Transporters [BR:ko02000]	bamB; outer membrane protein assembly factor BamB	0.00988985182644	0.0148221421328	0.00527861797423	0.00527861797423	-0.00493229	-0.00823622	-0.00162836	57.3208	19.897	35.7041	67.773	38.4986	39.4428	25.2906	20.9222	33.4649	30.039	35.1857	22.0822	82.6489	49.5035	37.0495	41.4837	31.4533	88.2855	66.35	53.926	42.7041	50.2744	67.304	53.1515
K17737	Brite Hierarchies	Protein families: genetic information processing	Transcription factors [BR:ko03000]	dhcR; LysR family transcriptional regulator, carnitine catabolism transcriptional activator	5.67254967487e-05	2.17008201598e-05	0.0495320432054	0.0495320432054	3.50246765889e-05	8.20858054495e-08	6.99672673724e-05	0.219127	0.162068	0.396194	0.081423	0.206792	0.205839	0.063535	0	0.635539	0.417242	0	0.053584	0.028233	0.213457	0.150846	0.053603	0	0.148506	0.026329	0	0.158114	0.138442	0	0.051252
K17810	Not Included in Pathway or Brite	Unclassified: metabolism	Enzymes with EC numbers	asl; D-aspartate ligase [EC:6.3.1.12]	0.0114108805074	0.0071565486205	0.0292758643204	0.0292758643204	0.00425433188687	0.000477614205791	0.00803104956795	61.5104	36.0402	27.0015	22.6265	59.2993	35.1048	47.8136	1.51873	76.8743	33.6419	47.1852	44.8447	19.2704	24.0954	50.3793	30.8306	16.6327	27.28	24.5493	46.1355	18.7355	15.0058	12.4422	28.0853
K17828	Metabolism	Nucleotide metabolism	Pyrimidine metabolism [PATH:ko00240]	pyrDI; dihydroorotate dehydrogenase (NAD+) catalytic subunit [EC:1.3.1.14]	0.0461685028443	0.0409394840388	0.0398775903428	0.0398775903428	0.00522901880547	0.000265984684959	0.0101921	151.001	186.675	151.352	180.012	161.714	130.066	171.348	148.216	195.373	138.455	191.414	167.982	147.081	134.259	192.251	188.723	141.204	134.776	134.046	124.612	156.447	178.792	139.457	138.615
K17908	Cellular Processes	Transport and catabolism	Autophagy - animal [PATH:ko04140]	WIPI1_2, ATG18; autophagy-related protein 18	1.12255775373e-05	4.74999035496e-05	0.0416774280353	0.0416774280353	-3.62743e-05	-7.09475e-05	-1.60118e-06	0.117345	0	0.071913	0	0.037142	0	0	0	0.025305	0.13974	0.069847	0.02493	0.140298	0.191925	0.651594	0	0.024128	0.080455	0.496435	0.076368	0.127863	0.041307	0.052597	0.23193
K18119	Metabolism	Carbohydrate metabolism	Butanoate metabolism [PATH:ko00650]	sucD; succinate-semialdehyde dehydrogenase [EC:1.2.1.76]	0.00027075710334	0.00100847307239	0.0478556296538	0.0478556296538	-0.000737716	-0.00146744	-7.99397e-06	1.55357	1.71602	0.166407	0.266823	0.203005	0.508764	0.114266	0.093337	1.16484	0.496357	5.86469	0.076447	1.96644	1.55973	4.20333	1.65081	0.245739	2.16931	8.91483	0.159249	12.7387	8.74058	1.55853	1.41431
K18138	Human Diseases	Drug resistance: antimicrobial	beta-Lactam resistance [PATH:ko01501]	acrB, mexB, adeJ, smeE, mtrD, cmeB; multidrug efflux pump	0.0117714426875	0.0183068953127	0.0393193	0.0393193	-0.00653545	-0.0127085	-0.000362371	56.8453	15.9104	50.9565	46.1282	29.539	42.1501	48.2145	57.8949	22.8238	54.4109	24.653	47.7216	125.291	61.6946	17.1287	22.1472	75.4054	103.247	112.518	53.0706	55.3627	31.4292	110.278	54.6421
K18285	Metabolism	Metabolism of cofactors and vitamins	Ubiquinone and other terpenoid-quinone biosynthesis [PATH:ko00130]	mqnE; aminodeoxyfutalosine synthase [EC:2.5.1.120]	0.0119460468488	0.00627443388151	0.0206934	0.0206934	0.00567161296733	0.00100055327347	0.0103426726612	5.30621	17.6536	62.2702	22.3971	44.4004	38.9681	63.974	78.2055	15.0287	52.3295	35.1141	62.535	15.3466	21.4618	21.2977	32.4148	40.9246	16.1473	13.7974	22.6456	11.7993	23.5438	19.2799	33.7445
K18446	Not Included in Pathway or Brite	Unclassified: metabolism	Enzymes with EC numbers	ygiF; triphosphatase [EC:3.6.1.25]	0.00594115693906	0.0103372947827	0.0326026959763	0.0326026959763	-0.00439614	-0.00838662	-0.000405652	51.6597	8.29413	24.9571	22.9252	17.2819	35.5179	15.847	20.4289	10.6725	26.9088	3.17652	15.1315	56.2946	47.8769	5.34163	8.174	25.5498	71.0061	52.4536	49.2315	24.5845	22.8533	69.4495	31.6712
K18454	Not Included in Pathway or Brite	Unclassified: metabolism	Enzymes with EC numbers	deaA; chitin disaccharide deacetylase [EC:3.5.1.105]	3.89105285772e-05	0.00011285321578	0.0264931958494	0.0264931958494	-7.39427e-05	-0.00013825	-9.63516e-06	0.012773	0.00608	0.510134	0.196526	0.090289	0.553595	0.012499	0	0.165557	0.069842	0	0.024411	0.17604	0.337017	0.950695	0.375731	0.350607	0.23893	0.362382	0.082155	0.729121	1.11943	0.32696	0
K18650	Not Included in Pathway or Brite	Unclassified: metabolism	Enzymes with EC numbers	pehX; exo-poly-alpha-galacturonosidase [EC:3.2.1.82]	0.0118367180658	0.00744352676886	0.0189121192192	0.0189121192192	0.00439319129695	0.00079753642118	0.00798884617272	26.7707	39.5493	47.9885	65.3824	34.3685	31.2421	59.1479	51.8231	23.4903	40.2635	26.7949	52.3214	28.4688	10.4386	15.5584	67.0394	28.5383	33.2405	19.1593	30.1937	13.8161	39.6448	30.1113	13.7413
K18657	Brite Hierarchies	Protein families: genetic information processing	Chromosome and associated proteins [BR:ko03036]	zapC; cell division protein ZapC	0.00543574752584	0.0112949157193	0.0233653464712	0.0233653464712	-0.00585917	-0.010816	-0.000902363	52.5268	3.6877	16.062	24.5677	14.8948	24.8809	11.5461	26.2609	13.0962	29.4	3.52747	11.5127	71.085	56.4721	3.32617	6.50608	18.2728	87.7938	54.5192	56.3793	24.8375	21.4295	79.5738	30.2115
K18786	Not Included in Pathway or Brite	Unclassified: metabolism	Enzymes with EC numbers	E2.4.1.321; cellobionic acid phosphorylase [EC:2.4.1.321]	0.00028359516036	0.000100638621969	0.0373213373979	0.0373213373979	0.000182956538391	1.26762565701e-05	0.000353236820213	3.93009	0.482065	0.244342	1.062	1.20894	0.227984	0.75808	0.013284	1.12816	1.05414	1.453	0.892858	0.108474	0.239461	0.572757	0.422677	0.596457	0.837675	0.251531	0.213311	0.300488	0.278035	0.241039	0.35945
K18844	Brite Hierarchies	Protein families: signaling and cellular processes	Antimicrobial resistance genes [BR:ko01504]	aph, spcN; spectinomycin phosphotransferase	6.19454721991e-05	0.000385088410005	0.0420629112759	0.0420629112759	-0.000323143	-0.000632871	-1.34151e-05	0.030724	0.211018	0.086312	0.078559	0.097645	0.036103	0	0	2.13888	0.103742	0	0	5.91857	0.218818	0.063062	0.682258	0.44321	0.027742	3.16125	0	1.24663	3.41696	0	2.42414
K18890	Environmental Information Processing	Membrane transport	ABC transporters [PATH:ko02010]	mdlB, smdB; ATP-binding cassette, subfamily B, multidrug efflux pump	0.00443288916109	0.00891442432172	0.0307498774179	0.0307498774179	-0.00448154	-0.00849948	-0.000463586	18.2621	14.4354	6.15154	25.3497	10.8657	5.60325	7.62453	2.92626	35.7352	14.0049	48.6891	6.36558	59.4314	11.8832	45.2999	29.9075	2.60726	50.8318	71.5538	12.9501	46.9743	29.1529	39.9398	6.20221
K18893	Environmental Information Processing	Membrane transport	ABC transporters [PATH:ko02010]	vcaM; ATP-binding cassette, subfamily B, multidrug efflux pump	0.0026279240372	0.00682705458035	0.00430348591434	0.00430348591434	-0.00419913	-0.00685597	-0.00154229	26.265	1.7936	5.61093	9.14577	9.34904	12.29	7.81092	9.39622	9.35257	11.358	3.24972	7.10703	47.1701	23.937	5.70377	1.21275	13.1504	43.0575	41.4837	25.4673	16.1498	30.628	48.2265	14.4129
K19076	Brite Hierarchies	Protein families: signaling and cellular processes	Prokaryotic defense system [BR:ko02048]	cmr2, cas10; CRISPR-associated protein Cmr2	0.000399929919427	0.00196565054698	0.0218749172221	0.0218749172221	-0.00156572	-0.00286232	-0.000269122	2.88515	0.119189	0.070104	0.528863	0.8149	4.86165	0.609128	0	3.98614	0.218742	2.9725	0.573856	2.06976	0.830588	18.4176	21.7597	0	1.22196	0.718042	6.23045	11.5306	3.68869	10.1777	9.28725
K19141	Brite Hierarchies	Protein families: signaling and cellular processes	Prokaryotic defense system [BR:ko02048]	cmr5; CRISPR-associated protein Cmr5	0.000920410247921	0.00401428516796	0.0369454050375	0.0369454050375	-0.00309387	-0.00596932	-0.000218428	5.91716	0.141902	0	2.07964	1.25942	15.0918	0.590713	0	7.62586	0	7.64743	0.223343	1.96704	0	53.3136	16.9494	0	1.25214	0.695188	14.6922	32.057	11.0699	23.5481	20.4508
K19142	Brite Hierarchies	Protein families: signaling and cellular processes	Prokaryotic defense system [BR:ko02048]	cmr6; CRISPR-associated protein Cmr6	0.000715279820038	0.00282242111226	0.0125681388388	0.0125681388388	-0.00210714	-0.00368204	-0.000532244	3.70123	0.406319	2.41566	0.908663	1.27459	6.29145	1.23017	0	3.94734	0.197302	9.93967	1.30027	4.75133	0.274967	24.2615	26.9048	0	12.7847	1.97202	7.45434	15.4913	7.26656	11.3898	12.0374
K19173	Brite Hierarchies	Protein families: signaling and cellular processes	Prokaryotic defense system [BR:ko02048]	dptF; DNA phosphorothioation-dependent restriction protein DptF	0.00024113132567	0.000778529118433	0.0440720230067	0.0440720230067	-0.000537398	-0.00105801	-1.67886e-05	1.47291	1.59653	0.800019	0.638866	1.59025	0.994706	0.022474	0.031055	1.64337	0.996387	0.700805	0	0.929207	3.14695	1.47192	0.797236	0.596058	0.265556	6.0243	0.28671	1.39665	7.27467	10.082	3.15356
K19226	Environmental Information Processing	Membrane transport	ABC transporters [PATH:ko02010]	sapA; cationic peptide transport system substrate-binding protein	0.000636406254659	0.00409295461126	0.0323277886411	0.0323277886411	-0.00345655	-0.00656749	-0.000345609	7.59372	0.746919	0.028392	9.68596	0.193185	0.199721	0.340246	0.217529	3.62484	3.77132	1.20844	0.388806	50.5098	7.99581	2.84872	0.066976	0	31.5224	46.6575	0.0098	16.408	2.47716	32.938	0.33073
K19228	Environmental Information Processing	Membrane transport	ABC transporters [PATH:ko02010]	sapC; cationic peptide transport system permease protein	0.000582833745173	0.00400433096547	0.0311694458086	0.0311694458086	-0.0034215	-0.0064744	-0.000368592	5.25164	0.864009	0.024949	7.99335	0.367716	0.034488	0.185926	0.146443	4.16451	4.4571	1.60807	0.493257	51.0405	5.43246	4.79292	0.051947	0	30.0594	45.8297	0	17.0026	2.19191	30.7035	0.502844
K19235	Brite Hierarchies	Protein families: metabolism	Peptidases and inhibitors [BR:ko01002]	ybiS; L,D-transpeptidase YbiS	0.00569802523294	0.0099469853913	0.0296088508123	0.0296088508123	-0.00424896	-0.00802942	-0.000468498	48.6279	6.02587	22.5349	20.3361	15.8897	30.9871	15.6577	22.1352	11.4407	30.8264	2.6526	15.0277	56.9937	47.0989	3.63623	7.39861	29.0107	64.0486	48.65	47.8016	22.0344	22.9937	64.7371	31.7783
K19286	Metabolism	Metabolism of cofactors and vitamins	Riboflavin metabolism [PATH:ko00740]	nfrA2; FMN reductase [NAD(P)H] [EC:1.5.1.39]	0.0244207665194	0.0204682244027	0.0379025550498	0.0379025550498	0.00395254211668	0.000241636481139	0.00766344775222	80.7472	85.8362	78.9462	63.3372	83.9343	83.9943	97.28	104.026	101.042	86.7548	71.3915	99.7812	69.6003	80.5854	85.6436	68.7932	94.9502	47.3334	56.2499	67.4389	78.2303	100.079	84.9695	68.2914
K19334	Brite Hierarchies	Protein families: signaling and cellular processes	Prokaryotic defense system [BR:ko02048]	tabA; biofilm protein TabA	0.00525963055046	0.0134816506031	0.0310934268944	0.0310934268944	-0.00822202	-0.0155644	-0.000879679	32.8946	11.524	23.7999	36.1551	11.3635	32.5829	13.0802	11.2182	9.49828	18.6793	8.03732	15.3616	131.233	33.3	16.9559	5.81529	29.0511	91.2514	127.754	12.8948	51.4586	4.61984	83.9565	29.1855
K19337	Brite Hierarchies	Protein families: genetic information processing	Transcription factors [BR:ko03000]	hexR; RpiR family transcriptional regulator, carbohydrate utilization regulator	0.00317817957196	0.00838344573816	0.0117995909757	0.0117995909757	-0.00520527	-0.00906181	-0.00134872	32.8958	1.28167	7.08314	13.7213	9.94876	13.5723	9.37175	13.9115	8.63566	14.1448	2.78223	8.63508	59.7771	31.1429	3.91895	0.355072	16.7037	74.6802	49.4226	24.7271	22.7433	24.4327	60.0706	14.8902
K19338	Brite Hierarchies	Protein families: genetic information processing	Transcription factors [BR:ko03000]	nac; LysR family transcriptional regulator, nitrogen assimilation regulatory protein	0.000395723332378	0.000187309803608	0.0277779406998	0.0277779406998	0.00020841352877	2.63936928659e-05	0.000390433364674	1.6273	0.959903	2.03684	0.431051	0.754707	1.08446	2.3118	1.03654	0.026588	0.563623	3.38295	2.65259	1.78255	0.321399	0.512366	0.551196	0.289265	0.753645	0.76744	0.406241	0.908376	0.395958	0.90015	0.849717
K19449	Brite Hierarchies	Protein families: genetic information processing	Transcription factors [BR:ko03000]	sinR; XRE family transcriptional regulator, master regulator for biofilm formation	0.00019149639559	0.000834583527135	0.0359362826685	0.0359362826685	-0.000643087	-0.00123718	-4.89964e-05	0	0.248035	0.669032	1.49456	0.831124	0.632561	0	0	4.00675	0.263474	0.160728	0.125602	0.277046	7.81029	0.844193	8.80807	0.13077	4.61137	0	2.84704	1.60423	0.323164	8.10484	1.66862
K19647	Metabolism	Metabolism of cofactors and vitamins	Nicotinate and nicotinamide metabolism [PATH:ko00760]	hgd; 2-hydroxymethylglutarate dehydrogenase [EC:1.1.1.291]	9.63670997436e-05	4.73639490389e-06	0.0141427781658	0.0141427781658	9.16307048397e-05	2.23236061068e-05	0.000160937803573	0.583096	0.964484	0	0.940144	0.334225	0	0	0.651262	0	0.591979	0.037121	0	0	0	0.02986	0	0	0	0.078162	0	0	0.028572	0.083691	0
K19668	Metabolism	Carbohydrate metabolism	Starch and sucrose metabolism [PATH:ko00500]	CBH2, cbhA; cellulose 1,4-beta-cellobiosidase [EC:3.2.1.91]	0.00171260483565	0.0109360657932	0.0437325886682	0.0437325886682	-0.00922346	-0.0181406	-0.000306357	14.9375	2.02107	0.638386	30.4062	0.761602	0.413645	1.05336	0.342145	11.2585	9.25846	2.95252	1.12168	145.819	24.0129	7.40142	0.234302	0.489947	72.1223	148.818	0.190332	38.4888	5.12387	67.7878	1.67149
K19789	Brite Hierarchies	Protein families: genetic information processing	DNA repair and recombination proteins [BR:ko03400]	radD; DNA repair protein RadD	0.00747291750237	0.00399997630969	0.0292314	0.0292314	0.00347294119268	0.000398863698956	0.0065470186864	31.123	17.3665	13.5836	16.5887	37.4205	18.5493	43.5996	54.1607	6.96969	24.9641	9.03665	39.5521	10.8963	17.1248	8.15199	8.52037	29.9521	13.7579	20.0004	8.94818	9.36626	5.85531	25.0834	17.7577
K19956	Metabolism	Carbohydrate metabolism	Fructose and mannose metabolism [PATH:ko00051]	sorE; L-sorbose 1-phosphate reductase [EC:1.1.1.-]	0.00386736632424	0.00278649573619	0.0387871555253	0.0387871555253	0.00108087058805	6.24925005769e-05	0.00209924867552	9.02374	9.17872	23.8316	12.891	11.0406	11.6123	11.6017	12.8714	9.15607	16.0788	24.9058	12.7821	9.10102	16.2692	9.51278	9.63762	9.32867	12.1152	8.56251	7.53467	13.5536	6.19309	8.9235	11.9711
K20489	Environmental Information Processing	Signal transduction	Two-component system [PATH:ko02020]	nisI; lantibiotic immunity protein	3.47500468359e-06	4.68418824713e-05	0.0270779	0.0270779	-4.33669e-05	-8.08396e-05	-5.89411e-06	0	0.038066	0.036214	0	0	0.036351	0	0	0.037945	0	0	0	0	0.07499	0.675128	0.340795	0.036708	0.03991	0.074194	0	0.226936	0.504276	0.03922	0.072203
K20798	Brite Hierarchies	Protein families: genetic information processing	Chromosome and associated proteins [BR:ko03036]	HENMT1; small RNA 2'-O-methyltransferase [EC:2.1.1.-]	1.36544691382e-05	0.000238054337459	0.0229289557016	0.0229289557016	-0.0002244	-0.000411427	-3.73731e-05	0.138479	0	0	0.034283	0.037108	0.032673	0.199965	0	0	0.10249	0	0.034061	0.035803	0.168817	0.266407	0.834358	2.15574	0	0.334155	0.821322	1.66843	0.291032	0.212611	3.12153
K20862	Metabolism	Metabolism of cofactors and vitamins	Riboflavin metabolism [PATH:ko00740]	yigB; FMN hydrolase / 5-amino-6-(5-phospho-D-ribitylamino)uracil phosphatase [EC:3.1.3.102 3.1.3.104]	0.0103866013523	0.0193103717377	0.00246462776528	0.00246462776528	-0.00892377	-0.014258	-0.00358959	68.9528	17.2322	37.006	62.1763	27.9172	55.2851	30.7978	31.2718	25.9729	41.1543	18.6998	26.9571	100.46	76.8583	39.7774	21.497	48.6537	109.18	107.067	90.2645	63.0038	46.9439	107.015	54.1756
K21007	Cellular Processes	Cellular community - prokaryotes	Biofilm formation - Pseudomonas aeruginosa [PATH:ko02025]	pelB; polysaccharide biosynthesis protein PelB	0.00301558708288	0.00722875812587	0.0134761824672	0.0134761824672	-0.00421317	-0.00742618	-0.00100016	30.9067	2.54741	9.22213	11.7606	11.3704	22.7005	7.25509	4.61068	7.43678	11.2051	3.51798	7.01466	57.6174	28.2974	3.33729	1.06804	15.3165	34.6425	53.3598	30.619	17.1805	21.4344	52.3916	13.2311
K21010	Cellular Processes	Cellular community - prokaryotes	Biofilm formation - Pseudomonas aeruginosa [PATH:ko02025]	pelE; polysaccharide biosynthesis protein PelE	0.0141870439335	0.00432269611738	0.0101325579821	0.0101325579821	0.00986434781612	0.00279429700071	0.0169343986315	7.83037	62.9662	75.2906	21.1572	22.987	88.6204	62.7052	125.743	19.9309	24.2288	14.8349	61.8607	13.2608	14.657	5.08048	29.1886	33.8007	15.2634	9.73687	24.7756	2.64635	12.7282	13.5002	12.8886
K21012	Cellular Processes	Cellular community - prokaryotes	Biofilm formation - Pseudomonas aeruginosa [PATH:ko02025]	pelG; polysaccharide biosynthesis protein PelG	0.00308077028963	0.00153633854566	0.0475856379769	0.0475856379769	0.00154443174397	1.82538593904e-05	0.00307060962855	0.924529	7.6459	16.4028	6.93038	6.93661	12.0125	16.195	26.5532	4.48671	7.68074	6.72683	15.4857	5.44012	8.50361	1.7184	5.58878	16.6844	2.78828	1.27521	4.5641	3.7484	1.56053	4.09457	9.65386
K21181	Metabolism	Metabolism of terpenoids and polyketides	Biosynthesis of enediyne antibiotics [PATH:ko01059]	sgcC4, mdpC4; MIO-dependent L-tyrosine 2,3-aminomutase [EC:5.4.3.6]	0.000987815553694	0.000170885030852	0.0357664823343	0.0357664823343	0.000816930522842	6.37900119211e-05	0.00157007103376	0	0	0.429942	3.28072	7.30352	0.096145	9.87745	0.083597	3.15789	9.28667	0	7.77457	3.7633	0.343735	0.02854	0.125105	0.024147	1.69609	0	0.141197	0	0.068406	0.01342	1.66232
K21313	Brite Hierarchies	Protein families: signaling and cellular processes	Viral proteins [BR:ko03200]	1; T7 RNA polymerase [EC:2.7.7.6]	0.0024949556492	0.00131689529952	0.0422908700293	0.0422908700293	0.00117806034968	4.61012879278e-05	0.00231001941143	1.28501	3.56926	18.0705	5.13498	11.0968	8.68366	13.617	0.221844	5.12332	11.6484	14.341	12.9964	4.84195	0.662097	7.0169	11.5043	0.304069	3.47817	3.98483	5.19684	2.76162	8.10344	4.21773	6.35903
K21364	Brite Hierarchies	Protein families: metabolism	Glycosyltransferases [BR:ko01003]	wfeD; UDP-Gal:alpha-D-GlcNAc-diphosphoundecaprenol beta-1,4-galactosyltransferase [EC:2.4.1.304]	0.00474707482365	0.00214408226968	0.0322789775672	0.0322789775672	0.00260299255397	0.000247879308763	0.00495810579917	18.492	8.3948	10.1834	4.77535	26.972	4.74856	31.2281	31.9492	9.42309	7.80222	11.1539	34.1365	2.0135	6.88047	3.07348	3.06838	11.2365	6.22578	21.9074	13.2698	4.41643	1.35253	2.94585	16.16
K21429	Brite Hierarchies	Protein families: metabolism	Peptidases and inhibitors [BR:ko01002]	impA; immunomodulating metalloprotease	0.000112619082764	0.000433987158447	0.0412416	0.0412416	-0.000321368	-0.000627977	-1.47587e-05	2.09562	0.214324	0.782882	0	0.097697	0.206467	0.018539	0	0.364418	0.227378	0.971159	0.03201	1.14857	1.47206	4.85004	0.444895	0.576877	3.33812	0.315038	0.018816	0.855515	5.10519	0.107366	1.38113
K21576	Not Included in Pathway or Brite	Unclassified: metabolism	Enzymes with EC numbers	grdD; glycine/sarcosine/betaine reductase complex component C subunit alpha [EC:1.21.4.2 1.21.4.3 1.21.4.4]	0.00257891248268	0.0014251177276	0.0399255499105	0.0399255499105	0.00115379475508	5.8521272874e-05	0.00224906823729	1.76412	5.46685	8.37173	11.2786	12.6134	5.54872	14.4419	1.01215	5.76058	13.8116	17.0206	12.9886	6.20521	1.61317	5.27077	15.0037	0.210545	3.97961	4.33342	6.4658	2.91968	9.71353	3.12785	4.51602
K21591	Not Included in Pathway or Brite	Unclassified: metabolism	Enzymes with EC numbers	tarF; teichoic acid glycerol-phosphate transferase [EC:2.7.8.45]	0.00140192277439	6.52489792042e-05	0.0229711356839	0.0229711356839	0.00133667379519	0.000221181940581	0.00245216564979	0	0	0	4.65716	9.50127	0	15.0603	0	3.70544	12.7157	0	12.8022	0	0	0	0	0	3.08314	0	0	0	0	0	0
K21600	Brite Hierarchies	Protein families: genetic information processing	Transcription factors [BR:ko03000]	csoR, ricR; CsoR family transcriptional regulator, copper-sensing transcriptional repressor	0.0590268562931	0.0442559116203	0.00393795468888	0.00393795468888	0.0147709446728	0.00528422412423	0.0242576652214	182.561	236.113	250.017	264.68	159.394	200.919	196.825	232.126	232.184	173.704	193.408	191.645	95.5233	179.779	157.575	167.746	200.442	185.995	90.4045	141.928	199.236	149.015	161.074	208.748
K22015	Not Included in Pathway or Brite	Unclassified: metabolism	Enzymes with EC numbers	fdhF; formate dehydrogenase (acceptor) [EC:1.17.99.7]	0.00075050715441	0.00365557778696	0.0433736	0.0433736	-0.00290507	-0.00570766	-0.000102477	5.77676	0.904162	0.96809	8.77004	1.68485	2.33239	0.667714	0.762376	3.70224	3.3741	3.27831	0.586346	52.9018	6.3194	3.12003	0.616539	0.750974	25.0898	40.0943	1.63909	11.8391	2.33168	24.8089	1.68998
K22114	Metabolism	Biosynthesis of other secondary metabolites	Biosynthesis of various secondary metabolites - part 3 [PATH:ko00997]	ddaF; dapdiamide synthase [EC:6.3.2.47]	2.26591937467e-05	0.000166377375159	0.0063335287753	0.0063335287753	-0.000143718	-0.000238534	-4.89026e-05	0.047023	0.044445	0	0	0.106795	0.026429	0.054777	0	0.419545	0.09356	0.157499	0.05406	0.641775	0.988171	1.88133	0.35432	0.345142	0.540702	0.14652	1.24571	0.088269	0.108292	0.305738	0.638748
K22278	Not Included in Pathway or Brite	Unclassified: metabolism	Enzymes with EC numbers	pgdA; peptidoglycan-N-acetylglucosamine deacetylase [EC:3.5.1.104]	0.0373484710364	0.0281834568152	0.0192236054719	0.0192236054719	0.00916501422121	0.00166165538258	0.0166683730598	83.7003	206.479	96.3024	161.454	111.068	130.075	133.049	161.518	118.954	99.4715	175.458	115.205	101.452	78.115	133.438	134.158	128.46	104.933	100.911	68.8496	89.266	144.678	83.9865	79.3638
K22292	Metabolism	Carbohydrate metabolism	Amino sugar and nucleotide sugar metabolism [PATH:ko00520]	mupP; N-acetyl-D-muramate 6-phosphate phosphatase [EC:3.1.3.105]	0.0029320392914	0.00838039433522	0.00885720687492	0.00885720687492	-0.00544836	-0.0093336	-0.00156311	40.5328	3.41669	2.98249	13.489	11.6691	19.7626	2.99327	0.193583	12.6029	12.756	3.79947	3.73462	64.3331	34.5281	6.03556	2.38298	4.86956	40.1576	62.7331	37.5905	24.7442	23.6809	61.8309	18.5474
K22300	Brite Hierarchies	Protein families: genetic information processing	Transcription factors [BR:ko03000]	dicA; HTH-type transcriptional regulator, cell division transcriptional repressor	0.00425790642099	0.00202106658005	0.0318139482658	0.0318139482658	0.00223683984094	0.000221280257088	0.00425239942479	5.84724	15.8495	11.0099	9.88507	9.40765	25.8962	25.899	31.1249	4.61201	6.12964	5.24942	26.13	6.7351	7.98715	1.83433	0.98031	13.078	8.35924	2.31394	17.1111	4.05364	8.81128	7.21205	9.32827
K22314	Not Included in Pathway or Brite	Unclassified: metabolism	Enzymes with EC numbers	GGP; glucosinolate gamma-glutamyl hydrolase [EC:3.4.19.16]	0.000275816293531	0.000695535908252	0.0422762305844	0.0422762305844	-0.00041972	-0.00082269	-1.67492e-05	0.39611	1.54477	2.10628	0.868188	0.568134	0.799224	0.076555	0.378795	0.15748	2.15314	2.65369	0.157624	0.641803	0.545487	7.4876	2.6393	5.06431	0.641579	0.856647	2.7019	2.84081	1.73154	4.4496	0.746456
K22390	Not Included in Pathway or Brite	Unclassified: metabolism	Others	ACP7; acid phosphatase type 7	2.43131481577e-05	0.000139997275885	0.00271254623154	0.00271254623154	-0.000115684	-0.000183874	-4.74942e-05	0.012536	0.012285	0	0	0	0.016573	0.048893	0	0.22456	0.173245	0.480724	0.114163	0.935871	0.745333	0.15921	0.889754	0	0.817984	1.23035	0.035296	0.46959	0.525904	0.438431	0.135495
K22452	Not Included in Pathway or Brite	Unclassified: metabolism	Enzymes with EC numbers	tgpA; protein-glutamine gamma-glutamyltransferase [EC:2.3.2.13]	0.00377163814922	0.00679547139906	0.0464045740531	0.0464045740531	-0.00302383	-0.00599304	-5.46303e-05	24.4122	7.27792	19.8366	20.5678	8.45388	19.4135	9.89408	11.6701	6.21127	20.629	1.83645	9.67791	54.7258	25.1859	5.67843	6.81	16.4073	47.1272	49.7942	17.9775	17.6854	5.98404	41.9329	18.9884
