# Supplementary material for: Integrated multi-omics analysis reveals rumen and rectal microbiota–metabolite interaction features in polytocous fine-wool sheep with divergent residual feed intake
Source: Front Microbiol. 2026 Jan 22;16:1712307. doi: 10.3389/fmicb.2025.1712307 (PMC12880820; doi:10.3389/fmicb.2025.1712307)
Supplement: SUPPLEMENTARY TABLE S8 — Differential KEGG orthologs (KOs) in the rectal with extended error bar statistics from STAMP. [file Table_8.XLSX]

## Sheet: Rectal_diff_ko
Differential KEGG Orthologs (KOs) in the Rectal with Extended Error Bar Statistics from STAMP
KEGG_ko	PathwayL1	PathwayL2	Pathway	KoDescription	FB_H: mean rel. freq. (%)	FB_L: mean rel. freq. (%)	p-values	p-values (corrected)	Difference between means	95.0% lower CI	95.0% upper CI	H1	H10	H11	H12	H2	H3	H4	H5	H6	H7	H8	H9	L1	L10	L11	L12	L2	L3	L4	L5	L6	L7	L8	L9
K00009	Metabolism	Carbohydrate metabolism	Fructose and mannose metabolism [PATH:ko00051]	mtlD; mannitol-1-phosphate 5-dehydrogenase [EC:1.1.1.17]	0.0229763728368	0.0140068744334	0.00962536482252	0.00962536482252	0.00896949840339	0.00257691388168	0.0153620829251	39.8544	41.4958	110.844	91.6054	54.5357	45.034	110.964	107.815	105.034	59.5464	162.021	123.4	55.1026	61.1157	67.0126	41.5958	48.6215	63.9697	44.5561	47.6935	57.7475	68.5412	39.8899	38.908
K00010	Metabolism	Carbohydrate metabolism	Inositol phosphate metabolism [PATH:ko00562]	iolG; myo-inositol 2-dehydrogenase / D-chiro-inositol 1-dehydrogenase [EC:1.1.1.18 1.1.1.369]	0.00333476654237	0.00595837185896	0.00587972914878	0.00587972914878	-0.00262361	-0.00440714	-0.000840073	24.9212	27.593	7.8078	10.945	18.0126	5.39571	17.0119	2.00413	7.26391	13.9458	1.68503	14.4804	12.7209	14.807	24.2879	34.4774	18.8123	11.1232	18.2215	26.4543	21.2584	27.221	28.0882	33.7087
K00015	Metabolism	Carbohydrate metabolism	Glyoxylate and dicarboxylate metabolism [PATH:ko00630]	gyaR, GOR1; glyoxylate reductase [EC:1.1.1.26]	0.00194729366537	0.00297934023234	0.0273253757307	0.0273253757307	-0.00103205	-0.00193694	-0.000127157	10.448	11.7687	7.70703	9.09371	8.50286	0.989102	4.43591	2.40637	6.05051	10.1408	5.58415	11.2147	9.33332	7.4146	10.6	18.3401	9.92684	3.05628	10.0073	12.4316	9.03134	12.553	19.8826	13.1347
K00016	Metabolism	Carbohydrate metabolism	Glycolysis / Gluconeogenesis [PATH:ko00010]	LDH, ldh; L-lactate dehydrogenase [EC:1.1.1.27]	0.0221674365769	0.0275357242091	0.0127311468939	0.0127311468939	-0.00536829	-0.00947323	-0.00126335	111.796	111.064	75.3281	98.3379	80.5601	53.4504	66.0609	71.3234	67.9412	90.1101	89.2201	91.6775	133.538	102.946	119.885	104.228	92.8934	61.1256	92.3367	129.509	110.401	96.9797	103.565	103.942
K00023	Metabolism	Carbohydrate metabolism	Glyoxylate and dicarboxylate metabolism [PATH:ko00630]	phbB; acetoacetyl-CoA reductase [EC:1.1.1.36]	0.0216690569903	0.0103205284644	0.0154231465745	0.0154231465745	0.0113485285259	0.00250085502367	0.0201962020281	20.4339	13.7122	185.096	85.753	45.4101	96.6172	114.605	62.7212	91.9212	36.3369	146.789	88.5728	42.624	31.1131	42.4365	15.1852	52.9629	76.8756	29.3834	18.452	72.1922	48.4599	18.8243	18.8441
K00024	Metabolism	Carbohydrate metabolism	Citrate cycle (TCA cycle) [PATH:ko00020]	mdh; malate dehydrogenase [EC:1.1.1.37]	0.0336890508845	0.0221388	0.00667896242928	0.00667896242928	0.0115502092525	0.00357705	0.0195233724279	50.8449	67.9417	142.904	129.794	97.7044	148.773	154.094	188.559	166.661	93.9942	153.346	137.925	92.0038	72.4725	83.4251	54.1975	87.393	164.45	66.3967	66.0641	76.7965	91.6255	100.223	49.0517
K00029	Metabolism	Carbohydrate metabolism	Pyruvate metabolism [PATH:ko00620]	E1.1.1.40, maeB; malate dehydrogenase (oxaloacetate-decarboxylating)(NADP+) [EC:1.1.1.40]	0.0209708725169	0.0139838370869	0.000310555020621	0.000310555020621	0.00698703543004	0.00365173255559	0.0103223383045	55.5343	53.1519	93.2618	78.4517	79.2705	92.3208	68.862	104.147	92.0567	56.2914	99.8841	79.8271	55.161	54.6535	42.91	32.4354	80.9051	54.0081	47.7483	48.5825	60.5524	45.7448	63.3907	49.5656
K00030	Metabolism	Carbohydrate metabolism	Citrate cycle (TCA cycle) [PATH:ko00020]	IDH3; isocitrate dehydrogenase (NAD+) [EC:1.1.1.41]	0.00464527440047	0.0063844866534	0.0104591414475	0.0104591414475	-0.00173921	-0.00302645	-0.000451976	19.487	24.9213	12.5448	19.4273	14.4191	11.8558	18.6753	10.8504	13.7491	22.5568	16.9366	24.7856	17.9227	22.3749	29.2766	26.199	18.0207	16.9099	22.9903	35.2363	32.0419	22.8633	16.6715	29.5501
K00031	Metabolism	Carbohydrate metabolism	Citrate cycle (TCA cycle) [PATH:ko00020]	IDH1, IDH2, icd; isocitrate dehydrogenase [EC:1.1.1.42]	0.0288160635523	0.0234061233527	0.00544229706335	0.00544229706335	0.00540994019962	0.00179829311756	0.00902158728168	99.3215	85.0414	106.022	123.989	84.3364	112.004	137.435	118.186	105.19	94.2263	150.334	94.4198	82.2879	86.7088	71.1144	99.1855	91.0321	112.752	96.8486	79.3036	86.5974	77.3917	76.3068	103.673
K00034	Metabolism	Carbohydrate metabolism	Pentose phosphate pathway [PATH:ko00030]	gdh; glucose 1-dehydrogenase [EC:1.1.1.47]	0.00211482250128	0.00343374581802	0.0332657311045	0.0332657311045	-0.00131892	-0.00252093	-0.000116919	4.99747	7.03266	7.32927	4.80775	13.2028	6.09898	9.30667	16.0877	10.6385	5.78823	1.32629	9.72274	20.5408	8.25543	5.36108	7.50121	16.6472	4.85007	5.60714	15.4094	14.621	21.6133	14.2445	21.8148
K00045	Metabolism	Carbohydrate metabolism	Fructose and mannose metabolism [PATH:ko00051]	E1.1.1.67, mtlK; mannitol 2-dehydrogenase [EC:1.1.1.67]	0.00579057732342	0.00177323035955	0.0197820502008	0.0197820502008	0.00401734696388	0.000751856175258	0.0072828377525	3.18715	6.23916	47.1317	24.6496	5.50473	8.48642	12.1122	39.0635	19.082	2.72948	59.6381	39.0433	0.471182	9.03726	11.5603	1.83399	8.1331	8.02903	3.82016	4.2605	17.3106	12.7325	0.159931	2.70603
K00060	Metabolism	Amino acid metabolism	Glycine, serine and threonine metabolism [PATH:ko00260]	tdh; threonine 3-dehydrogenase [EC:1.1.1.103]	0.0034701275137	0.00548202261761	0.00649070803739	0.00649070803739	-0.0020119	-0.00339815	-0.000625644	21.3518	19.4115	13.2409	6.74216	21.0234	2.4478	8.22207	9.48915	12.6919	11.6521	8.71633	22.9748	27.1802	14.8312	26.9593	19.2479	19.0234	10.4536	25.2185	13.4711	23.7401	19.5376	28.1269	21.3823
K00073	Metabolism	Nucleotide metabolism	Purine metabolism [PATH:ko00230]	allD; ureidoglycolate dehydrogenase (NAD+) [EC:1.1.1.350]	0.000944648767822	0.00171832001041	0.0129928915075	0.0129928915075	-0.000773671	-0.00136611	-0.000181237	8.28822	6.34164	2.36739	4.88828	4.40563	0.25584	1.47148	1.12654	2.5131	3.13957	3.33411	5.0037	3.65163	9.007	10.4433	5.89254	7.72325	0.889221	6.78433	3.94427	11.0025	7.36343	6.2096	4.99275
K00087	Metabolism	Nucleotide metabolism	Purine metabolism [PATH:ko00230]	ygeS, xdhA; xanthine dehydrogenase molybdenum-binding subunit [EC:1.17.1.4]	0.00123526974505	0.00215918741346	0.0186907754367	0.0186907754367	-0.000923918	-0.00167759	-0.000170245	13.7972	5.18109	3.16352	3.66072	3.07736	2.41507	3.35511	2.74087	3.75772	4.4378	6.09393	4.72708	11.5031	9.06173	15.7399	6.7605	5.30519	4.58708	6.1747	6.36728	7.35917	13.1921	3.54614	8.16648
K00097	Metabolism	Metabolism of cofactors and vitamins	Vitamin B6 metabolism [PATH:ko00750]	pdxA; 4-hydroxythreonine-4-phosphate dehydrogenase [EC:1.1.1.262]	0.0276603032388	0.0203717972412	0.00858011706185	0.00858011706185	0.00728850599767	0.00205135073711	0.0125256612582	60.8713	60.3833	116.005	111.229	101.633	114.954	128.005	127.039	137.412	79.1366	111.792	109.64	72.8314	63.7232	78.3244	54.41	79.952	131.875	69.114	50.4532	85.4768	101.252	73.8599	62.4932
K00098	Not Included in Pathway or Brite	Unclassified: metabolism	Enzymes with EC numbers	idnD; L-idonate 5-dehydrogenase [EC:1.1.1.264]	0.00065057744674	0.00146422149317	0.0298289349707	0.0298289349707	-0.000813644	-0.00153868	-8.8609e-05	2.51798	2.55947	0	1.26592	1.85901	0	7.30717	1.17908	4.96246	6.01795	0	1.81494	13.3715	3.07106	4.2908	2.70614	3.59734	0.600951	3.54543	7.1569	4.83743	10.5162	9.84796	3.08219
K00121	Metabolism	Carbohydrate metabolism	Glycolysis / Gluconeogenesis [PATH:ko00010]	frmA, ADH5, adhC; S-(hydroxymethyl)glutathione dehydrogenase / alcohol dehydrogenase [EC:1.1.1.284 1.1.1.1]	0.000830714311044	0.00234665201566	0.0372623779539	0.0372623779539	-0.00151594	-0.00293068	-0.000101199	14.0569	7.24136	0.630455	2.87969	4.79233	1.47171	0.462235	2.21887	0.46678	1.67886	0.200625	1.8609	8.80884	5.07718	29.2711	13.2977	4.14825	0.943748	2.05421	2.55064	10.5992	6.8535	8.35024	14.5039
K00125	Metabolism	Energy metabolism	Methane metabolism [PATH:ko00680]	fdhB; formate dehydrogenase (coenzyme F420) beta subunit [EC:1.17.98.3 1.8.98.6]	0.00126431527377	0.000495777039114	0.0488014433571	0.0488014433571	0.000768538234659	4.66162980794e-06	0.00153241483951	2.43379	3.81507	11.0472	1.34453	1.13682	7.76209	4.25628	6.20708	1.6061	0.609496	14.8614	2.42825	1.3249	3.19801	1.03062	0.92536	0.858849	3.4016	1.59818	5.60108	1.24308	0.913536	0.243966	2.16681
K00129	Metabolism	Carbohydrate metabolism	Glycolysis / Gluconeogenesis [PATH:ko00010]	ALDH3; aldehyde dehydrogenase (NAD(P)+) [EC:1.2.1.5]	0.000302574499919	0.000546153054806	0.0312815530613	0.0312815530613	-0.000243579	-0.000463032	-2.41254e-05	0.755788	2.15995	1.16375	0.789049	0.329673	0.218239	2.92398	1.21937	1.55921	0.323344	0.425122	2.04003	2.70452	2.89372	1.58446	0.812418	3.64195	2.61794	3.86139	1.77061	2.02221	1.27964	1.02225	0.541515
K00131	Metabolism	Carbohydrate metabolism	Glycolysis / Gluconeogenesis [PATH:ko00010]	gapN; glyceraldehyde-3-phosphate dehydrogenase (NADP+) [EC:1.2.1.9]	0.00100689984484	0.00173968871276	0.0281860080676	0.0281860080676	-0.000732789	-0.00137769	-8.7883e-05	2.93813	3.75607	5.13778	4.79468	4.42957	3.02793	3.58066	9.57145	1.39251	2.97148	1.74686	2.56499	13.4484	4.41835	12.2896	2.98319	6.03661	5.29884	4.24457	6.0857	5.29205	7.94454	8.60284	2.27996
K00133	Metabolism	Amino acid metabolism	Glycine, serine and threonine metabolism [PATH:ko00260]	asd; aspartate-semialdehyde dehydrogenase [EC:1.2.1.11]	0.0614748882574	0.0573068071019	0.0101699134955	0.0101699134955	0.00416808115544	0.00109448655991	0.00724167575097	257.131	214.38	224.96	247.467	223.491	220.354	250.129	236.713	243.595	201.412	220.823	253.27	205.478	197.587	213.946	231.084	248.867	235.581	207.9	201.736	215.819	208.774	217.041	219.547
K00134	Metabolism	Carbohydrate metabolism	Glycolysis / Gluconeogenesis [PATH:ko00010]	GAPDH, gapA; glyceraldehyde 3-phosphate dehydrogenase [EC:1.2.1.12]	0.0725574677569	0.0794094805984	0.00064069930854	0.00064069930854	-0.00685201	-0.0104215	-0.00328248	298.515	277.899	288.127	278.892	272.126	237.906	305.351	291.606	271.787	266.886	241.247	265.646	301.874	290.3	312.098	303.853	291.417	276.635	280.625	324.845	313.34	277.588	311.795	323.83
K00140	Metabolism	Carbohydrate metabolism	Propanoate metabolism [PATH:ko00640]	mmsA, iolA, ALDH6A1; malonate-semialdehyde dehydrogenase (acetylating) / methylmalonate-semialdehyde dehydrogenase [EC:1.2.1.18 1.2.1.27]	0.000882465143694	0.00188883122308	0.00039613635484	0.00039613635484	-0.00100637	-0.00150637	-0.000506362	4.40108	6.48823	1.24248	3.52874	5.71858	0.2948	6.09314	1.11794	3.61571	3.61285	0.434965	3.63835	3.76533	5.54848	9.00712	9.36884	8.07456	4.77804	7.0959	7.8437	5.72703	4.89683	12.103	7.75881
K00148	Metabolism	Energy metabolism	Methane metabolism [PATH:ko00680]	fdhA; glutathione-independent formaldehyde dehydrogenase [EC:1.2.1.46]	0.00043241320886	0.00181794001334	0.0391950873497	0.0391950873497	-0.00138553	-0.00269263	-7.84186e-05	10.668	4.53294	0	0	3.44155	0	0	0	0	0.787258	0	0.400091	6.03076	1.49207	26.2249	11.7298	3.46089	0	1.4447	1.08055	7.18261	5.35739	5.76135	12.7197
K00169	Metabolism	Carbohydrate metabolism	Glycolysis / Gluconeogenesis [PATH:ko00010]	porA; pyruvate ferredoxin oxidoreductase alpha subunit [EC:1.2.7.1]	0.0123299003641	0.0159985731552	0.00294069246575	0.00294069246575	-0.00366867	-0.00594408	-0.00139326	61.6897	55.3283	52.2857	41.1889	58.3595	51.9927	43.9891	47.0541	30.3809	43.4303	39.1055	33.362	58.7974	56.6465	65.5305	64.9777	81.5548	37.7426	50.7783	59.9712	57.3654	61.0994	67.1264	65.796
K00170	Metabolism	Carbohydrate metabolism	Glycolysis / Gluconeogenesis [PATH:ko00010]	porB; pyruvate ferredoxin oxidoreductase beta subunit [EC:1.2.7.1]	0.0155504212189	0.0189923682019	0.0202566369316	0.0202566369316	-0.00344195	-0.00629392	-0.000589979	80.104	74.9421	65.9827	71.1378	58.5319	51.1663	43.9035	55.0101	42.1409	60.1524	48.9651	53.1633	68.8365	66.356	73.0872	87.6076	84.4698	40.5364	55.6226	88.3237	72.5242	67.1605	77.6094	81.7842
K00171	Metabolism	Carbohydrate metabolism	Glycolysis / Gluconeogenesis [PATH:ko00010]	porD; pyruvate ferredoxin oxidoreductase delta subunit [EC:1.2.7.1]	0.0275894	0.0346914337766	0.0211499737251	0.0211499737251	-0.00710208	-0.0130312	-0.00117298	151.244	126.458	135.432	78.8556	91.3439	129.612	91.1498	115.728	63.2088	92.3013	104.626	69.005	130.1	135.116	129.635	154.809	172.811	84.6443	118.375	162.753	118.303	103.905	121.773	145.404
K00176	Metabolism	Carbohydrate metabolism	Citrate cycle (TCA cycle) [PATH:ko00020]	korD, oorD; 2-oxoglutarate ferredoxin oxidoreductase subunit delta [EC:1.2.7.3]	0.0789633682614	0.0706356799585	0.0402060541102	0.0402060541102	0.00832768830296	0.000410451669982	0.0162449249359	277.047	242.003	368.16	250.927	289.559	319.098	355.28	309.128	328.746	250.617	282.371	311.817	281.524	210.917	270.798	302.662	247.216	291.136	278.132	237.578	253.65	311.582	260.93	261.521
K00177	Metabolism	Carbohydrate metabolism	Citrate cycle (TCA cycle) [PATH:ko00020]	korC, oorC; 2-oxoglutarate ferredoxin oxidoreductase subunit gamma [EC:1.2.7.3]	0.0423235278676	0.0361613919573	0.0146137907961	0.0146137907961	0.00616213591037	0.00135154821748	0.0109727236033	137.017	116.069	189.305	146.829	135.562	158.243	189.636	192.677	183.537	128.844	174.252	173.398	152.469	120.675	145.369	164.5	113.173	141.186	130.471	115.399	124.204	159.502	124.948	149.994
K00194	Metabolism	Energy metabolism	Carbon fixation pathways in prokaryotes [PATH:ko00720]	cdhD, acsD; acetyl-CoA decarbonylase/synthase, CODH/ACS complex subunit delta [EC:2.1.1.245]	0.00352767299013	0.00504963846182	0.0408295	0.0408295	-0.00152197	-0.00297445	-6.94778e-05	10.5267	27.0124	10.7821	17.3812	6.33196	6.48547	8.92553	6.84354	10.858	21.4602	15.6642	16.9519	13.5566	23.3908	29.5116	17.2119	14.2959	11.4251	22.0179	17.6311	29.9436	16.1052	18.4725	15.4424
K00196	Metabolism	Energy metabolism	Carbon fixation pathways in prokaryotes [PATH:ko00720]	cooF; anaerobic carbon-monoxide dehydrogenase iron sulfur subunit	0.0126125	0.0208148669782	0.0109243537554	0.0109243537554	-0.00820233	-0.0143207	-0.00208401	99.1247	84.6456	17.725	50.9849	62.2301	53.5282	39.3743	22.2103	35.6248	58.9762	17.7583	26.5714	86.6667	50.6687	63.1558	121.694	83.608	52.8399	80.327	53.0104	58.1588	72.8716	78.5183	146.331
K00208	Metabolism	Lipid metabolism	Fatty acid biosynthesis [PATH:ko00061]	fabI; enoyl-[acyl-carrier protein] reductase I [EC:1.3.1.9 1.3.1.10]	0.0235192814352	0.0151348055277	0.0196573360128	0.0196573360128	0.00838447590755	0.00151821086261	0.0152507409525	44.1011	50.8774	113.717	75.3211	64.2366	87.6317	80.6257	148.809	134.871	58.5172	158.538	57.194	40.61	41.2548	59.9593	43.4976	76.5263	103.177	41.4128	57.3413	76.7023	48.2103	61.0291	37.413
K00215	Metabolism	Amino acid metabolism	Lysine biosynthesis [PATH:ko00300]	dapB; 4-hydroxy-tetrahydrodipicolinate reductase [EC:1.17.1.8]	0.0594407633086	0.0550832056537	0.0173076305107	0.0173076305107	0.00435755765488	0.00085720395873	0.00785791135103	192.833	198.512	223.922	234.047	213.708	227.591	237.488	232.011	244.817	204.593	250.072	238.638	208.036	212.249	199.081	204.656	216.933	234.03	207.686	185.92	213.113	205.263	211.364	202.942
K00219	Not Included in Pathway or Brite	Unclassified: metabolism	Enzymes with EC numbers	fadH; 2,4-dienoyl-CoA reductase (NADPH2) [EC:1.3.1.34]	0.00126202809507	0.00197926848863	0.0465685661119	0.0465685661119	-0.00071724	-0.00142257	-1.19157e-05	7.00854	6.02029	3.98262	2.97017	8.48172	0.753546	4.20461	1.30075	2.32367	9.71142	1.36982	8.59983	10.1402	10.8821	9.19103	5.15611	10.3025	2.63179	8.31213	8.55561	4.39175	7.97453	9.50359	2.7863
K00226	Metabolism	Nucleotide metabolism	Pyrimidine metabolism [PATH:ko00240]	pyrD; dihydroorotate dehydrogenase (fumarate) [EC:1.3.98.1]	0.0268883108499	0.0171929725853	0.000633761838835	0.000633761838835	0.00969533826462	0.00483327397743	0.0145574025518	80.5028	55.9743	116.509	80.2544	101.999	115.097	94.8589	135.008	113.086	66.1862	150.691	112.996	54.3555	67.2642	87.7563	60.0856	80.8033	75.5435	52.3844	45.0017	61.4439	72.753	70.5017	52.0546
K00240	Metabolism	Carbohydrate metabolism	Citrate cycle (TCA cycle) [PATH:ko00020]	sdhB, frdB; succinate dehydrogenase / fumarate reductase, iron-sulfur subunit [EC:1.3.5.1 1.3.5.4]	0.0329693196693	0.0229122	0.0102058967581	0.0102058967581	0.0100571319553	0.00265636352128	0.0174579003894	68.1239	66.3964	142.459	103.05	111.368	151.852	157.102	178.993	164.494	79.9782	142.455	133.65	91.8353	70.4173	83.4141	63.984	93.272	161.529	65.6699	66.55	79.5675	104.714	91.3353	67.1268
K00241	Metabolism	Carbohydrate metabolism	Citrate cycle (TCA cycle) [PATH:ko00020]	sdhC, frdC; succinate dehydrogenase / fumarate reductase, cytochrome b subunit	0.0359570338896	0.0223185373499	0.00572062889409	0.00572062889409	0.0136384965397	0.00446797799992	0.0228090150796	61.0523	57.8856	168.886	111.795	110.961	160.077	166.942	198.705	192.703	85.9561	179.079	143.608	86.1849	74.8325	76.3149	66.3998	88.1572	173.56	65.5114	67.7229	70.2457	96.6539	95.1526	51.4296
K00243	Not Included in Pathway or Brite	Poorly characterized	Function unknown	K00243; uncharacterized protein	0.0277621304791	0.0203014326715	0.00210255899515	0.00210255899515	0.00746069780753	0.0031026374194	0.0118187581957	67.7816	75.0068	124.995	106.133	107.936	72.2791	97.9315	128.93	118.738	99.218	154.374	111.096	66.1071	89.7373	88.2757	73.821	88.656	58.8139	81.8082	62.8659	85.2132	92.0443	77.6545	56.0326
K00259	Metabolism	Amino acid metabolism	Alanine, aspartate and glutamate metabolism [PATH:ko00250]	ald; alanine dehydrogenase [EC:1.4.1.1]	0.0197604581282	0.00956682773684	0.0401064019432	0.0401064019432	0.0101936303913	0.000529247628879	0.0198580131538	23.2143	18.9746	107.815	57.6117	49.9393	200.342	56.5658	120.797	80.2677	27.2163	85.7662	60.015	23.8466	44.8639	44.8014	28.4761	39.8045	93.8097	33.9702	15.1856	38.2812	22.9712	20.5075	26.367
K00261	Metabolism	Energy metabolism	Nitrogen metabolism [PATH:ko00910]	GLUD1_2, gdhA; glutamate dehydrogenase (NAD(P)+) [EC:1.4.1.3]	0.0233519963219	0.0345681023373	0.00617099234425	0.00617099234425	-0.0112161	-0.0188412	-0.00359098	150.253	152.667	51.1063	93.5604	129.823	57.2985	78.022	44.1062	59.5617	113.316	57.6191	68.9832	155.156	115.715	133.186	167.97	125.532	74.6657	139.239	102.141	130.808	128.782	126.074	172.203
K00263	Metabolism	Amino acid metabolism	Valine, leucine and isoleucine degradation [PATH:ko00280]	E1.4.1.9; leucine dehydrogenase [EC:1.4.1.9]	0.000221378472016	0.000508168497728	0.0105368327931	0.0105368327931	-0.00028679	-0.000499002	-7.45778e-05	1.87196	2.25585	0.104006	0.621043	0.73773	0.6713	0.094718	0.067859	0.10843	1.42824	0.182176	1.74327	2.11683	1.92097	2.50256	2.68449	1.2474	0.063977	1.20732	3.438	0.709696	1.22703	2.39038	3.65524
K00266	Metabolism	Energy metabolism	Nitrogen metabolism [PATH:ko00910]	gltD; glutamate synthase (NADPH) small chain [EC:1.4.1.13]	0.0843209735828	0.0765457101789	0.0206834737994	0.0206834737994	0.00777526340395	0.00133107434171	0.0142194524662	279.325	265.253	359.483	310.027	309.602	304.314	313.363	358.428	344.219	265.897	390.501	332.854	271.501	285.191	321.48	286.853	315.857	305.975	303.869	269.446	278.723	287.206	291.288	257.784
K00275	Metabolism	Metabolism of cofactors and vitamins	Vitamin B6 metabolism [PATH:ko00750]	pdxH, PNPO; pyridoxamine 5'-phosphate oxidase [EC:1.4.3.5]	0.00284387219531	0.00146721251584	0.0319305499014	0.0319305499014	0.00137665967947	0.000134003523539	0.0026193158354	9.02126	12.3317	7.85217	24.8121	2.03734	2.44093	4.63179	10.352	6.43375	16.3556	16.6462	16.4594	5.22413	2.82053	2.26471	3.04997	6.08036	2.38927	6.71937	9.85538	13.5764	0.966155	8.48443	5.52451
K00278	Metabolism	Amino acid metabolism	Alanine, aspartate and glutamate metabolism [PATH:ko00250]	nadB; L-aspartate oxidase [EC:1.4.3.16]	0.0306087715327	0.0253246046213	0.00372606098062	0.00372606098062	0.00528416691143	0.00197315998061	0.00859517384224	86.9788	94.7128	129.321	118.411	111.638	133.848	104.664	135.537	117.866	94.6834	141.523	119.445	95.2581	100.593	91.888	94.5133	105.999	95.4178	93.6	75.0005	103.394	96.9915	110.965	86.4434
K00290	Metabolism	Amino acid metabolism	Lysine biosynthesis [PATH:ko00300]	LYS1; saccharopine dehydrogenase (NAD+, L-lysine forming) [EC:1.5.1.7]	0.0239256779264	0.0160262	0.000988790921825	0.000988790921825	0.00789945238337	0.00371149800197	0.0120874067648	49.1921	65.3491	119.23	82.7174	90.789	99.0757	87.1554	120.993	95.4328	66.1748	126.892	84.4664	49.3868	69.5516	72.1968	47.789	73.3376	65.8083	64.4397	42.1107	73.058	65.3163	59.4815	44.3091
K00330	Metabolism	Energy metabolism	Oxidative phosphorylation [PATH:ko00190]	nuoA; NADH-quinone oxidoreductase subunit A [EC:7.1.1.2]	0.0440281734379	0.0224762316005	0.00238773018971	0.00238773018971	0.0215519418374	0.00897856342252	0.0341253202522	69.1322	61.9684	249.578	128.968	120.46	218.715	167.182	286.978	207.058	102.566	230.252	160.362	55.3182	95.1283	76.4859	49.4708	117.661	137.965	80.4504	71.0041	92.3202	70.8703	125.947	47.636
K00331	Metabolism	Energy metabolism	Oxidative phosphorylation [PATH:ko00190]	nuoB; NADH-quinone oxidoreductase subunit B [EC:7.1.1.2]	0.0229209168001	0.0125074103901	0.00128696971182	0.00128696971182	0.0104135	0.00480302735051	0.0160239854694	52.2341	42.7415	125.99	66.267	79.0332	115.467	80.8959	139.642	99.5402	46.9346	113.509	80.2673	34.2245	58.7557	39.6207	38.9348	66.9695	67.9351	47.7337	33.2568	51.9956	37.8164	58.9727	31.4577
K00333	Metabolism	Energy metabolism	Oxidative phosphorylation [PATH:ko00190]	nuoD; NADH-quinone oxidoreductase subunit D [EC:7.1.1.2]	0.0147064250121	0.00813215321794	0.00364413387212	0.00364413387212	0.0065742717942	0.00250017509492	0.0106483684935	28.1595	20.0951	71.4705	41.0831	51.5732	85.4925	54.4154	91.8161	65.8956	34.0992	73.9429	49.3496	22.014	34.9338	29.154	21.9898	42.9461	49.2866	29.475	24.4498	23.383	29.3556	43.8762	18.1918
K00334	Metabolism	Energy metabolism	Oxidative phosphorylation [PATH:ko00190]	nuoE; NADH-quinone oxidoreductase subunit E [EC:7.1.1.2]	0.0268608	0.043136	0.000457133357272	0.000457133357272	-0.0162752	-0.0243967	-0.00815362	175.857	173.133	60.3973	100.571	120.254	86.5513	105.999	55.7685	81.9832	117.555	53.4072	83.7169	135.543	149.192	149.401	180.956	169.471	100.523	206.729	151.021	190.477	167.312	151.528	208.493
K00335	Metabolism	Energy metabolism	Oxidative phosphorylation [PATH:ko00190]	nuoF; NADH-quinone oxidoreductase subunit F [EC:7.1.1.2]	0.0187221597706	0.0287507471709	0.00156436774121	0.00156436774121	-0.0100286	-0.0156141	-0.00444308	143.847	110.295	46.618	74.3783	87.6922	56.2864	70.9851	39.4327	52.525	76.5415	33.8191	56.2751	96.3966	89.9656	105.177	120.439	120.458	75.8232	123.572	109.797	113.448	108.982	109.308	133.831
K00336	Metabolism	Energy metabolism	Oxidative phosphorylation [PATH:ko00190]	nuoG; NADH-quinone oxidoreductase subunit G [EC:7.1.1.2]	0.0213771	0.0306759760857	0.0021763998608	0.0021763998608	-0.00929886	-0.0148336	-0.00376408	135.009	108.19	52.2545	88.3611	101.406	64.6388	77.0245	71.3981	63.9829	101.731	38.883	65.1485	125.73	101.88	98.708	124.139	133.976	79.8969	127.15	103.883	116.341	103.77	110.205	169.733
K00337	Metabolism	Energy metabolism	Oxidative phosphorylation [PATH:ko00190]	nuoH; NADH-quinone oxidoreductase subunit H [EC:7.1.1.2]	0.0180897871276	0.0100409972048	0.00280044072823	0.00280044072823	0.00804878992276	0.00326761483712	0.0128299650084	37.2821	27.9958	99.4504	56.6445	52.7662	97.3936	64.299	107.845	80.0819	41.0829	97.9384	59.3574	27.0003	44.0847	37.0724	26.4727	50.1183	57.651	36.8513	32.391	40.9143	32.5861	47.3703	23.1041
K00338	Metabolism	Energy metabolism	Oxidative phosphorylation [PATH:ko00190]	nuoI; NADH-quinone oxidoreductase subunit I [EC:7.1.1.2]	0.0268367067429	0.0136637907294	0.00262066427452	0.00262066427452	0.0131729160134	0.00541953933756	0.0209262926893	47.1682	37.294	150.529	76.8553	79.6726	126.93	90.8958	166.057	127.834	55.9374	167.285	95.9833	36.8296	58.6023	48.4137	30.0243	72.1746	76.8428	46.1726	46.95	66.1512	38.8978	72.0074	27.2358
K00339	Metabolism	Energy metabolism	Oxidative phosphorylation [PATH:ko00190]	nuoJ; NADH-quinone oxidoreductase subunit J [EC:7.1.1.2]	0.0267625408228	0.0135263325419	0.00232897132798	0.00232897132798	0.0132362082809	0.00561117392091	0.0208612	42.6077	38.4863	156.585	76.5705	73.143	132.892	106.079	160.708	129.751	54.9641	152.086	94.5946	35.587	61.3575	50.6014	38.4389	64.7718	76.4471	47.0756	43.8585	62.0917	39.5228	67.1494	26.8638
K00340	Metabolism	Energy metabolism	Oxidative phosphorylation [PATH:ko00190]	nuoK; NADH-quinone oxidoreductase subunit K [EC:7.1.1.2]	0.0460261442653	0.0239155014219	0.00244699911177	0.00244699911177	0.0221106428434	0.00917927815318	0.0350420075335	79.016	77.3358	247.546	117.895	145.846	255.623	161.864	297.051	210.675	101.562	225.7	169.816	58.8582	102.735	76.0069	61.5483	131.086	144.166	92.69	65.9639	94.3052	73.9797	126.51	57.7915
K00341	Metabolism	Energy metabolism	Oxidative phosphorylation [PATH:ko00190]	nuoL; NADH-quinone oxidoreductase subunit L [EC:7.1.1.2]	0.0156396451359	0.00830597364547	0.00202985	0.00202985	0.00733367149043	0.00315726607749	0.0115100769034	33.7796	25.26	83.0135	46.5209	45.4881	86.4832	55.6906	93.1387	67.8968	34.1176	87.1605	52.0541	22.5422	37.865	26.5315	20.6518	42.7986	48.5888	28.5515	23.3656	35.8758	29.2601	40.1472	20.7297
K00342	Metabolism	Energy metabolism	Oxidative phosphorylation [PATH:ko00190]	nuoM; NADH-quinone oxidoreductase subunit M [EC:7.1.1.2]	0.0160280724586	0.00856161893042	0.00294057049543	0.00294057049543	0.00746645352816	0.00298274631473	0.0119501607416	29.3699	24.2515	85.7048	46.0594	47.4583	85.8568	56.8024	95.6179	73.3057	33.0591	92.5069	58.6935	21.4306	38.2468	28.3008	19.178	48.0086	51.3376	28.8527	23.7816	37.0309	25.5371	42.0995	24.8635
K00343	Metabolism	Energy metabolism	Oxidative phosphorylation [PATH:ko00190]	nuoN; NADH-quinone oxidoreductase subunit N [EC:7.1.1.2]	0.0167420937243	0.00861080675054	0.00223255667461	0.00223255667461	0.00813128697373	0.00341969318005	0.0128428807674	32.9727	26.4517	91.0483	50.0718	47.7876	94.0627	58.5809	102.538	74.6837	34.9141	90.674	56.9395	24.3042	38.8776	28.8479	19.5421	45.8487	54.1027	27.7336	24.9862	38.3963	23.5151	45.1776	19.5083
K00346	Not Included in Pathway or Brite	Unclassified: metabolism	Enzymes with EC numbers	nqrA; Na+-transporting NADH:ubiquinone oxidoreductase subunit A [EC:7.2.1.1]	0.0224866800705	0.0148348965941	0.0150284	0.0150284	0.00765178347633	0.00163867731295	0.0136648896397	35.0041	41.7932	92.957	85.3866	65.2679	114.397	109.964	117.362	118.411	60.9207	93.3018	86.8323	62.7169	44.4269	55.8756	40.0434	51.8695	129.048	46.6659	42.5405	46.8787	63.5387	52.908	35.8644
K00348	Not Included in Pathway or Brite	Unclassified: metabolism	Enzymes with EC numbers	nqrC; Na+-transporting NADH:ubiquinone oxidoreductase subunit C [EC:7.2.1.1]	0.0284335342077	0.0181586047272	0.00852626749612	0.00852626749612	0.0102749294805	0.00291837867623	0.0176314802848	43.7945	50.9191	127.587	102.538	78.6767	131.462	129.713	158.952	146.877	74.1026	138.031	111.205	68.856	56.5561	62.8208	51.3333	64.2648	149.678	58.1514	51.3924	63.1511	85.3854	65.0547	46.4365
K00349	Not Included in Pathway or Brite	Unclassified: metabolism	Enzymes with EC numbers	nqrD; Na+-transporting NADH:ubiquinone oxidoreductase subunit D [EC:7.2.1.1]	0.0311276095137	0.0198879	0.00668488102708	0.00668488102708	0.0112397416027	0.00347500290727	0.0190044802981	45.6673	57.8424	139.362	117.047	91.7274	139.757	151.943	162.263	159.608	81.6908	146.336	123.255	74.9905	62.948	68.6063	59.3127	65.8713	164.705	69.361	60.8242	67.3841	83.9878	73.5239	50.0773
K00350	Not Included in Pathway or Brite	Unclassified: metabolism	Enzymes with EC numbers	nqrE; Na+-transporting NADH:ubiquinone oxidoreductase subunit E [EC:7.2.1.1]	0.0307546631463	0.0198377376576	0.00840079404576	0.00840079404576	0.0109169254887	0.00311141151272	0.0187224394647	45.5137	61.7517	123.983	115.945	88.1578	140.131	145.754	167.301	169.778	81.521	137.458	122.232	73.49	62.2728	72.9381	58.3138	70.9951	163.675	60.787	58.6756	68.6868	90.3824	73.5654	45.3677
K00351	Not Included in Pathway or Brite	Unclassified: metabolism	Enzymes with EC numbers	nqrF; Na+-transporting NADH:ubiquinone oxidoreductase subunit F [EC:7.2.1.1]	0.0245467143556	0.0171850603011	0.017068	0.017068	0.00736165405445	0.00144703756764	0.0132762705413	38.4557	66.2426	99.1106	86.5507	67.0173	114.347	118.035	124.659	123.162	62.8009	100.718	114.327	57.3172	55.0966	73.2597	61.7222	53.7427	130.742	52.1523	48.5033	59.0138	63.0616	88.9512	35.8152
K00384	Metabolism	Metabolism of other amino acids	Selenocompound metabolism [PATH:ko00450]	trxB, TRR; thioredoxin reductase (NADPH) [EC:1.8.1.9]	0.0878379	0.0933145734769	0.0441986072955	0.0441986072955	-0.00547664	-0.010797	-0.000156279	371.715	337.528	374.303	349.162	342.191	255.516	357.867	300.49	326.596	298.522	357.298	324.633	356.576	334.649	359.927	355.857	356.929	339.445	324.97	372.703	372.392	308.947	360.918	397.34
K00395	Metabolism	Energy metabolism	Sulfur metabolism [PATH:ko00920]	aprB; adenylylsulfate reductase, subunit B [EC:1.8.99.2]	0.00816129222339	0.00449735748151	0.0129718812192	0.0129718812192	0.00366393474188	0.000853703757931	0.00647416572583	29.0072	46.3523	40.6374	26.6354	30.9488	26.2888	18.9756	26.4101	31.3994	11.8135	58.9907	24.7831	21.4924	51.5456	9.47325	16.3801	28.7682	10.8655	12.7699	15.0166	15.0397	8.25577	9.12428	4.86045
K00425	Metabolism	Energy metabolism	Oxidative phosphorylation [PATH:ko00190]	cydA; cytochrome bd ubiquinol oxidase subunit I [EC:7.1.1.7]	0.0146879772918	0.0072547667805	0.00308738169678	0.00308738169678	0.00743321051135	0.00292734912769	0.0119391	19.7132	15.6837	74.0861	43.5015	38.8201	75.4536	57.8518	99.247	79.5204	33.3582	72.8582	58.3904	20.3468	34.5632	22.1878	14.2286	34.5942	53.9014	20.4155	22.2743	29.273	36.8381	22.387	17.6413
K00426	Metabolism	Energy metabolism	Oxidative phosphorylation [PATH:ko00190]	cydB; cytochrome bd ubiquinol oxidase subunit II [EC:7.1.1.7]	0.0157528317837	0.00832394532568	0.00524421596018	0.00524421596018	0.00742888645799	0.00257607338066	0.0122816995353	20.8051	18.0762	82.0541	47.546	37.0676	79.7446	64.1402	106.13	85.7482	35.0008	77.3034	63.633	23.3662	36.0114	25.1609	15.339	36.7411	58.1171	21.5131	27.0354	31.6216	41.6834	39.0891	21.8125
K00474	Metabolism	Amino acid metabolism	Lysine degradation [PATH:ko00310]	TMLHE; trimethyllysine dioxygenase [EC:1.14.11.8]	4.07283077245e-05	0.000132986695744	0.048574	0.048574	-9.22584e-05	-0.000183864	-6.52833e-07	0	0.265768	0	0.392963	0.650682	0	0	0	0	0.495986	0	0	0.13604	0.613632	0.391497	0.137097	0.756392	0	1.59567	0.127853	0.264704	1.20398	0.79274	0
K00521	Not Included in Pathway or Brite	Unclassified: metabolism	Enzymes with EC numbers	E1.16.1.7; ferric-chelate reductase [EC:1.16.1.7]	4.84708912265e-05	0.000160637350512	0.0268457077593	0.0268457077593	-0.000112166	-0.00020965	-1.46827e-05	0.047596	0.705971	0	0.158373	0.148201	0	0.133348	0	0	0.446286	0	0.511298	0.033729	0.014541	0.242284	1.49193	1.28183	0	1.13325	0.989457	0.158926	0.517523	1.09781	0.378077
K00525	Metabolism	Nucleotide metabolism	Purine metabolism [PATH:ko00230]	E1.17.4.1A, nrdA, nrdE; ribonucleoside-diphosphate reductase alpha chain [EC:1.17.4.1]	0.0265040386783	0.0166202950469	0.00196122685331	0.00196122685331	0.00988374363142	0.00419352	0.0155739624098	44.6659	62.4369	122.466	84.3934	103.416	125.008	92.0258	128.912	102.756	72.5369	156.514	107.237	52.8611	53.8387	58.311	71.0612	62.1986	85.255	58.8131	30.5449	93.518	63.7819	55.0237	69.2049
K00528	Metabolism	Not included in regular maps	Global maps only	fpr; ferredoxin/flavodoxin---NADP+ reductase [EC:1.18.1.2 1.19.1.1]	0.0315868	0.0411675852906	0.00393115125156	0.00393115125156	-0.00958078	-0.0157247	-0.00343682	167.109	147.758	94.2726	121.909	143.63	143.358	99.0026	103.606	117.865	126.583	66.2906	96.0177	186.639	129.384	130.979	167.741	141.603	200.537	165.056	142.994	125.053	155.855	151.492	172.904
K00533	Not Included in Pathway or Brite	Unclassified: metabolism	Enzymes with EC numbers	E1.12.7.2L; ferredoxin hydrogenase large subunit [EC:1.12.7.2]	0.0114738108436	0.0163738777263	0.0145697	0.0145697	-0.00490007	-0.00870336	-0.00109678	80.6077	67.2375	18.8889	49.774	61.8259	37.4762	44.0816	20.3642	37.1322	55.5382	15.5298	30.2222	60.4892	64.8323	51.8921	73.1445	67.5537	52.9262	87.2746	51.879	46.8176	54.7204	60.1926	72.2563
K00537	Not Included in Pathway or Brite	Unclassified: metabolism	Enzymes with EC numbers	arsC; arsenate reductase (glutaredoxin) [EC:1.20.4.1]	0.0509311165246	0.0699573893209	0.00154884040111	0.00154884040111	-0.0190263	-0.0298594	-0.00819314	277.737	284.127	138.422	180.226	217.327	173.761	225.273	134.142	169.222	220.576	118.039	165.998	232.247	307.805	229.925	286.246	265.104	199.607	318.015	270.142	255.343	271.548	219.502	322.124
K00549	Metabolism	Amino acid metabolism	Cysteine and methionine metabolism [PATH:ko00270]	metE; 5-methyltetrahydropteroyltriglutamate--homocysteine methyltransferase [EC:2.1.1.14]	0.0133928722431	0.00593404137127	0.00254808120583	0.00254808120583	0.00745883087187	0.00310313363476	0.0118145	27.5911	32.4897	76.3355	62.6497	24.2855	40.5464	36.3063	69.0593	35.5093	29.8921	109.852	67.0413	7.91688	36.645	23.0031	23.5493	19.458	22.1793	26.0731	25.0277	37.5686	20.6916	13.0005	13.6892
K00566	Genetic Information Processing	Folding, sorting and degradation	Sulfur relay system [PATH:ko04122]	mnmA, trmU; tRNA-uridine 2-sulfurtransferase [EC:2.8.1.13]	0.0735921007249	0.0781188898947	0.0196111626295	0.0196111626295	-0.00452679	-0.00822123	-0.00083235	313.538	283.034	266.506	280.477	312.242	257.868	299.694	306.696	276.392	243.098	267.447	237.77	290.974	274.553	306.837	300.699	302.44	281.942	290.953	302.492	298.454	281.969	304.67	313.292
K00567	Brite Hierarchies	Protein families: genetic information processing	DNA repair and recombination proteins [BR:ko03400]	ogt, MGMT; methylated-DNA-[protein]-cysteine S-methyltransferase [EC:2.1.1.63]	0.0645514264536	0.0496151979144	0.00295641185377	0.00295641185377	0.0149362285392	0.00571385598775	0.0241586010907	208.317	179.621	240.726	242.719	155.768	237.587	285.476	314.891	285.138	229.911	319.605	236.832	184.247	154.186	189.145	171.287	213.23	244.949	206.741	177.323	193.623	140.324	241.533	137.501
K00575	Environmental Information Processing	Signal transduction	Two-component system [PATH:ko02020]	cheR; chemotaxis protein methyltransferase CheR [EC:2.1.1.80]	0.0149117	0.0226665816655	0.0340651	0.0340651	-0.00775493	-0.0148701	-0.000639731	112.296	80.401	21.9504	82.7123	101.113	15.9349	61.3575	15.6286	28.0086	61.555	24.723	72.275	105.836	67.2309	79.8312	128.569	81.8841	17.1118	99.8927	89.3903	71.4122	87.374	73.6902	129.351
K00588	Metabolism	Biosynthesis of other secondary metabolites	Phenylpropanoid biosynthesis [PATH:ko00940]	E2.1.1.104; caffeoyl-CoA O-methyltransferase [EC:2.1.1.104]	0.0397624341052	0.0282122	0.0154826649025	0.0154826649025	0.0115501858253	0.00247121535748	0.0206291562931	68.5106	78.0267	199.392	133.833	115.721	177.274	185.299	214.289	195.321	104.557	188.77	148.333	113.809	93.6416	101.556	83.3438	101.448	192.129	89.7568	106.467	91.2029	114.668	108.344	83.7368
K00598	Not Included in Pathway or Brite	Unclassified: metabolism	Enzymes with EC numbers	tam; trans-aconitate 2-methyltransferase [EC:2.1.1.144]	0.000902771362442	0.00169428011564	0.0152848	0.0152848	-0.000791509	-0.00141523	-0.000167792	6.94771	4.71408	0.930556	3.51729	3.56359	1.51798	8.39978	0.713633	3.02076	1.29854	0.539368	6.18109	5.52947	4.38038	8.05859	12.4968	3.70186	9.02526	9.18053	4.02753	3.8879	3.5639	8.93028	4.14419
K00600	Metabolism	Carbohydrate metabolism	Glyoxylate and dicarboxylate metabolism [PATH:ko00630]	glyA, SHMT; glycine hydroxymethyltransferase [EC:2.1.2.1]	0.0499907331555	0.0548101899776	0.0128955405849	0.0128955405849	-0.00481946	-0.00850444	-0.00113447	183.684	209.499	159.819	196.203	192.036	179.441	219.246	185.459	212.259	180.966	160.716	189.38	196.824	186.43	203.065	233.74	217.517	220.919	200.406	209.143	195.97	191.5	231.127	203.902
K00602	Metabolism	Nucleotide metabolism	Purine metabolism [PATH:ko00230]	purH; phosphoribosylaminoimidazolecarboxamide formyltransferase / IMP cyclohydrolase [EC:2.1.2.3 3.5.4.10]	0.0656938674599	0.0565263830175	0.0123888401333	0.0123888401333	0.00916748444234	0.00225141569383	0.0160835531909	210.746	191.865	263.347	248.746	217.181	202.547	266.325	274.964	294.565	207.893	332.984	281.09	220.526	205.029	234.38	220.354	242.713	182.525	220.597	181.125	229.915	213.078	189.027	227.963
K00606	Metabolism	Metabolism of cofactors and vitamins	Pantothenate and CoA biosynthesis [PATH:ko00770]	panB; 3-methyl-2-oxobutanoate hydroxymethyltransferase [EC:2.1.2.11]	0.0279751159096	0.0185821851403	9.26271682573e-05	9.26271682573e-05	0.00939293076925	0.00554062800879	0.0132452335297	72.8184	76.3517	130.632	118.971	89.2688	117.26	91.1675	128.462	112.196	84.121	133.565	115.88	62.8736	80.468	71.3607	63.1712	79.5778	72.623	74.8157	55.8198	84.2765	66.57	79.5084	52.3233
K00611	Metabolism	Amino acid metabolism	Arginine biosynthesis [PATH:ko00220]	OTC, argF, argI; ornithine carbamoyltransferase [EC:2.1.3.3]	0.0310435729594	0.0396571	0.0280955816769	0.0280955816769	-0.0086135	-0.0161952	-0.00103175	154.202	180.229	88.1665	151.843	157.38	63.1336	114.802	77.593	84.3811	141.292	75.8545	118.685	143.939	147.596	148.279	187.268	148.102	80.9745	171.035	171.172	156.942	138.888	143.477	164.963
K00615	Metabolism	Carbohydrate metabolism	Pentose phosphate pathway [PATH:ko00030]	E2.2.1.1, tktA, tktB; transketolase [EC:2.2.1.1]	0.117853	0.128631	0.0206944612629	0.0206944612629	-0.0107777	-0.0197347	-0.0018207	490.864	484.1	364.88	456.838	466.442	408.63	504.439	416.266	424.305	438.184	407.215	484.3	438.796	477.171	478.215	512.818	488.564	543.68	454.032	500.935	467.784	499.822	441.946	538.226
K00619	Metabolism	Amino acid metabolism	Arginine biosynthesis [PATH:ko00220]	argA; amino-acid N-acetyltransferase [EC:2.3.1.1]	0.0025213848778	0.00514429894215	0.0155795806661	0.0155795806661	-0.00262291	-0.00469488	-0.000550949	13.0616	23.6355	3.66372	18.1134	22.334	1.09447	10.917	2.17388	3.43689	7.71838	1.91515	6.69668	13.2916	13.063	14.4898	15.6115	20.8189	1.41075	30.4155	16.2569	29.0963	31.353	36.5918	11.5409
K00620	Metabolism	Amino acid metabolism	Arginine biosynthesis [PATH:ko00220]	argJ; glutamate N-acetyltransferase / amino-acid N-acetyltransferase [EC:2.3.1.35 2.3.1.1]	0.0172320981482	0.0231920809398	0.00495908505171	0.00495908505171	-0.00595998	-0.00989745	-0.00202251	86.9415	91.2478	38.4117	78.5816	88.3745	50.8651	68.992	33.9425	58.8278	76.6127	49.1904	58.2948	97.8221	82.8163	74.9774	104.193	84.3127	62.464	106.481	81.5304	88.7329	81.405	76.0436	113.435
K00627	Metabolism	Carbohydrate metabolism	Glycolysis / Gluconeogenesis [PATH:ko00010]	DLAT, aceF, pdhC; pyruvate dehydrogenase E2 component (dihydrolipoamide acetyltransferase) [EC:2.3.1.12]	0.00408261711834	0.00638317462252	0.00865323812986	0.00865323812986	-0.00230056	-0.00395195	-0.000649161	29.802	23.8601	7.14353	16.8895	23.3654	2.18602	20.1037	8.48385	13.8815	16.6593	5.92585	17.8652	23.137	19.804	26.9027	26.7552	16.0798	16.0985	22.6815	35.7238	21.811	27.7235	18.5383	34.9235
K00639	Metabolism	Amino acid metabolism	Glycine, serine and threonine metabolism [PATH:ko00260]	kbl, GCAT; glycine C-acetyltransferase [EC:2.3.1.29]	0.0414636588308	0.0283940677965	0.00948512435464	0.00948512435464	0.0130695910343	0.00356940196233	0.0225697801063	89.7084	83.7629	156.294	132.146	132.093	202.735	246.15	212.865	189.286	124.446	158.053	155.203	110.823	94.2515	105.321	89.093	117.316	206.403	80.1433	84.9194	85.6985	115.25	112.975	85.9953
K00640	Metabolism	Energy metabolism	Sulfur metabolism [PATH:ko00920]	cysE; serine O-acetyltransferase [EC:2.3.1.30]	0.0910283989476	0.0757115066312	0.00778987580953	0.00778987580953	0.0153168923164	0.00452407390993	0.0261097107229	287.901	273.87	375.44	384.326	295.225	276.164	307.109	397.523	438.696	307.636	355.997	443.045	249.268	297.899	282.096	266.039	337.411	361.513	277.91	276.689	314.582	251.719	231.132	291.104
K00648	Metabolism	Lipid metabolism	Fatty acid biosynthesis [PATH:ko00061]	fabH; 3-oxoacyl-[acyl-carrier-protein] synthase III [EC:2.3.1.180]	0.0499296210771	0.0394078234175	0.00190676774865	0.00190676774865	0.0105217976596	0.00438872725211	0.0166549	126.673	145.009	206.53	199.545	149.788	168.723	223.591	215.119	226.924	187.708	204.43	214.954	156.95	154.462	132.671	145.331	171.686	163.047	139.615	109.935	175.38	158.602	168.268	113.173
K00652	Metabolism	Metabolism of cofactors and vitamins	Biotin metabolism [PATH:ko00780]	bioF; 8-amino-7-oxononanoate synthase [EC:2.3.1.47]	0.0293273075578	0.0178279	0.00435035699554	0.00435035699554	0.0114994160338	0.0040241453936	0.0189747	63.0645	61.9298	140.029	104.038	79.8841	159.344	97.8963	171.91	133.397	74.6853	127.921	116.768	48.4107	74.5984	58.483	40.4156	78.1626	143.03	52.6228	72.0687	69.4585	54.1372	82.3323	34.9697
K00655	Metabolism	Lipid metabolism	Glycerolipid metabolism [PATH:ko00561]	plsC; 1-acyl-sn-glycerol-3-phosphate acyltransferase [EC:2.3.1.51]	0.0930827285933	0.107664	0.00102970555063	0.00102970555063	-0.0145808	-0.0225022	-0.0066594	400.209	410.21	360.299	344.668	415.541	289.332	329.66	377.514	346.245	341.308	320.712	292.065	411.165	391.325	419.255	435.523	426.752	328.315	420.69	404.506	401.756	375.008	440.997	437.485
K00656	Metabolism	Carbohydrate metabolism	Pyruvate metabolism [PATH:ko00620]	E2.3.1.54, pflD; formate C-acetyltransferase [EC:2.3.1.54]	0.0539065025253	0.0648677841091	0.0029667391779	0.0029667391779	-0.0109613	-0.0177251	-0.00419745	264.231	234.829	180.986	211.297	261.696	173.276	199.289	177.501	158.224	204.37	190.927	188.452	256.007	226.804	260.326	236.973	254.5	192.446	240.116	242.578	249.828	225.657	256.181	307.25
K00657	Metabolism	Amino acid metabolism	Arginine and proline metabolism [PATH:ko00330]	speG, SAT; diamine N-acetyltransferase [EC:2.3.1.57]	0.0400238694061	0.0333830767368	0.0384100085769	0.0384100085769	0.00664079266929	0.000387891467162	0.0128936938714	113.379	145.275	172.677	141.399	123.858	105.039	138.819	204.959	164.766	143.227	202.638	166.332	133.047	149.532	150.135	125.861	134.039	78.0762	112.102	96.5971	129.683	171.507	133.989	100.028
K00666	Brite Hierarchies	Protein families: metabolism	Lipid biosynthesis proteins [BR:ko01004]	K00666; fatty-acyl-CoA synthase [EC:6.2.1.-]	0.0078210644426	0.0139021174326	0.0022042766148	0.0022042766148	-0.00608105	-0.00972085	-0.00244126	68.3154	47.9102	15.2543	22.9884	43.9799	7.42306	28.8906	21.0535	16.5375	25.3665	22.06	36.9293	62.8752	40.7783	62.5823	73.8088	40.9169	19.9967	52.0599	51.2431	36.3434	61.056	55.0405	75.5231
K00677	Metabolism	Glycan biosynthesis and metabolism	Lipopolysaccharide biosynthesis [PATH:ko00540]	lpxA; UDP-N-acetylglucosamine acyltransferase [EC:2.3.1.129]	0.0449679679774	0.0254992382671	0.00175165151423	0.00175165151423	0.0194687297104	0.0083892806657	0.0305481787551	71.3423	79.6432	232.534	159.092	115.318	217.196	198.214	226.368	226.659	111.987	232.308	174.445	80.6922	93.45	87.9606	69.9498	96.0866	184.808	83.091	82.381	111.943	105.804	105.557	54.463
K00690	Metabolism	Carbohydrate metabolism	Starch and sucrose metabolism [PATH:ko00500]	E2.4.1.7; sucrose phosphorylase [EC:2.4.1.7]	0.00411787062726	0.00293284868247	0.0467876	0.0467876	0.00118502194479	1.84196562947e-05	0.00235162423328	11.1638	12.2457	18.137	13.449	8.34365	21.307	19.5663	14.7915	16.3654	12.688	25.1375	13.4708	6.26702	23.7691	8.77953	5.73521	8.16098	15.1869	6.31315	17.9353	8.63445	10.8695	12.3097	8.97401
K00691	Metabolism	Carbohydrate metabolism	Starch and sucrose metabolism [PATH:ko00500]	mapA; maltose phosphorylase [EC:2.4.1.8]	0.0230854650459	0.0162455623756	0.0252262802866	0.0252262802866	0.00683990267033	0.000933957511372	0.0127458478293	35.6768	44.1209	98.4589	79.241	78.6978	110.857	115.091	119.618	115.233	60.0019	100.958	91.277	61.523	51.8306	66.8346	47.2819	58.8344	131.706	46.025	47.5163	50.2466	72.3386	62.3429	39.8805
K00693	Metabolism	Carbohydrate metabolism	Starch and sucrose metabolism [PATH:ko00500]	GYS; glycogen synthase [EC:2.4.1.11]	0.0167279002044	0.00853633839545	0.00145918601704	0.00145918601704	0.00819156180896	0.00373241864306	0.0126507049749	27.1318	24.6522	91.2621	50.6748	45.5813	84.6006	65.3864	97.663	78.8033	38.2043	89.9448	66.7584	24.1946	38.5845	41.1459	21.1406	41.2471	48.3297	31.4098	18.5744	35.8903	34.4774	31.6393	20.1477
K00705	Metabolism	Carbohydrate metabolism	Starch and sucrose metabolism [PATH:ko00500]	malQ; 4-alpha-glucanotransferase [EC:2.4.1.25]	0.0735612557982	0.0827144	0.00681362257208	0.00681362257208	-0.00915319	-0.0155095	-0.00279691	308.81	292.684	222.653	299.068	281.524	263.82	297.936	250.421	324.178	277.558	242.672	276.804	312.22	312.45	308.736	350.078	319.065	356.901	314.232	288.089	288.021	281.8	276.953	348.038
K00721	Metabolism	Glycan biosynthesis and metabolism	N-Glycan biosynthesis [PATH:ko00510]	DPM1; dolichol-phosphate mannosyltransferase [EC:2.4.1.83]	0.0441652120795	0.0345327300617	0.0448924172547	0.0448924172547	0.0096324820178	0.000241562037302	0.0190234019983	112.79	113.878	187.265	135.461	156.077	244.408	181.62	218.799	179.623	103.975	212.124	156.873	126.758	138.325	143.134	106.313	132.644	221.049	118.017	111.529	109.182	111.566	160.345	87.7691
K00737	Metabolism	Glycan biosynthesis and metabolism	N-Glycan biosynthesis [PATH:ko00510]	MGAT3; beta-1,4-mannosyl-glycoprotein beta-1,4-N-acetylglucosaminyltransferase [EC:2.4.1.144]	0.000536776024654	0.00134316641028	0.0223923373257	0.0223923373257	-0.00080639	-0.00148329	-0.000129492	4.63495	2.28161	0.112889	4.10147	5.16877	0.05524	1.89004	0.342594	0.222186	3.60451	0	1.89221	7.21184	1.84986	12.9949	3.09455	3.26191	0.095821	3.72514	5.78031	9.87564	7.06339	2.50279	3.43245
K00748	Metabolism	Glycan biosynthesis and metabolism	Lipopolysaccharide biosynthesis [PATH:ko00540]	lpxB; lipid-A-disaccharide synthase [EC:2.4.1.182]	0.0279637405891	0.0202495699999	0.00682320606988	0.00682320606988	0.00771417058918	0.00235729449339	0.013071	65.2998	65.121	116.125	104.423	87.0258	122.546	128.185	138.55	128.325	76.5692	122.321	117.065	70.9217	59.3402	82.1282	58.4173	73.4356	134.21	77.669	60.7106	76.0977	90.4103	87.6119	47.4122
K00756	Metabolism	Nucleotide metabolism	Pyrimidine metabolism [PATH:ko00240]	pdp; pyrimidine-nucleoside phosphorylase [EC:2.4.2.2]	0.0328741706117	0.0444936817679	0.00395427057535	0.00395427057535	-0.0116195	-0.019044	-0.00419505	194.965	196.981	101.984	122.48	135.531	133.818	113.439	91.4821	102.73	120.795	97.7418	76.1539	133.628	160.173	199.753	175.611	197.342	111.252	182.464	182.628	159.23	150.564	182.672	186.988
K00758	Metabolism	Nucleotide metabolism	Pyrimidine metabolism [PATH:ko00240]	deoA, TYMP; thymidine phosphorylase [EC:2.4.2.4]	0.0232898780429	0.0317892556747	0.0104493429894	0.0104493429894	-0.00849938	-0.0147738	-0.00222495	139.83	152.145	57.7464	83.5265	93.6635	100.686	74.8789	55.3768	72.0577	90.8066	73.2326	58.2736	107.305	108.754	146.35	123.198	150.149	70.744	142.399	127.246	108.239	94.6831	139.649	126.576
K00759	Metabolism	Nucleotide metabolism	Purine metabolism [PATH:ko00230]	APRT, apt; adenine phosphoribosyltransferase [EC:2.4.2.7]	0.0763857977923	0.0659237545201	0.00784906002636	0.00784906002636	0.0104620432722	0.0031529185986	0.0177711679458	259.063	241.714	284.923	305.645	209.219	273.963	313.194	334.171	382.785	251.763	313.65	305.866	251.706	260.264	233.827	236.089	241.975	301.236	246.921	248.52	252.764	240.477	252.061	227.262
K00760	Metabolism	Nucleotide metabolism	Purine metabolism [PATH:ko00230]	hprT, hpt, HPRT1; hypoxanthine phosphoribosyltransferase [EC:2.4.2.8]	0.0728397418821	0.0674257137443	0.0365025	0.0365025	0.00541402813786	0.000372173390522	0.0104558828852	240.411	252.496	288.569	283.825	253.608	273.819	311.807	281.895	280.23	247.32	315.197	278.34	270.067	273.792	279.155	264.856	247.698	256.649	269.363	223.89	217.794	253.744	275.469	228.382
K00763	Metabolism	Metabolism of cofactors and vitamins	Nicotinate and nicotinamide metabolism [PATH:ko00760]	pncB, NAPRT1; nicotinate phosphoribosyltransferase [EC:6.3.4.21]	0.0344191079394	0.0423966920909	0.0107181099969	0.0107181099969	-0.00797758	-0.0138657	-0.00208946	167.238	156.039	110.49	132.8	190.324	90.852	160.076	100.412	126.196	129.455	92.7656	107.206	191.763	136.19	144.876	177.34	171.558	168.807	162.114	137.828	130.741	151.929	180.66	173.189
K00766	Metabolism	Amino acid metabolism	Phenylalanine, tyrosine and tryptophan biosynthesis [PATH:ko00400]	trpD; anthranilate phosphoribosyltransferase [EC:2.4.2.18]	0.0259346	0.0186582594664	0.00598558486389	0.00598558486389	0.0072763804066	0.00235335001634	0.0121994107969	76.8576	84.4829	113.94	119.901	76.9103	55.8052	80.2916	94.212	113.211	85.7781	155.113	126.431	52.825	99.7499	79.5471	69.4656	64.8127	50.898	79.8537	69.0998	89.64	78.2172	67.9799	43.877
K00767	Metabolism	Metabolism of cofactors and vitamins	Nicotinate and nicotinamide metabolism [PATH:ko00760]	nadC, QPRT; nicotinate-nucleotide pyrophosphorylase (carboxylating) [EC:2.4.2.19]	0.0333832607874	0.0268167721235	0.000742321386758	0.000742321386758	0.00656648866391	0.00320565812517	0.00992731920264	93.3641	107.184	135.295	129.376	118.856	145.174	118.698	138.087	131.563	109.825	156.302	129.995	102.168	104.974	94.4742	95.8299	116.033	105.789	109.035	86.32	107.921	101.159	107.966	85.9923
K00773	Brite Hierarchies	Protein families: genetic information processing	Transfer RNA biogenesis [BR:ko03016]	tgt, QTRT1; queuine tRNA-ribosyltransferase [EC:2.4.2.29]	0.0646411697149	0.0690742763919	0.0493693843457	0.0493693843457	-0.00443311	-0.00885245	-1.37679e-05	291.751	272.519	239.913	247.496	245.656	227.784	277.229	267.666	247.631	203.872	208.422	209.262	259.928	268.324	238.278	253.403	275.121	274.305	251.561	268.494	261.342	236.738	272.955	277.94
K00782	Not Included in Pathway or Brite	Unclassified: metabolism	Carbohydrate metabolism	lldG; L-lactate dehydrogenase complex protein LldG	0.0134446575657	0.00530091	0.0197640346571	0.0197640346571	0.00814375097972	0.00152041069159	0.0147670912679	12.5561	17.0453	81.7826	44.9282	17.078	17.8266	34.6154	82.1219	93.0695	10.6474	128.488	80.3516	5.64809	36.6409	24.7903	7.09966	18.9256	23.7761	13.6754	26.6624	41.2574	23.2755	9.99475	8.04839
K00784	Genetic Information Processing	Translation	RNA transport [PATH:ko03013]	rnz; ribonuclease Z [EC:3.1.26.11]	0.0596758469693	0.0541588776183	0.0162584479151	0.0162584479151	0.00551696935094	0.00112451323304	0.00990942546884	216.19	205.761	230.263	223.167	222.543	196.438	225.082	261.147	232.011	179.797	281.839	241.626	188.56	211.264	197.614	191.857	214.678	217.869	171.475	213.075	211.234	200.477	244.547	197.841
K00788	Metabolism	Metabolism of cofactors and vitamins	Thiamine metabolism [PATH:ko00730]	thiE; thiamine-phosphate pyrophosphorylase [EC:2.5.1.3]	0.0911912	0.0610271302304	0.00103060409143	0.00103060409143	0.0301640200296	0.0140123680522	0.0463157	183.741	229.914	392.966	374.627	284.962	341.648	423.225	374.239	435.45	249.731	505.762	357.001	227.529	296.251	195.819	183.225	272.255	309.77	260.269	204.996	256.675	179.979	220.295	161.802
K00789	Metabolism	Amino acid metabolism	Cysteine and methionine metabolism [PATH:ko00270]	metK; S-adenosylmethionine synthetase [EC:2.5.1.6]	0.0720325546008	0.0766802038481	0.0153137472014	0.0153137472014	-0.00464765	-0.00827417	-0.00102113	328.978	265.69	265.69	272.875	271.488	245.474	280.935	297.977	264.682	272.91	261.359	243.432	290.172	291.283	291.309	279.249	290.69	288.489	286.183	285.322	300.785	267.804	306.851	305.273
K00790	Metabolism	Carbohydrate metabolism	Amino sugar and nucleotide sugar metabolism [PATH:ko00520]	murA; UDP-N-acetylglucosamine 1-carboxyvinyltransferase [EC:2.5.1.7]	0.0862381061256	0.0980804177643	0.000131368857387	0.000131368857387	-0.0118423	-0.0171498	-0.00653487	378.192	350.72	345.063	338.805	339.379	289.861	304.913	335.512	305.703	292.056	351.766	286.819	404.924	329.305	356.193	365.379	391.003	321.139	378.156	388.238	367.422	392.52	376.824	385.798
K00793	Metabolism	Metabolism of cofactors and vitamins	Riboflavin metabolism [PATH:ko00740]	ribE, RIB5; riboflavin synthase [EC:2.5.1.9]	0.0372850932593	0.0232470174522	0.000209165875181	0.000209165875181	0.0140380758071	0.00785588312261	0.0202202684916	91.2992	100.014	187.165	149.272	104.095	144.209	120.938	177.909	156.548	107.889	200.623	156.089	72.1529	110.15	95.8109	78.6922	103.026	79.2004	98.534	74.7811	102.35	87.341	92.4321	60.2189
K00794	Metabolism	Metabolism of cofactors and vitamins	Riboflavin metabolism [PATH:ko00740]	ribH, RIB4; 6,7-dimethyl-8-ribityllumazine synthase [EC:2.5.1.78]	0.0482808102163	0.0314210009458	0.000116872666003	0.000116872666003	0.0168598092705	0.00989403405265	0.0238255844883	113.326	139.298	235.651	199.04	160.771	184.869	150.499	229.1	199.543	144.43	240.585	197.683	119.94	130.281	112.932	116.189	135.18	98.0243	138.223	94.3634	127.466	130.344	132.862	90.6456
K00796	Metabolism	Metabolism of cofactors and vitamins	Folate biosynthesis [PATH:ko00790]	folP; dihydropteroate synthase [EC:2.5.1.15]	0.0487446	0.0400003477691	0.00294117428936	0.00294117428936	0.00874429340895	0.00332070673025	0.0141678800876	135.561	167.873	164.797	195.517	199.351	196.773	205.831	211.449	218.654	160.266	168.942	187.399	142.1	132.636	121.444	157.148	168.916	210.79	145.338	159.624	134.486	142.921	170.277	131.649
K00798	Metabolism	Metabolism of cofactors and vitamins	Porphyrin and chlorophyll metabolism [PATH:ko00860]	MMAB, pduO; cob(I)alamin adenosyltransferase [EC:2.5.1.17]	0.0218374813624	0.0161260151397	0.0310433473816	0.0310433473816	0.00571146622275	0.000592745805305	0.0108301866402	63.3333	48.3415	77.7955	50.2676	83.7561	126.513	96.9918	113.927	115.31	72.4975	47.964	90.6002	52.701	75.0601	76.9029	55.8841	67.3867	63.1309	64.2793	38.2979	44.6284	77.2673	64.7522	50.8331
K00805	Metabolism	Metabolism of terpenoids and polyketides	Terpenoid backbone biosynthesis [PATH:ko00900]	hepST; heptaprenyl diphosphate synthase [EC:2.5.1.30]	0.0417559816358	0.0596638087164	0.0013427727007	0.0013427727007	-0.0179078	-0.027913	-0.00790268	251.873	216.47	111.732	172.424	212.07	100.49	162.832	83.811	132.084	187.419	128.758	133.846	255.572	243.134	211.803	283.764	220.705	157.496	265.27	215.796	202.349	219.114	185.754	249.479
K00808	Metabolism	Biosynthesis of other secondary metabolites	Tropane, piperidine and pyridine alkaloid biosynthesis [PATH:ko00960]	hss; homospermidine synthase [EC:2.5.1.44]	0.000271230198049	0.00102949596474	0.0302437615682	0.0302437615682	-0.000758266	-0.00143284	-8.36934e-05	4.44502	0.916435	0.386805	1.86931	3.31418	0	0.928278	0	0.092768	0.517173	0	0.012995	3.83931	1.65628	2.40901	5.47458	2.35338	0.719384	0.872382	1.75992	1.01065	8.5383	14.0388	4.29893
K00812	Metabolism	Amino acid metabolism	Alanine, aspartate and glutamate metabolism [PATH:ko00250]	aspB; aspartate aminotransferase [EC:2.6.1.1]	0.0562794339442	0.0427155	0.00379818878387	0.00379818878387	0.0135638932832	0.00502092177047	0.0221068647959	155.724	131.335	238.164	192.532	181.949	245.722	255.34	271.545	252.465	151.618	256.286	226.728	161.48	151.053	170.377	146.364	149.056	224.373	151.379	144.09	181.491	169.071	159.949	129.54
K00830	Metabolism	Carbohydrate metabolism	Glyoxylate and dicarboxylate metabolism [PATH:ko00630]	AGXT; alanine-glyoxylate transaminase / serine-glyoxylate transaminase / serine-pyruvate transaminase [EC:2.6.1.44 2.6.1.45 2.6.1.51]	0.00845136768729	0.00417677426301	0.0229251799958	0.0229251799958	0.00427459342428	0.000666343245322	0.00788284360325	26.0383	17.1213	26.8496	36.095	14.0523	16.7917	70.1883	22.0099	76.0433	22.9854	18.7402	41.1271	13.8915	28.8484	10.2075	9.25673	8.88422	42.5149	14.1585	13.0862	10.9214	23.4374	8.90807	4.47512
K00832	Metabolism	Amino acid metabolism	Cysteine and methionine metabolism [PATH:ko00270]	tyrB; aromatic-amino-acid transaminase [EC:2.6.1.57]	0.00371945827063	0.00206612239498	0.0131059141661	0.0131059141661	0.00165333587565	0.000393583241303	0.00291309	13.2253	12.4713	22.1424	23.3743	4.46337	8.40789	8.35809	7.72551	9.03866	16.4393	18.0817	25.0765	5.77644	7.86943	7.95051	4.24439	7.09033	5.06346	10.6359	13.4358	15.5629	4.26948	8.83853	3.13801
K00833	Metabolism	Metabolism of cofactors and vitamins	Biotin metabolism [PATH:ko00780]	bioA; adenosylmethionine---8-amino-7-oxononanoate aminotransferase [EC:2.6.1.62]	0.0122400123139	0.00782838950328	0.00256255212736	0.00256255212736	0.00441162281061	0.00172438243491	0.0070988631863	29.1456	45.0326	45.6921	60.2771	41.9286	58.4422	45.9697	49.4601	26.4305	48.1749	57.1289	45.3067	21.0317	49.4198	22.981	23.3196	30.4297	46.614	27.4423	37.9913	28.414	12.8761	43.6965	11.0123
K00844	Metabolism	Carbohydrate metabolism	Glycolysis / Gluconeogenesis [PATH:ko00010]	HK; hexokinase [EC:2.7.1.1]	0.00244224386023	0.00525668320853	0.00658274747543	0.00658274747543	-0.00281444	-0.00474875	-0.000880128	23.3452	15.6856	0.733426	15.862	12.1512	1.44518	7.83436	2.21714	6.61454	9.1059	2.60438	13.8159	23.4346	10.3376	20.6511	33.9103	19.6579	2.44929	14.8327	26.0289	13.2471	21.4672	14.0681	39.4917
K00847	Metabolism	Carbohydrate metabolism	Fructose and mannose metabolism [PATH:ko00051]	E2.7.1.4, scrK; fructokinase [EC:2.7.1.4]	0.0647433098695	0.0494802049283	0.00341906670037	0.00341906670037	0.0152631049412	0.00586140907336	0.0246648	156.074	211.783	303.155	251.027	177.421	234.718	234.231	314.82	298.71	177.821	320.455	267.725	162.89	189.477	216.333	181.121	190.989	221.454	215.297	174.537	196.822	176.741	172.217	147.136
K00852	Metabolism	Carbohydrate metabolism	Pentose phosphate pathway [PATH:ko00030]	rbsK, RBKS; ribokinase [EC:2.7.1.15]	0.0324981493998	0.0385649765454	0.0282325807116	0.0282325807116	-0.00606683	-0.0114024	-0.000731249	139.686	165.285	95.6717	161.768	102.518	86.5315	102.165	95.1701	115.524	149.438	112.421	146.938	133.813	126.017	154.427	143.038	144.169	136.924	170.833	162.203	170.028	133.688	128.225	148.455
K00856	Metabolism	Nucleotide metabolism	Purine metabolism [PATH:ko00230]	E2.7.1.20, ADK; adenosine kinase [EC:2.7.1.20]	0.000277404318647	0.000536900576043	0.00789605803492	0.00789605803492	-0.000259496	-0.000443138	-7.58544e-05	2.70747	0.804151	0.345319	0.993313	1.52064	0.51583	1.00586	0.953566	0.233835	1.89321	0.902117	0.682801	1.67834	1.16572	2.32981	2.2305	0.793761	0.972795	2.30497	1.91409	1.52801	3.6383	2.14795	3.6999
K00857	Metabolism	Nucleotide metabolism	Pyrimidine metabolism [PATH:ko00240]	tdk, TK; thymidine kinase [EC:2.7.1.21]	0.0579595788574	0.0488413835525	0.00636580391549	0.00636580391549	0.00911819530489	0.00288640308368	0.0153499875261	170.71	168.289	240.374	193.933	217.614	210.853	254.807	259.56	242.118	244.837	226.355	199.074	171.465	184.776	188.253	171.167	195.575	230.561	168.507	209.037	197.579	178.784	166.647	154.878
K00860	Metabolism	Energy metabolism	Sulfur metabolism [PATH:ko00920]	cysC; adenylylsulfate kinase [EC:2.7.1.25]	0.00616359260444	0.00237288134457	0.00338506023989	0.00338506023989	0.00379071125987	0.00149221239432	0.00608921012542	8.54113	10.3704	10.1305	14.4252	20.2143	25.1201	34.561	37.3427	26.093	48.8004	26.4296	15.1354	9.33016	9.83773	10.8826	5.30027	7.34822	16.5275	14.4353	14.1602	7.78956	3.77708	4.96625	3.17103
K00867	Metabolism	Metabolism of cofactors and vitamins	Pantothenate and CoA biosynthesis [PATH:ko00770]	coaA; type I pantothenate kinase [EC:2.7.1.33]	0.00247252988226	0.00116803836629	0.0491609157162	0.0491609157162	0.00130449151597	5.36320157058e-06	0.00260361983037	8.65031	10.3008	6.31599	24.9637	0.779431	1.8789	2.24431	8.51397	6.6047	13.7153	9.49269	19.0489	2.85968	3.65404	2.45733	0.982158	6.43724	0.434718	5.65236	10.6834	12.2168	0.499086	6.50849	0.866274
K00882	Metabolism	Carbohydrate metabolism	Fructose and mannose metabolism [PATH:ko00051]	fruK; 1-phosphofructokinase [EC:2.7.1.56]	0.0252399564454	0.0305712364776	0.0208756257437	0.0208756257437	-0.00533128	-0.00974576	-0.000916805	130.102	121.036	78.5331	95.1106	121.277	75.0708	91.6569	62.4103	77.0275	122.084	79.5354	87.8884	109.805	109.427	105.95	135.18	126.031	98.2004	138.678	108.139	116.857	104.184	108.593	128.163
K00886	Metabolism	Carbohydrate metabolism	Glycolysis / Gluconeogenesis [PATH:ko00010]	ppgK; polyphosphate glucokinase [EC:2.7.1.63]	0.00049578030308	0.000151041755515	0.0408179481027	0.0408179481027	0.000344738547565	1.66191757827e-05	0.000672857919347	0.804289	0.648164	1.19691	1.16149	0.048665	2.29888	2.76288	3.67888	0.766664	1.3902	7.11	0.766378	0.251726	0.582286	0.143395	1.46522	0.560357	1.9314	0.233079	1.42757	0.232957	0.024965	0	0
K00891	Metabolism	Amino acid metabolism	Phenylalanine, tyrosine and tryptophan biosynthesis [PATH:ko00400]	aroK, aroL; shikimate kinase [EC:2.7.1.71]	0.0795401669389	0.0697010760194	0.0358107821173	0.0358107821173	0.00983909091954	0.000714094712131	0.0189640871269	222.232	249.333	300.171	323.244	277.715	309.139	310.369	311.726	379.294	274.779	328.921	324.314	245.853	268.316	237.683	254.957	261.214	367.611	296.035	272.78	256.965	268.471	226.562	206.241
K00895	Metabolism	Carbohydrate metabolism	Glycolysis / Gluconeogenesis [PATH:ko00010]	pfp, PFP; diphosphate-dependent phosphofructokinase [EC:2.7.1.90]	0.0233786961356	0.0169495883543	0.0215608	0.0215608	0.00642910778134	0.00104007146012	0.0118181441026	43.9939	55.9433	90.8737	77.3258	83.47	113.402	113.031	117.512	120.676	62.684	94.9938	88.0096	64.7365	52.115	64.971	46.626	60.7138	128.509	53.8723	55.4468	57.2209	75.7373	69.9089	38.7037
K00897	Brite Hierarchies	Protein families: signaling and cellular processes	Antimicrobial resistance genes [BR:ko01504]	aphA; kanamycin kinase [EC:2.7.1.95]	0.00332965391734	0.00795719922177	0.00257426155269	0.00257426155269	-0.00462755	-0.00744961	-0.00180548	46.573	25.7545	1.36922	11.2448	19.1003	0.088056	15.7582	1.66757	1.56132	10.3652	5.08258	13.684	45.684	20.0607	39.7973	48.6868	29.1216	6.23067	30.6857	36.95	30.9005	21.5607	17.7631	34.5037
K00898	Brite Hierarchies	Protein families: metabolism	Protein kinases [BR:ko01001]	PDK2_3_4; pyruvate dehydrogenase kinase 2/3/4 [EC:2.7.11.2]	3.0479387396e-05	0.000148537680047	0.0479210826708	0.0479210826708	-0.000118058	-0.000234874	-1.24286e-06	0	0	0	0.806718	0.397794	0	0	0	0.213576	0	0	0	0.670549	0.784863	0.608116	0	0.193839	0	1.37944	0	0.693791	2.15673	0.201293	0
K00899	Metabolism	Amino acid metabolism	Cysteine and methionine metabolism [PATH:ko00270]	mtnK; 5-methylthioribose kinase [EC:2.7.1.100]	0.00019505120293	0.000465808401565	0.0350436908364	0.0350436908364	-0.000270757	-0.000519314	-2.22007e-05	1.58365	0.813911	0.777347	1.34103	0.398676	0.60242	0.571068	0.148436	0.421383	1.10659	0.507772	0.555413	0.536117	0.934989	2.08928	3.51326	0.774081	0.159077	1.45549	1.13933	1.62707	0.469499	4.20323	4.38475
K00903	Brite Hierarchies	Protein families: metabolism	Protein kinases [BR:ko01001]	epsB; protein-tyrosine kinase [EC:2.7.10.2]	0.000874036713799	0.00184247770681	0.0409836110273	0.0409836110273	-0.000968441	-0.00189123	-4.56558e-05	3.94882	6.27809	2.03676	2.20049	4.02098	6.02198	4.52682	2.55977	2.22197	0.65357	0.625844	4.32109	21.0834	1.93802	5.20608	6.81452	4.08225	3.20964	3.9582	9.73838	4.2071	10.321	10.2006	3.12086
K00912	Metabolism	Glycan biosynthesis and metabolism	Lipopolysaccharide biosynthesis [PATH:ko00540]	lpxK; tetraacyldisaccharide 4'-kinase [EC:2.7.1.130]	0.0283121721819	0.0199774943689	0.0113344668147	0.0113344668147	0.00833467781303	0.00209697862683	0.0145723769992	56.2641	59.8523	111.278	105.031	87.1414	131.903	129.861	159.177	142.475	74.5276	120.551	109.771	71.9561	62.8824	78.9527	63.1672	68.1946	142.368	73.1503	66.0427	73.5834	80.1883	77.1982	48.2384
K00917	Metabolism	Carbohydrate metabolism	Galactose metabolism [PATH:ko00052]	lacC; tagatose 6-phosphate kinase [EC:2.7.1.144]	0.00344553575974	0.00609760784381	0.0380935569171	0.0380935569171	-0.00265207	-0.00514458	-0.000159559	37.9226	12.356	4.62586	4.07071	34.9485	6.89563	14.2784	5.26121	2.8736	5.53822	8.0665	20.1751	26.4479	14.4783	22.0701	38.9676	22.8162	11.0326	14.5484	25.0061	9.88621	17.3181	32.2233	43.2799
K00927	Metabolism	Carbohydrate metabolism	Glycolysis / Gluconeogenesis [PATH:ko00010]	PGK, pgk; phosphoglycerate kinase [EC:2.7.2.3]	0.0672184	0.0718645771373	0.0375827203222	0.0375827203222	-0.00464618	-0.00899192	-0.000300449	292.853	265.123	237.816	261.584	268.12	264.983	277.061	271.844	257.048	215.452	220.733	219.821	275.63	246.182	264.674	271.831	282.788	284.816	277.168	269.596	263.268	253.265	273.917	302.254
K00928	Metabolism	Amino acid metabolism	Glycine, serine and threonine metabolism [PATH:ko00260]	lysC; aspartate kinase [EC:2.7.2.4]	0.0595945224365	0.0652974568007	0.0258493910014	0.0258493910014	-0.00570293	-0.0106517	-0.000754185	239.005	236.289	193.604	248.479	217.285	181.688	245.23	200.254	220.836	234.262	252.864	236.483	238.736	240.002	259.589	285.535	293.988	219.585	253.176	227.566	240.975	231.293	236.947	238.769
K00937	Metabolism	Energy metabolism	Oxidative phosphorylation [PATH:ko00190]	ppk; polyphosphate kinase [EC:2.7.4.1]	0.0301213	0.0236984284581	0.0117491387964	0.0117491387964	0.00642287908191	0.00165703669506	0.0111887214688	86.2328	90.5103	82.7996	114.483	90.233	150.293	135.641	131.143	135.42	130.55	128.33	86.6993	106.683	95.3996	81.4838	105.769	84.8093	78.137	90.2944	97.6712	75.7394	73.1117	89.4682	98.4962
K00941	Metabolism	Metabolism of cofactors and vitamins	Thiamine metabolism [PATH:ko00730]	thiD; hydroxymethylpyrimidine/phosphomethylpyrimidine kinase [EC:2.7.1.49 2.7.4.7]	0.054465	0.0371843185709	0.00278984552288	0.00278984552288	0.0172807227621	0.00688333825558	0.0276781072686	122.483	130.428	214.861	221.622	144.909	181.305	275.44	234.778	221.764	156.65	318.924	258.95	131.383	175.364	122.422	119.491	152.22	204.105	153.292	123.135	152.439	114.162	126.317	112.554
K00943	Metabolism	Nucleotide metabolism	Pyrimidine metabolism [PATH:ko00240]	tmk, DTYMK; dTMP kinase [EC:2.7.4.9]	0.0554581403292	0.0687482997704	0.000148658897479	0.000148658897479	-0.0132902	-0.0192322	-0.00734816	240.688	258.298	167.176	240.335	229.034	166.004	213.111	223.559	221.231	190.245	157.617	214.087	283.147	244.688	226.59	234.555	256.149	253.62	257.261	305.02	263.843	251.942	249.062	298.658
K00944	Metabolism	Nucleotide metabolism	Purine metabolism [PATH:ko00230]	AK3; nucleoside-triphosphate--adenylate kinase [EC:2.7.4.10]	9.83966518737e-05	0.000301890355726	0.0111074075842	0.0111074075842	-0.000203494	-0.000354581	-5.24061e-05	0.877261	0.666991	0.437173	0.336625	0.221233	0	0.075097	1.71271	0.097046	0.066768	0.045264	0.035075	1.85047	0.041448	0.798947	0.196148	0.795241	2.00466	0.564102	2.1454	1.89807	0.135848	1.33718	2.00934
K00945	Metabolism	Nucleotide metabolism	Pyrimidine metabolism [PATH:ko00240]	cmk; CMP/dCMP kinase [EC:2.7.4.25]	0.100246	0.108178	0.0231068	0.0231068	-0.00793138	-0.0146509	-0.00121182	403.029	378.888	309.43	419.059	369.484	370.012	449.49	354.112	409.277	339.449	354.63	396.073	400.98	425.21	420.079	394.914	419.233	431.793	415.937	404.322	364.555	419.097	381.525	434.405
K00946	Metabolism	Metabolism of cofactors and vitamins	Thiamine metabolism [PATH:ko00730]	thiL; thiamine-monophosphate kinase [EC:2.7.4.16]	0.0297401525998	0.0216045268835	0.00944382622364	0.00944382622364	0.0081356257163	0.00220309964808	0.0140681517845	62.8044	65.5384	116.863	118.293	102.251	126.129	129.862	150.886	141.365	86.3134	124.788	127.115	105.183	61.0162	79.6334	60.923	83.1411	147.896	74.955	64.8865	72.4255	89.3977	88.445	52.2995
K00947	Not Included in Pathway or Brite	Unclassified: metabolism	Energy metabolism	mosAB; molybdenum storage protein	4.6307449128e-06	4.16468698513e-05	0.0361182324087	0.0361182324087	-3.70161e-05	-7.12231e-05	-2.80916e-06	0.030841	0.177812	0	0	0	0	0	0	0	0	0	0	0	0	0.248546	0.541011	0	0	0.242005	0	0.462414	0.066469	0	0.333531
K00948	Metabolism	Carbohydrate metabolism	Pentose phosphate pathway [PATH:ko00030]	PRPS, prsA; ribose-phosphate pyrophosphokinase [EC:2.7.6.1]	0.0659067271268	0.0712907	0.0416198001583	0.0416198001583	-0.005384	-0.0105338	-0.000234214	252.317	254.835	230.302	270.203	246.894	233.558	266.105	227.355	241.412	298.87	222.832	239.431	280.104	268.485	279.735	271.217	267.174	266.358	267.387	247.508	259.349	266.277	294.211	270.16
K00949	Metabolism	Metabolism of cofactors and vitamins	Thiamine metabolism [PATH:ko00730]	thiN, TPK1, THI80; thiamine pyrophosphokinase [EC:2.7.6.2]	0.0384769	0.0493105188406	0.00150600617838	0.00150600617838	-0.0108336	-0.0170285	-0.00463874	157.791	157.548	105.663	148.55	178.213	130.57	183.24	111.461	161.727	157.076	117.742	134.866	236.067	149.496	167.175	203.189	180.714	217.803	193.279	165.675	136.596	212.778	177.908	199.239
K00950	Metabolism	Metabolism of cofactors and vitamins	Folate biosynthesis [PATH:ko00790]	folK; 2-amino-4-hydroxy-6-hydroxymethyldihydropteridine diphosphokinase [EC:2.7.6.3]	0.108823	0.0769466904557	0.00116290407235	0.00116290407235	0.0318764519277	0.0146726405454	0.0490802633101	261.942	282.428	523.773	419.484	380.619	368.195	399.699	491.746	533.715	282.274	562.077	454.523	244.842	291.567	249.793	273.969	358.453	390.861	259.358	269.353	304.174	282.588	338.327	231.122
K00955	Metabolism	Energy metabolism	Sulfur metabolism [PATH:ko00920]	cysNC; bifunctional enzyme CysN/CysC [EC:2.7.7.4 2.7.1.25]	0.0170325	0.00658418510559	0.0122563489067	0.0122563489067	0.0104483467624	0.00268430290786	0.0182123906169	18.1031	29.9568	158.718	68.7725	31.627	33.9985	64.4956	53.8711	68.8071	34.1732	156.451	61.6935	18.5322	38.1376	26.8683	16.9527	38.4477	22.9402	20.7987	24.4366	55.8162	10.8395	14.4451	10.3656
K00956	Metabolism	Energy metabolism	Sulfur metabolism [PATH:ko00920]	cysN; sulfate adenylyltransferase subunit 1 [EC:2.7.7.4]	0.0160937775498	0.00509414797091	0.0110846050846	0.0110846050846	0.0109996295789	0.00296962117976	0.0190296379781	14.9647	21.12	156.521	64.7958	21.4315	33.3924	61.5422	53.4599	67.3211	29.1049	155.969	58.7675	10.877	30.0473	22.3964	10.3875	31.945	22.1331	13.6359	17.7314	53.0673	5.40179	7.13793	6.08812
K00957	Metabolism	Energy metabolism	Sulfur metabolism [PATH:ko00920]	cysD; sulfate adenylyltransferase subunit 2 [EC:2.7.7.4]	0.0103297177357	0.00659788433466	0.00489741062544	0.00489741062544	0.00373183340103	0.00125782958468	0.00620583721737	19.9432	36.9107	44.6295	27.7436	36.8144	32.8287	46.6026	46.3417	36.6233	34.1998	68.2018	38.7756	19.1815	49.7887	31.6968	18.3307	28.8409	30.9282	22.957	27.4094	26.6334	12.1865	20.1894	10.6402
K00960	Not Included in Pathway or Brite	Unclassified: metabolism	Enzymes with EC numbers	E2.7.7.6; DNA-directed RNA polymerase [EC:2.7.7.6]	0.00135846047944	0.000425414730664	0.00567574499503	0.00567574499503	0.000933045748781	0.000316473305367	0.00154961819219	12.0143	3.58759	2.79683	6.91662	5.94811	0.943609	4.86634	1.12435	3.19299	10.2549	6.71918	3.25465	3.56709	0.47718	1.51201	1.94737	0.508981	4.61076	3.0278	0.770596	2.17048	0.196007	0.174669	0.297589
K00965	Metabolism	Carbohydrate metabolism	Galactose metabolism [PATH:ko00052]	galT, GALT; UDPglucose--hexose-1-phosphate uridylyltransferase [EC:2.7.7.12]	0.0225185	0.0289541518928	0.0114602271187	0.0114602271187	-0.00643565	-0.0112452	-0.0016261	112.928	109.266	53.6583	99.7805	93.957	58.4105	74.012	42.129	109.868	111.858	74.01	80.6377	136.352	109.122	108.957	115.771	103.583	72.9185	124.517	101.734	122.535	98.7396	99.9624	121.383
K00971	Metabolism	Carbohydrate metabolism	Fructose and mannose metabolism [PATH:ko00051]	manC, cpsB; mannose-1-phosphate guanylyltransferase [EC:2.7.7.13]	0.0758495015021	0.0520788558436	0.00999636140254	0.00999636140254	0.0237706456584	0.00665972491612	0.0408815664007	177.234	142.782	386.256	283.828	211.611	242.261	337.564	372.537	365.359	155.182	478.193	315.966	216.737	166.955	194.283	192.264	202.691	286.516	149.836	177.09	220.264	197.571	183.154	177.031
K00972	Metabolism	Carbohydrate metabolism	Amino sugar and nucleotide sugar metabolism [PATH:ko00520]	UAP1; UDP-N-acetylglucosamine/UDP-N-acetylgalactosamine diphosphorylase [EC:2.7.7.23 2.7.7.83]	0.0146957544828	0.0182735219391	0.0183150456031	0.0183150456031	-0.00357777	-0.00647074	-0.000684796	86.5517	71.6918	62.3154	46.5624	74.7621	37.7149	44.6373	57.4855	40.1862	52.9944	59.6703	33.6718	75.5805	63.3577	63.6429	68.6081	76.8325	48.5259	61.3995	77.5049	81.7108	67.6563	76.0424	69.9629
K00973	Metabolism	Glycan biosynthesis and metabolism	O-Antigen nucleotide sugar biosynthesis [PATH:ko00541]	rfbA, rmlA, rffH; glucose-1-phosphate thymidylyltransferase [EC:2.7.7.24]	0.0785566535201	0.0688967207738	0.0498136978226	0.0498136978226	0.00965993274632	9.01377300618e-06	0.0193108517196	279.243	245.561	250.476	254.38	346.547	253.516	314.599	379.186	392.55	232.68	250.376	376.854	228.668	282.336	265.467	255.113	260.983	263.738	236.808	281.44	242.29	250.116	305.399	257.284
K00974	Genetic Information Processing	Translation	RNA transport [PATH:ko03013]	cca; tRNA nucleotidyltransferase (CCA-adding enzyme) [EC:2.7.7.72 3.1.3.- 3.1.4.-]	0.0703360795687	0.0779049859901	0.0282371938487	0.0282371938487	-0.00756891	-0.0142445	-0.000893292	290.547	281.673	234.549	274.929	341.001	233.843	267.403	266.497	305.592	250.638	220.251	227.801	346.948	292.564	269.039	302.193	285.18	261.678	287.371	269.909	312.088	274.842	334.855	303.483
K00975	Metabolism	Carbohydrate metabolism	Starch and sucrose metabolism [PATH:ko00500]	glgC; glucose-1-phosphate adenylyltransferase [EC:2.7.7.27]	0.0492571296942	0.0632094975461	0.00669870928788	0.00669870928788	-0.0139524	-0.0234723	-0.00443248	242.238	255.989	126.845	223.247	223.203	140.419	174.664	103.272	143.736	234.703	176.829	183.659	253.516	264.161	240.748	280.104	233.853	188.072	273.074	212.898	223.387	214.751	236.34	250.097
K00979	Metabolism	Glycan biosynthesis and metabolism	Lipopolysaccharide biosynthesis [PATH:ko00540]	kdsB; 3-deoxy-manno-octulosonate cytidylyltransferase (CMP-KDO synthetase) [EC:2.7.7.38]	0.0280771214629	0.0169114383851	2.80918003659e-05	2.80918003659e-05	0.0111656830778	0.00702826960934	0.0153030965463	63.4503	80.246	125.97	110.346	81.0587	110.821	101.266	138.292	123.482	88.4485	136.008	116.71	58.9206	59.7082	80.4919	53.7536	63.8787	79.3784	65.3628	67.5921	80.8135	51.7832	60.6445	45.1043
K00991	Metabolism	Metabolism of terpenoids and polyketides	Terpenoid backbone biosynthesis [PATH:ko00900]	ispD; 2-C-methyl-D-erythritol 4-phosphate cytidylyltransferase [EC:2.7.7.60]	0.0793360528681	0.0695524849984	0.0106750864352	0.0106750864352	0.00978356786964	0.00253579151079	0.0170313442285	233.114	238.207	324.64	307.823	288.107	265.822	332.222	329.414	359.618	263.426	357.203	309.547	266.942	301.102	274.639	230.538	239.091	282.214	275.8	237.855	240.911	279.618	289.376	238.494
K00995	Metabolism	Lipid metabolism	Glycerophospholipid metabolism [PATH:ko00564]	pgsA, PGS1; CDP-diacylglycerol---glycerol-3-phosphate 3-phosphatidyltransferase [EC:2.7.8.5]	0.0824228	0.106049	0.000863789331605	0.000863789331605	-0.0236257	-0.0362841	-0.0109673	437.232	411.037	290.054	357.156	363.559	242.29	306.738	290.222	258.7	284.851	254.228	250.461	447.909	370.829	353.99	437.75	411.254	272.708	428.047	423.583	402.326	389.841	402.979	480.55
K00996	Brite Hierarchies	Protein families: metabolism	Lipopolysaccharide biosynthesis proteins [BR:ko01005]	rfbP; undecaprenyl-phosphate galactose phosphotransferase [EC:2.7.8.6]	0.0275976647203	0.0199522440422	0.0200081148299	0.0200081148299	0.0076454206781	0.00137012139161	0.0139207199646	63.1311	76.7114	138.559	157.503	68.8144	60.7355	99.1717	158.483	81.5197	97.7608	148.7	108.782	56.9547	73.2574	88.6158	56.4356	90.7425	77.2018	72.2984	78.1454	108.541	88.2619	64.4504	50.2698
K01006	Metabolism	Carbohydrate metabolism	Glycolysis / Gluconeogenesis [PATH:ko00010]	ppdK; pyruvate, orthophosphate dikinase [EC:2.7.9.1]	0.0543828828878	0.0642700042104	0.00361832737335	0.00361832737335	-0.00988712	-0.0161796	-0.00359468	254.193	244.853	181.041	212.444	240.154	170.496	230.602	215.16	183.428	194.398	164.565	179.296	233.293	235.918	230.048	281.637	223.867	267.971	222.756	221.126	249.833	231.877	218.113	303.203
K01007	Metabolism	Carbohydrate metabolism	Glycolysis / Gluconeogenesis [PATH:ko00010]	pps, ppsA; pyruvate, water dikinase [EC:2.7.9.2]	0.0267607056094	0.0310906738621	0.0209215355607	0.0209215355607	-0.00432997	-0.00792476	-0.000735178	113.969	129.316	86.4652	111.383	105.043	92.4792	101.718	86.0084	87.5984	127.373	82.4175	86.5433	113.939	126.738	116.29	121.002	106.152	99.4696	140.323	120.443	121.276	101.517	128.535	116.606
K01026	Metabolism	Carbohydrate metabolism	Pyruvate metabolism [PATH:ko00620]	pct; propionate CoA-transferase [EC:2.8.3.1]	0.000995489912517	0.00148865106653	0.0385431626416	0.0385431626416	-0.000493161	-0.000957871	-2.84517e-05	8.36167	3.27888	3.06521	5.62203	4.52271	1.26587	4.02278	1.06684	3.19135	5.57025	0.905903	4.36036	5.82724	8.65629	4.22051	7.01122	5.19767	2.10545	9.18511	4.53551	5.00629	4.36547	6.68055	4.809
K01046	Metabolism	Lipid metabolism	Glycerolipid metabolism [PATH:ko00561]	lip, TGL2; triacylglycerol lipase [EC:3.1.1.3]	0.0059241427697	0.00947585681126	0.0032450298027	0.0032450298027	-0.00355171	-0.00576439	-0.00133904	40.8423	33.3714	14.0803	28.4952	29.7569	20.1501	22.7768	7.19325	10.4332	32.7634	5.70062	21.3003	29.5922	28.4757	44.7914	47.3786	29.7414	29.8018	36.6651	42.6734	32.0386	28.5766	31.2324	49.8142
K01051	Metabolism	Carbohydrate metabolism	Pentose and glucuronate interconversions [PATH:ko00040]	E3.1.1.11; pectinesterase [EC:3.1.1.11]	0.0363239290652	0.0250216300536	0.00496451643356	0.00496451643356	0.0113022990116	0.00389384658662	0.0187107514366	79.5224	74.1812	165.432	105.23	147.917	95.2302	136.827	172.449	172.76	127.747	205.732	171.269	83.7884	117.155	106.25	71.6677	113.73	90.1663	66.5616	82.0323	92.2375	144.194	78.147	88.7503
K01053	Metabolism	Carbohydrate metabolism	Pentose phosphate pathway [PATH:ko00030]	gnl, RGN; gluconolactonase [EC:3.1.1.17]	0.00145644562657	0.00036380925229	0.0305324557885	0.0305324557885	0.00109263637428	0.000120552335172	0.00206472041339	0.281158	3.3633	6.14331	4.50182	1.5327	3.60894	8.68476	20.9164	1.9189	2.79811	12.3569	1.00791	1.37645	1.68362	0.707402	0.232232	0.823866	5.85234	0.767293	0.796331	1.07706	1.11667	0.508534	1.50737
K01067	Metabolism	Carbohydrate metabolism	Pyruvate metabolism [PATH:ko00620]	E3.1.2.1, ACH1; acetyl-CoA hydrolase [EC:3.1.2.1]	0.0186780019283	0.00993772802362	0.00384683972673	0.00384683972673	0.00874027390464	0.00337356209036	0.0141069857189	30.6444	26.973	94.4166	57.9857	51.5251	97.2847	62.9969	110.934	82.1379	39.4858	124.596	70.5103	27.721	41.7075	42.3502	23.4192	45.4939	48.0033	38.5583	29.8775	38.0087	36.5987	50.4147	28.8525
K01069	Metabolism	Carbohydrate metabolism	Pyruvate metabolism [PATH:ko00620]	gloB, gloC, HAGH; hydroxyacylglutathione hydrolase [EC:3.1.2.6]	0.0146523899972	0.0221523140082	0.00294209947444	0.00294209947444	-0.00749992	-0.012145	-0.00285485	111.637	60.0601	33.7957	48.0202	84.5322	37.2153	62.2439	64.5939	56.5498	30.9394	44.1086	36.6166	103.623	54.8698	67.8338	67.365	80.2731	84.3022	63.7297	122.7	85.5486	75.4043	104.382	98.3287
K01079	Metabolism	Energy metabolism	Methane metabolism [PATH:ko00680]	serB, PSPH; phosphoserine phosphatase [EC:3.1.3.3]	0.0128327604915	0.00886611567061	0.00152217871823	0.00152217871823	0.00396664482087	0.00169658686961	0.00623670277212	33.9687	42.1184	66.8689	46.0081	43.0155	51.7047	37.2735	57.855	63.1664	44.8776	37.6714	57.3267	24.9825	39.09	46.4524	22.6356	38.6193	33.0765	39.65	36.7677	30.6	43.6145	31.2083	15.0795
K01082	Metabolism	Energy metabolism	Sulfur metabolism [PATH:ko00920]	cysQ, MET22, BPNT1; 3'(2'), 5'-bisphosphate nucleotidase [EC:3.1.3.7]	0.0070166523238	0.00522888652161	0.0133952573057	0.0133952573057	0.00178776580219	0.000420764276355	0.00315476732803	19.2933	21.9429	21.9006	21.8643	26.03	29.3726	35.9248	41.1186	24.5702	33.4507	25.1558	16.9742	14.889	10.1388	22.1129	21.3874	26.5938	20.5802	20.3676	18.7756	22.5952	19.2625	22.3907	18.6315
K01089	Metabolism	Amino acid metabolism	Histidine metabolism [PATH:ko00340]	hisB; imidazoleglycerol-phosphate dehydratase / histidinol-phosphatase [EC:4.2.1.19 3.1.3.15]	0.0209216873937	0.016725	0.00614525922933	0.00614525922933	0.00419667378367	0.00132515231434	0.0070682	68.8784	64.0052	82.9205	84.706	87.4756	47.8659	90.815	89.0838	96.7296	60.8333	98.2923	83.8944	60.5343	62.3609	61.5946	70.0729	80.6856	29.3461	67.5458	59.0236	62.9818	62.3759	64.944	79.0707
K01091	Metabolism	Carbohydrate metabolism	Glyoxylate and dicarboxylate metabolism [PATH:ko00630]	gph; phosphoglycolate phosphatase [EC:3.1.3.18]	0.13223	0.14313	0.0308031723426	0.0308031723426	-0.0109004	-0.0206962	-0.00110458	497.69	523.858	420.88	532.383	502.837	475.152	514.278	451.92	579.256	506.748	491.314	501.921	547.238	501.828	541.073	632.022	536.528	484.611	587.284	500.779	505.585	517.33	532.611	616.463
K01095	Metabolism	Lipid metabolism	Glycerophospholipid metabolism [PATH:ko00564]	pgpA; phosphatidylglycerophosphatase A [EC:3.1.3.27]	0.0169486695162	0.00867095296727	0.0197414	0.0197414	0.00827771654889	0.00154376539824	0.0150116676995	22.3105	52.2171	83.5112	73.122	33.4369	38.1982	38.2074	141.96	39.5488	41.9717	145.227	66.2101	28.0139	37.2414	28.3298	21.9489	43.2845	29.8274	34.5812	40.4391	45.9519	17.0048	55.7808	11.8092
K01118	Not Included in Pathway or Brite	Unclassified: metabolism	Enzymes with EC numbers	acpD, azoR; FMN-dependent NADH-azoreductase [EC:1.7.1.17]	0.00579140730862	0.0103172020252	0.00117679583018	0.00117679583018	-0.00452579	-0.00704538	-0.00200621	34.3393	26.7836	7.95632	34.9844	37.6711	4.0993	24.6237	17.1868	20.843	27.8347	8.37111	19.2284	67.1412	26.8244	33.6488	45.1758	39.7303	36.6157	50.2635	33.6648	24.2115	42.4303	36.2151	32.8478
K01130	Metabolism	Lipid metabolism	Sphingolipid metabolism [PATH:ko00600]	E3.1.6.1; arylsulfatase [EC:3.1.6.1]	0.0110910106641	0.00626567324581	0.0127338	0.0127338	0.00482533741833	0.00116373815217	0.00848693668448	19.0056	19.1655	31.3249	51.4305	20.9815	28.2761	91.3944	50.7712	52.3111	46.3422	55.1432	40.2107	33.6221	22.988	22.7436	12.1615	14.8234	47.0838	24.5875	40.7263	20.7755	15.2092	17.096	12.402
K01134	Metabolism	Lipid metabolism	Sphingolipid metabolism [PATH:ko00600]	ARSA; arylsulfatase A [EC:3.1.6.8]	0.000310316959702	0.000922331764213	0.0284285748353	0.0284285748353	-0.000612015	-0.00114973	-7.43042e-05	2.28241	2.11293	1.11191	0.988178	0.428106	0	1.52181	0	0.541135	3.88661	0	0.983719	2.02683	4.17116	4.71812	9.45416	1.75466	0	2.49597	8.77271	1.29721	0.431742	1.65751	5.23582
K01144	Not Included in Pathway or Brite	Unclassified: metabolism	Enzymes with EC numbers	E3.1.11.5; exodeoxyribonuclease V [EC:3.1.11.5]	0.0274624286094	0.0202229011709	0.00686847926143	0.00686847926143	0.00723952743847	0.00221104924577	0.0122680056312	64.6399	85.5241	105.515	84.9738	99.0979	122.57	123.343	129.712	130.972	92.5013	108.138	98.4849	63.2721	62.0204	82.2725	63.7192	71.3521	140.32	69.1188	68.4736	60.4413	103.275	72.4954	60.1513
K01151	Genetic Information Processing	Replication and repair	Base excision repair [PATH:ko03410]	nfo; deoxyribonuclease IV [EC:3.1.21.2]	0.0355293554545	0.0417063327394	0.0138393812922	0.0138393812922	-0.00617698	-0.0109325	-0.00142146	172.669	164.837	129.033	145.506	156.976	147.439	121.48	118.078	119.572	132.361	105.19	95.6022	164.902	152.168	151.623	176.828	167.03	141.776	162.28	155.943	166.935	123.523	149.629	182.973
K01154	Brite Hierarchies	Protein families: signaling and cellular processes	Prokaryotic defense system [BR:ko02048]	hsdS; type I restriction enzyme, S subunit [EC:3.1.21.3]	0.210214	0.192389	0.0497691022388	0.0497691022388	0.0178246579963	1.97945090958e-05	0.0356295214835	744.424	689.053	720.019	929.344	742.706	678.518	1052.52	828.172	855.16	721.728	781.42	821.891	675.309	750.4	777.819	630.026	771.729	747.564	726.597	607.154	690.116	751.259	807.088	801.891
K01190	Metabolism	Carbohydrate metabolism	Galactose metabolism [PATH:ko00052]	lacZ; beta-galactosidase [EC:3.2.1.23]	0.160201	0.130941	0.00377839136972	0.00377839136972	0.02926	0.0109017099688	0.0476182881572	462.914	485.329	575.157	506.267	658.631	537.335	709.555	746.983	772.551	502.538	749.527	585.535	505.621	447.48	540.657	506.066	474.594	545.701	481.66	394.034	496.622	579.495	476.505	495.256
K01192	Metabolism	Glycan biosynthesis and metabolism	Other glycan degradation [PATH:ko00511]	E3.2.1.25, MANBA, manB; beta-mannosidase [EC:3.2.1.25]	0.0156093209968	0.0198354927067	0.0248876989003	0.0248876989003	-0.00422617	-0.00786657	-0.000585778	93.3771	77.5722	32.0727	62.7927	68.8235	58.4291	66.2849	52.0664	48.9241	47.869	42.4057	58.0485	77.4986	51.2495	61.9699	76.3707	82.7222	78.7448	75.3824	58.9339	95.0136	79.1924	54.6632	109.961
K01201	Metabolism	Lipid metabolism	Sphingolipid metabolism [PATH:ko00600]	GBA, srfJ; glucosylceramidase [EC:3.2.1.45]	0.0327425070961	0.0198847544905	0.00953915367012	0.00953915367012	0.0128577526056	0.00369976847021	0.0220157	61.6548	59.7747	126.664	141.72	80.0361	54.3507	172.915	153.188	196.933	86.2046	221.124	148.32	87.2686	86.4815	65.7306	63.5141	59.0259	114.957	59.2008	76.5088	88.7064	67.2595	63.5352	70.0867
K01207	Metabolism	Carbohydrate metabolism	Amino sugar and nucleotide sugar metabolism [PATH:ko00520]	nagZ; beta-N-acetylhexosaminidase [EC:3.2.1.52]	0.0374529019056	0.0453686981774	0.00330294139965	0.00330294139965	-0.0079158	-0.0128829	-0.0029487	215.662	142.834	140.59	125.142	141.716	116.94	113.737	145.973	131.841	125.614	144.931	157.941	145.791	152.88	167.178	181.846	191.937	156.15	147.521	192.916	164.45	175.866	169.923	216.061
K01223	Metabolism	Carbohydrate metabolism	Glycolysis / Gluconeogenesis [PATH:ko00010]	E3.2.1.86B, bglA; 6-phospho-beta-glucosidase [EC:3.2.1.86]	0.0139965688021	0.00699170117245	0.0188857394999	0.0188857394999	0.00700486762965	0.00134172155137	0.0126680137079	41.5562	40.2235	50.2603	46.3823	9.08196	70.2037	29.043	44.1195	41.3674	40.4299	137.758	83.6023	19.9803	28.5161	21.7969	18.3424	23.5334	42.0945	33.1079	43.6284	45.4391	8.46303	21.4296	11.0331
K01226	Metabolism	Carbohydrate metabolism	Starch and sucrose metabolism [PATH:ko00500]	treC; trehalose-6-phosphate hydrolase [EC:3.2.1.93]	0.00502247001788	0.00713890630281	0.0240824086284	0.0240824086284	-0.00211644	-0.00392532	-0.000307557	30.5555	20.0213	14.0073	14.9294	23.1169	9.67896	15.3088	16.403	10.3109	19.9447	26.3434	27.6226	32.4251	19.613	27.8457	36.3675	18.7149	15.7802	24.2954	36.0812	22.0367	22.9966	20.6275	48.1799
K01228	Metabolism	Glycan biosynthesis and metabolism	N-Glycan biosynthesis [PATH:ko00510]	MOGS; mannosyl-oligosaccharide glucosidase [EC:3.2.1.106]	8.3952749953e-06	4.93780308705e-05	0.0286557645466	0.0286557645466	-4.09828e-05	-7.70355e-05	-4.93004e-06	0	0	0	0	0.123071	0	0	0	0	0.234139	0	0	0.128714	0.115941	0.246467	0	0.119162	0	0.627846	0.241625	0	0.505345	0.249704	0
K01229	Metabolism	Carbohydrate metabolism	Galactose metabolism [PATH:ko00052]	LCT; lactase-phlorizin hydrolase [EC:3.2.1.108 3.2.1.62]	0	0.000147810025762	0.0312692310926	0.0312692310926	-0.00014781	-0.000279664	-1.5956e-05	0	0	0	0	0	0	0	0	0	0	0	0	0.52852	0	0	0.907585	1.06342	0	2.62307	0	0.555452	0	0	1.05991
K01236	Metabolism	Carbohydrate metabolism	Starch and sucrose metabolism [PATH:ko00500]	treZ, glgZ; maltooligosyltrehalose trehalohydrolase [EC:3.2.1.141]	0.00693546353172	0.00935358094638	0.0172402444945	0.0172402444945	-0.00241812	-0.00436235	-0.00047388	35.9303	43.2695	12.6906	31.2757	33.8499	26.197	19.9046	15.464	24.6515	31.3992	16.9048	21.5835	24.2033	38.1894	32.5113	39.5162	45.8426	29.297	38.9312	36.4509	41.9338	24.4482	46.1091	27.7337
K01241	Metabolism	Nucleotide metabolism	Purine metabolism [PATH:ko00230]	amn; AMP nucleosidase [EC:3.2.2.4]	0.00418594277373	0.00290541027734	0.0418209872746	0.0418209872746	0.00128053249638	5.38535504043e-05	0.00250721144236	11.7583	7.01391	8.5646	8.71365	20.6404	18.453	25.976	23.8947	17.0127	21.2195	18.807	7.39078	14.7333	5.64044	16.4476	9.01166	11.9413	7.63065	13.2839	9.06287	10.0852	12.7646	9.31057	12.0525
K01246	Genetic Information Processing	Replication and repair	Base excision repair [PATH:ko03410]	tag; DNA-3-methyladenine glycosylase I [EC:3.2.2.20]	0.0243957	0.0175861464645	0.0309183346537	0.0309183346537	0.00680951029657	0.000689698907538	0.0129293216856	78.0248	76.049	128.509	87.7149	59.28	93.1103	117.818	154.921	87.7995	57.2398	125.047	48.4316	65.1426	69.1375	40.4738	57.7764	66.4856	123.549	62.4238	74.6891	68.6159	43.6609	38.0659	88.7213
K01250	Not Included in Pathway or Brite	Unclassified: metabolism	Enzymes with EC numbers	rihA; pyrimidine-specific ribonucleoside hydrolase [EC:3.2.-.-]	0.00214938245559	0.00301910863519	0.0433312221082	0.0433312221082	-0.000869726	-0.00171079	-2.86582e-05	16.7289	6.8105	3.94947	4.66852	8.35192	4.76243	14.9418	8.25526	4.85127	4.65633	7.13668	13.1765	8.36953	8.91229	12.4444	17.8454	14.689	9.78478	12.4845	10.8182	7.88517	11.9751	7.09324	14.8933
K01261	Brite Hierarchies	Protein families: metabolism	Peptidases and inhibitors [BR:ko01002]	pepA; glutamyl aminopeptidase [EC:3.4.11.7]	0.000301164851419	0.00058110622765	0.0432455015164	0.0432455015164	-0.000279941	-0.000550326	-9.55679e-06	3.06739	0.44746	0.834684	0.834777	1.25822	1.93476	1.6736	0.519482	0.352679	1.11265	0.500093	1.04641	4.10244	1.07686	2.51344	0.728364	0.600431	0.407911	3.79017	2.26893	1.35172	1.99289	2.51862	5.12162
K01265	Brite Hierarchies	Protein families: metabolism	Peptidases and inhibitors [BR:ko01002]	map; methionyl aminopeptidase [EC:3.4.11.18]	0.0919044428004	0.0866056927101	0.0119597	0.0119597	0.00529875009027	0.0013805072555	0.00921699292505	344.143	306.26	381.822	332.515	332.784	328.483	376.575	370.563	392.38	306.721	379.548	326.008	330.235	324.123	328.785	333.733	336.812	322.556	321.032	333.205	330.102	322.337	315.185	335.652
K01267	Brite Hierarchies	Protein families: metabolism	Peptidases and inhibitors [BR:ko01002]	DNPEP; aspartyl aminopeptidase [EC:3.4.11.21]	0.0140600010645	0.0169209808055	0.0211821331899	0.0211821331899	-0.00286098	-0.00524566	-0.000476295	56.2179	64.8733	49.6387	42.7895	73.3822	56.5485	43.7526	50.9014	35.4674	63.8434	49.3918	47.4728	57.594	61.1189	68.473	74.7824	55.8878	50.3653	62.4375	65.3676	66.1004	54.7646	80.9058	71.3984
K01269	Not Included in Pathway or Brite	Unclassified: metabolism	Enzymes with EC numbers	E3.4.11.-; aminopeptidase [EC:3.4.11.-]	0.000215576029796	0.000500697817294	0.0444683285672	0.0444683285672	-0.000285122	-0.000562182	-8.06188e-06	1.54855	0.44746	0.718062	0.611156	0.468477	1.96101	1.71067	0.270394	0.320978	0.635525	0.040443	0.931583	4.08121	0.32515	0.908602	0.590851	0.665155	0.179756	3.65301	2.26893	0.847589	1.99289	2.47526	4.87463
K01270	Metabolism	Metabolism of other amino acids	Glutathione metabolism [PATH:ko00480]	pepD; dipeptidase D [EC:3.4.13.-]	0.0614206	0.0502896880205	0.0202461152232	0.0202461152232	0.0111309180875	0.00191274150864	0.0203490946663	153.963	170.695	228.948	231.307	204.803	275.28	271.295	269.454	294.727	187.356	259.95	241.025	201.617	169.126	208.227	168.833	197.625	285.739	179.83	147.7	177.12	205.381	187.334	153.05
K01277	Brite Hierarchies	Protein families: metabolism	Peptidases and inhibitors [BR:ko01002]	DPP3; dipeptidyl-peptidase III [EC:3.4.14.4]	0.0219315	0.0144149459781	0.0190726400859	0.0190726400859	0.00751655603892	0.00136209471507	0.0136710173628	29.0099	35.3296	91.6204	71.8901	70.4738	111.673	110.951	119.755	117.732	58.7927	93.685	85.4534	57.0307	44.6704	54.2237	36.0196	55.4521	123.405	42.9989	44.6896	44.0055	63.862	54.6676	32.3735
K01278	Organismal Systems	Digestive system	Protein digestion and absorption [PATH:ko04974]	DPP4, CD26; dipeptidyl-peptidase 4 [EC:3.4.14.5]	0.0403408063197	0.0291482318077	0.0466631219679	0.0466631219679	0.0111926	0.000180906138236	0.0222042428857	67.1519	66.1293	167.163	128.567	140.089	169.096	210.778	219.732	225.351	100.485	194.295	149.776	120.916	78.6296	116.278	83.9108	111.779	224.645	81.8224	81.5901	82.0418	163.828	102.043	73.6599
K01284	Brite Hierarchies	Protein families: metabolism	Peptidases and inhibitors [BR:ko01002]	dcp; peptidyl-dipeptidase Dcp [EC:3.4.15.5]	0.0442917251716	0.0287698	0.0145424519688	0.0145424519688	0.0155219415776	0.00340122620897	0.0276426569463	71.4548	69.419	193.807	150.403	134.603	213.667	210.931	239.805	229.55	106.986	222.29	172.455	126.353	88.8191	98.3499	87.9039	117.652	248.091	79.8377	80.465	87.6306	110.644	110.275	68.6693
K01286	Not Included in Pathway or Brite	Unclassified: metabolism	Enzymes with EC numbers	E3.4.16.4; D-alanyl-D-alanine carboxypeptidase [EC:3.4.16.4]	0.0317291459353	0.0438733154551	0.000653780751712	0.000653780751712	-0.0121442	-0.0181822	-0.00610613	171.088	169.516	101.963	137.51	144.275	90.0655	140.95	72.4065	114.453	132.155	81.1917	84.0699	168.679	158.799	177.942	176.929	173.792	137.178	183.549	153.865	154.222	175.732	151.786	180.192
K01296	Brite Hierarchies	Protein families: metabolism	Peptidases and inhibitors [BR:ko01002]	CPM; carboxypeptidase M [EC:3.4.17.12]	7.54268527418e-06	4.83093126315e-05	0.0415294517361	0.0415294517361	-4.07666e-05	-7.96851e-05	-1.84813e-06	0.038928	0.148248	0	0.037818	0.027004	0	0.012498	0	0	0.06088	0	0.011606	0.39554	0.556934	0.036426	0.585747	0.023803	0	0	0.034235	0.05093	0.37716	0.023874	0.098418
K01298	Organismal Systems	Digestive system	Pancreatic secretion [PATH:ko04972]	CPA2; carboxypeptidase A2 [EC:3.4.17.15]	2.11531368386e-05	8.81338831309e-05	0.0397753328954	0.0397753328954	-6.69807e-05	-0.000130306	-3.65583e-06	0.051457	0.334952	0.012307	0.024311	0.023808	0.012482	0.152038	0.028389	0.028209	0.076929	0	0.209053	0.214952	0.171729	0.30528	0.112085	0.434912	0.078349	0.126061	0.602998	0.163443	0.179187	1.43539	0.209692
K01299	Brite Hierarchies	Protein families: metabolism	Peptidases and inhibitors [BR:ko01002]	E3.4.17.19; carboxypeptidase Taq [EC:3.4.17.19]	0.00407979611648	0.00662836326527	0.0028637113763	0.0028637113763	-0.00254857	-0.00411658	-0.000980551	25.0239	30.7232	11.252	11.4235	18.173	5.72854	15.4044	9.88558	6.92833	22.9062	11.3961	15.6111	32.8057	23.3699	26.4086	27.2226	21.6291	9.90905	26.1842	25.4682	29.2524	26.9916	31.6037	20.3972
K01337	Brite Hierarchies	Protein families: metabolism	Peptidases and inhibitors [BR:ko01002]	E3.4.21.50; lysyl endopeptidase [EC:3.4.21.50]	0.0033620986919	0.000789448195478	0.0422394811205	0.0422394811205	0.00257265049642	0.000106857646768	0.00503844334607	4.60199	4.41501	27.7674	1.50057	18.4396	28.2029	6.58295	1.33182	9.60385	2.07015	0.834862	44.7209	3.72164	0.811691	8.32039	2.8234	1.64924	1.9839	1.03121	5.75518	1.76815	0.798617	2.68554	4.56556
K01338	Cellular Processes	Cell growth and death	Cell cycle - Caulobacter [PATH:ko04112]	lon; ATP-dependent Lon protease [EC:3.4.21.53]	0.0763461128149	0.0670077300432	0.0226758711244	0.0226758711244	0.00933838277177	0.00145512485387	0.0172216406897	257.115	253.91	310.627	311.985	221.356	343.293	286.152	315.778	344.135	268.896	264.997	283.148	257.138	263.997	228.14	236.561	264.127	324.079	255.391	247.533	247.681	253.844	222.015	241.308
K01356	Brite Hierarchies	Protein families: metabolism	Peptidases and inhibitors [BR:ko01002]	lexA; repressor LexA [EC:3.4.21.88]	0.0798447110535	0.107945	0.000813590545694	0.000813590545694	-0.0281	-0.0429629	-0.0132371	433.041	437.109	290.436	268.539	330.965	242.219	287.306	258.789	205.567	346.367	233.743	281.083	424.84	413.78	403.884	420.776	398.144	251.582	398.089	468.964	421.522	453.546	399.965	450.124
K01358	Cellular Processes	Cell growth and death	Cell cycle - Caulobacter [PATH:ko04112]	clpP, CLPP; ATP-dependent Clp protease, protease subunit [EC:3.4.21.92]	0.123944	0.137525	0.0234369076297	0.0234369076297	-0.0135812	-0.0251162	-0.00204623	554.178	531.455	429.817	518.518	487.376	366.883	493.971	407.504	424.255	523.592	437.61	448.402	500.036	543.307	509.228	560.517	507.811	414.913	526.11	522.949	534.302	509.57	529.918	589.922
K01363	Cellular Processes	Transport and catabolism	Lysosome [PATH:ko04142]	CTSB; cathepsin B [EC:3.4.22.1]	2.72082120519e-05	9.74880761607e-05	0.0301149441846	0.0301149441846	-7.02799e-05	-0.0001328	-7.75954e-06	0.077799	0.03523	0	0.493318	0.067087	0	0.164786	0	0.046247	0.277096	0	0.071658	0	0.23313	0.579613	0.279711	0.514455	0	0.719074	0.126263	0.107564	0.888629	0.973965	0
K01366	Cellular Processes	Transport and catabolism	Lysosome [PATH:ko04142]	CTSH; cathepsin H [EC:3.4.22.16]	4.09011040187e-05	0.000162359700556	0.0138608	0.0138608	-0.000121459	-0.000214449	-2.84677e-05	0.825916	0.314102	0	0.311496	0.118124	0	0.126437	0	0.046247	0.140733	0	0	0	0.091652	0.670418	0.402615	0.840668	0	0.512918	1.37758	0.220103	1.59504	1.03196	0.652326
K01372	Brite Hierarchies	Protein families: metabolism	Peptidases and inhibitors [BR:ko01002]	BLMH, pepC; bleomycin hydrolase [EC:3.4.22.40]	0.0627546427054	0.0374543586071	0.00600221995487	0.00600221995487	0.0253002840983	0.00825736258982	0.0423432056067	90.7338	96.3444	323.435	187.659	194.539	287.549	279.644	362.615	341.653	139.313	313.553	241.485	136.142	120.938	136.787	102.551	164.746	282.734	106.194	103.707	132.112	183.1	133.246	95.784
K01400	Brite Hierarchies	Protein families: metabolism	Peptidases and inhibitors [BR:ko01002]	nprE; bacillolysin [EC:3.4.24.28]	0.000436530559048	0.00146220217228	0.00335458326593	0.00335458326593	-0.00102567	-0.00166329	-0.000388049	3.63626	2.00566	0.143629	2.27119	6.79557	0.030267	0.582552	0.058685	0.191713	1.60358	0	2.4711	9.35993	2.28382	11.5986	8.6526	1.2278	1.07756	3.40165	6.95424	4.72142	5.34823	3.62158	8.21448
K01401	Human Diseases	Infectious disease: bacterial	Staphylococcus aureus infection [PATH:ko05150]	aur; aureolysin [EC:3.4.24.29]	0.000167317686582	0.000615708812473	0.0281621	0.0281621	-0.000448391	-0.000840833	-5.59495e-05	2.39797	1.12028	0.031342	1.33294	1.27056	0.016964	0.489941	0.023473	0.106798	0.639209	0	0.225157	8.24177	1.66061	1.19824	1.51077	1.08741	0.349412	0.586503	2.37149	1.89713	0.952661	2.81449	5.45638
K01409	Brite Hierarchies	Protein families: genetic information processing	Transfer RNA biogenesis [BR:ko03016]	KAE1, tsaD, QRI7; N6-L-threonylcarbamoyladenine synthase [EC:2.3.1.234]	0.0880812	0.0998985541801	0.00353368922223	0.00353368922223	-0.0118174	-0.0191683	-0.00446654	409.613	361.448	345.49	335.337	354.215	319.027	366.372	361.144	336.458	291.055	258.588	263.706	382.692	361.899	359.849	369.807	381.117	343.063	371.355	410.026	383.034	348.324	398.162	431.151
K01414	Brite Hierarchies	Protein families: metabolism	Peptidases and inhibitors [BR:ko01002]	prlC; oligopeptidase A [EC:3.4.24.70]	0.0255980603221	0.0171628335001	0.00412750894785	0.00412750894785	0.00843522682199	0.00298093539715	0.0138895182468	49.7323	56.9583	103.697	99.0919	73.3112	113.093	111.061	136.202	124.133	72.7696	119.716	104.36	72.4448	50.1695	63.5746	42.3626	72.5927	122.048	52.1267	50.5828	68.8939	69.7649	71.8045	42.3082
K01420	Brite Hierarchies	Protein families: genetic information processing	Transcription factors [BR:ko03000]	fnr; CRP/FNR family transcriptional regulator, anaerobic regulatory protein	0.0224748369336	0.0316400713198	0.0079536323289	0.0079536323289	-0.00916523	-0.0155824	-0.00274802	149.401	125.81	58.3433	90.3151	121.204	33.6408	81.1314	44.4268	60.6711	102.701	60.2261	92.4791	83.1866	117.992	134.079	139.455	106.387	104.904	121.832	143.156	136.221	99.1342	126.134	125.102
K01425	Metabolism	Amino acid metabolism	Alanine, aspartate and glutamate metabolism [PATH:ko00250]	glsA, GLS; glutaminase [EC:3.5.1.2]	0.00509883527655	0.0074263286435	0.0324468501822	0.0324468501822	-0.00232749	-0.00443738	-0.000217606	27.8501	22.059	15.9182	11.7334	32.0286	12.3659	18.2801	24.8921	10.973	16.5564	14.3175	24.7091	50.6515	13.8056	30.9031	29.1733	23.5088	32.1601	31.9742	10.3621	19.3719	42.5901	26.3586	26.1553
K01438	Metabolism	Amino acid metabolism	Arginine biosynthesis [PATH:ko00220]	argE; acetylornithine deacetylase [EC:3.5.1.16]	0.0273096861932	0.0202981546129	0.0233932	0.0233932	0.00701153158036	0.00107544442529	0.0129476187354	55.4264	47.6194	101.518	106.539	94.6611	78.4701	163.314	118.485	136.814	78.3968	139.305	126.403	100.044	70.7993	91.8749	68.6264	87.8368	100.192	70.0282	54.975	63.8778	89.739	68.9888	53.6582
K01439	Metabolism	Amino acid metabolism	Lysine biosynthesis [PATH:ko00300]	dapE; succinyl-diaminopimelate desuccinylase [EC:3.5.1.18]	0.0200391277348	0.0257601350214	0.0480353388986	0.0480353388986	-0.00572101	-0.011388	-5.40103e-05	140.944	81.0493	68.8801	97.313	67.7418	49.0908	61.0107	57.2844	61.463	83.2143	45.8523	96.8958	112.705	92.9738	93.205	85.2979	87.2327	50.6411	86.1796	123.477	115.251	89.243	82.1118	153.574
K01443	Metabolism	Carbohydrate metabolism	Amino sugar and nucleotide sugar metabolism [PATH:ko00520]	nagA, AMDHD2; N-acetylglucosamine-6-phosphate deacetylase [EC:3.5.1.25]	0.0309498884893	0.0350785111786	0.0431908842911	0.0431908842911	-0.00412862	-0.00811792	-0.000139322	126.431	144.405	87.6943	138.59	96.53	96.2031	121.691	112.122	122.954	142.726	105.731	108.225	118.556	118.436	136.426	129.301	132.911	163.532	135.321	153.35	140.49	113.163	124.488	127.297
K01447	Not Included in Pathway or Brite	Unclassified: metabolism	Enzymes with EC numbers	xlyAB; N-acetylmuramoyl-L-alanine amidase [EC:3.5.1.28]	0.0942827428094	0.0597631052971	0.0045405577061	0.0045405577061	0.0345196375123	0.0122215	0.0568178154896	178.312	238.969	443.582	298.31	245.852	459.081	297.643	555.44	264.324	356.075	488.064	438.171	213.699	293.302	245.298	173.992	207.978	388.167	175.051	206.031	228.196	244.19	155.445	176.198
K01448	Human Diseases	Drug resistance: antimicrobial	Cationic antimicrobial peptide (CAMP) resistance [PATH:ko01503]	amiABC; N-acetylmuramoyl-L-alanine amidase [EC:3.5.1.28]	0.171114	0.19405	0.0335500022844	0.0335500022844	-0.0229359	-0.0439008	-0.001971	716.722	757.474	527.317	689.808	763.303	605.386	564.712	579.054	785.969	705.466	525.677	534.395	824.898	667.668	614.994	757.076	767.208	711.49	697.786	901.018	601.466	724.417	783.935	769.963
K01449	Not Included in Pathway or Brite	Unclassified: metabolism	Enzymes with EC numbers	cwlJ, sleB; N-acetylmuramoyl-L-alanine amidase [EC:3.5.1.28]	0.0578915877846	0.0755329956325	0.0025929860126	0.0025929860126	-0.0176414	-0.0283019	-0.00698092	322.252	284.292	248.031	214.909	247.125	212.026	203.377	270.721	188.441	168.83	138.054	134.069	267.079	271.318	246.091	293.304	357.477	213.103	285.856	342.462	292.798	261.379	289.599	314.36
K01455	Metabolism	Carbohydrate metabolism	Glyoxylate and dicarboxylate metabolism [PATH:ko00630]	E3.5.1.49; formamidase [EC:3.5.1.49]	0.000349284403749	0.00078718971668	0.00702157536183	0.00702157536183	-0.000437905	-0.000742065	-0.000133745	2.83595	1.73277	0.307182	2.10158	3.52686	0.287972	1.05017	0.04601	0.251339	0.769156	0.860033	2.15149	2.69682	2.30545	1.60327	2.70753	1.72808	1.36856	4.13704	2.10662	5.33262	2.05591	6.44953	3.36848
K01460	Metabolism	Metabolism of other amino acids	Glutathione metabolism [PATH:ko00480]	gsp; glutathionylspermidine amidase/synthetase [EC:3.5.1.78 6.3.1.8]	0.000729243352921	0.00188125013045	0.0226689687286	0.0226689687286	-0.00115201	-0.00212189	-0.00018212	11.1191	4.09753	1.86949	1.99932	4.98367	2.00603	0.958539	0.938974	0.333646	1.37837	0.643546	2.88573	6.50846	9.47164	9.91385	7.3951	2.65413	1.83736	2.63803	7.83688	2.13634	7.85657	21.5356	5.8289
K01462	Not Included in Pathway or Brite	Unclassified: metabolism	Enzymes with EC numbers	PDF, def; peptide deformylase [EC:3.5.1.88]	0.136906	0.145991	0.00190014687984	0.00190014687984	-0.00908462	-0.0142773	-0.0038919	549.168	541.152	520.325	581.141	519.744	430.127	525.752	520.384	514.769	514.476	519.254	483.603	562.558	524.647	544.968	536.176	556.326	529.041	555.067	571.765	576.996	544.314	580.675	549.817
K01463	Not Included in Pathway or Brite	Unclassified: metabolism	Enzymes with EC numbers	bshB1; N-acetylglucosamine malate deacetylase 1 [EC:3.5.1.-]	0.00136272697289	0.0043770509216	0.00701137808862	0.00701137808862	-0.00301432	-0.00509646	-0.000932186	8.61397	11.6794	0.683586	2.46019	22.7488	0	6.02587	0	1.78741	2.4455	0.072055	5.37569	15.2065	4.51772	31.2922	23.2131	16.1765	3.4022	22.0938	5.62922	5.84974	37.2159	22.1716	11.7509
K01465	Metabolism	Nucleotide metabolism	Pyrimidine metabolism [PATH:ko00240]	URA4, pyrC; dihydroorotase [EC:3.5.2.3]	0.0466712269924	0.0499600026267	0.0372597625126	0.0372597625126	-0.00328878	-0.00636488	-0.000212668	197.604	178.891	154.72	174.322	194.88	168.24	197.702	156.42	190.229	158.154	177.387	170.818	203.379	180.226	194.702	206.33	202.875	169.215	182.304	168.253	175.076	191.027	197.545	198.811
K01473	Metabolism	Amino acid metabolism	Arginine and proline metabolism [PATH:ko00330]	hyuA; N-methylhydantoinase A [EC:3.5.2.14]	0.000221739346269	0.000326996657299	0.0484280039526	0.0484280039526	-0.000105257	-0.000209709	-8.06013e-07	0.975476	0.889404	1.10357	0.324397	0.625328	0.634828	1.37807	0.67547	0.697205	0.436047	0.82752	1.53373	2.04414	0.760922	0.785434	1.64306	2.20004	1.2393	0.799621	0.516786	0.808202	0.891069	1.68986	1.51842
K01478	Metabolism	Amino acid metabolism	Arginine biosynthesis [PATH:ko00220]	arcA; arginine deiminase [EC:3.5.3.6]	0.00442067001331	0.00649887407551	0.0348378960823	0.0348378960823	-0.0020782	-0.00399412	-0.00016229	30.591	23.8907	22.4945	15.7261	26.9312	4.18367	18.1703	15.9226	14.7351	11.1771	4.31069	14.1164	34.9117	12.7895	31.144	24.3991	15.7766	11.1573	39.8077	20.2903	20.7293	33.6693	24.8694	25.6237
K01487	Metabolism	Nucleotide metabolism	Purine metabolism [PATH:ko00230]	E3.5.4.3, guaD; guanine deaminase [EC:3.5.4.3]	0.0441803	0.0270137321879	0.00696280669849	0.00696280669849	0.0171665368661	0.00544521292298	0.0288878608092	72.8508	84.826	243.765	180.832	97.6765	188.628	213.058	240.317	155.263	99.3113	276.796	160.459	126.08	131.054	79.9247	93.1449	107.606	166.663	88.66	73.7091	105.328	105.677	78.828	67.8708
K01489	Metabolism	Nucleotide metabolism	Pyrimidine metabolism [PATH:ko00240]	cdd, CDA; cytidine deaminase [EC:3.5.4.5]	0.139192	0.151019	0.0359099042406	0.0359099042406	-0.0118269	-0.0227886	-0.000865198	535.029	578.645	500.573	523.803	546.046	466.318	582.237	526.642	550.133	596.596	446.5	457.824	595.804	560.632	517.435	616.885	591.869	560.233	579.947	535.137	561.813	535.476	544.105	662.575
K01493	Metabolism	Nucleotide metabolism	Pyrimidine metabolism [PATH:ko00240]	comEB; dCMP deaminase [EC:3.5.4.12]	0.112705	0.120719	0.00301832870382	0.00301832870382	-0.00801398	-0.0129549	-0.00307302	460.225	439.091	410.517	455.78	436.133	382.163	451.721	448.099	441.913	390.975	399.046	405.712	447.138	485.543	431.786	466.015	441.795	454.074	421.141	447.382	436.1	460.964	471.494	520.41
K01495	Metabolism	Metabolism of cofactors and vitamins	Folate biosynthesis [PATH:ko00790]	GCH1, folE; GTP cyclohydrolase IA [EC:3.5.4.16]	0.0530927379091	0.0434095754556	0.00573026502837	0.00573026502837	0.00968316245347	0.00312170977108	0.0162446151359	130.244	166.771	204.191	210.42	223.018	201.306	227.663	236.913	231.467	171.388	220.692	188.259	170.92	150.002	145.882	146.489	177.991	217.125	161.256	146.322	168.861	176.689	201.896	107.403
K01496	Metabolism	Amino acid metabolism	Histidine metabolism [PATH:ko00340]	hisI; phosphoribosyl-AMP cyclohydrolase [EC:3.5.4.19]	0.0255011273794	0.0322497470612	0.0208373820143	0.0208373820143	-0.00674862	-0.0123584	-0.00113881	128.341	140.781	60.1172	114.63	130.289	83.0333	104.994	51.3209	83.3278	93.3098	69.1718	96.2446	124.276	101.925	103.743	143.296	126.614	89.1521	160.404	119.547	112.121	103.482	138.674	143.507
K01507	Metabolism	Energy metabolism	Oxidative phosphorylation [PATH:ko00190]	ppa; inorganic pyrophosphatase [EC:3.6.1.1]	0.0415771906901	0.0585558914183	0.00458873462913	0.00458873462913	-0.0169787	-0.028016	-0.00594144	224.969	254.592	79.3817	183.215	199.579	132.919	198.642	64.2191	122.813	171.648	113.767	136.319	273.668	195.908	190.353	251.303	228.54	143.484	248.709	238.654	209.117	186.594	229.231	267.953
K01509	Metabolism	Nucleotide metabolism	Purine metabolism [PATH:ko00230]	ENTPD2; adenosinetriphosphatase [EC:3.6.1.-]	9.6902102494e-05	0.000219536787641	0.0287187426684	0.0287187426684	-0.000122635	-0.000231053	-1.42163e-05	0.160549	0.986011	0.076559	0.590445	0.678681	0.047336	0.103219	0.196199	1.07084	0.228806	0.029319	0.26501	0.20502	0.700781	1.58487	0.284914	0.447864	1.71991	0.904338	1.76788	0.205585	0.777109	0.791903	0.557333
K01515	Metabolism	Nucleotide metabolism	Purine metabolism [PATH:ko00230]	nudF; ADP-ribose pyrophosphatase [EC:3.6.1.13]	0.0764297568622	0.0678865181143	0.0185502242683	0.0185502242683	0.00854323874793	0.00159551941335	0.0154909580825	234.559	293.457	316.2	327.265	254.388	271.104	343.387	316.27	256.725	275.763	339.157	243.012	281.066	262.62	235.396	246.473	274.197	246.012	260.37	248.411	272.427	198.134	303.459	256.844
K01548	Environmental Information Processing	Signal transduction	Two-component system [PATH:ko02020]	kdpC; potassium-transporting ATPase KdpC subunit	0.00308468176382	0.00185913107849	0.00655691593135	0.00655691593135	0.00122555068533	0.000380518464561	0.0020705829061	9.62286	11.3033	8.98993	7.7672	13.876	5.6599	19.8372	11.894	9.77223	13.0459	19.0527	9.64622	6.53916	7.45116	11.2138	4.34685	7.82958	13.0815	8.32293	9.51997	3.00103	4.39747	6.87837	1.65518
K01560	Metabolism	Xenobiotics biodegradation and metabolism	Chloroalkane and chloroalkene degradation [PATH:ko00625]	E3.8.1.2; 2-haloacid dehalogenase [EC:3.8.1.2]	0.0291508594908	0.0344645400698	0.0325727	0.0325727	-0.00531368	-0.0101296	-0.000497729	131.981	148.442	66.7916	112.163	135.18	123.403	94.459	121.06	83.215	117.298	86.0358	97.5028	129.491	104.643	123.478	120.32	125.902	125.24	147.255	113.929	147.232	143.772	138.388	146.227
K01567	Not Included in Pathway or Brite	Unclassified: metabolism	Enzymes with EC numbers	pdaA; peptidoglycan-N-acetylmuramic acid deacetylase [EC:3.5.1.-]	0.0236477808061	0.0302671236466	0.00119840346536	0.00119840346536	-0.00661934	-0.0103092	-0.00292948	108.275	129.131	77.4598	88.1877	94.9726	78.042	83.5033	76.372	84.0211	94.0894	91.0088	66.9694	99.0614	125.23	104.313	123.539	138.832	85.7884	130.289	113.48	113.903	92.1036	124.921	124.321
K01571	Metabolism	Carbohydrate metabolism	Pyruvate metabolism [PATH:ko00620]	oadA; oxaloacetate decarboxylase (Na+ extruding) subunit alpha [EC:7.2.4.2]	0.0283050105845	0.0362194667612	0.00703570306867	0.00703570306867	-0.00791446	-0.0133574	-0.00247153	135.642	141.059	89.8367	116.125	136.316	120.381	100.754	75.7761	71.9446	124.987	59.4532	104.254	140.239	143.313	141.727	162.72	142.301	106.726	135.709	114.927	128.731	125.622	146.528	157.216
K01579	Metabolism	Metabolism of other amino acids	beta-Alanine metabolism [PATH:ko00410]	panD; aspartate 1-decarboxylase [EC:4.1.1.11]	0.0603475854702	0.0382461060765	9.87075217718e-05	9.87075217718e-05	0.0221014793937	0.0126876855808	0.0315152732065	143.131	164.194	311.627	245.205	191.006	236.781	201.127	277.234	244.966	190.012	287.356	249.027	127.424	189.007	149.662	133.997	165.585	125.756	152.168	98.8494	195.6	142.478	159.404	95.0977
K01582	Metabolism	Amino acid metabolism	Lysine degradation [PATH:ko00310]	E4.1.1.18, ldcC, cadA; lysine decarboxylase [EC:4.1.1.18]	0.00747478249821	0.00977962033061	0.0250720198537	0.0250720198537	-0.00230484	-0.0042923	-0.000317375	38.7704	37.9085	11.4756	39.0259	32.0761	33.9366	29.0398	15.6373	27.227	29.4448	16.7814	26.4704	36.8296	31.437	31.8147	39.8772	49.6804	42.1424	53.9328	36.8689	32.5136	26.6225	31.215	31.3789
K01583	Metabolism	Amino acid metabolism	Arginine and proline metabolism [PATH:ko00330]	E4.1.1.19; arginine decarboxylase [EC:4.1.1.19]	0.00618798210592	0.00809889849508	0.0461825263948	0.0461825263948	-0.00191092	-0.00378643	-3.5407e-05	24.4081	34.2702	9.22567	33.3226	29.6711	30.9204	26.2531	14.1498	23.4788	24.7933	10.4873	18.1405	28.2447	26.888	26.4716	35.1867	41.126	38.7678	45.006	27.6705	29.2637	21.8376	19.824	27.4831
K01585	Metabolism	Amino acid metabolism	Arginine and proline metabolism [PATH:ko00330]	speA; arginine decarboxylase [EC:4.1.1.19]	0.0478596923812	0.0413319666289	0.0216427134041	0.0216427134041	0.00652772575235	0.0010649679388	0.0119904835659	137.453	162.678	177.506	203.742	164.479	172.109	206.555	196.777	186.5	178.633	199.198	186.996	120.591	176.158	153.74	148.454	172.526	220.772	159.729	139.14	172.156	139.17	149.027	123.81
K01586	Metabolism	Amino acid metabolism	Lysine biosynthesis [PATH:ko00300]	lysA; diaminopimelate decarboxylase [EC:4.1.1.20]	0.0544427636686	0.0600418253121	0.0433809039112	0.0433809039112	-0.00559906	-0.0110136	-0.000184563	237.64	217.495	154.904	242.598	237.528	160.303	226.183	173.843	203.032	210.474	201.803	207.279	247.571	227.265	222.353	231.05	240.4	184.622	249.416	219.274	222.341	247.438	217.852	217.308
K01596	Metabolism	Carbohydrate metabolism	Glycolysis / Gluconeogenesis [PATH:ko00010]	E4.1.1.32, pckA, PCK; phosphoenolpyruvate carboxykinase (GTP) [EC:4.1.1.32]	0.00918123481542	0.0152946	0.00662639999181	0.00662639999181	-0.00611334	-0.0103274	-0.0018993	70.153	51.0393	6.0019	46.2687	62.7258	32.7485	37.1008	10.5223	30.4497	33.9613	0.327624	34.223	60.0667	40.0382	43.9099	78.3755	67.3374	47.4437	67.363	57.5073	44.6379	43.0105	52.063	94.6017
K01598	Metabolism	Metabolism of cofactors and vitamins	Pantothenate and CoA biosynthesis [PATH:ko00770]	PPCDC, coaC; phosphopantothenoylcysteine decarboxylase [EC:4.1.1.36]	0.0128118278619	0.0170450855205	0.0164107342993	0.0164107342993	-0.00423326	-0.00760857	-0.000857945	71.9207	66.5933	47.3505	60.1143	61.8677	18.5386	36.8887	33.2143	35.8679	63.0376	41.5022	44.835	59.7674	79.73	64.0452	66.9927	58.709	29.3793	71.4542	61.8488	76.2141	67.7106	78.0663	60.2887
K01599	Metabolism	Metabolism of cofactors and vitamins	Porphyrin and chlorophyll metabolism [PATH:ko00860]	hemE, UROD; uroporphyrinogen decarboxylase [EC:4.1.1.37]	0.0102469	0.0137243266416	0.0444651795259	0.0444651795259	-0.00347744	-0.00686025	-9.46323e-05	73.1014	53.7314	36.2043	33.814	48.4148	9.82503	46.0728	24.0876	23.4664	49.7881	25.7941	41.5299	40.4663	35.5604	54.8826	56.099	57.4109	25.1958	46.0482	67.7531	51.683	68.236	62.8632	58.1005
K01607	Metabolism	Xenobiotics biodegradation and metabolism	Benzoate degradation [PATH:ko00362]	pcaC; 4-carboxymuconolactone decarboxylase [EC:4.1.1.44]	0.0269171371858	0.0119251696029	0.00179097170468	0.00179097170468	0.0149919675829	0.00649998291015	0.0234839522556	32.1586	57.2067	173.734	104.668	39.4501	150.007	95.3627	152.843	85.9566	69.2817	120.226	138.504	14.6854	83.3718	51.6587	31.48	43.2559	79.8414	29.6692	57.4074	52.581	35.4775	48.7051	11.7084
K01609	Metabolism	Amino acid metabolism	Phenylalanine, tyrosine and tryptophan biosynthesis [PATH:ko00400]	trpC; indole-3-glycerol phosphate synthase [EC:4.1.1.48]	0.0243236	0.0195174016932	0.0401759	0.0401759	0.00480617803784	0.000237624916682	0.00937473115899	65.5697	77.2194	109.355	98.2464	73.1009	60.095	83.0601	90.003	124.63	74.3842	142.433	111.548	64.0888	99.7952	82.7437	74.0338	65.1106	50.7628	89.7036	77.1616	88.1502	82.5556	65.7947	45.0766
K01610	Metabolism	Carbohydrate metabolism	Glycolysis / Gluconeogenesis [PATH:ko00010]	E4.1.1.49, pckA; phosphoenolpyruvate carboxykinase (ATP) [EC:4.1.1.49]	0.0437899319847	0.0370400338318	0.0244038721472	0.0244038721472	0.00674989815288	0.000981002998695	0.0125187933071	119.351	146.305	161.511	148.408	148.431	154.367	167.519	185.344	258.24	151.007	183.225	167.448	141.396	138.534	153.976	140.867	132.862	167.774	132.832	115.011	154.245	149.106	145.955	108.17
K01613	Metabolism	Lipid metabolism	Glycerophospholipid metabolism [PATH:ko00564]	psd, PISD; phosphatidylserine decarboxylase [EC:4.1.1.65]	0.0455794	0.0366928512926	0.00393463617096	0.00393463617096	0.00888652915448	0.00318363581355	0.0145894224954	114.099	141.401	176.125	189.057	163.287	187.979	191.008	203.845	189.5	129.543	183.46	201.376	140.025	133.888	127.917	123.947	165.31	152.294	158.635	104.304	143.964	170.868	139.115	104.917
K01626	Metabolism	Amino acid metabolism	Phenylalanine, tyrosine and tryptophan biosynthesis [PATH:ko00400]	E2.5.1.54, aroF, aroG, aroH; 3-deoxy-7-phosphoheptulonate synthase [EC:2.5.1.54]	0.0181509224564	0.0237859883414	0.00410694781169	0.00410694781169	-0.00563507	-0.00927784	-0.00199229	95.9351	91.6328	50.7356	73.5125	73.2955	50.2835	63.4257	47.0752	57.8672	83.4425	54.5219	80.2414	121.346	74.7165	89.1284	99.8799	80.5865	83.2027	84.5554	91.9979	100.702	67.5487	78.9416	108.733
K01627	Metabolism	Glycan biosynthesis and metabolism	Lipopolysaccharide biosynthesis [PATH:ko00540]	kdsA; 2-dehydro-3-deoxyphosphooctonate aldolase (KDO 8-P synthase) [EC:2.5.1.55]	0.0241633158743	0.0138951785589	0.000638889414487	0.000638889414487	0.0102681373155	0.00521442432675	0.0153218503042	44.9581	61.4541	129.162	86.2039	56.6341	98.5807	80.1384	132.683	107.666	68.9666	125.899	106.574	43.0269	62.5189	62.3109	42.155	50.1243	60.2732	53.6018	52.0711	74.626	45.2586	48.0413	36.1841
K01633	Metabolism	Metabolism of cofactors and vitamins	Folate biosynthesis [PATH:ko00790]	folB; 7,8-dihydroneopterin aldolase/epimerase/oxygenase [EC:4.1.2.25 5.1.99.8 1.13.11.81]	0.0631360248914	0.0473508068672	0.0164223317042	0.0164223317042	0.0157852180242	0.00319879624763	0.0283716398009	145.072	195.662	307.591	245.708	226.155	268.054	171.965	323.984	304.732	146.067	307.509	230.306	169.992	135.667	154.386	165.974	217.253	300.082	205.311	155.49	195.593	165.805	180.012	103.563
K01644	Environmental Information Processing	Signal transduction	Two-component system [PATH:ko02020]	citE; citrate lyase subunit beta / citryl-CoA lyase [EC:4.1.3.34]	0.00193957114377	0.00316607212765	0.0303497112587	0.0303497112587	-0.0012265	-0.0023252	-0.000127801	12.8273	15.8592	6.14792	5.83	6.59471	1.27796	5.77748	3.85154	4.02881	8.14872	3.82022	13.8426	12.0157	11.5106	24.3679	12.5091	10.6688	6.5014	10.4042	9.48192	19.8173	9.1907	8.76662	8.30212
K01656	Metabolism	Amino acid metabolism	Phenylalanine, tyrosine and tryptophan biosynthesis [PATH:ko00400]	TRP3; anthranilate synthase / indole-3-glycerol phosphate synthase [EC:4.1.3.27 4.1.1.48]	0.000104478737499	2.35788206555e-05	0.0286159988386	0.0286159988386	8.08999168436e-05	9.8240303605e-06	0.000151975803327	0.073722	0.035193	1.12724	0.05517	0.057258	0.102258	0	0.996887	0.950908	0.538378	0.485933	0.359932	0	0.23073	0.464035	0	0.03669	0	0.036083	0.141461	0.073821	0.018223	0	0.059875
K01657	Metabolism	Amino acid metabolism	Phenylalanine, tyrosine and tryptophan biosynthesis [PATH:ko00400]	trpE; anthranilate synthase component I [EC:4.1.3.27]	0.0247535254419	0.0182946079783	0.00633158816474	0.00633158816474	0.00645891746368	0.00209794379651	0.0108198911309	66.0463	78.0381	109.542	108.378	74.9907	52.7595	88.9165	84.6745	110.01	90.1652	145.554	118.999	57.1765	86.5942	71.7492	55.66	66.9718	55.1315	79.6101	71.6741	89.8506	68.2109	64.3562	63.3027
K01658	Metabolism	Amino acid metabolism	Phenylalanine, tyrosine and tryptophan biosynthesis [PATH:ko00400]	trpG; anthranilate synthase component II [EC:4.1.3.27]	0.0334627089543	0.0201348915745	0.00378409149391	0.00378409149391	0.0133278173798	0.00492345344644	0.0217321813131	68.4755	91.4268	193.578	135.82	82.9485	82.5908	108.509	132.33	158.946	96.156	222.792	153.99	53.6926	124.397	85.7648	51.6648	65.3936	60.0083	86.4667	88.849	116.378	74.2761	56.0994	49.3889
K01659	Metabolism	Carbohydrate metabolism	Propanoate metabolism [PATH:ko00640]	prpC; 2-methylcitrate synthase [EC:2.3.3.5]	0.00872088496582	0.00175973125646	0.00452746961516	0.00452746961516	0.00696115370936	0.00257440466987	0.0113479027489	4.14034	7.2804	59.286	27.8027	0.947492	38.874	33.0867	64.8621	36.5331	15.2739	86.5923	24.3517	0.728873	6.41263	4.34991	3.017	6.49173	20.2198	7.88537	4.10189	22.7935	2.74081	0.365462	0.44173
K01661	Metabolism	Metabolism of cofactors and vitamins	Ubiquinone and other terpenoid-quinone biosynthesis [PATH:ko00130]	menB; naphthoate synthase [EC:4.1.3.36]	0.0161122	0.00635352558815	0.00216928838417	0.00216928838417	0.00975865364683	0.00417220376221	0.0153451035314	17.9989	15.3118	98.5348	52.3351	25.7037	78.9028	60.6028	106.903	85.3587	33.2075	97.393	62.3525	17.1705	31.9199	21.3228	8.61884	32.8836	53.776	16.4931	17.9086	28.0757	23.17	20.6938	15.7991
K01664	Metabolism	Metabolism of cofactors and vitamins	Folate biosynthesis [PATH:ko00790]	pabA; para-aminobenzoate synthetase component II [EC:2.6.1.85]	0.0210258295676	0.00792841041508	0.00322924235103	0.00322924235103	0.0130974191525	0.00519561979876	0.0209992185062	25.5278	33.9714	141.831	83.2462	36.7318	41.0224	61.2798	92.4818	117.937	47.2193	170.22	112.252	5.93291	50.9872	36.9741	9.31714	31.7405	35.2605	26.3581	38.9531	54.9494	34.3178	24.6945	9.36888
K01665	Metabolism	Metabolism of cofactors and vitamins	Folate biosynthesis [PATH:ko00790]	pabB; para-aminobenzoate synthetase component I [EC:2.6.1.85]	0.00970860321503	0.0057266591219	0.0276456454531	0.0276456454531	0.00398194409313	0.000487100565424	0.00747678762084	16.0615	38.9769	47.479	32.9673	9.25815	29.2905	29.0159	65.3289	25.4375	38.3724	75.2438	34.1422	9.64165	43.8826	21.8361	13.6574	9.50213	27.3867	34.877	23.7641	37.1637	15.1603	12.1949	9.89647
K01667	Metabolism	Amino acid metabolism	Tryptophan metabolism [PATH:ko00380]	tnaA; tryptophanase [EC:4.1.99.1]	0.0065076154806	0.0118047333998	0.0444201530862	0.0444201530862	-0.00529712	-0.0104487	-0.000145555	39.7016	27.6035	24.8321	8.72576	69.4857	44.0684	18.0211	15.8348	6.31796	15.8097	8.99576	12.5515	107.175	10.1993	43.0305	53.6936	46.3346	21.0156	49.5489	13.0533	25.8498	61.7895	57.7855	47.6539
K01668	Metabolism	Amino acid metabolism	Tyrosine metabolism [PATH:ko00350]	E4.1.99.2; tyrosine phenol-lyase [EC:4.1.99.2]	0.000487253601188	0.00174064607524	0.0382504803467	0.0382504803467	-0.00125339	-0.00242802	-7.87658e-05	1.83247	4.27065	4.65257	0.183034	6.4106	0.342287	2.14435	0	2.23398	0	0.013607	0.172986	25.0998	0.684007	4.78866	6.67619	6.24554	0.860162	8.25329	0.34244	1.41477	11.7815	5.68952	7.35304
K01673	Metabolism	Energy metabolism	Nitrogen metabolism [PATH:ko00910]	cynT, can; carbonic anhydrase [EC:4.2.1.1]	0.0251908175597	0.0130852140978	0.0332899762964	0.0332899762964	0.0121056034619	0.00107248581595	0.0231387211079	26.664	39.5103	188.415	97.6958	25.368	131.817	64.6205	139.527	75.2697	41.4867	192.42	122.915	26.3688	117.092	61.4031	38.5286	31.7665	106.599	30.52	45.2413	77.2677	19.8725	12.8233	23.4088
K01676	Metabolism	Carbohydrate metabolism	Citrate cycle (TCA cycle) [PATH:ko00020]	E4.2.1.2A, fumA, fumB; fumarate hydratase, class I [EC:4.2.1.2]	0.0297349820531	0.0220011613489	0.0184776109731	0.0184776109731	0.00773382070425	0.00143196914152	0.0140357	58.4551	71.7828	110.576	120.298	99.0155	142.103	134.681	139.519	150.012	77.1296	119.973	127.405	84.13	66.4895	78.3802	61.9533	100.115	154.397	94.0301	71.8457	80.2489	79.8355	75.1815	51.412
K01677	Metabolism	Carbohydrate metabolism	Citrate cycle (TCA cycle) [PATH:ko00020]	E4.2.1.2AA, fumA; fumarate hydratase subunit alpha [EC:4.2.1.2]	0.0177398833921	0.0213604019097	0.0178077407287	0.0178077407287	-0.00362052	-0.00652651	-0.000714527	86.2266	88.5429	48.8899	74.417	87.5877	62.3807	67.628	41.3427	58.6696	72.6282	62.5467	52.3029	83.4098	87.3488	73.8365	92.6651	85.6266	68.6884	90.9839	83.1992	68.7328	78.5175	77.4082	79.8783
K01679	Metabolism	Carbohydrate metabolism	Citrate cycle (TCA cycle) [PATH:ko00020]	E4.2.1.2B, fumC, FH; fumarate hydratase, class II [EC:4.2.1.2]	0.00506750244891	0.00902673768301	0.00256667193018	0.00256667193018	-0.00395924	-0.00637225	-0.00154622	38.5956	31.9626	10.2065	26.9659	19.4751	4.69981	17.5252	7.47634	12.1956	25.6222	6.0498	29.2593	40.5198	28.6939	33.0423	42.4309	24.5893	11.7125	45.9077	35.1199	38.0148	40.9552	23.8211	45.4036
K01695	Metabolism	Amino acid metabolism	Glycine, serine and threonine metabolism [PATH:ko00260]	trpA; tryptophan synthase alpha chain [EC:4.2.1.20]	0.0321512747976	0.0252698672971	0.00814319299897	0.00814319299897	0.00688140750057	0.00205148605008	0.0117113289511	80.5551	115.601	121.593	163.784	112.565	89.4498	100.721	105.689	167.753	113.59	163.959	128.284	86.3951	117.374	83.8167	95.8554	103.363	90.9424	115.444	88.511	103.546	94.09	76.0216	91.5424
K01699	Metabolism	Carbohydrate metabolism	Propanoate metabolism [PATH:ko00640]	pduC; propanediol dehydratase large subunit [EC:4.2.1.28]	0.000306877007507	0.000530526800455	0.0188042543628	0.0188042543628	-0.00022365	-0.000406396	-4.09035e-05	3.36796	1.13624	0.56815	2.38843	1.28093	0.19035	1.22506	0.544673	0.730461	1.36135	0.236476	1.01484	1.60247	2.53942	1.51494	2.89951	1.78176	1.82209	2.34347	1.28995	1.24992	1.24585	2.12696	3.7119
K01711	Metabolism	Carbohydrate metabolism	Fructose and mannose metabolism [PATH:ko00051]	gmd, GMDS; GDPmannose 4,6-dehydratase [EC:4.2.1.47]	0.0295879761011	0.0210675809677	0.00113693531496	0.00113693531496	0.00852039513343	0.00385279814364	0.0131879921232	73.2648	75.1787	118.602	122.449	99.5553	92.9523	140.062	133.639	145.818	80.8918	125.731	141.205	70.0524	111.662	78.4301	68.6704	77.0312	101.873	74.2494	65.8187	70.3412	86.6097	91.6769	58.9122
K01719	Metabolism	Metabolism of cofactors and vitamins	Porphyrin and chlorophyll metabolism [PATH:ko00860]	hemD, UROS; uroporphyrinogen-III synthase [EC:4.2.1.75]	0.0362251838691	0.0230153111612	0.00608333718002	0.00608333718002	0.0132098727079	0.00424977261619	0.0221699727996	65.293	63.3047	165.969	119.934	102.594	165.758	166.387	200.109	181.873	82.9617	179.109	156.08	87.5062	81.0651	89.1089	69.686	86.873	171.946	77.0464	65.7377	80.071	97.7149	90.6896	45.7468
K01727	Not Included in Pathway or Brite	Unclassified: metabolism	Enzymes with EC numbers	hysA, hylA, hylB; hyaluronate lyase [EC:4.2.2.1]	0.00350287697284	0.00750892359244	0.00988284272832	0.00988284272832	-0.00400605	-0.00691563	-0.00109646	32.5346	18.388	5.71371	21.0229	16.1931	7.15261	13.7555	7.09121	4.68091	19.0985	2.53252	10.6459	18.2041	25.5386	20.1194	16.8019	13.1679	31.5097	24.9609	19.0408	35.807	71.7799	25.1873	38.2087
K01737	Metabolism	Metabolism of cofactors and vitamins	Folate biosynthesis [PATH:ko00790]	queD, ptpS, PTS; 6-pyruvoyltetrahydropterin/6-carboxytetrahydropterin synthase [EC:4.2.3.12 4.1.2.50]	0.0675781931461	0.0384290138595	0.000227071875541	0.000227071875541	0.0291491792866	0.0157873360202	0.042511	172.533	114.083	272.835	316.955	163.114	235.696	369.427	273.213	275.827	260.753	301.418	317.233	120.095	201.263	125.308	144.288	153.219	248.601	136.072	119.945	145.687	110.554	93.7422	143.67
K01740	Metabolism	Amino acid metabolism	Cysteine and methionine metabolism [PATH:ko00270]	metY; O-acetylhomoserine (thiol)-lyase [EC:2.5.1.49]	0.0798565385197	0.0729346256845	0.0433826273901	0.0433826273901	0.00692191283521	0.000228212797264	0.0136156128732	244.676	267.304	315.661	309.639	353.18	275.589	309.428	300.746	325.457	242.341	369.445	316.813	285.913	296.504	291.14	269.625	281.177	238.549	295.846	242.662	285.057	295.17	252.091	277.327
K01744	Metabolism	Amino acid metabolism	Alanine, aspartate and glutamate metabolism [PATH:ko00250]	aspA; aspartate ammonia-lyase [EC:4.3.1.1]	0.0162648666489	0.0104059133666	0.0212633495267	0.0212633495267	0.00585895328236	0.000963428147044	0.0107544784177	27.0413	31.8501	80.6711	64.353	33.7741	52.4285	92.9057	65.2697	79.7512	45.2725	107.445	61.9072	45.9014	43.6742	30.2077	26.0751	37.2663	96.1313	30.9243	35.2929	42.6843	29.5072	29.7909	24.1507
K01759	Metabolism	Carbohydrate metabolism	Pyruvate metabolism [PATH:ko00620]	GLO1, gloA; lactoylglutathione lyase [EC:4.4.1.5]	0.0632945589625	0.0477614	0.00668336389274	0.00668336389274	0.0155332040525	0.00498322535975	0.0260831827452	184.928	174.89	323.803	265.043	123.372	259.402	259.143	257.211	199.884	249.532	314.01	258.328	183.745	200.647	197.042	173.559	156.468	193.285	188.111	183.589	230.79	177.042	138.412	143.926
K01775	Metabolism	Metabolism of other amino acids	D-Alanine metabolism [PATH:ko00473]	alr; alanine racemase [EC:5.1.1.1]	0.0798089	0.0875513251544	0.0032259311279	0.0032259311279	-0.00774246	-0.0125186	-0.00296636	354.048	335.438	307.314	353.05	282.497	266.869	311.267	274.575	301.315	270.88	296.465	273.904	335.501	326.451	331.755	347.797	336.596	303.383	302.702	352.296	350.702	323.344	338.495	328.521
K01790	Metabolism	Glycan biosynthesis and metabolism	O-Antigen nucleotide sugar biosynthesis [PATH:ko00541]	rfbC, rmlC; dTDP-4-dehydrorhamnose 3,5-epimerase [EC:5.1.3.13]	0.0926532163293	0.0742847472085	0.00219136148709	0.00219136148709	0.0183684691208	0.00751305539053	0.0292238828511	283.288	259.597	313.215	369.159	317.595	358.385	450.467	417.145	437.126	283.536	343.411	381.821	267.428	366.31	276.503	275.717	245.825	317.871	270.981	261.893	283.203	247.508	305.511	252.531
K01792	Metabolism	Carbohydrate metabolism	Glycolysis / Gluconeogenesis [PATH:ko00010]	E5.1.3.15; glucose-6-phosphate 1-epimerase [EC:5.1.3.15]	0.00021957098079	0.000896465119411	0.00324511002894	0.00324511002894	-0.000676894	-0.0010988	-0.000254984	4.27325	3.80859	0.030246	0.074667	0.267684	0.024926	0.259528	0.113554	0	0.054558	0	1.14742	3.72816	1.18868	2.63204	0.637951	0.780123	0.977256	4.36368	4.36516	6.73065	4.27828	6.98705	4.17149
K01795	Metabolism	Carbohydrate metabolism	Fructose and mannose metabolism [PATH:ko00051]	algG; mannuronan 5-epimerase [EC:5.1.3.37]	0.000382428593576	0.0014510538892	0.00509416014281	0.00509416014281	-0.00106863	-0.00175661	-0.000380641	5.31707	1.34687	0.337798	2.12058	1.63717	0.937626	1.84718	0.781538	1.01294	1.17802	0.073178	0.913903	4.06409	0.694005	5.12659	11.6222	5.01678	3.2618	4.29693	1.43568	2.34211	11.3374	12.2111	4.62195
K01803	Metabolism	Carbohydrate metabolism	Glycolysis / Gluconeogenesis [PATH:ko00010]	TPI, tpiA; triosephosphate isomerase (TIM) [EC:5.3.1.1]	0.100367	0.114516	0.000342765948803	0.000342765948803	-0.0141495	-0.0207469	-0.00755221	453.51	412.494	341.603	377.251	423.065	345.653	419.518	392.969	359.329	354.945	338.464	339.088	448.044	408.476	463.376	435.902	436.563	412	422.767	444.826	417.355	405.099	451.174	457.22
K01805	Metabolism	Carbohydrate metabolism	Pentose and glucuronate interconversions [PATH:ko00040]	xylA; xylose isomerase [EC:5.3.1.5]	0.00904932074195	0.0124746	0.0485603849005	0.0485603849005	-0.00342526	-0.0068268	-2.37154e-05	44.9571	36.2016	38.3209	23.0462	66.9462	13.0135	28.3945	36.0227	21.4623	33.2508	29.8552	40.043	55.8692	28.3044	60.2906	51.7293	44.3532	26.7096	40.4098	39.6509	29.4977	84.6471	49.3176	55.8342
K01812	Metabolism	Carbohydrate metabolism	Pentose and glucuronate interconversions [PATH:ko00040]	uxaC; glucuronate isomerase [EC:5.3.1.12]	0.0560280725836	0.0425851	0.0252353280852	0.0252353280852	0.0134429322286	0.00185340564247	0.0250324588148	135.935	151.342	200.577	231.228	134.566	149.454	334.578	208.929	247.081	216.822	257.793	282.664	131.592	178.142	189.411	124.361	162.491	247.168	144.544	147.159	170.174	203.378	113.463	117.647
K01815	Metabolism	Carbohydrate metabolism	Pentose and glucuronate interconversions [PATH:ko00040]	kduI; 4-deoxy-L-threo-5-hexosulose-uronate ketol-isomerase [EC:5.3.1.17]	0.0257429958184	0.0170177430094	0.0302520925835	0.0302520925835	0.00872525280901	0.000976899202755	0.0164736064153	54.8898	53.2119	148.755	83.1821	80.9304	25.5605	87.4841	101.806	131.662	98.3854	199.518	112.004	64.8565	57.3973	82.1497	48.428	66.6604	59.7243	58.5777	52.9166	75.2	87.652	63.0996	55.4466
K01817	Metabolism	Amino acid metabolism	Phenylalanine, tyrosine and tryptophan biosynthesis [PATH:ko00400]	trpF; phosphoribosylanthranilate isomerase [EC:5.3.1.24]	0.0422274106052	0.0246451168681	0.00093796871699	0.00093796871699	0.0175822937371	0.00849666010846	0.0266679273656	75.7364	102.148	207.812	149.653	113.578	139.239	150.62	196.316	224.132	115.341	252.203	198.294	76.5898	134.448	114.618	79.7058	93.9818	94.08	104.617	89.8148	97.9085	82.0061	94.3944	55.0943
K01818	Metabolism	Carbohydrate metabolism	Fructose and mannose metabolism [PATH:ko00051]	fucI; L-fucose/D-arabinose isomerase [EC:5.3.1.25 5.3.1.3]	0.00991871976416	0.0134481803598	0.00176670046899	0.00176670046899	-0.00352946	-0.00557622	-0.0014827	42.452	51.314	19.0322	37.21	54.9822	30.943	42.9354	32.0885	42.4164	37.7094	26.2785	32.5458	49.6404	51.1785	56.7473	44.281	54.6083	57.9257	60.5783	35.84	48.3978	52.0746	40.8979	58.1147
K01835	Metabolism	Carbohydrate metabolism	Glycolysis / Gluconeogenesis [PATH:ko00010]	pgm; phosphoglucomutase [EC:5.4.2.2]	0.0598803595798	0.0642669680768	0.0187152637138	0.0187152637138	-0.00438661	-0.00796897	-0.000804243	245.055	219.783	203.308	239.778	245.738	199.089	250.659	207.9	239.191	230.186	218.503	219.315	272.888	236.45	243.159	264.03	245.4	249.596	227.505	224.155	231.977	237.24	230.887	255.788
K01839	Metabolism	Carbohydrate metabolism	Pentose phosphate pathway [PATH:ko00030]	deoB; phosphopentomutase [EC:5.4.2.7]	0.0213921299921	0.0278797180692	0.0299344	0.0299344	-0.00648759	-0.0122816	-0.000693555	104.272	111.883	98.5986	80.1373	103.485	38.7616	72.0274	54.4154	56.0892	93.3723	84.6991	73.4073	78.6706	119.862	155.914	113.641	77.3125	51.7903	117.093	98.8053	134.967	111.521	104.278	101.103
K01840	Metabolism	Carbohydrate metabolism	Fructose and mannose metabolism [PATH:ko00051]	manB; phosphomannomutase [EC:5.4.2.8]	0.0704279850022	0.0785991783574	0.00739396806689	0.00739396806689	-0.00817119	-0.0139075	-0.00243493	278.047	252.239	248.556	266.738	315.508	260.736	320.612	276.503	286.604	221.758	230.367	242.697	333.248	264.575	285.811	293.898	286.642	336.773	262.752	297.455	290.232	287.298	330.026	302.533
K01845	Metabolism	Metabolism of cofactors and vitamins	Porphyrin and chlorophyll metabolism [PATH:ko00860]	hemL; glutamate-1-semialdehyde 2,1-aminomutase [EC:5.4.3.8]	0.0174958550767	0.0111882541879	0.0487255883992	0.0487255883992	0.00630760088881	4.03101289134e-05	0.0125748916487	42.6615	55.9109	135.865	72.7783	61.7707	26.1638	49.474	64.9135	52.5168	24.8097	140.017	75.4513	25.2243	57.1882	38.4184	35.6317	48.2976	25.7964	51.8944	38.2102	73.791	47.8019	31.0406	34.2039
K01846	Metabolism	Carbohydrate metabolism	Glyoxylate and dicarboxylate metabolism [PATH:ko00630]	glmS, mutS, mamA; methylaspartate mutase sigma subunit [EC:5.4.99.1]	0.00131503288455	0.00308809786236	0.0116628530678	0.0116628530678	-0.00177306	-0.00310869	-0.000437436	17.9357	12.0695	1.09595	2.79015	9.94121	0.366528	4.05886	1.05498	0.487555	5.43102	0.75741	3.79221	19.5532	6.28913	22.5704	18.8466	8.41094	3.44369	16.8158	6.75194	6.35186	6.97291	10.2999	14.0029
K01854	Metabolism	Carbohydrate metabolism	Galactose metabolism [PATH:ko00052]	glf; UDP-galactopyranose mutase [EC:5.4.99.9]	0.0385461317834	0.0290742238733	0.00517934558243	0.00517934558243	0.0094719079101	0.00322108869814	0.0157227271221	101.803	110.734	137.536	126.447	150.606	138.376	132.455	163.181	146.285	199.814	199.253	136.398	111.275	147.39	131.689	104.836	116.094	94.4717	102.542	110.443	126.584	99.6566	95.7164	78.1446
K01858	Metabolism	Carbohydrate metabolism	Inositol phosphate metabolism [PATH:ko00562]	INO1, ISYNA1; myo-inositol-1-phosphate synthase [EC:5.5.1.4]	0.0122207314907	0.00496706813951	0.0034279890925	0.0034279890925	0.00725366335122	0.0028119094019	0.0116954173005	14.3923	14.6777	42.6822	33.8617	27.0784	86.5236	52.4884	88.5842	65.0235	34.5384	55.8246	37.3811	9.44209	22.1954	15.4038	10.8913	26.6394	47.0694	15.664	17.4875	13.0164	16.169	18.2588	12.9266
K01872	Genetic Information Processing	Translation	Aminoacyl-tRNA biosynthesis [PATH:ko00970]	AARS, alaS; alanyl-tRNA synthetase [EC:6.1.1.7]	0.0648348831269	0.0728772680636	0.00160905420896	0.00160905420896	-0.00804238	-0.0126726	-0.00341221	301.218	264.215	217.992	261.755	261.561	218.638	251.079	239.621	232.18	235.102	227.7	233.058	286.955	257.061	278.93	304.361	272.231	245.437	287.37	264.45	264.215	263.726	267.952	318.69
K01873	Genetic Information Processing	Translation	Aminoacyl-tRNA biosynthesis [PATH:ko00970]	VARS, valS; valyl-tRNA synthetase [EC:6.1.1.9]	0.0597885400797	0.0665533427798	0.000396391179336	0.000396391179336	-0.0067648	-0.0100081	-0.00352149	258.179	241.927	233.724	236.053	243.323	220.201	235.092	226.457	216.206	199.297	198.08	205.964	253.065	234.901	258.523	253.324	249.158	246.017	253.051	251.801	259.885	232.293	255.869	275.903
K01874	Metabolism	Metabolism of other amino acids	Selenocompound metabolism [PATH:ko00450]	MARS, metG; methionyl-tRNA synthetase [EC:6.1.1.10]	0.0730942	0.0807063257875	0.0040289064995	0.0040289064995	-0.00761213	-0.0125033	-0.00272094	320.055	274.533	292.58	260.507	308.704	249.588	286.951	322.399	259.396	238.2	276.083	234.231	340.813	321.486	288.269	298.202	292.817	281.082	295.609	297.623	299.678	298.016	313.188	339.725
K01875	Genetic Information Processing	Translation	Aminoacyl-tRNA biosynthesis [PATH:ko00970]	SARS, serS; seryl-tRNA synthetase [EC:6.1.1.11]	0.0718399806278	0.0767567	0.0284307596357	0.0284307596357	-0.00491676	-0.00925595	-0.000577577	303.704	269.604	248.69	267.809	300.512	267.722	290.874	297.796	273.279	255.214	230.724	254.564	312.347	260.909	290.602	301.133	304.732	275.678	288.434	299.179	280.375	268.829	285.667	320.237
K01880	Genetic Information Processing	Translation	Aminoacyl-tRNA biosynthesis [PATH:ko00970]	GARS, glyS1; glycyl-tRNA synthetase [EC:6.1.1.14]	0.0639045	0.0688916139014	0.0221932289529	0.0221932289529	-0.00498709	-0.00918481	-0.000789375	274.966	235.603	245.597	221.462	259.152	239.056	260.318	271.293	259.57	211.303	225.912	199.298	261.754	233.539	257.33	270.547	260.448	271.578	241.617	253.796	247.198	261.958	266.974	303.621
K01881	Genetic Information Processing	Translation	Aminoacyl-tRNA biosynthesis [PATH:ko00970]	PARS, proS; prolyl-tRNA synthetase [EC:6.1.1.15]	0.0614345	0.0651421356218	0.0213058826059	0.0213058826059	-0.00370761	-0.00679214	-0.000623087	267.829	235.184	228.248	234.164	250.051	223.883	252.098	248.28	231.737	203.792	210.203	205.533	240.546	224.707	248.901	239.176	259.097	239.437	237.847	250.516	249.179	244.611	258.107	267.8
K01883	Genetic Information Processing	Translation	Aminoacyl-tRNA biosynthesis [PATH:ko00970]	CARS, cysS; cysteinyl-tRNA synthetase [EC:6.1.1.16]	0.0647280206682	0.0683498998834	0.0138134451579	0.0138134451579	-0.00362188	-0.00642865	-0.000815107	261.561	233.872	247.028	251.577	245.778	237.681	259.09	273.691	251.526	213.198	249.919	216.797	264.808	240.349	259.233	255.45	262.379	255.849	236.237	291.007	256.028	243.801	261.422	279.384
K01887	Genetic Information Processing	Translation	Aminoacyl-tRNA biosynthesis [PATH:ko00970]	RARS, argS; arginyl-tRNA synthetase [EC:6.1.1.19]	0.0660024559091	0.0702699464021	0.0375716592168	0.0375716592168	-0.00426749	-0.00826465	-0.000270334	288.578	242.443	243.194	259.489	288.217	229.377	257.018	273.607	248.158	202.573	249.927	219.412	261.962	236.957	264.925	271.361	306.693	246.576	262.123	269.659	266.397	251.176	278.355	277.358
K01889	Genetic Information Processing	Translation	Aminoacyl-tRNA biosynthesis [PATH:ko00970]	FARSA, pheS; phenylalanyl-tRNA synthetase alpha chain [EC:6.1.1.20]	0.0665998023071	0.0702478364137	0.0312340173472	0.0312340173472	-0.00364803	-0.00693501	-0.000361053	280.582	251.028	251.599	261.289	270.828	241.886	265.102	264.363	269.036	215.587	225.547	229.626	281.67	247.481	251.927	260.741	271.333	270.31	243.864	281.29	256.805	264.485	263.729	298.438
K01890	Genetic Information Processing	Translation	Aminoacyl-tRNA biosynthesis [PATH:ko00970]	FARSB, pheT; phenylalanyl-tRNA synthetase beta chain [EC:6.1.1.20]	0.0601673484694	0.0656410985164	0.0249471876216	0.0249471876216	-0.00547375	-0.0101881	-0.000759382	272.425	217.207	221.368	229.675	269.017	213.437	252.207	239.866	229.588	193.343	196.796	200.024	262.292	226.359	230.026	247.131	261.572	250.263	219.523	270.251	242.628	221.712	262.137	290.193
K01892	Genetic Information Processing	Translation	Aminoacyl-tRNA biosynthesis [PATH:ko00970]	HARS, hisS; histidyl-tRNA synthetase [EC:6.1.1.21]	0.0697874442784	0.0765504	0.0031981324288	0.0031981324288	-0.00676295	-0.0109709	-0.00255501	298.553	271.312	256.442	278.244	282.914	259.592	300.992	266.071	247.433	235.819	240.425	231.087	304.753	261.216	278.607	284.276	289.826	268.19	275.567	304.251	296.41	282.503	307.598	326.011
K01902	Metabolism	Carbohydrate metabolism	Citrate cycle (TCA cycle) [PATH:ko00020]	sucD; succinyl-CoA synthetase alpha subunit [EC:6.2.1.5]	0.00302719848184	0.00189929293861	0.00994645219751	0.00994645219751	0.00112790554323	0.000301738608268	0.00195407247819	11.9926	12.1448	14.8826	18.4233	4.38453	6.69167	6.70332	8.16117	11.1381	13.1791	13.3605	16.5474	7.82581	4.46574	10.4821	4.98328	6.29721	6.02038	8.90401	12.2589	11.2862	1.94448	5.97161	5.90999
K01903	Metabolism	Carbohydrate metabolism	Citrate cycle (TCA cycle) [PATH:ko00020]	sucC; succinyl-CoA synthetase beta subunit [EC:6.2.1.5]	0.00309807782219	0.00177191247331	0.000899337034773	0.000899337034773	0.00132616534888	0.000612815911355	0.00203951478641	7.37447	14.3264	15.0751	17.8704	9.84159	8.99301	6.40974	9.69227	10.3393	12.3131	12.4307	15.7639	4.73396	6.99604	8.71647	6.95827	5.53424	6.72627	8.28015	10.7464	10.844	1.69635	6.31785	2.90322
K01911	Metabolism	Metabolism of cofactors and vitamins	Ubiquinone and other terpenoid-quinone biosynthesis [PATH:ko00130]	menE; o-succinylbenzoate---CoA ligase [EC:6.2.1.26]	0.0184964663519	0.00950717569474	0.00470145827626	0.00470145827626	0.00898929065717	0.00323842086647	0.0147401604479	32.0838	28.0411	98.8804	61.7408	37.3856	78.9415	61.5383	135.167	88.6059	33.3408	107.49	81.5	26.224	39.8407	36.788	23.544	46.7231	65.9451	26.1161	24.7879	37.5422	42.3172	37.0772	24.0557
K01915	Metabolism	Carbohydrate metabolism	Glyoxylate and dicarboxylate metabolism [PATH:ko00630]	glnA, GLUL; glutamine synthetase [EC:6.3.1.2]	0.105355	0.118657	0.0165554353932	0.0165554353932	-0.013302	-0.0239243	-0.00267972	471.285	424.559	342.7	390.687	463.135	349.837	367.875	466.44	370.11	353.546	394.752	392.335	522.287	385.323	456.534	492.816	485.984	405.361	429.53	350.407	412.589	459.739	463.767	527.844
K01916	Metabolism	Metabolism of cofactors and vitamins	Nicotinate and nicotinamide metabolism [PATH:ko00760]	nadE; NAD+ synthase [EC:6.3.1.5]	0.0190432027282	0.0342857292311	0.0094275865633	0.0094275865633	-0.0152425	-0.0263459	-0.0041392	163.884	127.778	25.0332	56.4206	124.03	54.3136	45.3186	24.7168	32.8397	136.121	11.6425	52.1329	149.929	100.528	128.272	189.981	136.578	39.7156	130.501	93.079	97.5298	115.029	165.128	215.065
K01918	Metabolism	Metabolism of other amino acids	beta-Alanine metabolism [PATH:ko00410]	panC; pantoate--beta-alanine ligase [EC:6.3.2.1]	0.0273020541786	0.0181138488282	0.00019024749143	0.00019024749143	0.00918820535041	0.00508187457512	0.0132945361257	64.0442	75.4083	129.176	105.483	88.9758	117.945	88.6441	130.966	110.84	84.838	124.394	118.222	58.038	83.0801	74.5332	59.3695	79.938	67.1022	75.9187	54.049	79.1513	65.3963	80.1012	45.2223
K01926	Brite Hierarchies	Protein families: genetic information processing	Transcription factors [BR:ko03000]	rex; redox-sensing transcriptional repressor	0.0419666756909	0.0515620627861	0.0178677	0.0178677	-0.00959539	-0.0173611	-0.00182967	204.795	197.136	123.193	188.794	188.563	180.242	159.982	114.13	134.517	174.262	108.973	122.243	200.914	184.476	182.073	227.305	241.584	189.511	228.254	163.097	161.158	177.187	151.369	235.727
K01934	Metabolism	Metabolism of cofactors and vitamins	One carbon pool by folate [PATH:ko00670]	MTHFS; 5-formyltetrahydrofolate cyclo-ligase [EC:6.3.3.2]	0.0561053251232	0.0512617472424	0.0206220508025	0.0206220508025	0.00484357788088	0.000834034880491	0.00885312088126	189.023	197.477	224.464	219.114	207.69	190.282	198.182	207.282	230.685	193.935	275.926	215.128	183.023	203.818	188.391	200.775	207.53	188.725	204.305	166.96	208.172	192.188	187.477	196.423
K01935	Metabolism	Metabolism of cofactors and vitamins	Biotin metabolism [PATH:ko00780]	bioD; dethiobiotin synthetase [EC:6.3.3.3]	0.0113963	0.00644465014747	0.00293170193682	0.00293170193682	0.00495169124255	0.00191603897836	0.00798734350675	24.0342	30.6506	55.4391	66.6623	26.8844	67.4048	38.6494	52.4785	25.9315	36.9106	42.7267	47.0832	21.6372	32.1478	17.2341	13.8124	24.6364	42.3731	18.893	31.6211	30.6396	10.7967	36.5804	12.3209
K01937	Metabolism	Nucleotide metabolism	Pyrimidine metabolism [PATH:ko00240]	pyrG, CTPS; CTP synthase [EC:6.3.4.2]	0.0594612320375	0.0674913770429	0.0020087295007	0.0020087295007	-0.00803015	-0.0127768	-0.00328353	243.877	236.556	186.234	241.031	257.419	212.885	259.593	210.247	222.755	205.932	199.115	223.457	289.281	217.766	243.152	276.748	266.318	253.17	259.129	236.632	228.721	269.353	263.536	262.701
K01941	Metabolism	Amino acid metabolism	Arginine biosynthesis [PATH:ko00220]	E6.3.4.6; urea carboxylase [EC:6.3.4.6]	0.00133068132419	0.00236528646165	0.0189235695212	0.0189235695212	-0.00103461	-0.00187488	-0.000194328	9.25683	4.20328	4.67182	6.80638	5.1917	1.26773	6.09759	4.03983	5.79399	7.4015	1.16227	4.74224	17.2589	9.55698	7.45386	4.1068	6.25612	2.94063	13.6464	8.41844	8.42093	14.2692	12.1732	2.82123
K01947	Metabolism	Metabolism of cofactors and vitamins	Pantothenate and CoA biosynthesis [PATH:ko00770]	birA-coaX; biotin---[acetyl-CoA-carboxylase] ligase / type III pantothenate kinase [EC:6.3.4.15 2.7.1.33]	7.1491530062e-05	0.000227734029628	0.0427169036378	0.0427169036378	-0.000156242	-0.000306686	-5.79906e-06	0.139984	0	0.452176	0	0	0	0.644952	0	0	0.966668	1.00068	0	2.69088	0.268844	0.591509	0	1.52697	0.033702	0.140932	0	1.01255	1.17364	1.30909	1.6447
K01951	Metabolism	Nucleotide metabolism	Purine metabolism [PATH:ko00230]	guaA, GMPS; GMP synthase (glutamine-hydrolysing) [EC:6.3.5.2]	0.0675969720443	0.0863332569322	0.00132267988053	0.00132267988053	-0.0187363	-0.0292853	-0.00818723	346.685	312.761	189.454	253.865	325.565	248.308	252.832	208.152	235.899	250.739	210.812	228.269	381.263	261.461	335.998	380.965	351.346	266.114	334.714	273.672	290.389	333.588	326.214	388.364
K01953	Metabolism	Amino acid metabolism	Alanine, aspartate and glutamate metabolism [PATH:ko00250]	asnB, ASNS; asparagine synthase (glutamine-hydrolysing) [EC:6.3.5.4]	0.0656726983164	0.0761524655029	0.00761414121086	0.00761414121086	-0.0104798	-0.0178751	-0.00308439	301.25	280.567	230.595	292.308	266.015	235.446	229.04	204.593	268.375	237.117	225.175	210.29	323.786	267.16	286.856	300.889	353.404	269.25	309.665	272.797	286.406	231.682	236.85	321.75
K01954	Metabolism	Nucleotide metabolism	Pyrimidine metabolism [PATH:ko00240]	K01954; carbamoyl-phosphate synthase [EC:6.3.5.5]	0.000221790723101	0.00107798357026	0.00375905939858	0.00375905939858	-0.000856193	-0.00138852	-0.000323862	0.786902	4.43501	0.061724	0.434146	2.05186	0.156417	0.450642	0.214662	0.001709	0.458241	0.141649	0.795345	0.29426	0.99718	5.25967	1.652	3.59104	1.48226	7.69063	1.64749	8.75672	7.76547	6.47687	3.31691
K01955	Metabolism	Nucleotide metabolism	Pyrimidine metabolism [PATH:ko00240]	carB, CPA2; carbamoyl-phosphate synthase large subunit [EC:6.3.5.5]	0.0776247694677	0.0903311895653	0.0340890546434	0.0340890546434	-0.0127064	-0.0243647	-0.00104812	323.448	286.912	235.355	292.483	436.165	220.135	341.686	228.001	297.21	262.53	293.183	311.105	379.989	291.823	367.501	406.659	360.083	241.23	337.79	289.904	317.675	373.395	366.62	372.35
K01989	Brite Hierarchies	Protein families: signaling and cellular processes	Transporters [BR:ko02000]	K01989; putative tryptophan/tyrosine transport system substrate-binding protein	0.0255812974942	0.0339780913496	0.0021756092771	0.0021756092771	-0.00839679	-0.0133621	-0.00343153	116.821	127.802	66.29	129.577	84.6131	76.4754	100.435	64.7322	99.2241	127.68	68.9307	95.6671	111.292	157.472	136.638	141.246	138.648	110.598	145.138	138.747	125.032	112.248	106.456	118.908
K01990	Brite Hierarchies	Protein families: signaling and cellular processes	Transporters [BR:ko02000]	ABC-2.A; ABC-2 type transport system ATP-binding protein	0.38807	0.471257	0.000360693232865	0.000360693232865	-0.0831865	-0.123872	-0.0425007	1753.61	1813.74	1249.05	1527.13	1645.94	1269.93	1486.09	1423.8	1302.65	1523.93	1287.89	1317.48	1897.94	1896.79	1797.82	1813.64	1810.15	1315.62	1823.87	1716.41	1796.52	1716.97	1934.83	1891.02
K01991	Environmental Information Processing	Signal transduction	Two-component system [PATH:ko02020]	wza, gfcE; polysaccharide biosynthesis/export protein	0.0504486170896	0.0311491823592	0.00926857686051	0.00926857686051	0.0192994347304	0.00544477834151	0.0331540911192	105.893	95.1671	211.913	158.82	155.762	214.465	189.919	382.397	277.482	107.461	199.653	203.124	110.311	121.774	111.414	86.1972	122.019	219.336	97.799	93.1499	100.78	124.903	154.933	70.2183
K01992	Brite Hierarchies	Protein families: signaling and cellular processes	Transporters [BR:ko02000]	ABC-2.P; ABC-2 type transport system permease protein	0.295657	0.33521	0.00264110777416	0.00264110777416	-0.039553	-0.0635909	-0.0155151	1335.15	1256.83	997.779	1174.12	1222.2	1050.32	1193.79	1076.53	986.818	1112.83	1002.39	1002.06	1316.04	1377.86	1327.78	1190.02	1277.42	1089.81	1298.77	1257.45	1205.94	1259.38	1402.08	1221.78
K01993	Not Included in Pathway or Brite	Unclassified: signaling and cellular processes	Structural proteins	ABC-2.TX; HlyD family secretion protein	0.0344632791067	0.0190400816699	0.00283184005821	0.00283184005821	0.0154231974368	0.00592001385032	0.0249263810233	61.4385	48.5685	154.504	120.668	93.7708	172.94	167.176	195.105	158.583	97.0381	153.895	142.01	42.2758	79.2681	69.9268	60.4713	69.2977	182.241	53.0054	90.8411	61.0872	62.1712	60.129	31.8954
K01995	Environmental Information Processing	Membrane transport	ABC transporters [PATH:ko02010]	livG; branched-chain amino acid transport system ATP-binding protein	0.0245400107298	0.0320589479562	0.00206571927331	0.00206571927331	-0.00751894	-0.0119222	-0.0031157	105.798	113.696	65.2075	136.311	80.1003	63.4623	98.0848	65.4404	102.403	114.108	74.1703	95.1693	133.874	116.282	119.723	126.878	120.902	101.538	137.331	135.301	134.939	124.372	89.5496	115.145
K01996	Environmental Information Processing	Membrane transport	ABC transporters [PATH:ko02010]	livF; branched-chain amino acid transport system ATP-binding protein	0.0249131775094	0.0316380646793	0.0118753	0.0118753	-0.00672489	-0.0117729	-0.00167685	119.754	122.233	63.3945	131.19	90.2084	63.4776	98.2558	60.6482	102.109	122.585	62.3793	93.4454	122.256	122.255	123.183	125.363	124.354	95.4685	142.861	136.087	131.973	104.592	88	120.534
K01998	Environmental Information Processing	Membrane transport	ABC transporters [PATH:ko02010]	livM; branched-chain amino acid transport system permease protein	0.0250527643964	0.0318009863497	0.0168625263437	0.0168625263437	-0.00674822	-0.0121074	-0.00138906	103.777	107.279	52.1209	138.965	84.455	71.8058	88.958	58.1412	110.286	134.658	67.4054	115.817	125.047	116.788	118.016	117.26	117.075	110.53	132.001	142.769	127.708	136.413	92.0554	108.101
K01999	Environmental Information Processing	Membrane transport	ABC transporters [PATH:ko02010]	livK; branched-chain amino acid transport system substrate-binding protein	0.0231529487922	0.0300296932333	0.00992033879572	0.00992033879572	-0.00687674	-0.011892	-0.00186151	116.922	116.175	51.2446	118.333	96.9568	49.1719	90.0432	56.3979	88.2559	108.338	61.2521	97.8405	111.024	122.696	123.586	119.748	119.169	88.2279	137.748	133.258	118.584	94.8646	90.898	103.876
K02001	Environmental Information Processing	Membrane transport	ABC transporters [PATH:ko02010]	proW; glycine betaine/proline transport system permease protein	0.000677567500958	0.000309295395073	0.0490150053976	0.0490150053976	0.000368272105886	1.76171013666e-06	0.000734782501635	2.45694	2.25334	4.38069	0.959515	1.91938	2.18309	1.32996	1.63133	3.51481	3.48675	4.91044	1.64113	2.09938	1.43531	0.719348	0	0.106987	6.76615	0.585096	1.73773	0.198727	0.225273	0.077137	0
K02005	Not Included in Pathway or Brite	Unclassified: signaling and cellular processes	Structural proteins	ABC.CD.TX; HlyD family secretion protein	0.0760465150738	0.0544747180869	0.00626143228019	0.00626143228019	0.0215717969869	0.00707170509552	0.0360718888783	149.236	184.779	330.324	275.678	235.075	237.426	347.119	321.626	463.209	229.427	384.765	309.713	179.429	209.069	227.438	163.982	216.822	287.403	196.458	194.357	237.519	189.98	215.386	153.977
K02010	Environmental Information Processing	Membrane transport	ABC transporters [PATH:ko02010]	afuC, fbpC; iron(III) transport system ATP-binding protein [EC:7.2.2.7]	0.0191443843767	0.0241469020345	0.00213005951585	0.00213005951585	-0.00500252	-0.00797548	-0.00202955	98.0961	87.5471	59.9885	85.8261	72.2356	40.794	61.0359	77.0684	71.6549	79.8558	63.6686	73.2886	100.259	73.4539	110.835	105.356	83.3398	85.617	98.0204	98.5548	95.6399	74.9983	86.4771	84.3526
K02014	Brite Hierarchies	Protein families: signaling and cellular processes	Transporters [BR:ko02000]	TC.FEV.OM; iron complex outermembrane recepter protein	0.0584128836567	0.0413197293405	0.0124674355299	0.0124674355299	0.0170931543162	0.00419200332781	0.0299943053045	157.453	108.04	255.074	164.633	214.098	228.988	217.073	378.907	228.858	143.972	303.583	260.336	151.613	142.521	196.582	136.998	159.783	215.704	119.539	141.296	128.742	212.384	168.305	100.324
K02017	Environmental Information Processing	Membrane transport	ABC transporters [PATH:ko02010]	modC; molybdate transport system ATP-binding protein [EC:7.3.2.5]	0.00982933230469	0.0122233221965	0.0155683351128	0.0155683351128	-0.00239399	-0.00428287	-0.000505106	30.7444	49.1464	33.5853	31.3243	44.296	32.1541	32.0631	38.2597	35.2501	32.1324	50.2894	36.8302	58.0424	40.4758	44.8423	37.9408	43.0652	65.7313	43.9379	45.1566	50.995	52.2608	41.2269	30.8952
K02019	Brite Hierarchies	Protein families: genetic information processing	Transcription factors [BR:ko03000]	modE; molybdate transport system regulatory protein	0.00736684578857	0.0101362680685	0.0464728109073	0.0464728109073	-0.00276942	-0.00549158	-4.7267e-05	42.4942	50.6877	28.6595	29.977	18.4051	21.1671	13.8575	17.3892	13.5539	27.5147	42.2747	27.9594	32.474	50.6436	52.1961	36.3492	22.3966	17.4101	44.4021	53.1474	48.091	43.2469	26.9094	32.3956
K02024	Brite Hierarchies	Protein families: signaling and cellular processes	Transporters [BR:ko02000]	lamB; maltoporin	0.0127536487123	0.00485806154153	0.0422784103725	0.0422784103725	0.0078955871708	0.000314195139214	0.0154769792024	25.9892	71.8114	35.1316	156.428	3.37264	2.46844	11.9152	26.6183	43.3023	59.3593	53.0725	92.6726	8.36189	11.9011	9.58718	3.46814	26.8997	2.36619	35.7979	31.4342	60.8703	2.6921	26.6343	1.23339
K02025	Brite Hierarchies	Protein families: signaling and cellular processes	Transporters [BR:ko02000]	ABC.MS.P; multiple sugar transport system permease protein	0.0674536041279	0.0951879533154	0.00624713789043	0.00624713789043	-0.0277343	-0.0467342	-0.00873452	419.172	356.746	192.524	234.12	313.487	136.185	196.911	171.2	192.684	362.111	228.003	250.755	385.633	314.505	376.398	486.718	291.485	233.449	316.722	377.112	357.54	317.962	347.781	523.992
K02026	Brite Hierarchies	Protein families: signaling and cellular processes	Transporters [BR:ko02000]	ABC.MS.P1; multiple sugar transport system permease protein	0.0682217606948	0.0929922769309	0.00236549216845	0.00236549216845	-0.0247705	-0.0397094	-0.0098316	385.87	351.188	203.566	240.08	308.199	174.726	208.764	174.731	257.006	317.973	223.496	245.964	365.791	304.446	371.687	457.528	304.044	253.647	324.787	401.659	341.907	294.695	338.401	470.387
K02027	Brite Hierarchies	Protein families: signaling and cellular processes	Transporters [BR:ko02000]	ABC.MS.S; multiple sugar transport system substrate-binding protein	0.057368	0.0791069117847	0.00822293112024	0.00822293112024	-0.021739	-0.0370967	-0.0063812	352.311	319.109	130.492	223.417	266.58	134.065	171.028	105.348	161.418	285.386	176.572	269.419	335.042	242.775	339.613	343.089	275.891	199.611	303.156	304.87	287.693	261.693	328.095	375.707
K02028	Brite Hierarchies	Protein families: signaling and cellular processes	Transporters [BR:ko02000]	ABC.PA.A; polar amino acid transport system ATP-binding protein [EC:7.4.2.1]	0.0755700996395	0.0895773364219	0.0222053125263	0.0222053125263	-0.0140072	-0.0257337	-0.00228075	374.072	363.533	218.337	335.908	319.297	181.232	268.864	197.178	305.153	339.674	253.229	273.917	366.95	323.225	334.125	382.197	324.772	269.512	383.528	349.161	312.425	317.948	337.364	369.305
K02029	Brite Hierarchies	Protein families: signaling and cellular processes	Transporters [BR:ko02000]	ABC.PA.P; polar amino acid transport system permease protein	0.131767	0.15997	0.0249581982218	0.0249581982218	-0.0282026	-0.0524778	-0.00392732	602.383	726.621	381.321	565.261	443.951	331.84	424.755	398.176	442.131	625.437	558.959	472.546	572.16	698.685	680.287	678.203	584.88	386.452	690.997	627.156	657.109	553.472	546.385	588.022
K02031	Cellular Processes	Cellular community - prokaryotes	Quorum sensing [PATH:ko02024]	ddpD; peptide/nickel transport system ATP-binding protein	0.0312839291766	0.0406337397311	0.0144420694991	0.0144420694991	-0.00934981	-0.0165854	-0.0021142	177.928	172.023	72.0242	126.418	168.468	107.685	98.5919	61.4942	75.4084	124.337	115.556	114.913	123.374	161.615	172.409	155.527	164.683	119.18	178.691	162.12	169.204	129.471	171.441	138.038
K02032	Cellular Processes	Cellular community - prokaryotes	Quorum sensing [PATH:ko02024]	ddpF; peptide/nickel transport system ATP-binding protein	0.0270155984668	0.0360912359447	0.0399767	0.0399767	-0.00907564	-0.0176902	-0.000461058	182.224	143.736	81.2777	90.0915	157.886	51.2526	72.7499	51.2126	42.2336	125.588	115.895	109.561	116.889	130.385	179.88	131.189	120.209	70.732	141.164	157.884	163.66	124.714	172.85	130.481
K02035	Cellular Processes	Cellular community - prokaryotes	Quorum sensing [PATH:ko02024]	ABC.PE.S; peptide/nickel transport system substrate-binding protein	0.0492447269008	0.0634207164993	0.00484224934168	0.00484224934168	-0.014176	-0.0235102	-0.00484173	280.855	247.905	159.829	190.976	189.836	159.339	169.596	123.278	130.54	223.342	176.129	176.866	227.891	245.252	274.265	287.414	239.057	169.872	222.721	286.848	246.125	197.17	226.142	259.374
K02037	Environmental Information Processing	Membrane transport	ABC transporters [PATH:ko02010]	pstC; phosphate transport system permease protein	0.0287281598192	0.0376936802042	0.0183141063885	0.0183141063885	-0.00896552	-0.0162517	-0.00167934	184.149	141.191	72.8241	105.439	158.758	78.5191	102.109	63.3351	85.0101	118.23	92.4127	100.629	162.699	118.501	133.622	196.873	152.587	96.0924	158.029	125.964	114.187	125.207	149.953	180.718
K02038	Environmental Information Processing	Membrane transport	ABC transporters [PATH:ko02010]	pstA; phosphate transport system permease protein	0.0316656421952	0.0417073452033	0.0115226996254	0.0115226996254	-0.0100417	-0.0175864	-0.00249704	180.465	165.276	74.0714	131.063	173.409	97.7548	117.219	66.8707	102.029	121.168	99.1907	106.915	180.686	130.83	149.511	207.441	179.712	100.646	175.645	154.285	124.912	144.941	152.63	195.644
K02039	Not Included in Pathway or Brite	Unclassified: signaling and cellular processes	Others	phoU; phosphate transport system protein	0.0311480662141	0.0372449697198	0.0451875671678	0.0451875671678	-0.0060969	-0.0120499	-0.000143924	169.222	156.812	79.8653	146.083	122.572	96.4412	108.68	72.8305	95.3392	130.515	108.637	124.575	142.481	142.895	119.081	179.536	148.172	95.2839	158.002	148.479	127.155	142.479	121.73	167.543
K02040	Environmental Information Processing	Membrane transport	ABC transporters [PATH:ko02010]	pstS; phosphate transport system substrate-binding protein	0.0710669009957	0.0643323969611	0.0431792610612	0.0431792610612	0.00673450403456	0.000226222324943	0.0132427857442	261.826	269.792	285.576	284.716	257.336	255.956	227.561	251.162	280.262	234.036	292.742	324.833	238.847	213.052	246.961	235.45	288.088	192.496	287.269	227.129	273.536	274.321	221.389	223.239
K02045	Metabolism	Energy metabolism	Sulfur metabolism [PATH:ko00920]	cysA; sulfate/thiosulfate transport system ATP-binding protein [EC:7.3.2.3]	0.00496368693064	0.00327345384444	0.00642475804507	0.00642475804507	0.0016902330862	0.000528287200842	0.00285217897156	13.8334	20.041	20.6035	19.8806	19.3174	15.7246	18.9768	13.9637	22.4915	15.293	31.3849	14.3704	13.3812	24.3275	9.25017	13.7423	15.0593	8.78342	19.2184	11.7702	13.3584	7.09356	8.70304	3.6558
K02046	Metabolism	Energy metabolism	Sulfur metabolism [PATH:ko00920]	cysU; sulfate/thiosulfate transport system permease protein	0.00320223483919	0.00194686502783	0.0115622639621	0.0115622639621	0.00125536981136	0.000315031041796	0.00219570858092	14.908	11.8766	14.6259	8.44751	14.2377	9.79481	7.82785	10.6111	14.0829	5.01991	25.2738	9.63065	7.80145	14.8609	8.14907	7.42915	11.5015	6.14845	5.02476	4.83546	7.02565	4.3621	7.59076	3.52993
K02048	Metabolism	Energy metabolism	Sulfur metabolism [PATH:ko00920]	cysP; sulfate/thiosulfate transport system substrate-binding protein	0.00336514594342	0.00198777327726	0.00983358187136	0.00983358187136	0.00137737266616	0.000367080949557	0.00238766438277	17.0208	12.408	15.7346	9.02829	14.941	11.5689	8.6296	10.2615	13.8025	5.83303	24.6892	9.63127	11.2994	17.6251	3.57366	7.16891	10.9547	5.51567	5.72447	6.40391	7.45005	4.00429	8.18513	2.25193
K02050	Brite Hierarchies	Protein families: signaling and cellular processes	Transporters [BR:ko02000]	ABC.SN.P; NitT/TauT family transport system permease protein	0.0485986563514	0.0621351	0.00990374092149	0.00990374092149	-0.0135365	-0.0234697	-0.00360327	276.381	248.463	191.301	179.922	217.599	80.7838	181.988	186.879	139.937	165.267	195.944	152.131	230.434	232.008	230.679	277.482	250.437	119.886	235.517	265.943	230.321	248.633	222.684	280.687
K02053	Cellular Processes	Cellular community - prokaryotes	Quorum sensing [PATH:ko02024]	ABC.SP.P; putative spermidine/putrescine transport system permease protein	0.00392727019433	0.00246946115193	0.0489070406678	0.0489070406678	0.0014578090424	7.96969938872e-06	0.0029076483854	12.4017	17.5395	15.3696	25.7981	3.70707	3.89517	7.95078	16.1967	17.7019	15.6482	33.2592	10.4241	5.30597	8.07341	8.48419	9.74664	8.23872	6.74195	13.0382	13.1869	16.6019	8.01326	9.76522	4.9817
K02056	Brite Hierarchies	Protein families: signaling and cellular processes	Transporters [BR:ko02000]	ABC.SS.A; simple sugar transport system ATP-binding protein [EC:7.5.2.-]	0.0277540902748	0.0402276970359	0.0159355	0.0159355	-0.0124736	-0.0223608	-0.00258645	222.259	139.709	56.4586	102.049	134.632	39.8591	114.743	52.5728	71.5169	121.188	77.4906	129.561	155.309	129.012	173.447	201.262	134.793	81.6797	156.546	192.672	125.601	161.572	109.465	207.344
K02057	Brite Hierarchies	Protein families: signaling and cellular processes	Transporters [BR:ko02000]	ABC.SS.P; simple sugar transport system permease protein	0.0672770107683	0.0838283286539	0.0322483884185	0.0322483884185	-0.0165513	-0.0315664	-0.00153626	401.809	305.943	159.733	271.853	272.94	183.522	307.149	169.134	202.345	285.007	226.476	267.604	330.157	278.881	365.901	417.209	256.675	253.87	316.753	372.543	275.025	286.561	225.21	430.73
K02065	Environmental Information Processing	Membrane transport	ABC transporters [PATH:ko02010]	mlaF, linL, mkl; phospholipid/cholesterol/gamma-HCH transport system ATP-binding protein	0.0357414281186	0.0263719774404	0.00211831555398	0.00211831555398	0.00936945067817	0.00380371837962	0.0149351829767	75.6919	96.0541	142.256	142.052	146.605	127.136	157.466	166.935	144.651	104.199	163.751	159.034	94.6163	106.287	99.8438	83.4284	110.014	104.75	85.0133	76.4822	111.592	118.107	146.5	60.5304
K02066	Environmental Information Processing	Membrane transport	ABC transporters [PATH:ko02010]	mlaE, linK; phospholipid/cholesterol/gamma-HCH transport system permease protein	0.0343667448995	0.0239501	0.000264083646564	0.000264083646564	0.0104166018795	0.00544001459512	0.0153931891639	112.407	85.5023	135.931	131.406	154.62	123.917	151.69	136.317	135.664	92.564	150.591	153.206	76.9445	90.3071	92.0057	77.7939	109.817	94.2186	84.4445	70.7075	92.8433	101.517	146.239	50.8136
K02067	Environmental Information Processing	Membrane transport	ABC transporters [PATH:ko02010]	mlaD, linM; phospholipid/cholesterol/gamma-HCH transport system substrate-binding protein	0.0346473261715	0.0246657960629	0.00105749958533	0.00105749958533	0.0099815301086	0.00449511000341	0.0154679502138	93.8522	93.5769	135.251	143.722	161.718	116.483	157.071	129.962	139.308	99.7771	150.014	155.506	91.7642	81.3173	94.6202	81.0991	111.882	87.2855	82.3246	79.2422	92.1813	110.874	159.141	48.9475
K02069	Brite Hierarchies	Protein families: signaling and cellular processes	Transporters [BR:ko02000]	ABC.X2.P; putative ABC transport system permease protein	0.00458600702617	0.00207739394028	0.0397442257896	0.0397442257896	0.00250861308588	0.000134143168684	0.00488308300308	8.25451	3.19043	22.2331	4.26606	1.45818	20.4045	13.2987	29.2893	48.2642	7.64815	22.933	28.5722	4.86961	18.7075	8.9593	2.88084	3.86428	10.6519	5.92731	6.09133	2.68598	19.0844	6.03858	3.93108
K02075	Brite Hierarchies	Protein families: signaling and cellular processes	Transporters [BR:ko02000]	ABC.ZM.P; zinc/manganese transport system permease protein	0.0140981820518	0.00716465833601	0.00808245055688	0.00808245055688	0.00693352371575	0.00214584678508	0.0117212006464	22.9133	24.9472	89.4552	59.5095	33.4983	44.1225	51.782	79.8267	43.2292	29.8657	119.422	46.2321	22.6787	21.8917	28.8598	19.3868	38.4179	36.5922	26.8983	21.4197	40.0935	28.7741	22.8984	17.1704
K02077	Brite Hierarchies	Protein families: signaling and cellular processes	Transporters [BR:ko02000]	ABC.ZM.S; zinc/manganese transport system substrate-binding protein	0.00152703150926	0.00254132	0.0247639765384	0.0247639765384	-0.00101429	-0.00188664	-0.000141933	12.0431	10.5566	2.50152	8.18916	8.64463	2.45938	6.02379	3.126	1.74757	4.15355	2.41324	7.68364	7.06532	2.51929	6.92928	11.6979	5.36973	4.37067	12.574	14.8693	14.8493	11.748	9.46071	14.2915
K02079	Metabolism	Carbohydrate metabolism	Galactose metabolism [PATH:ko00052]	agaA; N-acetylgalactosamine-6-phosphate deacetylase [EC:3.5.1.25]	0.00135362263465	0.000311947812934	0.0201678663254	0.0201678663254	0.00104167482172	0.000192782235219	0.00189056740822	7.54475	7.74525	3.3486	18.0557	0.01957	0.332304	0.699735	3.02632	6.08388	1.22415	5.3007	9.16339	0.654109	0.155935	0	0.627905	3.81532	0.058787	2.57115	2.65764	0.899112	0	1.45342	1.39338
K02099	Brite Hierarchies	Protein families: genetic information processing	Transcription factors [BR:ko03000]	araC; AraC family transcriptional regulator, arabinose operon regulatory protein	0.00993194002203	0.0129272763601	0.0344988096922	0.0344988096922	-0.00299534	-0.0057514	-0.000239271	45.6573	49.9186	36.0011	40.459	30.94	13.9668	48.8247	25.0201	20.7752	44.5976	47.6852	47.6994	56.003	52.3935	41.5792	61.3359	30.7863	25.6089	45.001	63.6865	48.7311	43.6286	51.448	67.8266
K02100	Brite Hierarchies	Protein families: signaling and cellular processes	Transporters [BR:ko02000]	araE; MFS transporter, SP family, arabinose:H+ symporter	0.00572355833221	0.00312811637133	0.00689344063937	0.00689344063937	0.00259544196088	0.000795864463477	0.00439501945828	16.8885	17.2002	19.4194	30.1018	19.456	3.1865	20.3204	29.6171	16.138	23.9593	25.3016	39.7097	7.83889	19.4117	9.09854	5.80861	10.3971	8.13389	12.5213	28.5911	16.6094	4.65998	12.4898	6.60719
K02108	Metabolism	Energy metabolism	Oxidative phosphorylation [PATH:ko00190]	ATPF0A, atpB; F-type H+-transporting ATPase subunit a	0.0479821715501	0.0405327717686	0.00828927784153	0.00828927784153	0.00744939978156	0.00212657520819	0.0127722243549	133.178	154.893	182.41	197.068	144.978	171.478	202.134	193.001	195.151	192.941	211.01	198.764	159.701	165.286	172.691	148.412	138.697	203.409	154.162	139.07	147.712	147.729	138.803	122.908
K02109	Metabolism	Energy metabolism	Oxidative phosphorylation [PATH:ko00190]	ATPF0B, atpF; F-type H+-transporting ATPase subunit b	0.0713736	0.0540433277463	0.000811976258218	0.000811976258218	0.0173303131357	0.00820872263847	0.0264519	180.217	219.044	303.557	287.026	190.151	245.361	301.568	311.472	314.201	257.169	327.412	307.128	198.824	209.417	208.359	192.107	191.75	282.509	201.083	199.239	220.601	208.318	181.129	158.426
K02110	Metabolism	Energy metabolism	Oxidative phosphorylation [PATH:ko00190]	ATPF0C, atpE; F-type H+-transporting ATPase subunit c	0.124837	0.106093	0.0186798254831	0.0186798254831	0.0187444830673	0.00344142179952	0.0340475443352	330.852	419.656	506.663	480.463	369.747	525.688	476.186	497.001	563.93	480.545	520.255	485.658	365.927	440.552	439.904	376.052	400.779	537.416	436.773	378.331	400.891	385.988	359.351	289.91
K02111	Metabolism	Energy metabolism	Oxidative phosphorylation [PATH:ko00190]	ATPF1A, atpA; F-type H+/Na+-transporting ATPase subunit alpha [EC:7.1.2.2 7.2.2.1]	0.0402580565422	0.0360060821567	0.0393889760932	0.0393889760932	0.00425197438542	0.000226084579103	0.00827786419173	110.87	128.156	156.19	163.293	137.866	150.837	166.927	162.988	165.201	152.174	172.94	159.196	133.306	131.646	155.227	139.585	117.692	174.027	131.927	121.183	139.444	140.015	136.689	113.015
K02113	Metabolism	Energy metabolism	Oxidative phosphorylation [PATH:ko00190]	ATPF1D, atpH; F-type H+-transporting ATPase subunit delta	0.0629491630372	0.0490518522291	0.00185443637236	0.00185443637236	0.0138973108081	0.00575146556079	0.0220431560554	171.274	186.133	259.805	250.605	184.107	244.964	252.683	261.419	290.974	219.047	285.682	252.498	186.383	189.927	200.451	168.025	170.798	267.142	189.634	166.369	176.515	215.326	154.341	139.159
K02114	Metabolism	Energy metabolism	Oxidative phosphorylation [PATH:ko00190]	ATPF1E, atpC; F-type H+-transporting ATPase subunit epsilon	0.10727	0.0808972187637	0.00897035894028	0.00897035894028	0.0263725732725	0.00736064960983	0.0453844969352	240.728	301.116	514.795	367.085	268.469	484.96	418.796	455.271	476.026	392.65	515.59	425.337	290.4	339.643	353.518	290.34	297.371	476.811	304.05	266.496	290.937	307.702	250.198	199.252
K02115	Metabolism	Energy metabolism	Oxidative phosphorylation [PATH:ko00190]	ATPF1G, atpG; F-type H+-transporting ATPase subunit gamma	0.0497941219266	0.0428223101141	0.0131708	0.0131708	0.00697181181254	0.00161502258681	0.0123286010383	137.79	155.3	192.676	196.059	155.731	185.229	211.997	207.019	225.774	181.506	220.968	191.534	171.43	164.732	179.209	150.135	150.214	209.254	169.954	143.373	156.724	167.009	148.103	132.494
K02116	Brite Hierarchies	Protein families: metabolism	Photosynthesis proteins [BR:ko00194]	atpI; ATP synthase protein I	0.000823379242688	0.00249607997775	0.00100846690004	0.00100846690004	-0.0016727	-0.00258799	-0.000757414	12.4915	0.796445	0.405206	5.01574	3.95615	0	1.891	1.25588	0	8.69157	0	2.67822	9.96434	2.47709	9.50613	17.3747	7.8982	13.233	5.186	8.94968	5.57982	12.6702	13.697	6.95532
K02117	Metabolism	Energy metabolism	Oxidative phosphorylation [PATH:ko00190]	ATPVA, ntpA, atpA; V/A-type H+/Na+-transporting ATPase subunit A [EC:7.1.2.2 7.2.2.1]	0.0234403454942	0.0301506306633	0.0121354	0.0121354	-0.00671029	-0.0117951	-0.00162544	102.191	96.7296	39.6338	98.9919	124.2	81.6628	125.928	64.3621	97.5121	81.3488	59.8234	91.5271	133.413	83.9992	95.4767	120.523	115.419	155.109	116.535	106.559	85.1335	119.906	108.813	129.075
K02118	Metabolism	Energy metabolism	Oxidative phosphorylation [PATH:ko00190]	ATPVB, ntpB, atpB; V/A-type H+/Na+-transporting ATPase subunit B	0.0243595510991	0.0304849	0.0266248330569	0.0266248330569	-0.00612534	-0.0114612	-0.000789524	109.625	105.731	38.1975	108.511	136.354	81.4022	123.741	66.0969	102.128	84.2077	57.9642	91.9278	126.502	86.87	97.9227	127.512	118.738	152.911	112.772	112.312	84.443	118.686	125.356	121.346
K02120	Metabolism	Energy metabolism	Oxidative phosphorylation [PATH:ko00190]	ATPVD, ntpD, atpD; V/A-type H+/Na+-transporting ATPase subunit D	0.0327622507574	0.0420457381171	0.00940654072133	0.00940654072133	-0.00928349	-0.0160407	-0.00252623	145.978	135.948	56.7477	148.517	168.233	106.988	171.229	96.1487	131.743	117.125	87.5884	121.741	185.339	125.758	131.326	179.738	157.671	201.109	165.823	143.627	111.893	172.336	149.583	186.194
K02121	Metabolism	Energy metabolism	Oxidative phosphorylation [PATH:ko00190]	ATPVE, ntpE, atpE; V/A-type H+/Na+-transporting ATPase subunit E	0.0286133295829	0.0358916480112	0.0465451097221	0.0465451097221	-0.00727832	-0.0144346	-0.000122002	138.283	115.767	37.1712	131.459	143.178	101.139	152.583	77.5965	132.953	99.5607	57.5392	112.236	177.394	97.9502	116.463	159.274	136.25	182.364	131.976	127.003	89.775	133.841	119.761	159.017
K02122	Metabolism	Energy metabolism	Oxidative phosphorylation [PATH:ko00190]	ATPVF, ntpF, atpF; V/A-type H+/Na+-transporting ATPase subunit F	0.0317212188209	0.0392057796433	0.0220899022094	0.0220899022094	-0.00748456	-0.0137865	-0.00118259	119.109	151.296	75.0356	159.059	111.205	162.758	122.828	95.6096	119.014	108.573	97.4303	112.009	115.237	165.255	96.3059	157.023	178.738	176.183	181.736	154.666	140.648	131.561	126.332	157.27
K02123	Metabolism	Energy metabolism	Oxidative phosphorylation [PATH:ko00190]	ATPVI, ntpI, atpI; V/A-type H+/Na+-transporting ATPase subunit I	0.0230877999644	0.0288980395346	0.0189098926618	0.0189098926618	-0.00581024	-0.0105617	-0.0010588	95.5862	90.2472	39.5513	104.965	119.915	84.4269	116.714	64.6434	101.055	84.2711	60.8929	85.1331	123.478	90.5666	93.5691	118.309	109.088	151.553	111.577	105.264	77.5743	113.889	99.0492	118.681
K02124	Metabolism	Energy metabolism	Oxidative phosphorylation [PATH:ko00190]	ATPVK, ntpK, atpK; V/A-type H+/Na+-transporting ATPase subunit K	0.0460352660977	0.0572883011804	0.0216869553942	0.0216869553942	-0.011253	-0.0206758	-0.00183025	212.285	209.532	84.7527	211.31	227.108	131.864	241.93	128.009	183.533	170.696	111.994	178.636	227.389	165.125	193.833	249.587	217.329	261.315	226.461	212.156	146.218	242.901	219.437	241.33
K02133	Metabolism	Energy metabolism	Oxidative phosphorylation [PATH:ko00190]	ATPeF1B, ATP5B, ATP2; F-type H+-transporting ATPase subunit beta [EC:7.1.2.2]	4.14074587458e-06	5.28533101263e-05	0.0215389140417	0.0215389140417	-4.87126e-05	-8.89211e-05	-8.504e-06	0	0	0	0	0	0	0	0	0	0.171131	0	0	0.33963	0.423923	0.74127	0.094974	0	0	0.240722	0.198868	0.342451	0	0	0
K02144	Metabolism	Energy metabolism	Oxidative phosphorylation [PATH:ko00190]	ATPeV1H; V-type H+-transporting ATPase subunit H	1.62632067938e-05	4.53638943153e-05	0.0497328007596	0.0497328007596	-2.91007e-05	-5.81637e-05	-3.76848e-08	0	0.055813	0	0.2841	0.114881	0	0.060016	0	0	0.212741	0	0	0	0.362925	0.226953	0	0.110683	0	0.395208	0.329633	0.11414	0.284574	0.227861	0
K02172	Human Diseases	Drug resistance: antimicrobial	beta-Lactam resistance [PATH:ko01501]	blaR1; bla regulator protein blaR1	0.0125446814274	0.0158237165528	0.0499050759548	0.0499050759548	-0.00327904	-0.00655657	-1.49817e-06	54.4197	56.2215	37.8602	49.8642	53.0832	22.8473	38.9872	20.0995	45.9558	56.8177	84.5613	49.1555	79.0495	78.5184	57.8891	61.0627	64.2946	39.6201	64.4722	63.3961	52.3672	55.612	57.7274	44.4061
K02191	Metabolism	Metabolism of cofactors and vitamins	Porphyrin and chlorophyll metabolism [PATH:ko00860]	cbiT; cobalt-precorrin-6B (C15)-methyltransferase [EC:2.1.1.196]	0.00752908624131	0.00986687860925	0.0388534	0.0388534	-0.00233779	-0.00454323	-0.000132352	34.1253	43.5194	24.2658	28.8019	41.4586	18.3523	28.4085	19.6916	21.5307	26.9139	27.0522	27.605	44.9009	35.7713	36.9072	40.9692	34.5893	21.1663	52.1497	25.981	35.5621	59.4539	24.0653	36.0434
K02203	Metabolism	Energy metabolism	Methane metabolism [PATH:ko00680]	thrH; phosphoserine / homoserine phosphotransferase [EC:3.1.3.3 2.7.1.39]	0.00990515296897	0.0135488681895	0.0452135374583	0.0452135374583	-0.00364372	-0.00720255	-8.488e-05	74.6906	48.087	25.1455	40.1754	56.3565	17.4787	37.9408	17.8081	32.4102	39.9156	25.2355	35.3612	67.1046	52.7009	52.0228	70.8624	42.9645	18.1715	52.3853	62.7863	34.7936	38.55	51.6756	72.4871
K02212	Genetic Information Processing	Replication and repair	DNA replication [PATH:ko03030]	MCM4, CDC54; DNA replication licensing factor MCM4 [EC:3.6.4.12]	3.18830393326e-05	0.000182526309265	0.0227555574879	0.0227555574879	-0.000150643	-0.000276739	-2.45477e-05	0	0	0	0.48613	0.290796	0	0	0	0	0.62406	0	0	0.512129	1.55546	1.13439	0	0.211237	0	1.96165	0.21227	0.221059	1.69088	0.722782	0
K02226	Metabolism	Metabolism of cofactors and vitamins	Porphyrin and chlorophyll metabolism [PATH:ko00860]	cobC, phpB; alpha-ribazole phosphatase [EC:3.1.3.73]	0.0334270667235	0.0383107568004	0.0355532478805	0.0355532478805	-0.00488369	-0.00939568	-0.0003717	142.57	159.904	106.457	146.217	155.657	100.085	123.394	106.318	168.279	113.41	105.275	92.9292	143.5	135.132	144.898	160.193	162.852	130.003	165.948	135.759	143.059	125.105	158.707	135.596
K02230	Metabolism	Metabolism of cofactors and vitamins	Porphyrin and chlorophyll metabolism [PATH:ko00860]	cobN; cobaltochelatase CobN [EC:6.6.1.2]	0.00462920424972	0.00293398657239	0.0277289197549	0.0277289197549	0.00169521767733	0.000204702370805	0.00318573298385	15.4824	8.9715	15.1488	10.4119	16.66	15.1418	16.7438	37.0149	11.3376	16.8389	26.8249	20.0873	7.69436	11.5419	14.0461	7.63759	17.5679	14.6704	7.21154	22.3523	5.56327	3.58571	16.5974	4.98544
K02237	Brite Hierarchies	Protein families: signaling and cellular processes	Secretion system [BR:ko02044]	comEA; competence protein ComEA	0.0365253378832	0.0458982451138	0.0104462463311	0.0104462463311	-0.00937291	-0.0163105	-0.00243535	202.785	185.272	134.617	132.422	174.289	80.4713	137.843	128.366	109.464	130.254	141.901	104.889	163.488	182.347	167.152	190.182	166.713	101.654	171.222	197.607	201.82	159.297	219.628	165.412
K02238	Brite Hierarchies	Protein families: signaling and cellular processes	Secretion system [BR:ko02044]	comEC; competence protein ComEC	0.104843	0.117953	0.00609661344762	0.00609661344762	-0.0131095	-0.0220371	-0.00418191	470.29	446.414	431.548	397.904	438.506	366.948	403.664	412.72	380.675	354.212	303.86	354.139	456.06	419.066	428.084	459.996	462.208	407.75	438.653	475.518	417.645	380.522	506.569	510.353
K02241	Brite Hierarchies	Protein families: signaling and cellular processes	Secretion system [BR:ko02044]	comFB; competence protein ComFB	0.00455164562277	0.00706293344312	0.0253834648516	0.0253834648516	-0.00251129	-0.00468265	-0.000339923	26.5708	19.5673	5.17703	29.893	23.6615	6.87904	22.637	4.82095	9.06547	23.4643	5.72253	28.8453	38.3899	15.523	20.7718	40.4987	30.5928	11.8182	34.6241	19.8225	24.1869	23.9472	22.6917	38.6539
K02242	Brite Hierarchies	Protein families: signaling and cellular processes	Secretion system [BR:ko02044]	comFC; competence protein ComFC	0.0179848761392	0.0261236049236	0.00195970448437	0.00195970448437	-0.00813873	-0.0129425	-0.00333497	97.983	105.297	55.866	62.0297	92.4362	36.0608	68.0025	52.4869	45.5961	71.309	62.0932	67.4759	126.507	104.492	85.4368	104.315	79.9621	44.8988	102.715	98.0395	101.714	124.273	115.598	99.0923
K02282	Brite Hierarchies	Protein families: signaling and cellular processes	Secretion system [BR:ko02044]	cpaE, tadZ; pilus assembly protein CpaE	0.00632679822158	0.00849255465137	0.00166596166528	0.00166596166528	-0.00216576	-0.00340944	-0.000922073	28.1429	21.4405	28.4293	28.9814	34.1026	25.7242	26.1856	29.5595	16.9265	18.2154	13.8241	15.8658	30.8766	36.8614	26.5372	37.3147	29.1459	36.0593	35.8499	30.2373	32.6365	22.4489	34.5802	33.2518
K02283	Brite Hierarchies	Protein families: signaling and cellular processes	Secretion system [BR:ko02044]	cpaF, tadA; pilus assembly protein CpaF [EC:7.4.2.8]	0.0337528459649	0.0426615622692	0.0121997708397	0.0121997708397	-0.00890872	-0.0156736	-0.00214382	161.752	180.724	113.531	161.792	152.423	95.957	106.369	116.868	117.707	138.023	82.7628	103.521	190.745	168.87	150.573	162.359	182.54	78.9975	169.98	152.203	153.467	194.503	171.331	162.92
K02313	Environmental Information Processing	Signal transduction	Two-component system [PATH:ko02020]	dnaA; chromosomal replication initiator protein	0.0802804721978	0.0865192484906	0.0422273070218	0.0422273070218	-0.00623878	-0.0122353	-0.000242248	363.876	334.088	328.413	320.831	333.302	244.038	325.179	315.807	288.32	260.706	256.875	280.558	311.963	301.266	340.498	326.824	334.109	292.275	305.925	337.64	329.703	313.935	369.065	369.037
K02337	Genetic Information Processing	Replication and repair	DNA replication [PATH:ko03030]	dnaE; DNA polymerase III subunit alpha [EC:2.7.7.7]	0.0811843458243	0.0913914	0.0477447	0.0477447	-0.0102071	-0.0203004	-0.000113677	326.117	369.385	253.565	321.902	390.093	262.943	283.373	271.386	291.823	369.027	251.284	283.405	400.753	324.451	317.52	316.463	312.998	349.142	396.268	338.825	365.785	339.337	361.944	327.581
K02338	Genetic Information Processing	Replication and repair	DNA replication [PATH:ko03030]	dnaN; DNA polymerase III subunit beta [EC:2.7.7.7]	0.0778617454865	0.0887108903015	0.000491850591801	0.000491850591801	-0.0108491	-0.0162959	-0.00540243	334.284	315.114	268.822	331.979	332.561	259.547	314.606	294.062	292.465	277.219	247.53	268.641	331.407	350.183	314.335	344.396	341.615	297.566	325.123	341.833	321.183	317.879	368.759	377.091
K02342	Genetic Information Processing	Replication and repair	DNA replication [PATH:ko03030]	dnaQ; DNA polymerase III subunit epsilon [EC:2.7.7.7]	0.14225	0.105495	0.00294733808332	0.00294733808332	0.0367550929128	0.0146144293533	0.0588957564722	339.661	375.683	590.162	575.046	350.218	575.975	607.136	725.458	638.513	425.785	664.944	602.622	423.041	435.812	362.103	360.233	383.88	508.153	360.998	443.024	410.253	421.826	376.667	301.73
K02343	Genetic Information Processing	Replication and repair	DNA replication [PATH:ko03030]	dnaX; DNA polymerase III subunit gamma/tau [EC:2.7.7.7]	0.0672834	0.0736241544737	0.0133386596358	0.0133386596358	-0.00634072	-0.0111909	-0.00149056	307.794	241.003	231.096	279.78	295.334	219.568	285.846	260.718	266.17	214.426	218.256	241.356	285.567	262.334	258.79	278.345	311.039	267.864	272.77	295.576	256.917	281.376	271.515	303.477
K02352	Not Included in Pathway or Brite	Unclassified: metabolism	Enzymes with EC numbers	drp35; lactonase [EC:3.1.1.-]	0.000647568104149	0.000156291173029	0.0247818841183	0.0247818841183	0.00049127693112	7.09732429492e-05	0.000911580619291	0.328194	2.48094	4.89818	3.31577	0.33775	1.53479	4.41144	8.46961	0.933396	1.3799	1.19617	0.49623	0.051027	1.45391	0.033896	0.024946	0.15221	3.87335	0.369801	0.400054	0.353301	0	0.046123	0.27255
K02355	Brite Hierarchies	Protein families: genetic information processing	Translation factors [BR:ko03012]	fusA, GFM, EFG; elongation factor G	0.103605	0.110761	0.0205823331155	0.0205823331155	-0.00715596	-0.0131036	-0.00120829	409.395	384.335	368.476	391.663	425.089	395.841	422.688	413.884	426.696	351.989	359.806	353.913	428.759	372.19	428.321	423.782	433.488	466.04	413.682	386.281	402.015	412.851	405.728	458.024
K02358	Organismal Systems	Environmental adaptation	Plant-pathogen interaction [PATH:ko04626]	tuf, TUFM; elongation factor Tu	0.0813005521983	0.0912884450497	0.000491971039859	0.000491971039859	-0.00998789	-0.0150594	-0.0049164	361.883	328.382	304.733	321.819	304.637	277.938	308.921	320.818	308.485	297.986	261.587	294.449	378.939	329.975	328.374	346.307	350.182	313.353	316.812	366.109	363.166	329.958	332.243	393.181
K02361	Metabolism	Metabolism of cofactors and vitamins	Ubiquinone and other terpenoid-quinone biosynthesis [PATH:ko00130]	entC; isochorismate synthase [EC:5.4.4.2]	0.0154685219794	0.00725957185421	0.00322537968295	0.00322537968295	0.00820895012522	0.00326552561878	0.0131523746317	22.9979	15.9543	90.2625	45.1961	34.8798	72.0887	57.5295	99.4978	88.042	30.2295	92.3009	56.8136	22.1454	27.076	29.6606	13.7088	41.0329	44.4848	23.6057	16.8379	33.6242	33.5216	24.2918	19.1315
K02377	Metabolism	Carbohydrate metabolism	Fructose and mannose metabolism [PATH:ko00051]	TSTA3, fcl; GDP-L-fucose synthase [EC:1.1.1.271]	0.0275710748569	0.0202527761113	0.00714085589248	0.00714085589248	0.00731829874557	0.00224804997099	0.0123885475201	62.7589	74.3586	116.882	96.5004	71.305	95.0435	126.006	129.759	138.09	75.6621	125.78	143.918	55.4054	100.702	82.8462	76.2645	63.3852	88.2126	73.2395	70.285	78.852	104.266	63.3664	60.9757
K02383	Brite Hierarchies	Protein families: signaling and cellular processes	Bacterial motility proteins [BR:ko02035]	flbB; flagellar protein FlbB	0.00225321866279	0.00452772952933	0.0465605515691	0.0465605515691	-0.00227451	-0.00451066	-3.83649e-05	26.506	8.99901	0.047683	15.7973	12.7724	0.219692	7.88481	0.935708	7.71788	9.40022	0	12.7898	22.3447	8.40135	10.0948	32.5558	18.2204	1.31371	13.2909	19.4057	5.79999	19.8191	11.2774	44.1352
K02384	Brite Hierarchies	Protein families: signaling and cellular processes	Bacterial motility proteins [BR:ko02035]	flbC; flagellar protein FlbC	0.00103308587921	0.00285150970404	0.0267844176577	0.0267844176577	-0.00181842	-0.00340165	-0.000235198	16.7106	4.19963	0.106685	1.77975	6.35303	0.121059	6.09434	0.515614	0.649231	2.0903	0	8.7476	18.4919	3.10572	8.2345	21.5488	9.12377	0.472202	5.5554	15.404	4.01231	6.77892	7.65402	29.9794
K02385	Brite Hierarchies	Protein families: signaling and cellular processes	Bacterial motility proteins [BR:ko02035]	flbD; flagellar protein FlbD	0.00968834694765	0.0162199030548	0.0198271614863	0.0198271614863	-0.00653156	-0.011917	-0.00114606	52.6178	57.7271	23.6978	64.6999	64.519	10.5878	30.0937	11.0567	26.0678	44.8087	9.23132	44.5	74.7179	46.5866	59.3935	98.6214	73.7877	14.777	94.0265	39.3216	32.9377	81.5501	38.2438	83.2096
K02390	Cellular Processes	Cell motility	Flagellar assembly [PATH:ko02040]	flgE; flagellar hook protein FlgE	0.0137003409468	0.0187650976268	0.0395407	0.0395407	-0.00506476	-0.00985947	-0.000270041	67.8196	82.9418	26.9694	92.5331	82.1888	26.1611	54.5956	17.9282	35.7164	62.996	31.1703	40.3781	84.099	69.3197	57.8901	89.052	65.78	38.8989	89.2361	55.8285	75.321	84.4785	60.4602	82.1426
K02405	Environmental Information Processing	Signal transduction	Two-component system [PATH:ko02020]	fliA, whiG; RNA polymerase sigma factor FliA	0.0144357773477	0.0199186713971	0.0410230756864	0.0410230756864	-0.00548289	-0.01072	-0.00024582	83.1828	80.591	27.541	78.7857	79.6127	15.9932	50.3634	24.7676	41.5496	75.8802	30.0964	66.4035	89.2304	64.9265	62.4368	88.8453	59.8571	27.7458	87.6882	83.9409	86.1994	68.3218	77.0154	110.253
K02410	Cellular Processes	Cell motility	Bacterial chemotaxis [PATH:ko02030]	fliG; flagellar motor switch protein FliG	0.0119526116976	0.0189414076802	0.0384883442476	0.0384883442476	-0.0069888	-0.0135722	-0.000405353	105.898	66.5402	18.2441	68.0256	63.9262	9.17238	39.9494	14.3433	30.2354	49.1682	20.4335	58.7029	100.936	48.1386	49.8145	106.075	62.4818	10.1952	77.6082	70.7608	57.2101	116.042	58.1176	104.366
K02426	Not Included in Pathway or Brite	Poorly characterized	General function prediction only	sufE; cysteine desulfuration protein SufE	0.0564482807308	0.0368810869885	0.00498520602944	0.00498520602944	0.0195671937423	0.00676822158518	0.0323661658995	113.032	96.0611	290.055	177.414	192.03	236.442	257.387	312.314	277.42	128.874	274.808	216.709	147.759	119.934	143.823	108.988	129.002	245.248	116.122	120.18	109.142	143.579	158.724	131.413
K02429	Brite Hierarchies	Protein families: signaling and cellular processes	Transporters [BR:ko02000]	fucP; MFS transporter, FHS family, L-fucose permease	0.0518744	0.0293058	0.00738567096956	0.00738567096956	0.0225686	0.00689052638302	0.0382465987251	64.514	81.1767	250.048	149.665	140.393	204.647	208.246	314.536	301.255	109.363	315.939	228.218	100.974	112.737	115.277	69.8087	116.23	241.575	79.743	90.2832	116.713	137.731	83.0492	63.1102
K02431	Not Included in Pathway or Brite	Unclassified: metabolism	Enzymes with EC numbers	fucU, FUOM; L-fucose mutarotase [EC:5.1.3.29]	0.00917948704517	0.0144609210896	0.0104513742824	0.0104513742824	-0.00528143	-0.00915343	-0.00140944	80.8043	64.789	28.2034	37.7281	33.7903	8.76048	34.4119	14.4778	17.8513	46.4739	15.2942	34.3229	40.4978	51.9711	56.5573	62.2864	48.5261	32.9857	63.0728	51.8638	58.0751	49.8371	63.266	78.6316
K02433	Genetic Information Processing	Translation	Aminoacyl-tRNA biosynthesis [PATH:ko00970]	gatA, QRSL1; aspartyl-tRNA(Asn)/glutamyl-tRNA(Gln) amidotransferase subunit A [EC:6.3.5.6 6.3.5.7]	0.0307684096768	0.0398931326856	0.00141492139415	0.00141492139415	-0.00912472	-0.0142553	-0.00399416	167.356	149.655	121.137	119.202	145.066	100.964	122.068	124.683	98.9224	87.8666	91.3328	71.9585	164.374	141.702	130.555	148.853	148.971	113.415	146.153	166.323	142.355	150.716	171.181	189.594
K02434	Genetic Information Processing	Translation	Aminoacyl-tRNA biosynthesis [PATH:ko00970]	gatB, PET112; aspartyl-tRNA(Asn)/glutamyl-tRNA(Gln) amidotransferase subunit B [EC:6.3.5.6 6.3.5.7]	0.0338201103627	0.0436924295621	0.00393042824085	0.00393042824085	-0.00987232	-0.0162091	-0.00353549	196.05	175.189	131.818	131.683	149.07	110.567	123.821	124.336	111.629	104.635	100.81	78.3895	183.661	149.174	145.381	187.009	165.29	114.75	158.384	176.911	145.32	169.604	171.619	220.038
K02435	Genetic Information Processing	Translation	Aminoacyl-tRNA biosynthesis [PATH:ko00970]	gatC, GATC; aspartyl-tRNA(Asn)/glutamyl-tRNA(Gln) amidotransferase subunit C [EC:6.3.5.6 6.3.5.7]	0.0737963281859	0.0899707049853	0.00967700493008	0.00967700493008	-0.0161744	-0.0279901	-0.00435866	373.387	366.564	324.424	290.947	318.214	251.659	280.477	276.822	276.561	219.938	200.358	176.65	326.241	325.671	295.907	354.532	373.383	254.221	353.696	419.22	304.297	298.066	370.411	416.628
K02453	Environmental Information Processing	Membrane transport	Bacterial secretion system [PATH:ko03070]	gspD; general secretion pathway protein D	0.00302752448373	0.00640886409854	0.0308469157952	0.0308469157952	-0.00338134	-0.00641797	-0.000344712	45.6689	30.0614	0.057332	7.87229	32.5622	0.321926	2.17957	0.506899	0.401454	7.63529	0.035935	10.5469	31.2403	9.91923	21.4725	40.182	21.708	4.45091	22.8012	22.6483	26.1326	15.3165	33.1317	43.3865
K02454	Environmental Information Processing	Membrane transport	Bacterial secretion system [PATH:ko03070]	gspE; general secretion pathway protein E [EC:7.4.2.8]	0.00949041066831	0.0137782643649	0.0133145714809	0.0133145714809	-0.00428785	-0.00759002	-0.000985684	73.1609	46.3742	33.9022	20.704	45.5769	23.9769	22.3975	47.3303	49.4359	24.4334	19.6816	26.4761	39.315	32.022	39.6969	58.8523	57.6787	68.7586	45.1831	83.2359	46.7169	46.4603	47.948	61.0184
K02456	Environmental Information Processing	Membrane transport	Bacterial secretion system [PATH:ko03070]	gspG; general secretion pathway protein G	0.0224702305193	0.0367255385449	0.0108371331432	0.0108371331432	-0.0142553	-0.0248606	-0.00365005	152.194	139.161	71.3993	67.6908	157.757	32.2258	62.0332	92.7516	43.2057	46.9029	73.6669	86.768	106.073	149.742	118.502	116.363	126.9	72.9897	120.853	209.375	140.24	99.3717	273.912	138.212
K02469	Brite Hierarchies	Protein families: genetic information processing	DNA replication proteins [BR:ko03032]	gyrA; DNA gyrase subunit A [EC:5.6.2.2]	0.0840734632825	0.0973185793935	0.0139225055112	0.0139225055112	-0.0132451	-0.0233304	-0.00315979	392.349	421.274	254.946	336.351	385.526	262.232	311.114	275.405	294.839	327.31	251.327	300.037	359.624	333.322	380.97	373.655	368.254	334.111	389.152	372.344	361.211	360.313	379.746	409.231
K02470	Brite Hierarchies	Protein families: genetic information processing	DNA replication proteins [BR:ko03032]	gyrB; DNA gyrase subunit B [EC:5.6.2.2]	0.0901822319538	0.105795	0.00283756405759	0.00283756405759	-0.0156128	-0.0250029	-0.00622279	434.815	409.666	284.191	353.975	394.5	287.839	356.661	299.75	322.82	355.637	289.829	301.917	423.615	379.872	408.191	407.407	403.731	339	396.798	418.294	395.773	394.327	385.264	454.968
K02476	Brite Hierarchies	Protein families: metabolism	Protein kinases [BR:ko01001]	K02476; two-component system, CitB family, sensor kinase [EC:2.7.13.3]	0.00076785873124	0.00190262500611	0.0475554661377	0.0475554661377	-0.00113477	-0.00225578	-1.37554e-05	9.3342	4.68507	1.6943	1.71501	9.58981	0.671507	2.05083	1.50011	0.500787	1.10302	0.91018	1.34645	3.80695	7.59128	22.0129	5.87862	5.59524	2.1815	1.69911	8.27238	3.20748	7.37656	16.2462	2.41874
K02483	Brite Hierarchies	Protein families: signaling and cellular processes	Two-component system [BR:ko02022]	K02483; two-component system, OmpR family, response regulator	0.0122613310315	0.0171234788139	0.0106044739383	0.0106044739383	-0.00486215	-0.00847128	-0.00125301	79.1627	80.4586	42.4063	55.5948	45.5696	32.9031	42.0424	35.2684	26.7361	43.5237	36.3561	36.9253	52.4763	59.2206	62.6669	66.2557	52.5642	49.1399	69.4867	69.3709	107.966	53.9983	67.5555	67.4653
K02484	Brite Hierarchies	Protein families: metabolism	Protein kinases [BR:ko01001]	K02484; two-component system, OmpR family, sensor kinase [EC:2.7.13.3]	0.0405819	0.0353682871105	0.0340772811193	0.0340772811193	0.00521359536448	0.000433879382746	0.00999331134621	117.896	127.341	158.401	149.233	153.227	152.439	162.601	177.028	175.261	144.259	159.395	165.009	122.658	147.333	149.676	128.021	115.997	183.577	143.213	113.744	134.982	142.508	132.761	89.1129
K02494	Not Included in Pathway or Brite	Unclassified: signaling and cellular processes	Structural proteins	lolB; outer membrane lipoprotein LolB	0.00239106926558	0.00106298177789	0.0494470088999	0.0494470088999	0.00132808748768	3.59717188317e-06	0.00265257780348	7.41803	12.272	8.19281	23.5687	0.577846	0.637257	2.44986	3.61151	6.50149	14.2683	10.3192	18.7984	2.24551	2.16133	1.77719	0.952399	5.24024	0.4814	6.10744	8.64372	13.3427	0.888531	6.16422	0.454463
K02499	Brite Hierarchies	Protein families: genetic information processing	Chromosome and associated proteins [BR:ko03036]	yabN; tetrapyrrole methylase family protein / MazG family protein	0.019703	0.0284483567705	0.00674589610106	0.00674589610106	-0.00874536	-0.0146987	-0.00279206	118.773	128.955	37.1486	96.6292	105.408	39.8426	76.8476	34.7632	49.8441	88.0686	48.6933	68.325	102.529	104.238	108.858	120.37	110.566	63.9648	127.344	120.159	116.053	100.48	106.529	111.822
K02502	Metabolism	Amino acid metabolism	Histidine metabolism [PATH:ko00340]	hisZ; ATP phosphoribosyltransferase regulatory subunit	0.0358479870983	0.0435886327323	0.0209675876114	0.0209675876114	-0.00774065	-0.0141568	-0.00132453	154.742	198.581	84.4475	160.036	154.879	114.254	134.165	87.6785	124.866	165.212	129.112	114.111	181.801	166.319	146.111	180.782	167.514	140.918	208.214	149.782	162.464	157.558	154.258	164.167
K02508	Brite Hierarchies	Protein families: genetic information processing	Transcription factors [BR:ko03000]	hpaA; AraC family transcriptional regulator, 4-hydroxyphenylacetate 3-monooxygenase operon regulatory protein	0.000337235406676	7.77461400824e-05	0.0453901915466	0.0453901915466	0.000259489266593	6.20896931869e-06	0.000512769563868	2.92645	0.064383	3.12054	0.033516	0.550602	0.708787	0.188846	0.338002	3.90806	0	3.36081	0.42887	0.332561	0.277252	0.067281	0.034739	0.165116	0.309588	0.065659	1.51384	0.066857	0.527315	0.033639	0.144919
K02517	Metabolism	Glycan biosynthesis and metabolism	Lipopolysaccharide biosynthesis [PATH:ko00540]	lpxL, htrB; Kdo2-lipid IVA lauroyltransferase/acyltransferase [EC:2.3.1.241 2.3.1.-]	0.0333085555695	0.0236185558564	0.00446008891598	0.00446008891598	0.00968999971304	0.00335406063313	0.0160259	68.9797	75.0868	133.754	124.312	120.446	139.987	157.971	150.184	163.816	92.0726	149.788	138.423	84.9054	71.5833	89.2438	74.9196	91.7203	151.979	78.7105	72.985	93.4372	97.9286	115.119	49.1653
K02519	Brite Hierarchies	Protein families: genetic information processing	Translation factors [BR:ko03012]	infB, MTIF2; translation initiation factor IF-2	0.0535908721213	0.0606297173918	2.8187587437e-05	2.8187587437e-05	-0.00703885	-0.00981225	-0.00426544	227.842	199.916	195.142	202.882	222.2	184.458	218.445	219.79	209.398	176.269	187.683	192.011	224.721	223.306	239.254	240.659	217.884	218.851	214.759	237.298	210.481	237.446	232.615	256.997
K02523	Metabolism	Metabolism of terpenoids and polyketides	Terpenoid backbone biosynthesis [PATH:ko00900]	ispB; octaprenyl-diphosphate synthase [EC:2.5.1.90]	0.0369291558245	0.0266733030082	0.00350856711112	0.00350856711112	0.0102558528163	0.00380334447366	0.0167083611588	94.474	80.8784	148.235	138.182	122.117	145.083	150.641	195.305	180.327	96.0741	173.957	157.082	97.2135	81.3169	89.8675	96.2103	107.235	162.621	79.1099	97.5588	86.7734	115.102	109.422	88.6972
K02527	Metabolism	Glycan biosynthesis and metabolism	Lipopolysaccharide biosynthesis [PATH:ko00540]	kdtA, waaA; 3-deoxy-D-manno-octulosonic-acid transferase [EC:2.4.99.12 2.4.99.13 2.4.99.14 2.4.99.15]	0.0260162161248	0.0161645785151	0.00015769733457	0.00015769733457	0.00985163760964	0.00542615093148	0.0142771242878	77.0438	61.2648	121.611	100.351	101.35	104.601	81.2517	135.759	100.761	63.6466	123.251	113.01	42.0293	63.9272	71.7015	46.1946	84.008	61.2337	55.2955	59.4834	70.0759	50.2987	92.0245	38.0334
K02528	Brite Hierarchies	Protein families: genetic information processing	Ribosome biogenesis [BR:ko03009]	ksgA; 16S rRNA (adenine1518-N6/adenine1519-N6)-dimethyltransferase [EC:2.1.1.182]	0.0805268726921	0.0867175644095	0.0371333235011	0.0371333235011	-0.00619069	-0.0119745	-0.000406865	334.669	322.573	302.821	315.396	305.575	282.072	336.016	346.073	320.494	246.345	275.221	275.661	315.778	280.393	299.118	345.626	360.932	353.708	332.044	375.064	289.648	290.78	346.705	352.24
K02533	Brite Hierarchies	Protein families: genetic information processing	Transfer RNA biogenesis [BR:ko03016]	lasT; tRNA/rRNA methyltransferase [EC:2.1.1.-]	0.00375193153203	0.00690528070062	0.0352667892926	0.0352667892926	-0.00315335	-0.00606803	-0.00023867	45.0101	18.147	0.346963	16.4587	36.432	0.223797	12.7184	2.03952	8.64297	11.5229	2.61414	17.3614	25.2718	19.6685	19.4038	40.7326	25.1026	2.80325	19.3402	37.1633	14.3749	26.4911	38.9844	45.6478
K02536	Metabolism	Glycan biosynthesis and metabolism	Lipopolysaccharide biosynthesis [PATH:ko00540]	lpxD; UDP-3-O-[3-hydroxymyristoyl] glucosamine N-acyltransferase [EC:2.3.1.191]	0.0283070193806	0.0205043442588	0.00345503459829	0.00345503459829	0.00780267512174	0.0028637736383	0.0127415766052	73.9327	67.8045	107.324	109.554	96.5111	119.328	138.603	133.492	131.55	77.037	115.254	117.393	85.1479	57.5252	78.0953	67.81	77.6252	132.571	64.6769	60.0832	78.2894	81.9259	93.3046	53.5645
K02548	Metabolism	Metabolism of cofactors and vitamins	Ubiquinone and other terpenoid-quinone biosynthesis [PATH:ko00130]	menA; 1,4-dihydroxy-2-naphthoate polyprenyltransferase [EC:2.5.1.74]	0.0355278479106	0.0279271689652	0.0204282927871	0.0204282927871	0.00760067894542	0.00129468259679	0.0139067	82.8504	83.0775	125.044	137.163	161.665	126.812	173.586	154.208	158.637	103.887	137.661	171.401	152.147	78.0652	100.972	77.8835	121.679	138.705	88.7304	70.5179	103.998	127.675	115.968	91.8034
K02551	Metabolism	Metabolism of cofactors and vitamins	Ubiquinone and other terpenoid-quinone biosynthesis [PATH:ko00130]	menD; 2-succinyl-5-enolpyruvyl-6-hydroxy-3-cyclohexene-1-carboxylate synthase [EC:2.2.1.9]	0.0203638	0.0109082014659	0.00984055076059	0.00984055076059	0.00945562907513	0.00269969977217	0.0162115583781	34.4599	22.7943	99.2938	74.8084	48.414	75.3052	65.026	109.251	176.234	42.5038	102.302	81.7137	49.5673	38.9927	38.9838	18.8045	60.9566	54.2515	35.7549	30.4978	40.9238	46.2169	46.9241	33.4008
K02552	Metabolism	Metabolism of cofactors and vitamins	Ubiquinone and other terpenoid-quinone biosynthesis [PATH:ko00130]	menF; menaquinone-specific isochorismate synthase [EC:5.4.4.2]	0.0154309058643	0.00728674054031	0.00353242669198	0.00353242669198	0.00814416532394	0.00317384541908	0.0131144852288	21.6845	15.9543	90.2459	44.7415	34.9879	72.0887	57.4351	99.3854	88.042	30.2624	92.3009	56.8823	21.8699	27.1083	29.6828	13.8217	41.3589	44.4848	23.6486	16.0763	33.6461	33.8235	25.7159	19.1315
K02557	Cellular Processes	Cell motility	Bacterial chemotaxis [PATH:ko02030]	motB; chemotaxis protein MotB	0.0253765556091	0.0202949871819	0.0113672193936	0.0113672193936	0.00508156842721	0.00126691890172	0.00889621795271	83.3136	77.4113	110.586	115.283	109.701	56.8053	95.9776	97.5171	112.507	78.4416	119.236	101.315	75.7215	65.1404	85.8668	97.8023	68.2116	32.0664	80.0452	80.4645	88.3802	98.2309	72.1702	77.9284
K02589	Not Included in Pathway or Brite	Unclassified: genetic information processing	Transcription	nifHD1, nifI1; nitrogen regulatory protein PII 1	0.00797536363261	0.00398097660309	0.0342324170639	0.0342324170639	0.00399438702952	0.000334931975259	0.00765384208378	12.343	35.2473	42.1219	64.9151	10.2413	5.80081	7.39905	24.4399	16.9447	41.4043	59.4664	42.5524	15.656	13.9615	6.83177	2.59518	19.6691	7.47916	21.3656	22.2399	39.5906	6.48453	20.9995	4.27593
K02600	Brite Hierarchies	Protein families: genetic information processing	Transcription machinery [BR:ko03021]	nusA; transcription termination/antitermination protein NusA	0.0745300448073	0.0801808756237	0.0296910160702	0.0296910160702	-0.00565083	-0.0106909	-0.000610721	280.034	290.847	276.063	304.107	261.113	305.248	290.937	276.732	307.369	270.201	253.808	262.592	298.42	285.229	284.406	295.463	297.843	303.032	322.34	297.852	354.382	271.396	298.031	334.607
K02617	Not Included in Pathway or Brite	Poorly characterized	General function prediction only	paaY; phenylacetic acid degradation protein	0.0140000089524	0.00670185216989	0.0207796501104	0.0207796501104	0.00729815678255	0.00131498330423	0.0132813302609	32.2318	24.3673	109.05	49.4354	32.1377	17.6895	40.9535	79.9768	48.7549	28.3279	135.864	44.95	26.7503	16.0699	27.8773	19.771	32.0163	36.1001	19.3549	18.109	43.4499	27.6689	18.8833	18.0662
K02621	Brite Hierarchies	Protein families: genetic information processing	DNA replication proteins [BR:ko03032]	parC; topoisomerase IV subunit A [EC:5.6.2.2]	0.0358544136099	0.0310886476708	0.0241385307314	0.0241385307314	0.0047657659391	0.000695182125802	0.0088363497524	121.003	93.8932	141.807	135.946	150.998	133.196	159.762	173.835	157.811	94.6544	137.401	132.858	123.577	94.9033	119.202	103.691	111.988	144.243	101.395	124.326	114.021	111.915	135.067	128.467
K02623	Brite Hierarchies	Protein families: genetic information processing	Transcription factors [BR:ko03000]	pcaQ; LysR family transcriptional regulator, pca operon transcriptional activator	0.000519706542224	0.000993122961598	0.0489015406068	0.0489015406068	-0.000473416	-0.000944292	-2.54131e-06	3.11001	3.74687	0.463961	1.56775	2.76663	0.563921	1.20829	5.46436	1.29647	2.06103	0.724467	0.76993	0.452185	1.53911	6.84807	3.16694	8.18919	7.14906	4.72222	1.68912	3.45738	1.84463	4.20836	1.79408
K02624	Brite Hierarchies	Protein families: genetic information processing	Transcription factors [BR:ko03000]	pcaR; IclR family transcriptional regulator, pca regulon regulatory protein	4.88998418256e-05	0.000140120268387	0.0223357225752	0.0223357225752	-9.12204e-05	-0.000167297	-1.51434e-05	0.099148	0.240082	0.259338	0.209532	0.448063	0.210259	0.135867	0.103301	0.423003	0.0934	0	0	0.367415	1.13624	0.163012	0.18891	0.234563	0.208535	0.717705	1.58182	0.66227	0.295023	0.228623	0.58269
K02647	Brite Hierarchies	Protein families: genetic information processing	Transcription factors [BR:ko03000]	cdaR; carbohydrate diacid regulator	0.0276309286622	0.0349734969056	0.0144699137087	0.0144699137087	-0.00734257	-0.013016	-0.00166914	129.37	151.278	75.9263	114.402	126.944	74.6073	96.8023	60.9524	91.0901	146.606	85.2608	95.5478	141.797	145.089	140.954	152.518	134.119	100.514	145.684	117.007	133.61	121.54	121.632	133.756
K02650	Environmental Information Processing	Signal transduction	Two-component system [PATH:ko02020]	pilA; type IV pilus assembly protein PilA	0.0572247446207	0.0810719048364	0.0447279	0.0447279	-0.0238472	-0.0470722	-0.000622118	377.155	284.554	254.936	195.928	285.679	126.345	274.596	263.445	145.521	124.883	175.627	108.679	171.066	347.837	266.677	234.913	224.899	191.814	282.77	337.22	367.525	239.01	636.118	390.671
K02652	Brite Hierarchies	Protein families: signaling and cellular processes	Secretion system [BR:ko02044]	pilB; type IV pilus assembly protein PilB	0.0242015343585	0.0335508233928	0.00175312401023	0.00175312401023	-0.00934929	-0.0147417	-0.00395693	164.617	112.959	88.4951	80.983	116.722	78.8277	84.5296	106.433	78.9616	59.6401	70.3554	60.464	126.887	111.761	113.556	136.866	126.057	116.795	107.156	170.627	124.621	97.0786	142.7	152.282
K02653	Brite Hierarchies	Protein families: signaling and cellular processes	Secretion system [BR:ko02044]	pilC; type IV pilus assembly protein PilC	0.0261247825296	0.0376535297395	0.000163942522101	0.000163942522101	-0.0115287	-0.01669	-0.00636746	161.456	125.877	109.596	96.2442	121.796	66.5982	102.541	110.839	86.5194	73.5447	66.66	69.8104	154.926	124.882	131.008	141.443	119.381	138.483	147.642	175.151	132.788	120.987	147.897	177.43
K02654	Brite Hierarchies	Protein families: metabolism	Peptidases and inhibitors [BR:ko01002]	pilD, pppA; leader peptidase (prepilin peptidase) / N-methyltransferase [EC:3.4.23.43 2.1.1.-]	0.0494466594341	0.0641170588287	0.00128847629701	0.00128847629701	-0.0146704	-0.0226875	-0.00665325	273.269	260.345	194.614	195.869	226.871	146.849	183.804	164.193	140.64	160.257	136.478	163.476	261.714	229.154	227.914	229.644	268.687	183.914	263.581	270.577	234.865	236.445	260.78	247.059
K02662	Brite Hierarchies	Protein families: signaling and cellular processes	Secretion system [BR:ko02044]	pilM; type IV pilus assembly protein PilM	0.00542462577482	0.0104733349084	0.00184567694313	0.00184567694313	-0.00504871	-0.00798414	-0.00211328	41.4583	29.8849	5.81593	23.4585	53.3017	6.03923	22.7917	7.5954	6.31583	20.6832	11.5762	17.5721	42.287	36.8163	30.9993	48.2014	32.0152	30.7268	44.8761	50.7968	26.4522	30.9367	65.1666	37.3393
K02669	Brite Hierarchies	Protein families: signaling and cellular processes	Secretion system [BR:ko02044]	pilT; twitching motility protein PilT	0.0188231514248	0.0277836156757	0.00263769316152	0.00263769316152	-0.00896046	-0.0143343	-0.00358658	120.748	102.95	59.0444	64.2231	126.856	39.5058	71.2848	50.8318	39.7701	67.0804	55.2574	57.6324	110.065	104.731	95.2394	112.097	101.967	83.964	101.364	116.014	97.0786	86.7442	150.178	104.089
K02769	Metabolism	Carbohydrate metabolism	Fructose and mannose metabolism [PATH:ko00051]	fruAb; fructose PTS system EIIB component [EC:2.7.1.202]	0.0218344115335	0.0155313108934	0.00447622010684	0.00447622010684	0.00630310064006	0.0021751821216	0.0104310191585	96.1552	87.7277	71.2921	118.334	72.4854	68.6189	66.5375	73.5202	52.7001	79.6132	91.3202	112.737	44.6296	67.9659	39.3454	44.7746	73.7203	37.865	78.6569	83.0661	71.6847	48.8377	78.2144	37.3534
K02770	Metabolism	Carbohydrate metabolism	Fructose and mannose metabolism [PATH:ko00051]	fruA; fructose PTS system EIIBC or EIIC component [EC:2.7.1.202]	0.0207506526113	0.0152295222829	0.00814565813097	0.00814565813097	0.00552113032841	0.00158447194704	0.00945778870978	86.4149	87.0094	66.182	113.768	71.1581	61.5452	65.1054	71.9408	50.872	84.8179	84.5534	97.9572	44.049	66.5485	38.6549	41.491	71.6894	37.3423	82.2551	79.2653	68.272	49.1013	77.404	36.234
K02771	Metabolism	Carbohydrate metabolism	Fructose and mannose metabolism [PATH:ko00051]	levG; fructose PTS system EIID component	0.000493406724877	0.000142349911488	0.0360286279545	0.0360286279545	0.000351056813389	2.67986876475e-05	0.000675314939131	3.50286	0.170867	1.55485	0.835166	0.179759	4.65465	0.951351	1.7193	0.663403	0.575236	5.94114	1.53372	0.404912	1.01958	0.089361	0.136185	0.825308	1.6855	0.303774	0.841191	0.794699	0.163746	0.14679	0.032196
K02775	Metabolism	Carbohydrate metabolism	Galactose metabolism [PATH:ko00052]	gatC, sgcC; galactitol PTS system EIIC component	0.0110775412056	0.00638942556692	0.0498814669123	0.0498814669123	0.0046881156387	2.79294136172e-06	0.00937343833604	16.828	16.251	78.5415	39.3728	22.3201	19.1895	35.8588	72.7648	33.8114	19.1708	99.2017	55.4018	33.3492	25.9415	29.6676	12.5915	24.18	26.7593	21.1157	16.0526	34.3761	40.1765	12.2002	12.8452
K02777	Metabolism	Carbohydrate metabolism	Glycolysis / Gluconeogenesis [PATH:ko00010]	crr; sugar PTS system EIIA component [EC:2.7.1.-]	0.0108053386587	0.0057308473253	0.00406733881579	0.00406733881579	0.00507449133335	0.00185017072844	0.00829881193826	34.0614	41.2328	48.4912	67.2996	10.0003	16.586	23.0887	41.266	40.3624	49.2024	58.0573	62.5385	14.4076	21.7467	17.9125	10.3992	27.0004	23.962	38.3132	31.9913	28.7641	9.16746	27.1224	9.60496
K02784	Environmental Information Processing	Membrane transport	Phosphotransferase system (PTS) [PATH:ko02060]	ptsH; phosphocarrier protein HPr	0.00286756276962	0.00526132294955	0.00669188076518	0.00669188076518	-0.00239376	-0.00405103	-0.000736492	29.0137	18.4371	12.3476	10.9741	9.93006	1.73944	9.66129	10.132	11.927	5.02802	3.17797	9.50632	20.644	8.05958	19.4709	23.8852	13.0766	23.0237	12.9821	21.1801	37.6479	19.3689	12.7737	27.09
K02835	Brite Hierarchies	Protein families: genetic information processing	Translation factors [BR:ko03012]	prfA, MTRF1, MRF1; peptide chain release factor 1	0.0635328954723	0.0693375216647	0.00560673230432	0.00560673230432	-0.00580463	-0.00972173	-0.00188752	256.808	247.66	226.153	244.934	269.796	231.628	261.028	262.892	250.965	210.29	213.916	210.101	257.522	227.422	257.387	246.809	273.603	269.306	245.247	289.491	253.439	276.426	269.767	284.296
K02836	Brite Hierarchies	Protein families: genetic information processing	Translation factors [BR:ko03012]	prfB; peptide chain release factor 2	0.0682199761672	0.0719280735721	0.0334739970625	0.0334739970625	-0.0037081	-0.0070959	-0.000320292	282.164	252.18	268.622	270.336	263.56	245.829	269.869	282.619	265.345	221.164	246.446	232.724	307.332	247.863	261.327	258.205	281.851	255.623	255.461	282.833	257.546	291.097	277.487	291.672
K02837	Brite Hierarchies	Protein families: genetic information processing	Translation factors [BR:ko03012]	prfC; peptide chain release factor 3	0.0334434381044	0.0292682792403	0.00541351247944	0.00541351247944	0.00417515886409	0.00137081279865	0.00697950492954	104.704	118.912	129.877	129.678	123.532	137.94	113.835	134.548	132.158	120.617	147.24	122.819	104.021	109.072	123.977	105.557	133.82	100.751	120.684	98.1324	115.371	111.4	110.746	95.3669
K02843	Metabolism	Glycan biosynthesis and metabolism	Lipopolysaccharide biosynthesis [PATH:ko00540]	waaF, rfaF; heptosyltransferase II [EC:2.4.-.-]	0.0233255714303	0.0121459888033	0.000794371441244	0.000794371441244	0.0111796	0.00540156118191	0.0169576040721	38.274	48.8944	128.612	93.8241	61.396	90.6051	67.3127	134.389	92.832	63.8285	128.712	112.775	30.2622	47.4991	63.861	31.5724	50.756	58.6795	40.1807	31.4163	74.4388	61.5113	39.0119	20.8929
K02872	Genetic Information Processing	Translation	Ribosome [PATH:ko03010]	RP-L13Ae, RPL13A; large subunit ribosomal protein L13Ae	0.000115132732118	0.000454789130879	0.00983371838713	0.00983371838713	-0.000339656	-0.000585798	-9.35149e-05	0	1.64009	0	0.335881	0.591616	0	0.688224	0	0	1.79837	0	0	2.85393	2.61478	1.43902	0.605596	0.740967	0	2.89438	0.713091	3.36723	3.83043	1.50323	0
K02879	Genetic Information Processing	Translation	Ribosome [PATH:ko03010]	RP-L17, MRPL17, rplQ; large subunit ribosomal protein L17	0.131859	0.142802	0.00917196635176	0.00917196635176	-0.0109432	-0.0188823	-0.00300408	572.948	551.742	528.197	517.891	460.957	457.276	525.303	540.775	512.702	432.729	450.84	443.073	554.468	518.595	493.607	546.468	507.062	498.405	579.477	556.148	516.216	531.443	566.382	621.025
K02880	Genetic Information Processing	Translation	Ribosome [PATH:ko03010]	RP-L17e, RPL17; large subunit ribosomal protein L17e	4.07283077245e-05	0.000132986695744	0.048574	0.048574	-9.22584e-05	-0.000183864	-6.52833e-07	0	0.265768	0	0.392963	0.650682	0	0	0	0	0.495986	0	0	0.13604	0.613632	0.391497	0.137097	0.756392	0	1.59567	0.127853	0.264704	1.20398	0.79274	0
K02897	Genetic Information Processing	Translation	Ribosome [PATH:ko03010]	RP-L25, rplY; large subunit ribosomal protein L25	0.0465397389747	0.0354486	0.000719919260784	0.000719919260784	0.0110911048537	0.00536027530192	0.0168219344054	129.867	123.845	182.85	204.363	148.819	170.512	188.726	208.708	218.378	135.3	205.302	202.208	132.049	110.538	137.961	124.466	128.738	182.173	116.764	145.635	127.237	142.224	134.752	127.212
K02904	Genetic Information Processing	Translation	Ribosome [PATH:ko03010]	RP-L29, rpmC; large subunit ribosomal protein L29	0.148771	0.169004	0.00153525763805	0.00153525763805	-0.0202332	-0.0315589	-0.0089076	612.186	624.259	485.642	517.182	635.408	536.484	552.676	589.208	625.168	569.257	463.81	534.723	648.449	611.919	688.987	633.922	645.998	647.787	643.525	587.485	599.635	681.03	641.543	643.975
K02916	Genetic Information Processing	Translation	Ribosome [PATH:ko03010]	RP-L35, MRPL35, rpmI; large subunit ribosomal protein L35	0.132143	0.143378	0.0417725	0.0417725	-0.0112352	-0.0220055	-0.000465014	519.737	584.488	482.078	508.988	527.961	510.034	477.241	465.919	543.996	478.978	382.858	505.978	513.452	525.189	579.946	543.624	534.995	584.389	565.333	518.508	543.648	585.761	512.313	501.309
K02933	Genetic Information Processing	Translation	Ribosome [PATH:ko03010]	RP-L6, MRPL6, rplF; large subunit ribosomal protein L6	0.122339	0.107428	0.0381399951034	0.0381399951034	0.0149118458492	0.000945555306104	0.0288781363923	436.864	380.826	624.257	491.356	377.834	386.105	459.616	583.239	464.858	340.832	594.085	438.463	385.646	408.77	380.86	404.34	419.651	405.069	406.997	402.339	470.96	368.867	386.114	440.682
K02945	Genetic Information Processing	Translation	Ribosome [PATH:ko03010]	RP-S1, rpsA; small subunit ribosomal protein S1	0.0978326154967	0.11275	0.000549859421568	0.000549859421568	-0.0149176	-0.0225593	-0.00727577	415.287	404.661	356.639	396.35	443.348	322.126	357.564	334.34	360.313	357.522	362.666	330.156	474.509	402.849	413.926	457.595	465.815	381.685	418.435	393.426	382.312	440.193	426.867	465.383
K02953	Genetic Information Processing	Translation	Ribosome [PATH:ko03010]	RP-S13e, RPS13; small subunit ribosomal protein S13e	1.32218101898e-05	7.04879307594e-05	0.0255034319653	0.0255034319653	-5.72661e-05	-0.000106381	-8.15096e-06	0	0	0	0.301369	0	0	0	0	0	0.18883	0	0.100986	0.209133	0.418528	0.697314	0	0.193324	0	0.708554	0.097697	0.101099	0.646725	0.100975	0
K02956	Genetic Information Processing	Translation	Ribosome [PATH:ko03010]	RP-S15, MRPS15, rpsO; small subunit ribosomal protein S15	0.195737	0.206459	0.0194730507287	0.0194730507287	-0.0107222	-0.0194686	-0.00197574	776.776	785.236	782.046	730.452	712.176	718.389	748.182	832.59	809.186	657.915	662.833	675.256	793.086	770.095	774.052	791.305	776.022	736.205	784.461	796.146	734.967	771.132	831.283	820.977
K02959	Genetic Information Processing	Translation	Ribosome [PATH:ko03010]	RP-S16, MRPS16, rpsP; small subunit ribosomal protein S16	0.137412	0.159263	0.00128257137664	0.00128257137664	-0.0218508	-0.0339718	-0.00972973	611.429	638.016	567.589	538.052	519.757	404.81	538.605	513.023	529.144	496.756	420.641	467.604	589.079	580.038	588.717	631.241	619.219	481.621	623.66	633.116	614.17	621.386	590.606	663.804
K02963	Genetic Information Processing	Translation	Ribosome [PATH:ko03010]	RP-S18, MRPS18, rpsR; small subunit ribosomal protein S18	0.173283	0.184644	0.0499039119307	0.0499039119307	-0.0113611	-0.0227168	-5.40907e-06	664.532	735.375	681.577	606.818	671.151	655.769	656.929	660.491	680.85	688.887	569.34	578.738	653.742	719.53	690.023	712.343	701.294	748.589	683.142	712.877	674.283	696.138	679.635	713.654
K02967	Genetic Information Processing	Translation	Ribosome [PATH:ko03010]	RP-S2, MRPS2, rpsB; small subunit ribosomal protein S2	0.0803474109019	0.0850541201424	0.00364892942218	0.00364892942218	-0.00470671	-0.00770644	-0.00170698	333.012	307.91	308.942	311.184	307.617	291.912	314.174	327.439	319.243	260.545	294.365	275.088	344.941	291.148	323.172	321.727	319.303	322.527	326.094	305.122	318.701	317.023	334.601	339.675
K02973	Genetic Information Processing	Translation	Ribosome [PATH:ko03010]	RP-S23e, RPS23; small subunit ribosomal protein S23e	4.71037912921e-05	0.000197203570154	0.0350459620949	0.0350459620949	-0.0001501	-0.000288108	-1.20919e-05	0	0	0	0.457733	0.469806	0	0.238169	0	0	0.903834	0	0	0	1.76174	1.69212	0.243581	0.459434	0	2.13277	0.919441	0.240145	1.19812	0.235567	0
K02986	Genetic Information Processing	Translation	Ribosome [PATH:ko03010]	RP-S4, rpsD; small subunit ribosomal protein S4	0.0889268156657	0.0929020934751	0.0488163380064	0.0488163380064	-0.00397528	-0.00792801	-2.2541e-05	386.636	324.292	354.331	343.543	342.943	308.482	352.713	364.852	347.614	286.12	332.001	300.691	350.866	338.124	332.621	360.928	349.135	350.15	335.626	357.203	346.204	335.105	356.138	409.487
K03018	Genetic Information Processing	Transcription	RNA polymerase [PATH:ko03020]	RPC1, POLR3A; DNA-directed RNA polymerase III subunit RPC1 [EC:2.7.7.6]	2.46234143512e-05	0.000121149360867	0.0415581128116	0.0415581128116	-9.65259e-05	-0.00018876	-4.29184e-06	0.504715	0.370694	0	0.123309	0.059366	0	0.051956	0	0	0.023146	0	0	0.013884	0.179761	0.375476	0.025546	0.829284	0.025984	1.49899	0.071205	0.091719	0.884033	1.32855	0.184579
K03040	Genetic Information Processing	Transcription	RNA polymerase [PATH:ko03020]	rpoA; DNA-directed RNA polymerase subunit alpha [EC:2.7.7.6]	0.0908529705792	0.10115	0.0030991821921	0.0030991821921	-0.0102972	-0.0166501	-0.00394428	409.236	351.379	338.793	325.018	329.471	376.411	349.374	370.604	321.127	311.806	309.109	327.664	401.939	358.625	365.742	403.479	382.801	367.147	364.156	409.21	373.976	339.425	404.389	426.558
K03046	Genetic Information Processing	Transcription	RNA polymerase [PATH:ko03020]	rpoC; DNA-directed RNA polymerase subunit beta' [EC:2.7.7.6]	0.0636043444358	0.0708103361595	0.00314606887218	0.00314606887218	-0.00720599	-0.0117056	-0.00270638	285.522	241.103	243.33	239.147	248.846	234.687	244.117	262.395	240.372	221.553	213.407	213.715	271.577	238.674	265.022	278.174	253.217	265.18	253.857	308.428	265.953	252.949	246.932	318.068
K03060	Genetic Information Processing	Transcription	RNA polymerase [PATH:ko03020]	rpoZ; DNA-directed RNA polymerase subunit omega [EC:2.7.7.6]	0.0742812101826	0.0983132920549	0.00757150627631	0.00757150627631	-0.0240321	-0.040897	-0.00716718	401.275	456.435	278.211	329.554	289.277	182.063	245.694	211.338	230.972	329.744	186.307	227.737	395.65	360.868	358.785	349.463	375.983	220.624	405.316	404.57	460.168	326.476	358.888	452.874
K03075	Genetic Information Processing	Folding, sorting and degradation	Protein export [PATH:ko03060]	secG; preprotein translocase subunit SecG	0.154632	0.16405	0.0188998426078	0.0188998426078	-0.00941771	-0.0170883	-0.00174712	616.375	595.126	639.318	621.269	556.364	526.348	620.285	613.611	675.175	519.655	498.486	548.349	600.714	606.604	617.231	599.365	612.087	609.69	635.565	643.444	655.169	616.505	584.808	670.32
K03079	Metabolism	Carbohydrate metabolism	Pentose and glucuronate interconversions [PATH:ko00040]	ulaE, sgaU, sgbU; L-ribulose-5-phosphate 3-epimerase [EC:5.1.3.22]	0.00206638000664	0.00371676080537	0.00487617235901	0.00487617235901	-0.00165038	-0.00273997	-0.000560791	20.5944	9.77132	5.33526	9.52393	5.34626	1.55724	7.39613	3.42715	3.76733	8.65099	3.20993	15.5861	7.89277	10.5845	23.212	16.3549	14.6265	11.8265	10.6983	17.278	10.3079	14.8442	16.6609	14.5621
K03090	Brite Hierarchies	Protein families: genetic information processing	Transcription machinery [BR:ko03021]	sigB; RNA polymerase sigma-B factor	0.0132704090146	0.0185041816175	0.0302800178661	0.0302800178661	-0.00523377	-0.009906	-0.000561545	76.0676	79.144	22.6956	50.4945	93.9216	37.8559	54.2178	19.9802	33.4595	63.4459	15.9701	51.6133	71.258	66.4958	79.3709	76.9365	75.5975	31.5583	72.1642	72.1623	65.127	63.723	74.7467	92.3642
K03091	Brite Hierarchies	Protein families: genetic information processing	Transcription machinery [BR:ko03021]	sigH; RNA polymerase sporulation-specific sigma factor	0.22797	0.289645	0.000636515568631	0.000636515568631	-0.0616749	-0.0929649	-0.0303849	1163.1	1134.73	874.1	940.11	954.832	679.987	843.826	797.387	789.364	890.159	684.406	600.415	1130.9	1078.45	1034.01	1137.7	1165.57	847.682	1114.16	1140.39	1185.66	948.7	1183.3	1200.1
K03092	Environmental Information Processing	Signal transduction	Two-component system [PATH:ko02020]	rpoN; RNA polymerase sigma-54 factor	0.0357405193168	0.0281797033731	0.0100342	0.0100342	0.00756081594371	0.00199733244923	0.0131242994382	96.6503	100.756	127.777	155.316	124.025	162.228	152.689	150.997	173.517	94.4111	140.183	145.704	110.562	81.6872	91.9329	96.4873	126.612	171.242	109.154	96.884	96.8247	101.26	100.105	96.9463
K03098	Brite Hierarchies	Protein families: signaling and cellular processes	Exosome [BR:ko04147]	APOD; apolipoprotein D and lipocalin family protein	0.00313282348695	0.00857764599537	0.0136881650215	0.0136881650215	-0.00544482	-0.00965302	-0.00123663	35.1227	29.9348	1.90301	6.93511	49.7934	0.833896	4.8955	4.78919	2.1733	2.0421	0.068563	4.5274	76.6845	6.34583	15.2102	44.7761	26.2666	9.51593	29.8279	13.2975	35.4952	36.0251	37.9771	59.7979
K03101	Genetic Information Processing	Folding, sorting and degradation	Protein export [PATH:ko03060]	lspA; signal peptidase II [EC:3.4.23.36]	0.0889391314758	0.0954555	0.0391599897946	0.0391599897946	-0.00651632	-0.0126777	-0.000354906	376.228	376.781	327.419	366.142	346.51	264.21	357.049	330.349	360.207	329.099	294.257	314.409	392.852	344.911	348.386	388.858	320.804	317.681	383.427	363.642	344.424	369.907	362.443	399.421
K03110	Genetic Information Processing	Folding, sorting and degradation	Protein export [PATH:ko03060]	ftsY; fused signal recognition particle receptor	0.0663334364982	0.0694536215007	0.0397548432083	0.0397548432083	-0.00312019	-0.00608029	-0.000160081	266.621	247.44	251.857	264.775	262.123	237.347	277.23	267.729	265.745	212.82	224.542	236.915	266.213	241.907	265.476	263.217	271.984	272.763	251.15	275.438	260.118	238.011	259.746	289.83
K03118	Genetic Information Processing	Folding, sorting and degradation	Protein export [PATH:ko03060]	tatC; sec-independent protein translocase protein TatC	0.0346287232689	0.0265836338715	0.0120213	0.0120213	0.00804508939737	0.00196064713497	0.0141295316598	85.8891	94.7751	141.204	172.571	129.266	80.0959	151.783	136.497	164.247	108.725	139.13	175.748	79.9211	89.9141	97.5094	83.7467	105.037	148.497	93.7139	102.726	109.248	114.22	125.476	56.4242
K03147	Metabolism	Metabolism of cofactors and vitamins	Thiamine metabolism [PATH:ko00730]	thiC; phosphomethylpyrimidine synthase [EC:4.1.99.17]	0.0253928584903	0.0210979571033	0.0235870846953	0.0235870846953	0.00429490138704	0.000633129487717	0.00795667328637	66.3695	89.0669	95.4494	111.078	87.998	106.21	81.2009	102.484	106.533	78.8998	126.882	100.292	80.4255	82.9361	59.5128	77.266	94.2457	96.4397	91.6373	73.8362	109.275	70.3289	69.3714	52.4539
K03149	Metabolism	Metabolism of cofactors and vitamins	Thiamine metabolism [PATH:ko00730]	thiG; thiazole synthase [EC:2.8.1.10]	0.0319805827889	0.0233434439571	0.000350087502599	0.000350087502599	0.00863713883171	0.00439757040435	0.0128767072591	91.2276	103.343	120.96	136.317	96.0954	122.393	139.618	116.37	145.679	109.902	160.24	111.121	87.7306	112.649	62.4724	78.7877	101.656	111.602	107.745	79.7151	99.9298	69.0197	79.2496	68.8977
K03150	Metabolism	Metabolism of cofactors and vitamins	Thiamine metabolism [PATH:ko00730]	thiH; 2-iminoacetate synthase [EC:4.1.99.19]	0.0385323027796	0.0341507784072	0.0363974000937	0.0363974000937	0.00438152437243	0.00030382850057	0.00845922024429	123.6	147.838	126.9	177.633	136.109	147.146	163.216	126.344	158.073	130.682	179.495	132.658	135.619	138.511	105.761	123.404	146.198	149.334	155.14	113.869	128.995	113.95	136.267	103.652
K03151	Metabolism	Metabolism of cofactors and vitamins	Thiamine metabolism [PATH:ko00730]	thiI; tRNA uracil 4-sulfurtransferase [EC:2.8.1.4]	0.0294556833453	0.0386662513517	0.00611445268037	0.00611445268037	-0.00921057	-0.0155088	-0.00291236	172.142	146.11	98.3328	127.519	131.738	72.433	108.43	88.3289	91.4817	123.054	85.8156	92.5368	184.436	135.432	145.055	148.122	135.082	86.0519	159.661	149.661	156.088	125.259	134.895	198.461
K03154	Genetic Information Processing	Folding, sorting and degradation	Sulfur relay system [PATH:ko04122]	thiS; sulfur carrier protein	0.0864735	0.0483778	0.00171315543248	0.00171315543248	0.0380957177269	0.0162580780846	0.0599333573693	148.925	253.771	526.019	380.003	175.396	351.63	309.963	298.497	386.052	227.734	512.406	362.257	134.125	302.984	128.067	137.988	221.089	268.007	223.426	177.083	270.42	142.276	99.4775	86.4853
K03169	Brite Hierarchies	Protein families: genetic information processing	DNA replication proteins [BR:ko03032]	topB; DNA topoisomerase III [EC:5.6.2.1]	0.0710638492395	0.0806219642251	0.0131416435403	0.0131416435403	-0.00955811	-0.0168938	-0.00222246	277.948	262.064	244.24	271.587	296.116	236.278	249.256	258.032	235.982	281.028	296.053	313.256	331.296	344.784	340.285	303.526	296.018	233.917	304.929	270.057	336.185	314.588	322.631	261.68
K03183	Metabolism	Metabolism of cofactors and vitamins	Ubiquinone and other terpenoid-quinone biosynthesis [PATH:ko00130]	ubiE; demethylmenaquinone methyltransferase / 2-methoxy-6-polyprenyl-1,4-benzoquinol methylase [EC:2.1.1.163 2.1.1.201]	0.0299428337608	0.0228165238662	0.00156549509399	0.00156549509399	0.00712630989453	0.00308630395492	0.0111663158341	86.0148	70.7997	117.755	95.4477	113.789	125.355	134.823	136.796	134.448	94.0861	132.324	118.522	97.1567	76.5449	94.0465	81.8617	79.0655	99.0938	73.7905	62.3064	92.917	104.029	100.373	74.4771
K03205	Environmental Information Processing	Membrane transport	Bacterial secretion system [PATH:ko03070]	virD4, lvhD4; type IV secretion system protein VirD4 [EC:7.4.2.8]	0.111802	0.152079	0.000143707668723	0.000143707668723	-0.0402774	-0.0584747	-0.0220802	546.031	550.674	417.985	431.478	445.619	321.643	399.326	321.201	395.507	492.996	319.486	424.419	588.01	597.482	616.694	528.765	617.785	371.553	616.868	516.409	675.522	569.635	562.514	647.572
K03216	Brite Hierarchies	Protein families: genetic information processing	Transfer RNA biogenesis [BR:ko03016]	trmL, cspR; tRNA (cytidine/uridine-2'-O-)-methyltransferase [EC:2.1.1.207]	0.0619264	0.0753644229509	0.00841121758454	0.00841121758454	-0.013438	-0.0230416	-0.00383437	310.657	333.753	225.192	276.313	225.527	160.339	221.017	225.787	196.109	229.978	193.732	216.686	284.413	284.105	265.426	285.155	289.077	188.35	315.63	315.366	333.118	249.814	296.773	318.779
K03218	Brite Hierarchies	Protein families: genetic information processing	Ribosome biogenesis [BR:ko03009]	rlmB; 23S rRNA (guanosine2251-2'-O)-methyltransferase [EC:2.1.1.185]	0.0622735745494	0.0772676532486	0.00188392841595	0.00188392841595	-0.0149941	-0.0235161	-0.00647201	312.619	267.456	191.128	238.21	319.51	221.245	252.218	222.02	198.658	209.525	155.295	237.173	324.079	270.74	279.404	299.069	300.568	260.658	278.26	288.343	259.275	297.062	319.603	334.801
K03267	Genetic Information Processing	Translation	mRNA surveillance pathway [PATH:ko03015]	ERF3, GSPT; peptide chain release factor subunit 3	7.79219128732e-05	0.000328519208567	0.0219642804679	0.0219642804679	-0.000250597	-0.000459795	-4.13991e-05	0	1.41819	0	1.40169	0.54886	0	0	0	0	0.175636	0	0	1.06563	1.75608	2.08819	0	0.663628	0	1.00128	2.29975	0.693791	3.94177	1.34017	0
K03269	Metabolism	Glycan biosynthesis and metabolism	Lipopolysaccharide biosynthesis [PATH:ko00540]	lpxH; UDP-2,3-diacylglucosamine hydrolase [EC:3.6.1.54]	0.0340224937248	0.0210614012337	0.00256640267629	0.00256640267629	0.0129610924911	0.00508675186194	0.0208354331203	60.6773	68.8165	156.576	125.655	101.626	160.466	147.526	169.943	171.525	87.6912	160.18	136.168	76.8721	62.1111	74.0755	64.2882	76.7926	167.086	67.6423	74.2859	80.9262	78.4977	91.5893	41.2031
K03270	Metabolism	Glycan biosynthesis and metabolism	Lipopolysaccharide biosynthesis [PATH:ko00540]	kdsC; 3-deoxy-D-manno-octulosonate 8-phosphate phosphatase (KDO 8-P phosphatase) [EC:3.1.3.45]	0.0430608721826	0.0288044582932	0.000280877571552	0.000280877571552	0.0142564138894	0.00758459988835	0.0209282278905	87.3532	115.162	170.704	191.891	136.187	156.947	186.917	191.283	220.717	131.874	189.244	181.729	129.562	138.246	108.165	89.0176	102.018	130.057	100.181	91.5538	118.648	122.21	110.335	66.0912
K03284	Brite Hierarchies	Protein families: signaling and cellular processes	Transporters [BR:ko02000]	corA; magnesium transporter	0.0549719	0.0481004231758	0.0105752620208	0.0105752620208	0.00687148152822	0.00177266721736	0.0119702958391	198.588	159.027	213.143	200.734	191.838	179.288	252.42	239.864	239.185	177.344	241.027	210.811	173.206	188.414	146.437	181.819	163.728	218.913	174.004	226.816	171.646	176.303	180.706	183.083
K03285	Not Included in Pathway or Brite	Unclassified: signaling and cellular processes	Transport	TC.GBP; general bacterial porin, GBP family	0.000184626654631	8.85034011539e-07	0.0428410270404	0.0428410270404	0.00018374162062	7.07700205414e-06	0.000360406239185	0	0	1.02924	0.018794	0	0.034206	2.79698	0.236088	0	1.86501	2.37973	0	0	0	0	0	0	0.039724	0	0	0	0	0	0
K03289	Brite Hierarchies	Protein families: signaling and cellular processes	Transporters [BR:ko02000]	nupG; MFS transporter, NHS family, nucleoside permease	0.0225102764991	0.0147697421401	0.0255806808341	0.0255806808341	0.00774053435896	0.00104090087696	0.0144402	30.8423	33.9863	95.1063	78.074	64.1496	115.1	107.407	129.058	122.909	55.7561	102.158	89.0668	59.4378	40.6833	52.189	38.184	69.4477	129.664	43.5113	37.8459	45.4245	68.5409	55.6584	28.942
K03303	Brite Hierarchies	Protein families: signaling and cellular processes	Transporters [BR:ko02000]	lctP; lactate permease	0.00885100478137	0.00332695212871	0.0190224395849	0.0190224395849	0.00552405265265	0.00105371990214	0.00999438540317	8.73255	13.5589	48.4522	33.4167	5.91047	16.0973	21.1563	50.8146	61.5799	11.97	94.3657	41.7854	3.26527	24.5929	10.7218	4.67175	11.276	18.9435	10.138	9.98622	33.1383	17.0858	4.54714	1.9017
K03315	Brite Hierarchies	Protein families: signaling and cellular processes	Transporters [BR:ko02000]	nhaC; Na+:H+ antiporter, NhaC family	0.037996	0.0285982398442	0.0181674725842	0.0181674725842	0.0093977146868	0.00178638205088	0.0170090473227	82.7691	74.573	175.594	145.491	130.165	124.332	199.619	185.175	189.696	96.1222	177.096	154.082	124.804	97.9847	115.065	83.8756	120.919	163.377	92.6294	72.4455	102.93	135.479	105.905	81.6552
K03319	Not Included in Pathway or Brite	Unclassified: signaling and cellular processes	Transport	TC.DASS; divalent anion:Na+ symporter, DASS family	0.000968509606144	0.000488397633621	0.0242559884641	0.0242559884641	0.000480111972523	7.19536365325e-05	0.000888270308513	3.10715	3.71188	1.7288	4.54054	1.92802	0.741417	4.34473	1.21032	2.12327	5.93857	8.02493	6.5237	3.44946	2.05186	3.14334	1.44394	2.5516	0.599564	1.63046	1.59271	2.47646	1.69343	1.04536	0.463675
K03321	Brite Hierarchies	Protein families: signaling and cellular processes	Transporters [BR:ko02000]	TC.SULP; sulfate permease, SulP family	0.0371127937021	0.0316434235791	0.0152654549425	0.0152654549425	0.00546937012301	0.00115906398542	0.0097796762606	113.063	113.603	122.976	145.271	149.359	151.383	156.755	149.013	186.605	123.658	144.505	129.26	139.524	102.209	105.792	132.629	127.96	155.478	112.275	99.4319	92.9629	115.415	125.514	128.499
K03324	Brite Hierarchies	Protein families: signaling and cellular processes	Transporters [BR:ko02000]	yjbB; phosphate:Na+ symporter	0.0754723654311	0.0821327479958	0.0467316673829	0.0467316673829	-0.00666038	-0.0132155	-0.000105304	294.574	284.713	248.569	276.579	333.572	225.973	305.298	273.93	290.085	261.278	332.431	303.776	330.972	315.666	328.432	315.949	293.781	348.605	317.953	259.22	282.598	349.269	304.297	280.578
K03326	Brite Hierarchies	Protein families: signaling and cellular processes	Transporters [BR:ko02000]	TC.DCUC, dcuC, dcuD; C4-dicarboxylate transporter, DcuC family	0.00127847718445	0.000628601647006	0.0358342387358	0.0358342387358	0.000649875537439	5.02054120531e-05	0.00124954566282	5.15763	1.95732	4.17411	3.35738	3.28714	1.48195	2.22106	5.23011	3.18026	5.27953	8.99464	13.8231	2.63656	1.88097	4.26591	2.01259	1.967	1.85935	3.04296	2.95113	3.37801	2.61053	1.38273	0.488051
K03327	Brite Hierarchies	Protein families: signaling and cellular processes	Transporters [BR:ko02000]	TC.MATE, SLC47A, norM, mdtK, dinF; multidrug resistance protein, MATE family	0.0479693206402	0.0304228549848	0.000542748708001	0.000542748708001	0.0175464656554	0.00874815645392	0.0263447748568	83.7506	104.587	194.926	194.671	162.519	192.353	247.016	218.092	210.212	162.43	235.759	173.781	104.154	122.001	118.101	88.4615	128.06	178.779	107.292	86.6089	127.125	123.165	127.53	68.3439
K03328	Not Included in Pathway or Brite	Unclassified: signaling and cellular processes	Transport	TC.PST; polysaccharide transporter, PST family	0.0289454818192	0.0242206070718	0.0412296	0.0412296	0.0047248747474	0.000211492251352	0.00923825724346	82.6781	99.3881	138.919	96.432	119.593	121.071	116.246	168.352	105.844	72.272	97.1397	98.07	84.5795	100.386	74.6813	64.9761	105.6	99.5723	86.5013	97.5625	103.804	92.5363	107.473	82.5748
K03332	Metabolism	Carbohydrate metabolism	Fructose and mannose metabolism [PATH:ko00051]	fruA; fructan beta-fructosidase [EC:3.2.1.80]	0.0266905898544	0.0100489499571	0.00914009620848	0.00914009620848	0.0166416398973	0.0048949916352	0.0283882881594	26.7452	29.7917	110.677	59.6578	19.4646	136.44	93.5071	192.159	247.462	51.2972	149.027	103.406	18.2595	65.7383	44.636	20.4599	39.5514	81.5737	26.604	29.3017	47.7223	31.0306	33.873	15.8071
K03335	Metabolism	Carbohydrate metabolism	Inositol phosphate metabolism [PATH:ko00562]	iolE; inosose dehydratase [EC:4.2.1.44]	0.00220897300343	0.00365052071021	0.0230464985882	0.0230464985882	-0.00144155	-0.0026652	-0.000217895	11.4136	12.0237	2.05057	6.35677	14.2908	1.23042	11.4023	7.32539	4.86221	9.42213	1.62426	18.2883	8.51431	9.09929	18.7868	14.9699	9.94857	7.6174	16.2917	12.1528	10.2349	26.3431	17.3123	14.4148
K03336	Metabolism	Carbohydrate metabolism	Inositol phosphate metabolism [PATH:ko00562]	iolD; 3D-(3,5/4)-trihydroxycyclohexane-1,2-dione acylhydrolase (decyclizing) [EC:3.7.1.22]	0.00107080330203	0.00167420584824	0.0272612770543	0.0272612770543	-0.000603403	-0.00113233	-7.44747e-05	5.94276	8.27337	1.29905	3.41619	4.39073	1.38031	6.86163	0.705819	2.93715	5.08227	1.65471	6.54874	3.10059	5.24474	8.30712	9.43289	5.11869	5.1611	9.934	5.28218	4.96002	4.41111	8.3247	6.79205
K03338	Metabolism	Carbohydrate metabolism	Inositol phosphate metabolism [PATH:ko00562]	iolC; 5-dehydro-2-deoxygluconokinase [EC:2.7.1.92]	0.00119669156269	0.00234950792332	0.00262832081621	0.00262832081621	-0.00115282	-0.00185635	-0.000449281	7.08015	7.78532	3.18097	5.80193	6.76573	0.56903	10.0781	1.65552	3.21915	3.39859	1.53753	3.69531	6.38356	6.98752	8.71818	14.261	7.21906	8.6703	9.40267	6.27323	5.49574	6.33939	17.0024	10.1696
K03389	Metabolism	Energy metabolism	Methane metabolism [PATH:ko00680]	hdrB2; heterodisulfide reductase subunit B2 [EC:1.8.7.3 1.8.98.4 1.8.98.5 1.8.98.6]	0.00989586885413	0.0129446353286	0.0387499707615	0.0387499707615	-0.00304877	-0.00592426	-0.000173271	44.7268	35.0286	15.7612	47.5641	44.5453	22.5692	67.1072	16.2633	33.078	38.9949	36.6587	47.8558	71.382	34.9188	45.7383	60.8613	44.9588	49.5898	44.7657	41.2192	31.2212	53.2776	48.6839	61.8477
K03390	Metabolism	Energy metabolism	Methane metabolism [PATH:ko00680]	hdrC2; heterodisulfide reductase subunit C2 [EC:1.8.7.3 1.8.98.4 1.8.98.5 1.8.98.6]	0.0123101756847	0.0178149086346	0.0366493653622	0.0366493653622	-0.00550473	-0.0106333	-0.000376189	73.5077	43.9686	16.1987	64.8708	63.7099	19.5879	90.7068	12.212	43.982	49.9018	14.7565	67.2315	101.793	45.159	56.4849	90.2593	57.4242	60.881	69.7674	62.0309	35.3117	71.7911	62.7394	96.6724
K03399	Metabolism	Metabolism of cofactors and vitamins	Porphyrin and chlorophyll metabolism [PATH:ko00860]	cbiE; cobalt-precorrin-7 (C5)-methyltransferase [EC:2.1.1.289]	0.00136400981678	0.000535199680809	0.0238200282995	0.0238200282995	0.000828810135975	0.000126511068726	0.00153110920322	4.21946	2.60513	9.5688	1.79567	1.07336	7.133	0.749619	4.76269	8.19449	1.51978	13.8868	6.62228	4.15867	4.36687	0.922112	0.595224	2.95831	0.250396	1.86148	4.90468	1.31488	0.578477	0.461629	1.96565
K03402	Brite Hierarchies	Protein families: genetic information processing	Transcription factors [BR:ko03000]	argR, ahrC; transcriptional regulator of arginine metabolism	0.0695917234369	0.0595944	0.0037144906913	0.0037144906913	0.00999732325591	0.00368252544832	0.0163121210635	226.892	218.475	274.593	276.948	212.622	235.939	322.17	247.531	307.888	246.036	304.976	289.687	224.814	238.734	234.89	239.064	231.25	233.086	240.579	202.935	217.14	213.752	178.625	250.746
K03404	Metabolism	Metabolism of cofactors and vitamins	Porphyrin and chlorophyll metabolism [PATH:ko00860]	chlD, bchD; magnesium chelatase subunit D [EC:6.6.1.1]	0.000800275724191	0.00138866376904	0.0111715414497	0.0111715414497	-0.000588388	-0.00102891	-0.000147866	2.64667	5.03681	1.32768	4.12417	6.61177	3.45426	1.10896	1.38716	1.04014	3.65009	0.577609	4.87763	4.7562	4.56817	7.76784	5.42351	4.43801	1.51345	7.30426	3.95122	7.13157	7.65039	4.93547	3.53433
K03405	Metabolism	Metabolism of cofactors and vitamins	Porphyrin and chlorophyll metabolism [PATH:ko00860]	chlI, bchI; magnesium chelatase subunit I [EC:6.6.1.1]	0.000505540605808	0.000877056883932	0.0270074748505	0.0270074748505	-0.000371516	-0.000696604	-4.64287e-05	1.239	4.00311	1.16385	2.32895	2.96012	0.997513	0.49953	0.676862	1.15765	3.1716	0.614071	3.84666	3.42918	3.15162	5.88846	2.76177	3.54974	1.53119	4.61577	2.29839	6.15697	2.57643	2.08177	1.71191
K03407	Environmental Information Processing	Signal transduction	Two-component system [PATH:ko02020]	cheA; two-component system, chemotaxis family, sensor kinase CheA [EC:2.7.13.3]	0.0194573623095	0.0270070973895	0.0377211563186	0.0377211563186	-0.00754974	-0.0146304	-0.000469026	111.812	111.605	39.3061	89.2961	122.583	25.8284	79.8995	41.8784	42.1487	89.4351	55.1906	74.2862	129.967	104.062	90.7943	135.075	90.613	25.4353	137.814	87.1835	99.5148	100.246	97.6027	129.562
K03412	Environmental Information Processing	Signal transduction	Two-component system [PATH:ko02020]	cheB; two-component system, chemotaxis family, protein-glutamate methylesterase/glutaminase [EC:3.1.1.61 3.5.1.44]	0.0124150509918	0.0180363801752	0.0434384879501	0.0434384879501	-0.00562133	-0.0110616	-0.000181044	78.0723	72.9348	20.3431	67.5157	74.5627	11.8609	52.503	23.6917	25.7413	64.1184	24.1769	48.0001	97.0603	58.4313	62.6801	102.118	64.316	15.71	71.2044	67.7354	54.4132	63.2315	59.4061	104.604
K03413	Environmental Information Processing	Signal transduction	Two-component system [PATH:ko02020]	cheY; two-component system, chemotaxis family, chemotaxis protein CheY	0.0618992548705	0.0843713853432	0.0270068535914	0.0270068535914	-0.0224721	-0.0421309	-0.00281335	328.749	388.317	184.098	294.415	351.727	104.236	243.456	106.451	173.14	277.249	157.797	198.769	407.928	334.391	260.711	380.456	321.948	110.459	380.163	269.445	307.749	326.943	368.305	367.969
K03416	Metabolism	Carbohydrate metabolism	Propanoate metabolism [PATH:ko00640]	E2.1.3.1-5S; methylmalonyl-CoA carboxyltransferase 5S subunit [EC:2.1.3.1]	0.000958064467946	0.00170276611726	0.0331133619634	0.0331133619634	-0.000744702	-0.00142403	-6.53752e-05	6.6176	6.36649	0.493018	1.34347	5.18894	0.540284	3.05081	1.06464	1.98338	9.40802	3.32913	3.54203	5.84034	7.86109	12.8912	7.09627	5.24535	0.663719	4.61719	3.6592	6.40689	5.44543	9.24376	8.3549
K03425	Genetic Information Processing	Folding, sorting and degradation	Protein export [PATH:ko03060]	tatE; sec-independent protein translocase protein TatE	0.000972511422685	0.000402435270189	0.0109391130633	0.0109391130633	0.000570076152496	0.000151951434141	0.000988200870852	9.46806	0.436753	4.87794	1.24766	3.22245	3.1722	2.81011	5.621	1.03265	4.30566	4.9727	3.07355	0.418173	1.13044	0.619535	2.23941	2.19244	0	2.83841	2.21441	2.13285	2.78001	0.848618	0.870473
K03426	Metabolism	Metabolism of cofactors and vitamins	Nicotinate and nicotinamide metabolism [PATH:ko00760]	E3.6.1.22, NUDT12, nudC; NAD+ diphosphatase [EC:3.6.1.22]	0.0334551178559	0.0276639958954	0.0152002321801	0.0152002321801	0.00579112196049	0.00124400169596	0.0103382	121.016	86.5963	149.482	115.066	100.429	124.699	120.89	145.499	132.517	104.314	178.889	142.115	116.928	96.5302	104.572	125.684	105.616	85.2604	86.4248	94.4488	106.358	97.4315	94.3212	144.047
K03429	Metabolism	Lipid metabolism	Glycerolipid metabolism [PATH:ko00561]	ugtP; processive 1,2-diacylglycerol beta-glucosyltransferase [EC:2.4.1.315]	0.0187417926375	0.0250373168851	6.63134526201e-06	6.63134526201e-06	-0.00629552	-0.00848207	-0.00410897	73.1798	88.0297	76.1626	81.6645	68.9173	62.4162	67.9997	71.0004	75.271	67.5013	61.6307	57.4201	106.625	89.5765	84.7017	103.235	118.455	76.127	89.5992	96.1325	88.1631	82.7374	102.863	100.241
K03431	Metabolism	Carbohydrate metabolism	Amino sugar and nucleotide sugar metabolism [PATH:ko00520]	glmM; phosphoglucosamine mutase [EC:5.4.2.10]	0.0301567850954	0.0394470526324	0.00134882365831	0.00134882365831	-0.00929027	-0.014498	-0.00408256	165.454	155.248	95.4314	122.266	129.785	86.3714	106.163	86.24	83.977	121.435	114.229	101.434	159.849	158.824	149.088	147.53	153.809	98.0636	153.019	153.575	153.725	129.18	181.815	154.612
K03444	Brite Hierarchies	Protein families: signaling and cellular processes	Transporters [BR:ko02000]	ERD6, ESL1; MFS transporter, SP family, ERD6-like sugar transporter	0.00336314203638	0.00199873477414	0.0430096588582	0.0430096588582	0.00136440726223	4.75762197593e-05	0.00268123830471	5.24921	7.65193	13.5726	7.50577	18.4118	1.61052	17.9832	22.4592	10.7128	12.0362	11.805	24.6107	3.36817	16.5	7.17866	4.58291	5.36867	6.18796	7.36329	17.1508	6.33627	4.10621	6.6197	5.91289
K03446	Brite Hierarchies	Protein families: signaling and cellular processes	Transporters [BR:ko02000]	emrB; MFS transporter, DHA2 family, multidrug resistance protein	0.0063704755617	0.00287133960132	0.00729167428701	0.00729167428701	0.00349913596038	0.00105444696172	0.00594382495903	10.0845	7.63778	18.5335	31.7176	13.4194	16.9195	56.4534	31.9702	27.4212	23.7237	28.2847	25.0087	17.2101	15.9196	3.19173	4.10715	11.1355	31.7216	3.4338	16.5667	3.894	4.38614	16.6005	2.1565
K03453	Not Included in Pathway or Brite	Unclassified: signaling and cellular processes	Transport	TC.BASS; bile acid:Na+ symporter, BASS family	0.0517562600122	0.0359714375573	0.00294307434464	0.00294307434464	0.0157848224549	0.00613625342902	0.0254333914807	115.576	117.607	238.367	203.805	205.837	177.053	173.043	230.194	242.662	129.471	286.498	238.251	141.332	112.632	153.978	108.156	147.077	172.911	113.714	116.54	140.306	159.087	187.337	79.8286
K03455	Not Included in Pathway or Brite	Unclassified: signaling and cellular processes	Transport	TC.KEF; monovalent cation:H+ antiporter-2, CPA2 family	0.0184756337384	0.0103675117384	0.00821440911257	0.00821440911257	0.00810812199997	0.00234824071837	0.0138680032816	37.8962	28.4511	95.6323	53.2357	40.3931	97.1624	63.2304	112.938	102.619	38.9107	96.5913	73.6969	20.7554	37.8092	44.6123	20.2741	40.0378	96.5996	29.7374	40.8876	46.1315	39.1885	29.6722	23.8666
K03466	Brite Hierarchies	Protein families: genetic information processing	Chromosome and associated proteins [BR:ko03036]	ftsK, spoIIIE; DNA segregation ATPase FtsK/SpoIIIE, S-DNA-T family	0.0873371100296	0.0978428507652	0.0108115565138	0.0108115565138	-0.0105057	-0.0183139	-0.00269756	352.699	333.114	358.917	319.125	390.655	257.854	367.597	377.756	322.625	332.318	277.525	278.906	425.755	332.867	356.658	334.846	345.394	330.852	377.743	364.857	395.403	403.254	395.147	382.385
K03471	Genetic Information Processing	Replication and repair	DNA replication [PATH:ko03030]	rnhC; ribonuclease HIII [EC:3.1.26.4]	0.00955208037042	0.0122344797137	0.0196764257656	0.0196764257656	-0.0026824	-0.0048903	-0.0004745	50.7091	43.3165	46.0939	35.52	37.4862	32.8937	35.0729	45.7295	29.6148	27.2216	31.303	19.9225	43.8412	41.9382	41.5383	38.1786	37.8501	26.4957	44.8085	54.2422	59.5422	43.68	54.4478	70.1202
K03496	Brite Hierarchies	Protein families: genetic information processing	Chromosome and associated proteins [BR:ko03036]	parA, soj; chromosome partitioning protein	0.179571	0.194598	0.0127979379792	0.0127979379792	-0.0150267	-0.0265048	-0.00354869	794.109	724.557	664.97	766.141	613.762	616.223	656.74	716.233	601.987	648.227	642.249	708.651	743.192	731.638	688.561	700.581	785.252	795.747	761.933	716.383	777.099	674.848	679.106	784.758
K03497	Brite Hierarchies	Protein families: genetic information processing	Transcription factors [BR:ko03000]	parB, spo0J; ParB family transcriptional regulator, chromosome partitioning protein	0.174419	0.215392	0.000437426968576	0.000437426968576	-0.040973	-0.0607001	-0.021246	848.937	812.363	534.206	771.016	689.431	531.198	665.266	595.904	617.812	646.76	500.152	707.297	832.196	825.461	807.319	831.49	821.74	693.975	857.841	887.276	811.624	743.509	767.794	906.473
K03498	Brite Hierarchies	Protein families: signaling and cellular processes	Transporters [BR:ko02000]	trkH, trkG, ktrB; trk system potassium uptake protein	0.0842665816309	0.0980412636844	0.00208313815218	0.00208313815218	-0.0137747	-0.0219511	-0.00559822	333.854	345.098	288.988	345.941	338.4	291.486	330.291	283.05	308.305	357.517	289.557	305.473	434.109	410.061	386.162	426.781	343.702	355.252	383.094	319.207	335.623	358.401	343.129	355.14
K03499	Brite Hierarchies	Protein families: signaling and cellular processes	Transporters [BR:ko02000]	trkA, ktrA; trk system potassium uptake protein	0.0935485278604	0.103886	0.0113506013569	0.0113506013569	-0.0103376	-0.0180789	-0.00259624	375.865	399.009	315.411	391.916	371.43	322.432	363.938	308.376	323.266	387.462	337.198	342.681	419.712	435.887	409.908	416.864	369.113	345.626	397.604	361.12	409.635	361.669	401.869	388.585
K03502	Brite Hierarchies	Protein families: genetic information processing	DNA repair and recombination proteins [BR:ko03400]	umuC; DNA polymerase V	0.0609682687905	0.0699453809684	0.0399339459618	0.0399339459618	-0.00897711	-0.017501	-0.00045327	235.441	220.248	234.012	202.862	260.806	218.375	227.871	274.149	254.731	202.974	156.72	279.459	296.134	247.54	329.457	212	253.035	232.781	249.403	218.89	258.965	334.313	295.53	246.775
K03517	Metabolism	Metabolism of cofactors and vitamins	Nicotinate and nicotinamide metabolism [PATH:ko00760]	nadA; quinolinate synthase [EC:2.5.1.72]	0.0385077	0.0299601853352	0.00305958926929	0.00305958926929	0.00854747929072	0.00329899869074	0.0137959598907	104.269	122.897	158.988	142.882	125.423	160.822	121.758	171.636	159.835	111.524	176.802	191.053	104.233	125.067	133.236	113.895	124.804	116.236	122.743	79.0718	120.918	116.179	114.41	88.3788
K03518	Not Included in Pathway or Brite	Unclassified: metabolism	Enzymes with EC numbers	coxS; aerobic carbon-monoxide dehydrogenase small subunit [EC:1.2.5.3]	0.0116024341885	0.0167153549209	0.00990025467397	0.00990025467397	-0.00511292	-0.00886873	-0.00135711	74.236	54.5851	40.7819	56.789	44.1262	15.3894	35.7014	17.1828	39.525	54.4627	55.7617	39.5273	67.0311	69.8351	61.2152	82.1693	60.062	34.7188	63.6935	76.2537	39.3714	76.3426	41.129	87.6738
K03521	Not Included in Pathway or Brite	Unclassified: metabolism	Energy metabolism	fixA, etfB; electron transfer flavoprotein beta subunit	0.0308396737284	0.0242066	0.000115405740346	0.000115405740346	0.00663311957733	0.00371888	0.00954735832867	105.266	93.1639	140.221	103.772	115.436	118.886	120.037	131.165	128.378	91.283	134.62	119.571	101.696	95.375	100.702	90.3374	99.7661	80.9789	87.85	68.1963	105.642	91.4527	97.5427	79.4639
K03522	Brite Hierarchies	Protein families: signaling and cellular processes	Exosome [BR:ko04147]	fixB, etfA; electron transfer flavoprotein alpha subunit	0.0398731045236	0.0303032173363	0.000356925715534	0.000356925715534	0.00956988718733	0.00487341290333	0.0142663614713	125.488	146.599	155.888	192.24	132.157	149.831	125.53	151.975	180.003	143.175	148.945	157.938	121.186	109.04	100.475	121.134	160.083	121.291	135.154	99.0055	139.713	88.1067	93.1835	87.9399
K03523	Environmental Information Processing	Membrane transport	ABC transporters [PATH:ko02010]	bioY; biotin transport system substrate-specific component	0.0318787414816	0.0387748737918	0.0173477893449	0.0173477893449	-0.00689613	-0.0124264	-0.00136582	141.788	157.463	83.1296	154.964	132.777	95.245	113.357	66.0896	106.969	134.049	115.03	143.29	152.805	162.808	143.085	156.929	143.46	121.25	176.735	135.225	153.74	143.497	114.603	156.288
K03524	Metabolism	Metabolism of cofactors and vitamins	Biotin metabolism [PATH:ko00780]	birA; BirA family transcriptional regulator, biotin operon repressor / biotin---[acetyl-CoA-carboxylase] ligase [EC:6.3.4.15]	0.0799568426415	0.0713830455999	0.0353946389157	0.0353946389157	0.00857379704159	0.000643544684238	0.0165040493989	240.668	275.054	284.118	333.703	282.368	298.551	301.51	404.971	315.742	253.406	325.931	318.507	258.688	251.256	258.861	279.591	300.725	352.232	276.572	245.214	268.102	256.635	257.089	235.964
K03529	Brite Hierarchies	Protein families: genetic information processing	Chromosome and associated proteins [BR:ko03036]	smc; chromosome segregation protein	0.0341322663146	0.0451464784941	0.00299311764229	0.00299311764229	-0.0110142	-0.0178189	-0.00420955	212.975	170.978	114.908	138.85	154.017	107.173	129.673	112.437	99.2035	122.302	89.2945	98.356	177.224	172.619	164.565	183.563	172.301	105.082	166.299	192.081	165.039	158.377	175.088	220.65
K03530	Brite Hierarchies	Protein families: genetic information processing	DNA replication proteins [BR:ko03032]	hupB; DNA-binding protein HU-beta	0.349248	0.304929	0.0287587719392	0.0287587719392	0.0443189263343	0.0051849610232	0.0834528916454	1067.25	1047.15	1701	1227.6	1077.44	1345.7	1249.89	1688.64	1476.99	1208.79	1455.74	1316.31	1089.05	1292.93	1208.35	999.377	1153.3	1202.13	1103.48	987.649	1246.07	1256.45	1248.76	1052.28
K03531	Cellular Processes	Cell growth and death	Cell cycle - Caulobacter [PATH:ko04112]	ftsZ; cell division protein FtsZ	0.0810793289474	0.0717919	0.0263741442886	0.0263741442886	0.00928743037039	0.00127743913132	0.0172974216095	277.89	245.548	353.931	305.521	265.042	321.109	314.033	427.581	322.786	238.563	328.088	288.126	265.237	257.706	261.522	266.915	297.95	297.186	258.85	283.785	260.357	258.105	282.426	271.587
K03534	Not Included in Pathway or Brite	Unclassified: metabolism	Enzymes with EC numbers	rhaM; L-rhamnose mutarotase [EC:5.1.3.32]	0.0588468349705	0.0297639803815	0.00227327480448	0.00227327480448	0.0290829	0.0125123	0.0456534	118.607	113.828	299.199	137.997	166.147	122.981	200.839	326.37	406.343	171.384	294.751	332.774	95.0739	155.358	157.053	67.4823	118.141	97.5598	105.664	119.065	138.588	103.011	103.685	89.0342
K03543	Brite Hierarchies	Protein families: signaling and cellular processes	Transporters [BR:ko02000]	emrA; membrane fusion protein, multidrug efflux system	0.0169326083793	0.00949571588389	0.0205168690928	0.0205168690928	0.00743689249546	0.00132965898425	0.0135441260067	34.255	28.2202	105.554	54.0524	53.7644	40.2577	45.0278	85.5588	88.8972	20.6241	144.518	76.4672	30.9306	32.8548	53.7499	30.3829	49.2336	18.3708	36.4394	22.0524	59.0311	26.706	44.4117	27.1227
K03545	Not Included in Pathway or Brite	Unclassified: genetic information processing	Protein processing	tig; trigger factor	0.0778134889245	0.0836052624488	0.0135577475678	0.0135577475678	-0.00579177	-0.010261	-0.00132253	324.857	294.207	282.921	290.811	324.127	244.075	310.651	302.434	278.858	302.822	309.546	268.302	336.148	318.218	333.336	316.349	315.019	278.238	289.536	322.254	304.735	308.906	336.079	339.621
K03547	Brite Hierarchies	Protein families: genetic information processing	DNA repair and recombination proteins [BR:ko03400]	sbcD, mre11; DNA repair protein SbcD/Mre11	0.0434336312359	0.0469824308926	0.0470252604004	0.0470252604004	-0.0035488	-0.0070462	-5.1402e-05	169.278	187.395	148.289	165.327	176.202	131.692	148.922	155.525	184.678	166.152	192.872	146.503	176.417	185.352	186.562	189.802	185.315	144.464	170.766	183.729	190.965	163.344	177.28	180.396
K03549	Brite Hierarchies	Protein families: signaling and cellular processes	Transporters [BR:ko02000]	kup; KUP system potassium uptake protein	0.00550732430442	0.00176947816341	0.0354430055276	0.0354430055276	0.00373784614101	0.000296730516432	0.00717896176559	8.31161	3.42879	44.3148	29.4746	1.36817	7.7503	17.3404	31.9706	17.4483	4.4547	71.659	17.1083	6.68975	9.62874	3.49878	2.93648	6.56673	21.1876	1.68586	4.44985	14.6683	0.939585	1.3946	6.49935
K03551	Genetic Information Processing	Replication and repair	Homologous recombination [PATH:ko03440]	ruvB; holliday junction DNA helicase RuvB [EC:3.6.4.12]	0.0662687451443	0.0706766221255	0.0125820945925	0.0125820945925	-0.00440788	-0.00776812	-0.00104764	263.735	248.803	249.513	253.386	253.19	242.033	270.301	284.12	263.266	213.875	247.476	222.474	294.068	234.712	256.903	252.098	265.781	270.714	261.968	269.747	256.603	294.855	278.229	275.139
K03555	Genetic Information Processing	Replication and repair	Mismatch repair [PATH:ko03430]	mutS; DNA mismatch repair protein MutS	0.0679251338642	0.0712513587447	0.0309440100232	0.0309440100232	-0.00332622	-0.00631767	-0.000334783	286.632	261.626	245.458	265.958	267.935	243.246	265.611	282.037	249.463	231.813	258.359	227.648	267.719	276.951	268.922	256.573	281.353	266.075	248.907	278.695	290.893	247.427	278.808	274.486
K03556	Brite Hierarchies	Protein families: genetic information processing	Transcription factors [BR:ko03000]	malT; LuxR family transcriptional regulator, maltose regulon positive regulatory protein	0.00661859052219	0.0105636856782	0.00481360065754	0.00481360065754	-0.0039451	-0.00655481	-0.00133538	38.0299	45.0719	14.2074	24.2139	32.2106	10.3647	22.1653	13.9529	13.3053	29.2234	18.6059	38.4607	33.1242	58.6978	59.7831	42.102	32.6056	21.2845	43.4952	40.0981	36.2898	44.4246	29.1844	37.7333
K03564	Not Included in Pathway or Brite	Unclassified: metabolism	Enzymes with EC numbers	BCP, PRXQ, DOT5; thioredoxin-dependent peroxiredoxin [EC:1.11.1.24]	0.0626578277261	0.0499315940435	0.0135475962651	0.0135475962651	0.0127262336826	0.00289418424958	0.0225582831156	155.63	176.898	291.132	244.105	191.241	204.889	269.811	255.836	305.731	208.775	281.555	265.845	200.109	165.331	188.479	166.476	179.816	299.17	188.674	158.041	198.457	207.398	191.675	121.27
K03569	Brite Hierarchies	Protein families: genetic information processing	Chromosome and associated proteins [BR:ko03036]	mreB; rod shape-determining protein MreB and related proteins	0.0847344629143	0.0924486603059	0.00252716568124	0.00252716568124	-0.0077142	-0.0123965	-0.00303186	366.75	335.677	302.952	340.746	333.406	306.895	340.261	321.473	318.828	301.533	308.452	270.537	350.124	332.141	322.339	372.329	391.501	355.732	331.53	345.397	361.518	326.448	339.977	371.697
K03571	Brite Hierarchies	Protein families: genetic information processing	Chromosome and associated proteins [BR:ko03036]	mreD; rod shape-determining protein MreD	0.031916	0.0383374404018	0.0192086146024	0.0192086146024	-0.00642145	-0.0116902	-0.00115272	160.047	141.234	107.786	132.989	157.241	116.122	120.174	101.688	113.926	102.798	104.247	90.9194	161.341	151.348	111.271	179.696	181.856	116.521	151.088	146.128	104.913	122.825	149.832	166.568
K03574	Brite Hierarchies	Protein families: genetic information processing	DNA repair and recombination proteins [BR:ko03400]	mutT, NUDT15, MTH2; 8-oxo-dGTP diphosphatase [EC:3.6.1.55]	0.194768	0.233972	0.00946921533657	0.00946921533657	-0.0392044	-0.0678036	-0.0106052	1009.17	825.938	626.129	812.834	859.942	456.06	779.323	669.878	738.867	641.297	632.474	820.733	893.257	913.382	928.149	918.053	851.455	533.218	836.724	920.649	876.281	903.553	1095.96	964.123
K03579	Not Included in Pathway or Brite	Unclassified: metabolism	Enzymes with EC numbers	hrpB; ATP-dependent helicase HrpB [EC:3.6.4.13]	0.00976602946979	0.00495219155275	0.00160445995806	0.00160445995806	0.00481383791705	0.00215873473235	0.00746894110175	36.0121	15.5058	53.2323	37.3455	26.6862	39.9112	28.0264	43.5093	56.1238	9.56401	62.092	39.0702	8.96743	12.2431	18.6811	22.5761	28.2324	24.5804	17.7234	17.3744	24.1066	20.5956	10.096	19.7177
K03581	Genetic Information Processing	Replication and repair	Homologous recombination [PATH:ko03440]	recD; exodeoxyribonuclease V alpha subunit [EC:3.1.11.5]	0.0586576045354	0.0698561012005	0.0154361535887	0.0154361535887	-0.0111985	-0.019999	-0.00239803	310.679	275.19	246.607	256.389	239.921	143.313	205.735	198.168	154.746	231.894	209.204	194.038	261.001	283.663	253.055	304.224	269.876	193.71	254.826	295.99	281.726	225.92	275.752	275.205
K03587	Metabolism	Glycan biosynthesis and metabolism	Peptidoglycan biosynthesis [PATH:ko00550]	ftsI; cell division protein FtsI (penicillin-binding protein 3) [EC:3.4.16.4]	0.0594581	0.0654077	0.0330608758727	0.0330608758727	-0.00594956	-0.0113458	-0.000553311	261.209	215.982	214.278	234.316	231.709	205.303	239.547	236.411	227.891	191.656	226.756	218.609	290.904	226.51	227.816	248.462	260.669	206.534	211.354	230.747	239.716	269.057	242.355	319.058
K03588	Cellular Processes	Cell growth and death	Cell cycle - Caulobacter [PATH:ko04112]	ftsW, spoVE; cell division protein FtsW	0.0856458111104	0.0958414840419	0.00294534068041	0.00294534068041	-0.0101957	-0.0165164	-0.00387497	383.061	344.562	335.702	333.105	326.226	303.428	308.997	372.524	334.115	284.815	312.284	254.6	359.04	352.565	333.616	366.329	372.957	324.087	360.018	415.158	366.93	324.23	359.927	421.627
K03593	Brite Hierarchies	Protein families: genetic information processing	Chromosome and associated proteins [BR:ko03036]	mrp, NUBPL; ATP-binding protein involved in chromosome partitioning	0.0305857721988	0.0228064427212	0.0126219503147	0.0126219503147	0.00777932947758	0.00183930625776	0.0137193526974	93.8687	66.86	124.855	93.3884	128.861	134.957	136.039	149.523	140.163	72.023	140.889	110.41	76.193	71.8832	84.4289	68.2406	93.7938	146.919	64.4312	85.6577	66.6527	90.7486	124.464	62.2539
K03601	Genetic Information Processing	Replication and repair	Mismatch repair [PATH:ko03430]	xseA; exodeoxyribonuclease VII large subunit [EC:3.1.11.6]	0.0604984681782	0.0653845972059	0.00355810591236	0.00355810591236	-0.00488613	-0.00798827	-0.00178399	233.257	235.278	227.711	240.376	233.822	221.789	247.878	260.13	241.619	183.463	217.15	208.259	253.954	227.126	240.099	241.437	249.631	266.447	231.121	273.905	234.693	237.281	255.411	259.812
K03606	Cellular Processes	Cellular community - prokaryotes	Biofilm formation - Vibrio cholerae [PATH:ko05111]	wcaJ; putative colanic acid biosysnthesis UDP-glucose lipid carrier transferase	0.0136806904704	0.00768592952619	0.0209603468157	0.0209603468157	0.00599476094424	0.00102908964602	0.0109604322425	19.8272	16.8531	80.3489	58.7687	22.3099	31.3137	57.6824	93.7322	48.6814	40.3867	104.376	52.3504	15.9198	45.4507	32.0393	9.55079	33.3846	48.0883	18.0257	25.7299	31.7663	29.9458	48.2318	10.1973
K03609	Brite Hierarchies	Protein families: genetic information processing	Chromosome and associated proteins [BR:ko03036]	minD; septum site-determining protein MinD	0.0239450668719	0.0303844601584	0.00332380947028	0.00332380947028	-0.00643939	-0.010444	-0.00243476	107.667	119.923	84.8825	107.247	85.6137	44.4229	82.3717	85.5585	66.1973	105.973	110.635	88.1037	124.598	123.135	106.436	121.304	117.73	86.6794	112.209	111.942	142.581	109.641	113.209	110.86
K03615	Not Included in Pathway or Brite	Unclassified: metabolism	Enzymes with EC numbers	rnfC; Na+-translocating ferredoxin:NAD+ oxidoreductase subunit C [EC:7.2.1.2]	0.0454125946801	0.0540474483085	0.00120023359913	0.00120023359913	-0.00863485	-0.013372	-0.00389771	186.952	192.938	121.365	187.35	193.689	131.69	189.843	150.55	201.176	177.572	155.904	173.985	226.386	178.384	208.994	217.512	208.183	202.687	209.492	188.437	199.176	202.397	182.287	231.363
K03621	Metabolism	Lipid metabolism	Glycerolipid metabolism [PATH:ko00561]	plsX; phosphate acyltransferase [EC:2.3.1.274]	0.0281803080165	0.0365467751312	0.00267062477854	0.00267062477854	-0.00836647	-0.0134163	-0.00331663	148.092	151.461	94.0363	123.796	124.786	81.5731	91.7058	75.7697	80.8751	121.441	93.661	89.7566	127.205	140.4	154.835	143.091	162.489	98.5557	147.066	131.598	148.79	129.232	136.418	140.574
K03625	Brite Hierarchies	Protein families: genetic information processing	Transcription machinery [BR:ko03021]	nusB; transcription antitermination protein NusB	0.101636	0.116652	0.00224193072297	0.00224193072297	-0.0150162	-0.0240215	-0.00601087	461.242	420.688	376.862	402.162	389.851	341.568	404.563	457.891	386.512	327.956	332.403	321.805	443.856	400.422	391.004	434.038	442.533	511.957	401.603	493.757	415.209	400.727	448.678	518.214
K03626	Organismal Systems	Endocrine system	Parathyroid hormone synthesis, secretion and action [PATH:ko04928]	EGD2, NACA; nascent polypeptide-associated complex subunit alpha	0.000759410643792	0.000311874925534	0.0417139168229	0.0417139168229	0.000447535718258	1.92815885691e-05	0.000875789847947	3.79092	1.88838	5.21932	1.09765	0.662356	7.68244	0.629432	5.46417	1.30719	0.991502	3.95839	1.46327	0.418466	2.53401	0.452618	0.885225	0.882025	1.3646	1.84849	3.10421	0.433305	0.616909	0	1.61365
K03628	Genetic Information Processing	Folding, sorting and degradation	RNA degradation [PATH:ko03018]	rho; transcription termination factor Rho	0.0410138165864	0.0382518276405	0.0289387	0.0289387	0.00276198894587	0.000311344548335	0.00521263334341	150.594	131.414	153.94	162.892	153.213	149.354	173.345	173.724	164.657	129.573	163.966	158.239	140.552	129.259	144.159	148.062	167.292	160.731	127.972	133.758	141.185	146.877	153.726	144.194
K03629	Genetic Information Processing	Replication and repair	Homologous recombination [PATH:ko03440]	recF; DNA replication and repair protein RecF	0.0708096	0.0757151402893	0.0366767945695	0.0366767945695	-0.00490558	-0.00947766	-0.000333511	330.999	258.323	246.291	297.661	286.672	233.856	284.349	277.828	274.062	237.693	246.76	246.18	306.802	262.489	281.549	293.439	295.672	273.351	268.286	294.831	264.692	270.108	293.185	336.878
K03634	Not Included in Pathway or Brite	Unclassified: signaling and cellular processes	Structural proteins	lolA; outer membrane lipoprotein carrier protein	0.0457193735301	0.0270807	0.0011038855646	0.0011038855646	0.0186386679411	0.00854029080868	0.0287370450735	91.1352	83.284	220.216	179.103	144.803	223.295	232.482	186.883	191.257	118.145	169.243	235.01	83.9446	129.472	127.525	68.0764	104.211	169.832	98.01	72.5786	105.307	115.609	95.5668	56.1908
K03640	Brite Hierarchies	Protein families: signaling and cellular processes	Transporters [BR:ko02000]	pal; peptidoglycan-associated lipoprotein	0.0194045471888	0.0122683583136	0.000473351397578	0.000473351397578	0.0071361888752	0.00352907174233	0.0107433060081	50.5342	56.9466	96.365	82.4429	55.5959	85.9814	62.59	92.9477	85.6298	49.5038	84.8769	78.7105	18.7763	48.9766	53.2832	38.5877	42.9648	48.5677	51.4269	47.6441	82.3766	33.8529	55.4723	35.0034
K03642	Not Included in Pathway or Brite	Unclassified: signaling and cellular processes	Structural proteins	rlpA; rare lipoprotein A	0.0204852	0.0143118	0.00930144674292	0.00930144674292	0.00617338695796	0.0017353686106	0.0106114053053	73.4229	52.2729	108.387	78.5713	67.7501	42.2232	72.9776	60.5933	130.706	53.4032	94.0855	102.581	45.28	54.4426	54.6431	50.3094	50.2503	24.1697	51.812	63.6536	75.0086	55.5399	52.7413	72.8459
K03646	Brite Hierarchies	Protein families: signaling and cellular processes	Transporters [BR:ko02000]	tolA; colicin import membrane protein	0.0189364989616	0.0096702409178	0.00424180334921	0.00424180334921	0.00926625804378	0.00333126972097	0.0152012463666	36.1933	34.7971	93.4562	54.5433	25.4609	69.4009	65.294	120.205	124.027	48.5089	104.419	88.5375	26.9824	38.2846	34.1541	18.9439	38.8649	81.6981	34.6128	54.8212	43.0815	17.8301	30.3817	18.9876
K03648	Genetic Information Processing	Replication and repair	Base excision repair [PATH:ko03410]	UNG, UDG; uracil-DNA glycosylase [EC:3.2.2.27]	0.0662912	0.0591347564568	0.0289373412221	0.0289373412221	0.00715640845316	0.000810739793747	0.0135020771126	226.493	229.824	277.398	263.358	235.785	250.695	280.528	297.548	280.079	200.188	254.843	218.44	229.66	216.245	185.443	193.742	220.088	307.232	219.968	239.654	234.919	196.178	229.829	212.984
K03649	Genetic Information Processing	Replication and repair	Base excision repair [PATH:ko03410]	mug; double-stranded uracil-DNA glycosylase [EC:3.2.2.28]	0.0154135641582	0.0189661535308	0.0288737302826	0.0288737302826	-0.00355259	-0.0066988	-0.000406383	61.4659	66.9488	51.911	53.1892	74.8885	42.0954	55.4389	63.6776	43.6854	71.6348	61.0854	52.4015	62.2314	108.176	68.9383	77.5819	74.8595	41.7776	67.2699	84.1061	60.2791	79.4998	66.753	69.4743
K03650	Brite Hierarchies	Protein families: genetic information processing	Transfer RNA biogenesis [BR:ko03016]	mnmE, trmE, MSS1; tRNA modification GTPase [EC:3.6.-.-]	0.0622214352689	0.0678754025573	0.00326165993079	0.00326165993079	-0.00565397	-0.0091772	-0.00213073	267.755	247.73	219.873	263.692	252.178	215.168	245.052	249.863	238.063	212.909	205.638	209.498	259.611	236.231	248.481	257.208	263.392	245.078	247.859	258.837	292.704	252.638	259.137	262.649
K03654	Genetic Information Processing	Folding, sorting and degradation	RNA degradation [PATH:ko03018]	recQ; ATP-dependent DNA helicase RecQ [EC:3.6.4.12]	0.0892509119763	0.0699047693616	0.0149461841456	0.0149461841456	0.0193461426147	0.00427400715608	0.0344182780734	231.919	201.777	351.377	324.504	262.978	314.072	463.066	479.742	379.285	269.692	436.809	352.328	254.221	261.985	273.198	238.402	290.912	376.293	236.477	234.02	247.114	296.125	242.03	220.849
K03655	Genetic Information Processing	Replication and repair	Homologous recombination [PATH:ko03440]	recG; ATP-dependent DNA helicase RecG [EC:3.6.4.12]	0.293586	0.206466	0.00474392001227	0.00474392001227	0.0871192499923	0.0307927	0.143446	683.239	783.877	1622.64	1161.64	769.957	942.468	1146.7	1353.21	1178.06	788.476	1691.73	1263.26	707.84	870.266	800.273	626.759	998.974	1010.33	609.805	751.356	954.489	585.46	676.505	783.013
K03657	Genetic Information Processing	Replication and repair	Nucleotide excision repair [PATH:ko03420]	uvrD, pcrA; DNA helicase II / ATP-dependent DNA helicase PcrA [EC:3.6.4.12]	0.122475	0.137313	0.0210275929641	0.0210275929641	-0.0148385	-0.0272119	-0.0024651	582.988	476.222	460.515	436.237	535.427	495.164	431.056	474.317	396.059	427.244	399.614	435.977	552.705	462.534	471.557	562.115	467.731	443.804	498.144	620.775	496.766	537.249	570.295	558.271
K03660	Genetic Information Processing	Replication and repair	Base excision repair [PATH:ko03410]	OGG1; N-glycosylase/DNA lyase [EC:3.2.2.- 4.2.99.18]	0.0223924827132	0.0308577092443	0.000489181681686	0.000489181681686	-0.00846523	-0.0126981	-0.00423233	136.502	99.7684	80.6619	95.8039	83.8959	99.2613	92.2581	68.7375	62.7557	71.9546	59.6033	63.9955	109.327	119.036	110.721	127.637	127.764	102.697	111.546	135.309	97.1028	89.2994	132.5	140.299
K03661	Metabolism	Energy metabolism	Oxidative phosphorylation [PATH:ko00190]	ATPeV0B, ATP6F; V-type H+-transporting ATPase 21kDa proteolipid subunit	2.64867384444e-05	0.000126733493623	0.0434344	0.0434344	-0.000100247	-0.000197162	-3.33152e-06	0	0	0	0.285614	0.920387	0	0	0	0	0	0	0	0.941332	0.56503	0.664366	0	0	0	1.21348	0.500521	0	1.53422	0.300463	0
K03671	Organismal Systems	Immune system	NOD-like receptor signaling pathway [PATH:ko04621]	trxA; thioredoxin 1	0.316315	0.28087	0.0442779	0.0442779	0.0354459045828	0.00101600753323	0.0698758016324	1029.07	1104.79	1610.09	1252.78	1032.14	1383.23	1174.77	1283.91	1122.25	1037.07	1278.42	1035.43	941.646	1133.62	1015.28	1030.49	1019.6	1278.47	1126.17	1072.95	1147.19	909.832	1063.54	1014.19
K03685	Genetic Information Processing	Translation	Ribosome biogenesis in eukaryotes [PATH:ko03008]	rnc, DROSHA, RNT1; ribonuclease III [EC:3.1.26.3]	0.0723737160814	0.0817693143491	0.0194003688526	0.0194003688526	-0.0093956	-0.017121	-0.00167024	337.117	305.766	261.791	306.467	311.67	184.101	253.744	282.488	287.612	251.537	265.345	247.849	315.982	304.35	306.479	301.24	308.015	222.882	305.465	319.95	351.863	343.442	279.383	355.856
K03696	Brite Hierarchies	Protein families: genetic information processing	Chaperones and folding catalysts [BR:ko03110]	clpC; ATP-dependent Clp protease ATP-binding subunit ClpC	0.0758208	0.0866078689116	7.13152680208e-05	7.13152680208e-05	-0.0107871	-0.015201	-0.00637324	327.207	300.902	272.292	279.211	313.694	275.381	297.748	314.153	292.39	268.59	254.822	245.966	331.498	296.471	335.341	334.173	351.891	308.427	320.907	344.543	308.786	320.258	339.071	344.106
K03697	Brite Hierarchies	Protein families: genetic information processing	Chaperones and folding catalysts [BR:ko03110]	clpE; ATP-dependent Clp protease ATP-binding subunit ClpE	0.0158328	0.0223696242569	0.000211324344205	0.000211324344205	-0.00653679	-0.00943386	-0.00363971	96.6717	83.4111	44.1164	59.6821	59.722	63.7655	57.0062	58.6239	57.3622	55.0649	41.8371	40.8958	83.7827	82.7891	86.0861	79.482	89.821	75.6427	78.4418	91.6264	81.5886	78.8807	81.8308	106.727
K03700	Brite Hierarchies	Protein families: genetic information processing	DNA repair and recombination proteins [BR:ko03400]	recU; recombination protein U	0.0212121254022	0.0261626148483	0.0429164258922	0.0429164258922	-0.00495049	-0.00972839	-0.000172591	112.456	101.108	99.4945	78.5237	97.4069	38.6836	84.0929	84.3045	62.8324	82.3169	82.9581	42.4504	115.74	112.456	98.4937	94.4664	89.8238	40.3441	102.758	108.776	94.643	97.9697	124.381	109.523
K03705	Brite Hierarchies	Protein families: genetic information processing	Transcription factors [BR:ko03000]	hrcA; heat-inducible transcriptional repressor	0.0340184131303	0.0448154940485	0.000101255074143	0.000101255074143	-0.0107971	-0.0154797	-0.00611447	175.386	169.643	128.844	122.848	137.896	105.738	132.891	128.857	114.258	124.531	114.015	90.4917	176.821	174.911	162.919	170.688	168.877	124.004	173.468	195.404	177.897	151.513	165.179	195.273
K03708	Brite Hierarchies	Protein families: genetic information processing	Transcription factors [BR:ko03000]	ctsR; transcriptional regulator of stress and heat shock response	0.0177388107292	0.0222960702576	0.0193047394894	0.0193047394894	-0.00455726	-0.00829272	-0.000821796	98.7631	82.4078	68.3297	68.2357	67.0072	92.9138	74.6601	54.0384	61.7169	46.7108	39.1193	49.6037	78.6395	81.7682	60.8029	95.0686	109.327	91.3412	86.5722	92.311	78.1757	73.463	66.0565	99.9917
K03711	Brite Hierarchies	Protein families: genetic information processing	Transcription factors [BR:ko03000]	fur, zur, furB; Fur family transcriptional regulator, ferric uptake regulator	0.15857	0.11141	0.000624253336037	0.000624253336037	0.0471596512186	0.0234487487364	0.0708705537009	407.721	447.726	755.582	646.375	414.731	543.892	616.634	698.691	700.804	496.087	847.331	643.907	359.126	494.49	352.647	415.866	455.782	580.327	382.743	415.469	433.541	374.645	361.019	431.945
K03719	Brite Hierarchies	Protein families: genetic information processing	Transcription factors [BR:ko03000]	lrp; Lrp/AsnC family transcriptional regulator, leucine-responsive regulatory protein	0.0504178889808	0.0346715706868	0.000879689235036	0.000879689235036	0.0157463	0.00727941334129	0.0242132232468	123.831	131.088	221.117	228.745	139.956	177.176	244.452	224.162	203.59	148.388	225.659	227.776	164.205	181.065	116.922	120.171	148.017	157.48	157.713	98.7555	146.482	118.511	85.7557	76.461
K03720	Brite Hierarchies	Protein families: genetic information processing	Transcription factors [BR:ko03000]	trpR; TrpR family transcriptional regulator, trp operon repressor	0.00639065582831	0.0121354940095	0.0439057727919	0.0439057727919	-0.00574484	-0.0113175	-0.000172133	78.2148	29.4399	0	36.2652	38.3671	0.396172	22.1419	5.15745	21.4812	22.3679	0	38.7283	55.8012	27.8145	37.2114	78.2065	52.7496	3.35303	41.0543	49.6132	17.7305	52.7226	28.2806	108.79
K03723	Genetic Information Processing	Replication and repair	Nucleotide excision repair [PATH:ko03420]	mfd; transcription-repair coupling factor (superfamily II helicase) [EC:3.6.4.-]	0.0588191527517	0.0634051877739	0.00583858275331	0.00583858275331	-0.00458604	-0.00770163	-0.00147044	255.225	221.744	213.687	234.872	232.36	210.047	238.505	244.375	226.936	187.845	206.627	201.964	244.564	220.749	236.568	233.324	245.455	242.329	231.418	239.77	241.69	219.142	244.231	282.18
K03732	Genetic Information Processing	Folding, sorting and degradation	RNA degradation [PATH:ko03018]	rhlB; ATP-dependent RNA helicase RhlB [EC:3.6.4.13]	0.00173698648913	0.00356900349086	0.0205251	0.0205251	-0.00183202	-0.00335279	-0.000311245	21.0869	10.8856	0.070637	9.92682	10.7782	0.174945	5.65684	0.938202	4.75088	6.11759	0.048725	8.96625	17.2065	6.45249	14.3878	23.4803	12.5446	0.972598	12.0609	13.5323	9.98591	15.1263	7.53514	29.3264
K03733	Brite Hierarchies	Protein families: genetic information processing	Chromosome and associated proteins [BR:ko03036]	xerC; integrase/recombinase XerC	0.0903879812464	0.104996	0.00501188364114	0.00501188364114	-0.0146076	-0.024293	-0.00492228	419.578	369.089	338.665	365.916	387.799	273.127	346.818	384.207	313.127	301.181	293.335	318.674	399.198	376.476	411.519	397.521	407.138	329.27	389.958	371.982	372.747	401.374	541.91	372.461
K03738	Metabolism	Carbohydrate metabolism	Pentose phosphate pathway [PATH:ko00030]	aor; aldehyde:ferredoxin oxidoreductase [EC:1.2.7.5]	0.0021916562875	0.00391421433523	0.00354720573667	0.00354720573667	-0.00172256	-0.00281343	-0.000631686	16.6395	17.598	5.2538	10.7276	9.14691	0.836761	9.0598	3.70771	3.69815	6.73133	3.29293	13.2692	11.6376	13.3931	17.4198	17.7709	16.7974	3.70154	14.215	12.7516	16.8212	20.2958	16.1447	16.9263
K03746	Brite Hierarchies	Protein families: genetic information processing	Chromosome and associated proteins [BR:ko03036]	hns; DNA-binding protein H-NS	0.00406860432389	0.00148115164088	0.0350820643637	0.0350820643637	0.00258745268302	0.000206248876706	0.00496865648933	42.8444	17.4746	7.59342	31.0947	0.946041	0.818409	2.76308	7.92948	8.86366	20.411	13.5593	31.492	2.46909	3.85774	1.83005	0.284913	4.90453	0.402261	9.10517	14.249	18.8894	1.61743	9.46309	0.443712
K03763	Genetic Information Processing	Replication and repair	DNA replication [PATH:ko03030]	polC; DNA polymerase III subunit alpha, Gram-positive type [EC:2.7.7.7]	0.0538967594166	0.0722763754408	0.00104244242767	0.00104244242767	-0.0183796	-0.0281909	-0.00856833	315.331	275.626	190.283	182.208	258.724	136.913	175.423	167.906	255.06	172.598	150.84	172.973	309.008	271.69	234.423	281.687	278.575	233.058	259.171	277.479	283.304	225.169	309.334	323.564
K03771	Brite Hierarchies	Protein families: genetic information processing	Chaperones and folding catalysts [BR:ko03110]	surA; peptidyl-prolyl cis-trans isomerase SurA [EC:5.2.1.8]	0.0553459840772	0.0426653556841	0.00157063107217	0.00157063107217	0.0126806283931	0.00539524773456	0.0199660090517	149.222	169.115	227.381	201.895	189.94	216.843	224.323	268.266	248.366	157.803	248.463	215.801	139.109	157.496	183.765	128.705	163.335	215.612	153.14	134.707	180.298	163.688	200.153	116.075
K03772	Brite Hierarchies	Protein families: genetic information processing	Chaperones and folding catalysts [BR:ko03110]	fkpA; FKBP-type peptidyl-prolyl cis-trans isomerase FkpA [EC:5.2.1.8]	0.0981492238711	0.0588134974118	0.0015131786359	0.0015131786359	0.0393357264593	0.0173405583019	0.0613308946167	161.224	165.707	403.428	371.949	300.323	428.101	544.4	475.466	476.051	262.62	462.14	415.455	222.699	216.409	219.18	182.886	209.632	385.594	184.915	185.071	197.397	262.126	274.913	126.492
K03773	Brite Hierarchies	Protein families: genetic information processing	Chaperones and folding catalysts [BR:ko03110]	fklB; FKBP-type peptidyl-prolyl cis-trans isomerase FklB [EC:5.2.1.8]	0.110804	0.0615590239212	0.00149965886303	0.00149965886303	0.0492451	0.0220793976896	0.0764108039125	170.462	168.817	517.926	379.144	311.413	487.838	540.605	606.103	559.405	265.183	587.213	453.751	228.36	235.033	241.91	174.184	244.28	393	207.084	155.908	220.269	279.418	276.661	134.832
K03775	Brite Hierarchies	Protein families: genetic information processing	Chaperones and folding catalysts [BR:ko03110]	slyD; FKBP-type peptidyl-prolyl cis-trans isomerase SlyD [EC:5.2.1.8]	0.0366410489646	0.0281617595719	0.00678064208967	0.00678064208967	0.00847928939274	0.00261245260835	0.0143461261771	99.2949	81.364	148.347	142.604	130.839	148.329	165.649	171.709	184.866	98.9388	144.384	151.647	105.49	90.4647	90.5943	104.527	114.667	163.182	81.4556	114.352	80.5132	107.832	124.62	101.809
K03781	Metabolism	Carbohydrate metabolism	Glyoxylate and dicarboxylate metabolism [PATH:ko00630]	katE, CAT, catB, srpA; catalase [EC:1.11.1.6]	0.00290559683547	0.00553707199476	0.0426676329073	0.0426676329073	-0.00263148	-0.00516787	-9.50779e-05	24.8714	15.7307	4.29334	6.39322	39.6206	0.45612	5.40995	7.24221	6.00048	6.18018	11.849	4.77495	28.3034	5.81713	18.2794	28.7018	28.4217	1.48833	19.3234	8.10375	15.8059	38.608	34.899	24.387
K03782	Metabolism	Amino acid metabolism	Phenylalanine metabolism [PATH:ko00360]	katG; catalase-peroxidase [EC:1.11.1.21]	5.55332812821e-06	7.47529322209e-05	0.0263211907852	0.0263211907852	-6.91996e-05	-0.000128659	-9.74012e-06	0	0.022997	0	0	0.07512	0	0	0	0	0.139397	0	0	0.822836	0.021962	0.024529	0.993135	0.707712	0	0.297547	0	0.214143	0.007887	0.194602	0.130144
K03784	Metabolism	Nucleotide metabolism	Purine metabolism [PATH:ko00230]	deoD; purine-nucleoside phosphorylase [EC:2.4.2.1]	0.0365998553717	0.0435477168734	0.0198174125841	0.0198174125841	-0.00694786	-0.0126799	-0.00121585	209.127	167.39	151.797	137.1	140.886	124.149	137.518	144.219	116.803	124.7	110.688	98.9381	168.946	156.206	155.548	175.153	185.822	126.453	148.089	177.722	171.356	135.853	156.389	223.021
K03786	Metabolism	Amino acid metabolism	Phenylalanine, tyrosine and tryptophan biosynthesis [PATH:ko00400]	aroQ, qutE; 3-dehydroquinate dehydratase II [EC:4.2.1.10]	0.0638213513955	0.0527039385518	0.0039237303016	0.0039237303016	0.0111174128437	0.00397041046278	0.0182644152246	195.748	217.417	297.593	241.557	209.061	255.098	223.623	278.68	256.704	195.263	295.068	233.375	185.533	175.494	216.63	190.578	218.535	191.32	241.856	156.78	239.098	226.762	167.211	182.221
K03787	Metabolism	Nucleotide metabolism	Purine metabolism [PATH:ko00230]	surE; 5'-nucleotidase [EC:3.1.3.5]	0.0358816064503	0.0298033128182	0.0054218968855	0.0054218968855	0.0060782936321	0.00201386377449	0.0101427234897	112.923	98.003	137.44	128.995	127.88	148.858	153.754	166.189	155.339	102.909	149.725	149.025	117.622	97.6507	109.743	112.75	116.115	152.637	96.7042	113.555	102.596	110.365	118.93	104.975
K03789	Brite Hierarchies	Protein families: genetic information processing	Ribosome biogenesis [BR:ko03009]	rimI; [ribosomal protein S18]-alanine N-acetyltransferase [EC:2.3.1.266]	0.0772554002271	0.0926593930759	0.0241901374986	0.0241901374986	-0.015404	-0.0285891	-0.00221887	422.493	374.933	265.43	327.067	295.236	197.256	393.932	263.199	233.886	248.514	245.81	251.944	322.424	381.021	324.752	361.259	371.673	213.143	360.483	419.37	385.7	312.411	372.108	388.075
K03790	Brite Hierarchies	Protein families: genetic information processing	Ribosome biogenesis [BR:ko03009]	rimJ; [ribosomal protein S5]-alanine N-acetyltransferase [EC:2.3.1.267]	0.0487303183872	0.0653929153136	0.0144092747138	0.0144092747138	-0.0166626	-0.0296261	-0.00369908	340.992	267.386	158.293	216.743	210.113	125.597	142.006	103.491	108.249	183.407	174.821	181.354	316.098	214.632	248.384	293.302	227.737	139.946	231.779	256.441	282.773	204.972	269	289.178
K03797	Brite Hierarchies	Protein families: metabolism	Peptidases and inhibitors [BR:ko01002]	E3.4.21.102, prc, ctpA; carboxyl-terminal processing protease [EC:3.4.21.102]	0.117514	0.102789	0.0154736286228	0.0154736286228	0.0147250359573	0.0032098566392	0.0262402152754	371.484	324.371	506.523	439.683	453.292	439.741	514.104	521.326	531.531	330.109	499.058	418.388	392.668	365.1	399.187	384.862	424.771	452.934	341.196	363.256	377.631	379.21	413.633	374.137
K03798	Brite Hierarchies	Protein families: metabolism	Peptidases and inhibitors [BR:ko01002]	ftsH, hflB; cell division protease FtsH [EC:3.4.24.-]	0.0859472915431	0.0961397533333	0.00104750271331	0.00104750271331	-0.0101925	-0.0156994	-0.00468554	395.94	351.91	311.493	325.296	346.636	262.334	322.911	332.548	306.166	325.705	321.967	301.491	356.51	358.165	374.693	363.595	360.6	325.218	362.879	367.967	373.721	362.22	350.728	411.183
K03801	Metabolism	Metabolism of cofactors and vitamins	Lipoic acid metabolism [PATH:ko00785]	lipB; lipoyl(octanoyl) transferase [EC:2.3.1.181]	0.0057883635376	0.00249895414973	0.0142041499894	0.0142041499894	0.00328940938787	0.000753218774104	0.00582560000164	8.35961	6.50616	29.7655	14.3136	16.5502	51.3127	26.9937	35.9153	16.7936	19.9878	24.6272	8.78182	8.77408	4.31998	10.0631	14.0666	8.51348	29.3563	3.30719	8.25986	4.61633	9.52994	7.69719	4.75832
K03810	Not Included in Pathway or Brite	Poorly characterized	General function prediction only	mviM; virulence factor	0.00279224950642	0.00152623754456	0.0359102254014	0.0359102254014	0.00126601196186	9.70576129509e-05	0.00243496631078	13.6269	4.96884	3.17376	6.93694	10.1583	17.2417	16.9911	25.7584	9.62855	10.0919	2.64322	5.34037	2.24866	6.32562	7.19829	4.01147	4.62416	9.74098	4.03416	4.77891	6.62717	5.19253	6.67724	7.79901
K03814	Metabolism	Glycan biosynthesis and metabolism	Peptidoglycan biosynthesis [PATH:ko00550]	mtgA; monofunctional glycosyltransferase [EC:2.4.1.129]	0.0231727363194	0.0154255007373	0.0140499625124	0.0140499625124	0.00774723558215	0.00181943582347	0.0136750353408	33.4718	35.7619	99.5509	75.629	66.989	113.653	130.275	108.062	138.872	55.6412	104.044	92.4575	69.0949	43.7961	52.7667	50.7037	39.5972	77.9977	51.0999	54.5481	52.045	78.547	70.8701	59.4397
K03818	Not Included in Pathway or Brite	Unclassified: metabolism	Enzymes with EC numbers	wcaF; putative colanic acid biosynthesis acetyltransferase WcaF [EC:2.3.1.-]	0.00538373754984	0.00205366498497	0.0233268082875	0.0233268082875	0.00333007256487	0.000534874869503	0.00612527026024	23.5207	2.97805	36.816	15.173	10.4191	11.8555	45.8923	49.6753	8.18361	31.9292	4.33096	4.70517	9.55121	3.66958	14.9971	7.67692	10.1646	12.1375	6.46746	10.1389	2.07718	5.37071	2.63138	8.32786
K03820	Not Included in Pathway or Brite	Unclassified: metabolism	Enzymes with EC numbers	lnt; apolipoprotein N-acyltransferase [EC:2.3.1.269]	0.0122043982808	0.0162370643928	0.0491047325246	0.0491047325246	-0.00403267	-0.00804797	-1.73573e-05	68.1058	47.5984	12.9968	65.202	63.5726	26.3384	68.9539	28.0378	56.5419	45.5576	15.4732	57.5149	79.91	33.8751	49.5706	71.9562	56.8698	76.9098	51.6006	60.9281	43.1214	60.7308	64.4535	88.8461
K03821	Metabolism	Carbohydrate metabolism	Butanoate metabolism [PATH:ko00650]	phbC, phaC; polyhydroxyalkanoate synthase subunit PhaC [EC:2.3.1.-]	4.73656322199e-05	0.000118855871342	0.0431822288137	0.0431822288137	-7.14902e-05	-0.00014051	-2.47083e-06	0.545663	0.278868	0	0.079313	0.246683	0.238794	0.041795	0.559599	0	0.052368	0.079474	0.038964	1.16278	0.169998	0.368656	0.800907	1.10252	0.420602	0.194579	0.051747	0.313047	0.017775	0.244635	0.571625
K03827	Not Included in Pathway or Brite	Unclassified: metabolism	Enzymes with EC numbers	yjaB; putative acetyltransferase [EC:2.3.1.-]	0.0196736	0.0108715691873	0.00118143627817	0.00118143627817	0.00880198453865	0.00399214992513	0.0136118191522	45.1705	40.7446	107.488	67.5937	44.0247	68.689	81.025	103.905	106.029	58.4783	115.7	58.9242	26.8418	48.135	42.3939	37.3967	26.1792	71.4295	36.4683	59.5888	25.8723	57.8791	26.8968	33.5085
K03829	Not Included in Pathway or Brite	Unclassified: metabolism	Enzymes with EC numbers	yedL; putative acetyltransferase [EC:2.3.1.-]	0.000452722593866	0.00125848893498	0.0192908631861	0.0192908631861	-0.000805766	-0.00146601	-0.000145523	3.33353	2.35894	0.163415	0.794321	2.58392	0	1.21401	0.418562	0.437275	0.89212	0	8.34828	2.29419	2.60107	6.03607	8.02726	8.2907	0.198998	3.26747	1.37968	3.24872	7.66071	11.4748	2.80743
K03839	Not Included in Pathway or Brite	Unclassified: metabolism	Energy metabolism	fldA, nifF, isiB; flavodoxin I	0.0238828878927	0.00699438991981	0.00521206723142	0.00521206723142	0.0168884979728	0.00599270842046	0.0277842875252	17.1828	29.7118	156.806	85.0909	18.619	82.7837	94.5492	149.544	86.5545	37.2127	237.647	98.301	6.04711	46.5633	37.9452	13.0501	16.5023	61.7685	20.1933	26.6682	51.3598	26.4582	5.5683	3.44529
K03856	Metabolism	Amino acid metabolism	Phenylalanine, tyrosine and tryptophan biosynthesis [PATH:ko00400]	AROA2, aroA; 3-deoxy-7-phosphoheptulonate synthase [EC:2.5.1.54]	0.0178849043623	0.0235620267862	0.0101914320997	0.0101914320997	-0.00567712	-0.00986326	-0.00149098	91.0018	101.226	52.7124	86.7299	81.4521	46.5324	63.5641	40.3585	72.557	75.2068	45.5374	54.7174	73.9359	76.5658	74.9678	97.2008	94.5536	77.2624	138.309	88.5047	89.0099	85.9217	82.8475	91.4414
K03884	Metabolism	Energy metabolism	Oxidative phosphorylation [PATH:ko00190]	ND6; NADH-ubiquinone oxidoreductase chain 6 [EC:7.1.1.2]	5.02707395933e-05	0.000125496673645	0.0179628194341	0.0179628194341	-7.52259e-05	-0.000135688	-1.47636e-05	0.280252	0.109155	0	0.333631	0.225008	0	0.234923	0.117011	0.236362	0.208205	0	0.551504	0.408741	0.872952	1.05549	0.577257	0.541922	0	0.331373	0.752577	0.111697	0.668151	0.055748	0.302338
K03885	Metabolism	Energy metabolism	Oxidative phosphorylation [PATH:ko00190]	ndh; NADH:ubiquinone reductase (H+-translocating) [EC:7.1.1.2]	0.0135068672101	0.00429657719307	0.0201907895622	0.0201907895622	0.00921029001707	0.00166634874334	0.0167542312908	7.93224	9.89488	110.15	47.3074	6.11672	127.733	47.2773	93.9798	39.936	17.2658	69.6955	32.2299	7.06403	13.9038	7.34193	7.93983	23.7773	63.4865	18.076	8.24293	24.7853	5.57504	7.83905	6.4577
K03910	Organismal Systems	Immune system	Complement and coagulation cascades [PATH:ko04610]	A2M; alpha-2-macroglobulin	1.82966382007e-05	0.000205727779519	0.0261626029432	0.0261626029432	-0.000187431	-0.000348317	-2.65451e-05	0.032656	0.009483	0	0.035926	0.346957	0	0	0	0	0	0	0.401318	0.649857	0.520509	1.47757	0.766321	0.247494	0	0	0.403732	0.103795	0.008063	2.98369	2.25791
K03928	Not Included in Pathway or Brite	Unclassified: metabolism	Enzymes with EC numbers	yvaK; carboxylesterase [EC:3.1.1.1]	0.00376786968486	0.0068851982004	0.00561274065925	0.00561274065925	-0.00311733	-0.00521296	-0.0010217	39.9101	28.195	14.6322	9.89777	16.225	14.2228	8.47681	2.89102	2.39832	17.1707	4.72872	10.9987	28.8253	27.9027	28.7056	31.5544	21.1537	8.94585	27.1413	30.76	15.1147	24.2145	37.5723	31.3065
K03955	Metabolism	Energy metabolism	Oxidative phosphorylation [PATH:ko00190]	NDUFAB1; NADH dehydrogenase (ubiquinone) 1 alpha/beta subcomplex 1, acyl-carrier protein	0.000762687164709	0.00169817571148	0.0283812	0.0283812	-0.000935489	-0.00176028	-0.000110695	4.25265	9.47661	2.84191	5.28725	4.01835	1.24376	0.812365	1.11687	3.90557	1.21359	0.393429	0.249588	6.94843	7.79214	4.31156	9.37416	7.40428	1.22065	5.39315	4.02637	4.14824	17.4787	1.14556	7.71762
K03969	Not Included in Pathway or Brite	Unclassified: genetic information processing	Others	pspA; phage shock protein A	0.00367062259577	0.00568821718992	0.0100499667712	0.0100499667712	-0.00201759	-0.00350317	-0.000532015	21.4411	17.4583	7.35113	19.8524	22.4973	3.89052	13.1453	8.1478	10.9056	21.5731	8.00299	12.209	29.1364	28.0475	22.8601	25.89	24.8753	6.38823	25.609	19.2665	22.7314	22.9434	16.3007	14.0879
K03972	Not Included in Pathway or Brite	Unclassified: genetic information processing	Others	pspE; phage shock protein E	0.00298836068521	0.00454146867219	0.0189327626352	0.0189327626352	-0.00155311	-0.00282059	-0.000285624	19.6054	14.1225	7.13934	10.7311	10.3813	9.52377	16.0373	9.62084	3.38414	15.2647	11.3377	8.10072	13.6543	13.3258	22.2146	26.0409	21.9423	1.13832	11.92	21.1403	20.2182	17.4595	15.7378	21.8777
K03973	Brite Hierarchies	Protein families: genetic information processing	Transcription factors [BR:ko03000]	pspC; phage shock protein C	0.0470992595365	0.0683882	0.00574082658467	0.00574082658467	-0.0212889	-0.0356765	-0.00690131	244.741	249.631	110.087	179.873	319.308	117.272	187.514	136.089	130.804	176.05	67.7513	215.87	296.45	207.157	262.394	287.004	283.965	183.557	323.214	187.509	239.497	355.407	205.071	273.93
K03980	Brite Hierarchies	Protein families: metabolism	Peptidoglycan biosynthesis and degradation proteins [BR:ko01011]	murJ, mviN; putative peptidoglycan lipid II flippase	0.00781664409862	0.0121912	0.027467	0.027467	-0.0043746	-0.00821594	-0.000533273	61.7238	46.326	12.9675	47.8729	37.167	6.78119	20.0011	10.4437	16.2084	31.88	17.4749	46.853	36.5021	32.6434	40.9543	59.4998	52.921	6.1739	41.4752	71.1044	45.755	51.2838	55.6277	61.4515
K03982	Environmental Information Processing	Signal transduction	Hippo signaling pathway [PATH:ko04390]	SERPINE1, PAI1; plasminogen activator inhibitor 1	6.71848418663e-05	0.000246077635404	0.0300961726838	0.0300961726838	-0.000178893	-0.000337795	-1.99901e-05	0.387552	0.983125	0.120239	0.106458	0.466006	0	0	0	0.004934	0.488683	0	0.441304	2.98993	0.461049	0.310799	1.37938	0.694093	0.17279	0.546796	0.323494	0.063171	1.19783	2.44974	0.637053
K03991	Cellular Processes	Transport and catabolism	Phagosome [PATH:ko04145]	MBL; mannose-binding lectin	1.06496076903e-05	5.27408151707e-05	0.0326149	0.0326149	-4.20912e-05	-8.01258e-05	-4.0566e-06	0.053068	0.02544	0	0.02644	0.08185	0	0.027856	0	0	0.223291	0	0.025961	0.056095	0.727237	0.134053	0.383476	0.209898	0	0.156048	0.127263	0.159096	0.422927	0	0
K04023	Not Included in Pathway or Brite	Unclassified: metabolism	Amino acid metabolism	eutH; ethanolamine transporter	0.00675053868009	0.00934217355601	0.0255129065356	0.0255129065356	-0.00259163	-0.00483313	-0.000350135	30.3919	47.6062	9.9005	35.9854	22.982	32.9563	21.2516	14.617	29.8135	26.0307	13.69	19.4526	25.8328	37.3497	29.4777	35.9916	49.2661	34.3574	49.109	32.8412	45.8746	31.0694	22.3041	30.6383
K04041	Metabolism	Carbohydrate metabolism	Glycolysis / Gluconeogenesis [PATH:ko00010]	fbp3; fructose-1,6-bisphosphatase III [EC:3.1.3.11]	0.0270974	0.0228933504822	0.0102741341189	0.0102741341189	0.00420402870788	0.00109810051585	0.00730995689991	86.5466	93.5899	109.41	118.798	81.0202	119.38	95.6718	111.107	104.33	87.9664	118.821	102.55	69.398	93.0057	94.8698	65.7617	107.898	92.0835	89.9991	88.8801	102.789	70.9976	88.4291	75.4264
K04042	Metabolism	Carbohydrate metabolism	Amino sugar and nucleotide sugar metabolism [PATH:ko00520]	glmU; bifunctional UDP-N-acetylglucosamine pyrophosphorylase / glucosamine-1-phosphate N-acetyltransferase [EC:2.7.7.23 2.3.1.157]	0.0222794889236	0.0299639360302	0.00453176536688	0.00453176536688	-0.00768445	-0.0127265	-0.00264243	135.234	115.148	75.8196	95.8371	104.127	59.2701	80.2512	62.1426	66.2941	75.3741	69.1342	74.3858	119.13	119.932	92.716	115.658	115.37	57.5995	101.65	120.693	129.819	106.087	153.37	131.113
K04043	Genetic Information Processing	Folding, sorting and degradation	RNA degradation [PATH:ko03018]	dnaK, HSPA9; molecular chaperone DnaK	0.0670557028568	0.0724694355114	0.00318162417394	0.00318162417394	-0.00541373	-0.00880516	-0.00202231	296.155	254.588	254.796	244.086	257.942	238.8	255.77	272.938	261.739	237.71	244.023	226.996	263.426	264.536	271.356	266.418	267.958	276.376	262.025	286.154	261.784	300.234	264.758	306.705
K04068	Not Included in Pathway or Brite	Unclassified: metabolism	Enzymes with EC numbers	nrdG; anaerobic ribonucleoside-triphosphate reductase activating protein [EC:1.97.1.4]	0.150363	0.12787	0.0446761568958	0.0446761568958	0.0224926978756	0.000615295595143	0.0443701001561	450.016	469.895	510.222	613.704	547.98	470.438	835.632	488.029	578.877	757.462	556.456	533.8	529.515	517.726	415.483	444.232	397.95	532.445	496.676	489.966	527.136	483.175	473.119	499.095
K04069	Not Included in Pathway or Brite	Unclassified: metabolism	Enzymes with EC numbers	pflA, pflC, pflE; pyruvate formate lyase activating enzyme [EC:1.97.1.4]	0.0934647048528	0.104704	0.0420730601337	0.0420730601337	-0.0112397	-0.0220387	-0.000440706	405.281	400.176	282.356	414.589	419.182	285.627	362.089	350.245	279.197	360.728	333.297	349.536	409.411	371.49	366.157	447.416	425.667	322.558	416.539	389.875	375.413	400.079	336.452	497.464
K04070	Not Included in Pathway or Brite	Unclassified: metabolism	Enzymes with EC numbers	pflX; putative pyruvate formate lyase activating enzyme [EC:1.97.1.4]	0.0364630461739	0.0453032616546	0.00154062857466	0.00154062857466	-0.00884022	-0.0139129	-0.00376753	190.095	164.485	131.21	136.046	146.072	105.134	144.882	148.842	123.196	138.152	133.769	96.1936	156.154	151.438	159.15	193.256	196.042	128.937	182.113	167.973	181.726	165.171	161.197	216.519
K04072	Metabolism	Carbohydrate metabolism	Glycolysis / Gluconeogenesis [PATH:ko00010]	adhE; acetaldehyde dehydrogenase / alcohol dehydrogenase [EC:1.2.1.10 1.1.1.1]	0.0219088664705	0.0285930586714	0.00598934495852	0.00598934495852	-0.00668419	-0.0111911	-0.00217729	127.314	108.897	82.1709	92.0464	99.9532	85.3394	67.6164	59.6863	60.7283	95.4616	53.5223	57.6528	86.4099	116.448	104.025	113.64	115.408	89.0271	121.37	93.7511	121.169	97.9077	105.798	134.139
K04074	Brite Hierarchies	Protein families: genetic information processing	Chromosome and associated proteins [BR:ko03036]	divIVA; cell division initiation protein	0.0379902283329	0.0488246407641	0.00285425101784	0.00285425101784	-0.0108344	-0.0175244	-0.0041444	200.983	188.335	156.452	129.438	162.725	134.908	140.253	163.108	138.671	92.891	133.096	89.022	182.641	178.633	164.129	172.724	213.418	130.048	159.444	222.352	192.489	159.217	218.062	228.152
K04075	Brite Hierarchies	Protein families: genetic information processing	Transfer RNA biogenesis [BR:ko03016]	tilS, mesJ; tRNA(Ile)-lysidine synthase [EC:6.3.4.19]	0.0793775302813	0.0882944382392	0.00109531829459	0.00109531829459	-0.00891691	-0.013796	-0.00403783	330.423	311.161	330.897	286.299	321.924	271.704	318.602	346.818	301.635	257.839	278.919	252.685	340.269	314.816	319.329	306.928	343.013	330.369	325.097	352.228	346.667	308.305	380.037	345.467
K04083	Brite Hierarchies	Protein families: genetic information processing	Chaperones and folding catalysts [BR:ko03110]	hslO; molecular chaperone Hsp33	0.0299048368728	0.0370507200425	0.00565927132676	0.00565927132676	-0.00714588	-0.0119401	-0.00235166	150.46	147.861	89.1473	136.917	134.832	93.3856	100.589	83.04	87.071	122.348	98.596	110.887	129.311	136.227	143.766	161.456	155.284	102.081	153.234	135.918	142.131	120.181	158.106	146.356
K04084	Brite Hierarchies	Protein families: genetic information processing	Chaperones and folding catalysts [BR:ko03110]	dsbD, dipZ; thioredoxin:protein disulfide reductase [EC:1.8.4.16]	0.0262574704856	0.0184302154916	0.0120774048943	0.0120774048943	0.00782725499398	0.0018931666516	0.0137613433364	49.3579	54.8005	106.459	96.1977	105.096	122.262	120.057	132.635	125.481	72.6674	98.3929	109.075	60.473	64.1545	63.5413	47.6527	66.0898	136.267	53.3507	65.4317	62.9064	70.4235	103.987	42.1429
K04085	Genetic Information Processing	Folding, sorting and degradation	Sulfur relay system [PATH:ko04122]	tusA, sirA; tRNA 2-thiouridine synthesizing protein A [EC:2.8.1.-]	0.0135975994974	0.00768019768675	0.0243539107461	0.0243539107461	0.00591740181066	0.00086610267157	0.0109687009498	58.3712	82.4399	38.8558	99.5949	40.1285	7.95643	19.5103	40.2941	33.4274	64.6923	47.3789	85.7767	16.8347	43.0899	26.4377	17.5566	40.9306	17.1289	38.6339	42.2399	54.4397	12.3804	30.7379	8.31363
K04086	Brite Hierarchies	Protein families: genetic information processing	Chaperones and folding catalysts [BR:ko03110]	clpL; ATP-dependent Clp protease ATP-binding subunit ClpL	0.000335244978197	0.000883996538049	0.00731631980678	0.00731631980678	-0.000548752	-0.000933123	-0.00016438	5.41062	2.89584	0.067054	0.701776	1.08545	1.00639	0.306493	0.102457	0.34049	1.50645	0	1.71812	1.45209	1.47498	6.19029	5.41408	3.52352	0.300602	2.58681	3.64919	2.16774	4.74023	2.88509	5.82306
K04087	Brite Hierarchies	Protein families: metabolism	Peptidases and inhibitors [BR:ko01002]	hflC; modulator of FtsH protease HflC	0.0115948573002	0.0161900598945	0.0342540099338	0.0342540099338	-0.0045952	-0.00881602	-0.000374389	78.5635	65.0597	25.7692	66.0109	45.2627	17.695	26.6387	20.2828	28.6759	55.6909	39.3395	57.3323	58.0984	61.5764	66.8925	69.4067	57.3676	14.8718	60.8628	69.3308	74.8649	61.4883	53.0434	88.4092
K04088	Brite Hierarchies	Protein families: metabolism	Peptidases and inhibitors [BR:ko01002]	hflK; modulator of FtsH protease HflK	0.00954871489446	0.0135938489721	0.0285399583277	0.0285399583277	-0.00404513	-0.00761988	-0.000470391	52.7701	58.5584	17.9516	56.8196	39.9385	7.62897	25.0162	18.489	24.6352	56.6113	29.2867	45.0873	54.628	50.9924	60.4098	60.3183	44.2527	13.7509	53.5315	58.7863	59.2203	52.8768	48.2763	60.8179
K04096	Not Included in Pathway or Brite	Unclassified: genetic information processing	Replication and repair	smf; DNA processing protein	0.0796947785176	0.0959759376927	0.000880822743774	0.000880822743774	-0.0162812	-0.0250442	-0.00751812	325.875	335.835	313.398	313.664	410.723	261.296	291.106	276.917	274.574	265.727	276.915	272.191	387.211	308.09	386.059	408.253	368.413	288.674	385.362	335.148	343.554	394.274	370.032	385.573
K04443	Environmental Information Processing	Signal transduction	MAPK signaling pathway [PATH:ko04010]	MAPKAPK2; mitogen-activated protein kinase-activated protein kinase 2 [EC:2.7.11.1]	2.02602019423e-05	0.000377710857564	0.0451264302898	0.0451264302898	-0.000357451	-0.000705654	-9.24757e-06	0.073673	0.114846	0	0	0.034185	0	0	0.594975	0	0.077691	0	0.040545	0	4.10198	0.239354	4.78203	5.11314	0	2.38017	0.039796	0.326344	0.082052	0.062332	0
K04486	Metabolism	Amino acid metabolism	Histidine metabolism [PATH:ko00340]	E3.1.3.15B; histidinol-phosphatase (PHP family) [EC:3.1.3.15]	0.0486142154668	0.0603274658754	0.0091489208127	0.0091489208127	-0.0117133	-0.0201672	-0.00325933	248.332	227.578	125.464	230.345	195.618	175.769	215.708	112.424	162.594	195.879	137.895	174.824	277.347	212.693	218.44	246.471	227.317	208.023	248.682	193.536	198.494	204.399	216.901	289.37
K04487	Metabolism	Metabolism of cofactors and vitamins	Thiamine metabolism [PATH:ko00730]	iscS, NFS1; cysteine desulfurase [EC:2.8.1.7]	0.0770598668603	0.0970854674029	0.00132692170961	0.00132692170961	-0.0200256	-0.0312745	-0.00877671	374.042	399.589	237.904	351.66	306.114	248.495	267.395	258.348	262.092	296.93	244.742	248.964	347.376	353.178	348.182	377.918	369.758	266.802	400.056	447.751	377.951	324.239	373.565	427.167
K04488	Not Included in Pathway or Brite	Unclassified: metabolism	Energy metabolism	iscU, nifU; nitrogen fixation protein NifU and related proteins	0.0670724613368	0.0833052963351	0.0035642026321	0.0035642026321	-0.0162328	-0.0265495	-0.00591613	348.29	342.611	261.262	266.562	273.722	203.792	242.281	217.671	223.304	234.929	237.578	195.397	311.052	337.906	299.109	307.901	290.236	211.38	349.555	396.345	313.167	292.686	306.144	370.799
K04517	Metabolism	Amino acid metabolism	Phenylalanine, tyrosine and tryptophan biosynthesis [PATH:ko00400]	tyrA2; prephenate dehydrogenase [EC:1.3.1.12]	0.0284228132535	0.0409248553211	0.00100372398843	0.00100372398843	-0.012502	-0.0190871	-0.00591693	151.532	149.725	52.7126	138.494	136.076	75.3387	144.667	55.3059	95.1314	114.878	70.1616	106.035	171.98	141.436	164.109	174.085	134.79	124.786	168.95	144.997	172.388	152.843	138.568	170.012
K04551	Genetic Information Processing	Folding, sorting and degradation	Ubiquitin mediated proteolysis [PATH:ko04120]	UBB; ubiquitin B	0.000354592093233	0.00140314139897	0.0103767217136	0.0103767217136	-0.00104855	-0.00181555	-0.000281544	3.92045	2.5146	0.077004	1.75195	7.06916	0.033316	0	0.043928	0	0.230126	0	0.539446	13.6711	2.73952	4.71372	3.22095	6.58644	0.041194	1.14209	1.65516	4.00936	10.6845	10.3309	5.08351
K04562	Brite Hierarchies	Protein families: signaling and cellular processes	Bacterial motility proteins [BR:ko02035]	flhG, fleN; flagellar biosynthesis protein FlhG	0.0121688	0.0186990022256	0.0130143820591	0.0130143820591	-0.00653018	-0.0115412	-0.00151913	81.7536	72.8275	30.245	68.219	68.9218	9.65712	46.2815	22.153	33.3134	48.64	20.4546	51.8637	90.4402	51.7309	55.8317	102.209	68.4517	33.8647	84.662	62.7606	58.193	74.1049	59.3549	109.262
K04565	Cellular Processes	Transport and catabolism	Peroxisome [PATH:ko04146]	SOD1; superoxide dismutase, Cu-Zn family [EC:1.15.1.1]	0.0117395055724	0.0168782709445	0.0263068327814	0.0263068327814	-0.00513877	-0.00961035	-0.000667183	59.9651	87.0679	29.6443	54.232	51.3001	7.64112	42.7842	21.461	36.3018	60.7426	27.7168	53.7968	66.9148	71.1478	65.6459	64.4545	59.7782	25.1888	99.9157	71.8368	67.2631	60.8983	69.0359	44.4027
K04688	Environmental Information Processing	Signal transduction	ErbB signaling pathway [PATH:ko04012]	RPS6KB; ribosomal protein S6 kinase beta [EC:2.7.11.1]	2.79961582697e-05	0.000399178026055	0.0311723499816	0.0311723499816	-0.000371182	-0.000702408	-3.99559e-05	0.203795	0	0	0	1.0668	0	0	0	0	0	0	0	0.323284	0	0	1.94799	5.10668	0	0.149191	0.90548	0.301971	3.08223	5.44764	1.01753
K04714	Metabolism	Lipid metabolism	Sphingolipid metabolism [PATH:ko00600]	SGMS; shingomyelin synthase [EC:2.7.8.27]	0	3.98488750858e-05	0.0456656636059	0.0456656636059	-3.98489e-05	-7.87813e-05	-9.16422e-07	0	0	0	0	0	0	0	0	0	0	0	0	0	0.138062	0.780538	0	0.14172	0	0	0.287447	0	0.300988	0.148491	0
K04733	Environmental Information Processing	Signal transduction	MAPK signaling pathway [PATH:ko04010]	IRAK4; interleukin-1 receptor-associated kinase 4 [EC:2.7.11.1]	0.000353594169905	0.000595925983273	0.0351432412654	0.0351432412654	-0.000242332	-0.000466056	-1.86073e-05	1.51079	1.22478	0.750379	0.725453	3.31588	0.875442	2.07881	0.489225	1.09593	1.17694	0.486048	2.2795	1.9719	0.590317	3.08533	3.17007	3.16636	0.750904	2.14426	2.90151	4.22912	2.17208	2.12862	0.788813
K04751	Environmental Information Processing	Signal transduction	Two-component system [PATH:ko02020]	glnB; nitrogen regulatory protein P-II 1	0.080389	0.0400875058852	0.0045648115709	0.0045648115709	0.0403015076487	0.0146194556439	0.0659835596535	129.61	226.004	508.398	320.682	168.003	159.274	191.17	355.929	384.723	200.397	602.152	430.106	86.9439	230.565	165.028	103.614	186.846	116.065	167.628	147.011	251.48	163.175	140.967	57.4062
K04758	Brite Hierarchies	Protein families: signaling and cellular processes	Transporters [BR:ko02000]	feoA; ferrous iron transport protein A	0.134974	0.162595	0.0207957958229	0.0207957958229	-0.0276215	-0.0505295	-0.00471342	611.398	740.037	341.835	596.887	589.598	435.63	518.799	365.497	440.305	554.84	398.393	518.953	573.242	586.67	687.54	648.691	715.631	496.615	743.965	629.751	612.33	588.01	541.978	559.623
K04759	Brite Hierarchies	Protein families: signaling and cellular processes	Transporters [BR:ko02000]	feoB; ferrous iron transport protein B	0.0731629064808	0.0820158077044	0.000364258567871	0.000364258567871	-0.0088529	-0.0130227	-0.00468314	311.216	291.17	227.145	280.649	288.578	246.251	305.222	286.047	277.672	281.118	271.969	254.565	294.318	306.219	318.75	311.575	324.752	305.679	326.207	318.542	305.272	306.696	295.207	311.638
K04762	Brite Hierarchies	Protein families: genetic information processing	Chaperones and folding catalysts [BR:ko03110]	hslR; ribosome-associated heat shock protein Hsp15	0.0571555406299	0.0337390574537	0.00145457028891	0.00145457028891	0.0234164831763	0.0101926110258	0.0366403553267	100.299	107.919	271.319	236.332	152.919	242.866	229.941	313.545	297.859	155.886	245.043	247.927	112.862	107.629	117.946	94.0719	130.533	266.55	105.315	120.967	129.671	134.795	129.906	79.9126
K04763	Brite Hierarchies	Protein families: genetic information processing	Chromosome and associated proteins [BR:ko03036]	xerD; integrase/recombinase XerD	0.176997	0.200841	0.00809777889337	0.00809777889337	-0.0238438	-0.0405076	-0.00718007	805.678	798.942	620.857	816.635	666.392	602.159	633.216	654.023	605.754	687.073	519.908	619.114	720.143	761.94	750.784	765.066	803.017	675.613	778.769	761.332	841.695	710.056	762.34	793.689
K04764	Brite Hierarchies	Protein families: genetic information processing	DNA replication proteins [BR:ko03032]	ihfA, himA; integration host factor subunit alpha	0.0597897636461	0.0419278585446	0.00357111107948	0.00357111107948	0.0178619051015	0.00661403679256	0.0291097734105	151.075	131.921	309.11	238.087	147.451	251.429	199.175	270.461	262.898	197.137	294.044	262.572	114.735	256.45	157.042	138.493	179.936	136.26	141.252	130.853	170.285	174.116	169.667	132.459
K04765	Metabolism	Nucleotide metabolism	Purine metabolism [PATH:ko00230]	mazG; nucleoside triphosphate diphosphatase [EC:3.6.1.9]	0.00418669541989	0.0065724019051	0.0220650666823	0.0220650666823	-0.00238571	-0.00439431	-0.000377107	24.8953	21.5669	9.20632	22.9021	27.5854	0.166677	15.2849	3.6429	12.0344	23.2326	10.8127	18.8783	23.736	16.332	26.568	36.6357	25.1581	3.27829	28.4741	36.3717	18.7133	29.6269	24.3524	29.8691
K04766	Not Included in Pathway or Brite	Unclassified: metabolism	Enzymes with EC numbers	acuA; acetoin utilization protein AcuA [EC:2.3.1.-]	0.000237916673453	0.000470353015924	0.0464359435874	0.0464359435874	-0.000232436	-0.000460834	-4.0388e-06	1.15652	2.64938	0	1.90232	1.40081	0	1.41417	0.371152	0.150159	1.106	0	0.65726	0.85609	0.889694	1.43383	2.31104	0.649762	0.354914	1.68689	2.22122	4.47314	2.91767	1.27169	2.31564
K04769	Brite Hierarchies	Protein families: genetic information processing	Transcription factors [BR:ko03000]	spoVT; AbrB family transcriptional regulator, stage V sporulation protein T	0.0491879927922	0.0686354671318	0.000772571829033	0.000772571829033	-0.0194475	-0.0294953	-0.00939963	286.598	295.631	144.393	193.328	191.366	124.705	188.039	179.113	149.301	199.29	154.761	128.256	260.074	237.852	220.216	272.57	265.991	201.596	259.37	251.19	289.419	308.53	254.008	298.199
K04771	Environmental Information Processing	Signal transduction	Two-component system [PATH:ko02020]	degP, htrA; serine protease Do [EC:3.4.21.107]	0.0665976164218	0.0830158	0.000250740429629	0.000250740429629	-0.0164182	-0.0241664	-0.00867004	306.595	320.825	243.859	251.657	284.077	193.706	230.784	260.866	220.33	265.836	233.789	210.58	359.856	286.919	304.646	317.347	328.14	249.196	314.968	316.869	333.907	288.703	303.294	369.668
K04773	Brite Hierarchies	Protein families: metabolism	Peptidases and inhibitors [BR:ko01002]	sppA; protease IV [EC:3.4.21.-]	0.0340428	0.0252388429774	0.00535742459764	0.00535742459764	0.0088039772796	0.00296166075481	0.0146462938044	83.3357	72.5079	123.875	125.001	105.851	132.527	137.738	190.814	139.717	121.429	160.009	153.857	105.628	78.156	83.1572	80.1593	93.0409	145.031	79.8867	99.5459	90.0632	97.9261	106.968	86.804
K04774	Brite Hierarchies	Protein families: metabolism	Peptidases and inhibitors [BR:ko01002]	sohB; serine protease SohB [EC:3.4.21.-]	0.00178095144707	0.000748747653534	0.0347089838756	0.0347089838756	0.00103220379354	8.35835494127e-05	0.00198082403767	5.38747	8.66175	4.08791	18.1187	3.05012	0.210432	1.43886	3.71775	4.81001	10.3134	7.67917	13.4968	1.27021	2.09478	1.92058	0.661163	4.03372	0.221465	4.36087	5.22126	9.57768	0.469098	4.06075	0.205479
K04792	Metabolism	Metabolism of terpenoids and polyketides	Biosynthesis of siderophore group nonribosomal peptides [PATH:ko01053]	mbtF; mycobactin peptide synthetase MbtF	2.91324047351e-07	1.99425976032e-05	0.0488208149188	0.0488208149188	-1.96513e-05	-3.91814e-05	-1.21129e-07	0.013704	0	0	0	0	0	0	0	0	0	0	0	0	0	0.013973	0	0.027386	0	0.107234	0	0.164779	0.32502	0	0.267251
K04835	Metabolism	Carbohydrate metabolism	Glyoxylate and dicarboxylate metabolism [PATH:ko00630]	mal; methylaspartate ammonia-lyase [EC:4.3.1.2]	0.000623160935399	0.00130279832428	0.00625464904989	0.00625464904989	-0.000679637	-0.00114549	-0.000213784	7.29593	5.0264	0.640968	1.31657	3.77962	0.054088	2.04777	0.365198	1.25412	4.03038	0.588209	1.82072	6.56358	2.96449	7.34166	7.66763	2.74775	2.4768	6.72734	5.29576	3.6976	2.77673	5.05623	5.92834
K05032	Environmental Information Processing	Membrane transport	ABC transporters [PATH:ko02010]	ABCC8, SUR1; ATP-binding cassette subfamily C (CFTR/MRP) member 8	8.49825097598e-05	0.000257573769312	0.0115258478372	0.0115258478372	-0.000172591	-0.00030158	-4.36024e-05	0.062578	0.444738	0.010398	0.589732	0.568358	0	0.310195	0.074646	0.119724	1.33645	0	0.237092	0.805052	1.5592	2.12949	0.288037	0.453392	0.126366	1.30322	1.59841	0.353217	1.68428	0.278073	1.07265
K05245	Brite Hierarchies	Protein families: signaling and cellular processes	Transporters [BR:ko02000]	caiT; L-carnitine/gamma-butyrobetaine antiporter	0.000893353112603	0.000423986245404	0.00858859727482	0.00858859727482	0.000469366867199	0.000134405654564	0.000804328079834	5.63508	3.81251	3.80813	2.29226	1.70801	1.00486	3.05677	4.2083	0.664083	5.96376	5.01293	3.32602	2.36543	2.33046	1.62437	1.19292	0.493798	3.48845	0.959111	3.5799	1.25455	0.195337	0.521222	1.22373
K05297	Metabolism	Lipid metabolism	Fatty acid degradation [PATH:ko00071]	rubB, alkT; rubredoxin---NAD+ reductase [EC:1.18.1.1]	0.0370087696598	0.0492813	0.0173626059413	0.0173626059413	-0.0122725	-0.0221596	-0.00238539	147.321	217.064	105.19	147.826	115.073	126.36	126.582	100.545	119.516	201.313	137.867	125.025	151.52	193.174	230.728	166.484	179.611	211.909	233.124	171.861	283.887	145.69	142.235	124.667
K05299	Metabolism	Energy metabolism	Carbon fixation pathways in prokaryotes [PATH:ko00720]	fdhA; formate dehydrogenase (NADP+) alpha subunit [EC:1.17.1.10]	0.000549747333402	0.00111887752923	0.0272498	0.0272498	-0.00056913	-0.00106807	-7.019e-05	2.903	6.23524	0.8972	2.72943	2.56837	0	0.895263	0.792431	0.620757	5.32845	0	1.62698	2.55046	3.72611	3.73035	7.21537	6.26101	1.06132	3.70624	0.896641	7.62106	7.15874	2.76564	4.0974
K05303	Not Included in Pathway or Brite	Unclassified: metabolism	Enzymes with EC numbers	K05303; O-methyltransferase [EC:2.1.1.-]	0.00385512179703	0.00665368008901	0.0210698757603	0.0210698757603	-0.00279856	-0.00512938	-0.000467738	21.0556	35.6942	4.04862	19.4247	14.4533	7.75301	14.6346	8.341	18.6048	11.456	9.14299	10.9739	22.0275	14.3813	23.4044	20.5172	42.4784	34.5965	38.1385	45.603	23.5203	12.4963	10.4859	14.7754
K05305	Metabolism	Carbohydrate metabolism	Fructose and mannose metabolism [PATH:ko00051]	FUK; fucokinase [EC:2.7.1.52]	0.00094822419784	0.00198840839968	0.00624824393839	0.00624824393839	-0.00104018	-0.00174955	-0.000330821	8.31366	5.97172	1.6076	7.13113	4.86627	0.972405	2.7354	0.524677	1.33819	4.29885	1.47931	3.87713	5.40538	4.53795	9.26217	6.56418	4.0213	1.59336	8.05186	13.9658	8.94005	9.59367	13.2931	5.24703
K05338	Environmental Information Processing	Signal transduction	Two-component system [PATH:ko02020]	lrgA; holin-like protein	0.0298294767456	0.0113826469661	0.0140070139997	0.0140070139997	0.0184468297796	0.00412664707308	0.0327670124861	4.80645	22.7244	194.993	139.102	11.5389	120.766	153.828	153.67	151.878	63.8898	214.943	131.161	9.49969	39.3663	27.6875	10.4077	31.2395	216.688	22.7926	56.144	61.6995	14.4033	18.484	5.95544
K05349	Metabolism	Carbohydrate metabolism	Starch and sucrose metabolism [PATH:ko00500]	bglX; beta-glucosidase [EC:3.2.1.21]	0.16876	0.131498	0.0177027245473	0.0177027245473	0.0372618090499	0.00716044392014	0.0673631741797	395.505	446.883	658.744	565.698	537.324	597.19	681.916	851.317	846.868	504.22	880.392	718.751	543.443	418.223	460.615	452.298	504.434	821.089	492.21	436.947	448.145	563.651	406.377	418.517
K05351	Metabolism	Carbohydrate metabolism	Pentose and glucuronate interconversions [PATH:ko00040]	E1.1.1.9; D-xylulose reductase [EC:1.1.1.9]	0.000211140531821	0.000643026325118	0.00686052578943	0.00686052578943	-0.000431886	-0.000728187	-0.000135585	1.5757	1.14327	0.077458	1.02717	2.7793	0.01959	0.136279	0.116786	0.068489	1.35741	0.020882	1.18277	0.897672	1.1602	1.54875	3.50524	3.12314	0.349261	2.584	5.81781	2.01056	0.824996	2.98047	4.59472
K05352	Metabolism	Carbohydrate metabolism	Pentose and glucuronate interconversions [PATH:ko00040]	tarJ; ribitol-5-phosphate 2-dehydrogenase (NADP+) [EC:1.1.1.405]	0.0018513096419	0.00279811716572	0.0364439240013	0.0364439240013	-0.000946808	-0.00182557	-6.80474e-05	7.83182	9.20681	2.96643	6.17391	7.07341	8.18144	9.24002	4.09879	5.38645	6.59325	6.89059	9.98448	21.8803	10.0374	6.61115	9.39614	7.20824	9.94015	8.76868	11.0177	6.45305	19.1415	6.90689	9.61657
K05364	Metabolism	Glycan biosynthesis and metabolism	Peptidoglycan biosynthesis [PATH:ko00550]	pbpA; penicillin-binding protein A	0.0133314257781	0.0170653891994	0.00681256505184	0.00681256505184	-0.00373396	-0.00628222	-0.00118571	61.1409	81.1901	35.8554	59.3515	56.4458	44.7522	50.9536	29.5218	47.1407	54.9014	43.2004	39.1156	65.3297	70.7697	61.2166	77.1897	69.6538	59.8733	73.9747	60.3409	58.6291	60.6933	58.0314	59.1812
K05396	Metabolism	Amino acid metabolism	Cysteine and methionine metabolism [PATH:ko00270]	dcyD; D-cysteine desulfhydrase [EC:4.4.1.15]	0.00159214509018	0.00255420139993	0.0446100638811	0.0446100638811	-0.000962056	-0.00189846	-2.5653e-05	19.8352	9.415	3.02035	4.2777	7.14698	1.49483	4.1265	2.87853	2.84909	7.48865	2.5039	7.38317	12.0461	6.22987	12.6147	10.6027	9.35556	2.48931	8.38765	12.2225	8.29189	9.39428	9.43152	15.2062
K05524	Not Included in Pathway or Brite	Unclassified: metabolism	Energy metabolism	fdxA; ferredoxin	0.000769898690461	0.00188201287979	0.0107856667376	0.0107856667376	-0.00111211	-0.00192159	-0.000302634	4.71214	1.98393	2.62819	0.940402	4.46752	5.42479	2.74677	1.37503	2.86178	3.46863	2.77659	1.1461	7.50926	3.22852	8.4258	13.8187	1.7403	2.02352	3.37859	3.58029	13.2063	4.59741	14.3475	9.91221
K05540	Brite Hierarchies	Protein families: genetic information processing	Transfer RNA biogenesis [BR:ko03016]	dusB; tRNA-dihydrouridine synthase B [EC:1.-.-.-]	0.0277011525283	0.0380514760492	0.000162277257135	0.000162277257135	-0.0103503	-0.0149636	-0.00573706	154.145	143.852	84.3711	106.823	118.376	90.5239	106.005	78.9625	87.2905	110.176	87.9409	87.3124	136.837	143.006	141.82	143.81	144.442	104.303	150.391	175.875	149.392	137.781	143.738	158.04
K05546	Metabolism	Glycan biosynthesis and metabolism	N-Glycan biosynthesis [PATH:ko00510]	GANAB; mannosyl-oligosaccharide alpha-1,3-glucosidase [EC:3.2.1.207]	2.56132929593e-05	6.95940289469e-05	0.0266850261454	0.0266850261454	-4.39807e-05	-8.21857e-05	-5.77582e-06	0.099457	0.230056	0	0.305182	0	0	0.245038	0.078689	0.08605	0.088778	0	0.045359	0.174513	0.653688	0.639152	0.28056	0.095561	0	0.343266	0.194524	0.333541	0.046542	0.220876	0.163702
K05565	Brite Hierarchies	Protein families: signaling and cellular processes	Transporters [BR:ko02000]	mnhA, mrpA; multicomponent Na+:H+ antiporter subunit A	0.00320705457206	0.00622801008745	0.00339876233446	0.00339876233446	-0.00302096	-0.00492945	-0.00111246	27.6095	21.8726	4.6497	15.5367	21.5521	3.93023	8.26677	3.48818	4.37454	18.0819	6.51132	9.2573	26.5523	22.0637	32.144	25.8606	18.7361	6.59886	23.3697	43.4072	18.8732	21.1365	21.4192	23.0021
K05567	Brite Hierarchies	Protein families: signaling and cellular processes	Transporters [BR:ko02000]	mnhC, mrpC; multicomponent Na+:H+ antiporter subunit C	0.00799955934768	0.0127485838749	0.0264046835488	0.0264046835488	-0.00474902	-0.00888597	-0.000612076	64.1423	51.3756	16.9881	31.3222	56.4652	6.49014	22.1333	8.84096	11.2276	43.1731	17.9888	32.0714	60.913	36.4064	72.9382	62.9132	40.753	10.1842	43.7578	68.4843	47.4742	43.5609	38.1273	54.109
K05568	Brite Hierarchies	Protein families: signaling and cellular processes	Transporters [BR:ko02000]	mnhD, mrpD; multicomponent Na+:H+ antiporter subunit D	0.010489	0.0168699853782	0.0187834375279	0.0187834375279	-0.00638098	-0.0115906	-0.00117132	91.4458	62.9933	22.1141	45.2004	72.1513	9.70814	28.3427	12.1301	13.3788	52.4827	27.2274	38.5943	78.6949	59.4365	94.6998	71.7241	60.6847	13.553	56.6904	85.831	54.3148	60.3073	60.548	70.3791
K05569	Brite Hierarchies	Protein families: signaling and cellular processes	Transporters [BR:ko02000]	mnhE, mrpE; multicomponent Na+:H+ antiporter subunit E	0.00649935196013	0.0106549693112	0.0227245882736	0.0227245882736	-0.00415562	-0.0076704	-0.000640832	56.582	43.2463	11.5506	28.7215	43.359	4.37899	18.0172	6.3197	6.94561	38.1581	14.8858	22.0777	48.7672	35.5317	59.7399	48.1262	35.8557	6.93284	36.9198	57.2864	36.4724	37.8907	34.1451	46.7309
K05570	Brite Hierarchies	Protein families: signaling and cellular processes	Transporters [BR:ko02000]	mnhF, mrpF; multicomponent Na+:H+ antiporter subunit F	0.0092357779022	0.0160765107735	0.0102638	0.0102638	-0.00684073	-0.0118914	-0.00179011	82.7135	55.8032	16.1227	38.7705	60.244	7.72669	25.6265	11.0941	11.6561	55.1567	22.5159	30.749	71.4562	52.9096	95.5441	73.9887	43.5233	14.7834	59.289	83.7932	54.1785	67.9754	46.982	65.8182
K05571	Brite Hierarchies	Protein families: signaling and cellular processes	Transporters [BR:ko02000]	mnhG, mrpG; multicomponent Na+:H+ antiporter subunit G	0.00325842956437	0.00562032404793	0.0206024663133	0.0206024663133	-0.00236189	-0.00431966	-0.00040413	20.5876	20.8992	8.3993	13.5829	14.5386	1.39835	13.4531	6.41076	7.62315	20.2719	4.82283	15.6175	13.3044	18.5203	36.911	20.9346	14.9399	7.19396	23.2779	43.144	19.8287	25.0804	11.6719	20.3372
K05591	Brite Hierarchies	Protein families: genetic information processing	Ribosome biogenesis [BR:ko03009]	dbpA; ATP-dependent RNA helicase DbpA [EC:3.6.4.13]	0.0152745927105	0.00673666874189	0.00284791165758	0.00284791165758	0.00853792396862	0.00349076578814	0.0135850821491	17.9652	15.6834	90.6395	43.6043	35.5612	84.9401	62.1043	94.2908	80.7446	32.6575	89.6747	47.0021	21.2483	18.9929	29.0532	14.6974	32.9279	45.8838	22.6496	18.8686	29.0921	35.6811	22.306	13.9167
K05592	Genetic Information Processing	Folding, sorting and degradation	RNA degradation [PATH:ko03018]	deaD, cshA; ATP-dependent RNA helicase DeaD [EC:3.6.4.13]	0.0388505102741	0.0337681719013	0.00889227847099	0.00889227847099	0.00508233837287	0.00141434139144	0.00875033535431	147.02	113.221	141.754	152.743	143.384	144.805	134.203	161.565	144.161	128.2	186.631	167.251	129.381	131.056	132.121	146.512	129.256	93.2314	121.371	124.046	116.628	127.276	126.344	157.336
K05595	Brite Hierarchies	Protein families: signaling and cellular processes	Transporters [BR:ko02000]	marC; multiple antibiotic resistance protein	0.0110222	0.00773961668305	0.00682915517675	0.00682915517675	0.00328257320099	0.00101463493814	0.00555051146384	41.8588	24.5764	30.3551	26.5856	45.202	37.3706	51.7629	56.997	42.6446	51.0933	59.833	32.0311	43.0405	16.4735	31.624	29.5623	38.9027	37.1875	29.3175	18.9885	22.8698	25.3086	34.4317	24.0352
K05657	Environmental Information Processing	Membrane transport	ABC transporters [PATH:ko02010]	ABCB10; ATP-binding cassette, subfamily B (MDR/TAP), member 10	9.76788320453e-05	0.000382676377891	0.0387825149009	0.0387825149009	-0.000284998	-0.000552903	-1.7092e-05	0.575678	0.152073	1.2128	0.537205	0.591616	0	0	0.024711	0	1.19891	0	0.069692	0.972376	0.575488	0.133871	4.79756	0.011874	0.620686	4.0632	1.94672	0.661177	1.77465	0.011485	1.82843
K05659	Environmental Information Processing	Membrane transport	ABC transporters [PATH:ko02010]	ABCB4; ATP-binding cassette, subfamily B (MDR/TAP), member 4 [EC:7.6.2.2]	8.15148518499e-05	0.000229003281756	0.0333694906692	0.0333694906692	-0.000147488	-0.000281755	-1.32217e-05	0.984332	0.575626	0	0.053572	0.374162	0	0.052506	0	0.518508	0.311127	0	0.839765	0.84208	0.240413	2.21404	1.82018	0.252491	0	0.343457	0.056807	0.64446	1.66537	1.36405	0.946986
K05660	Environmental Information Processing	Membrane transport	ABC transporters [PATH:ko02010]	ABCB5; ATP-binding cassette, subfamily B (MDR/TAP), member 5	2.11747259777e-05	0.000160459524168	0.0195052182092	0.0195052182092	-0.000139285	-0.000251965	-2.66045e-05	0	0.249577	0	0	0.270122	0	0	0	0	0	0	0.431551	0.090202	0.135551	1.24358	1.79801	0.069175	0	0	0	0.460264	1.29618	1.36405	0.838023
K05661	Environmental Information Processing	Membrane transport	ABC transporters [PATH:ko02010]	ABCB6; ATP-binding cassette, subfamily B (MDR/TAP), member 6	0.000157348491023	0.000385475982904	0.0263621948838	0.0263621948838	-0.000228127	-0.000425682	-3.05733e-05	0.794201	1.49558	0.018661	0.321697	0.426989	0.037225	1.22394	0.946999	0.063636	0.702611	0.080568	1.04142	3.91002	0.453558	1.35618	1.57431	0.740897	0.140195	1.4519	3.01068	2.04872	0.347182	1.67737	0.868078
K05662	Environmental Information Processing	Membrane transport	ABC transporters [PATH:ko02010]	ABCB7; ATP-binding cassette, subfamily B (MDR/TAP), member 7	0.000276369337739	3.0061895166e-06	0.0115331774479	0.0115331774479	0.000273363148222	7.45155085185e-05	0.000472210787925	0.30205	0	2.57114	0	0.098207	0.50216	0	3.80174	1.54897	1.47087	1.8553	0.49316	0	0	0	0	0	0	0	0	0.038	0.037528	0	0.061644
K05664	Environmental Information Processing	Membrane transport	ABC transporters [PATH:ko02010]	ABCB11; ATP-binding cassette, subfamily B (MDR/TAP), member 11	5.12071744292e-05	0.000172627179484	0.0380551839644	0.0380551839644	-0.00012142	-0.000235193	-7.64652e-06	0.247631	0.307341	0	0.053572	0.374162	0	0	0	0.518508	0	0	0.839765	0.090202	0.194531	1.24358	1.82018	0.252491	0	0.031454	0.056807	0.594516	1.31737	1.36405	0.884514
K05666	Environmental Information Processing	Membrane transport	ABC transporters [PATH:ko02010]	ABCC2; ATP-binding cassette, subfamily C (CFTR/MRP), member 2	0.000188143816133	0.00040558248814	0.0217387149212	0.0217387149212	-0.000217439	-0.000399895	-3.49821e-05	1.58985	1.30527	0	1.78892	1.53056	0	0.102723	0	0.041638	0.987131	0	1.17894	1.15648	1.72569	2.72006	1.34016	2.39047	0.040592	1.94633	1.76323	0.651564	2.74469	1.52121	0.381168
K05770	Environmental Information Processing	Signaling molecules and interaction	Neuroactive ligand-receptor interaction [PATH:ko04080]	TSPO, BZRP; translocator protein	0.0285707878204	0.0430231	0.000481730167039	0.000481730167039	-0.0144523	-0.0216874	-0.00721727	184.426	168.39	107.249	124.836	136.875	68.9571	101.413	90.6804	95.5921	86.4825	72.0168	64.854	177.408	134.598	145.045	171.58	165.728	109.517	160.239	160.378	157.435	166.575	183.608	225.063
K05772	Environmental Information Processing	Membrane transport	ABC transporters [PATH:ko02010]	tupA, vupA; tungstate transport system substrate-binding protein	0.00176287275269	0.00294064244833	0.0101949843978	0.0101949843978	-0.00117777	-0.00204664	-0.000308898	12.1258	9.23842	3.95356	10.5935	8.32741	0.765518	7.94777	1.91411	3.40671	6.62681	2.67031	12.7696	10.0674	11.3159	11.524	10.2897	10.1958	2.86491	17.6477	8.81372	11.3041	13.8922	15.6896	9.97514
K05773	Environmental Information Processing	Membrane transport	ABC transporters [PATH:ko02010]	tupB, vupB; tungstate transport system permease protein	0.00137265823336	0.00223396281438	0.0195242769694	0.0195242769694	-0.000861305	-0.00156821	-0.000154395	11.1812	8.68295	2.43995	6.31716	6.55801	0.912742	4.98827	2.02713	2.67705	3.26127	1.82828	11.7602	5.67947	8.35521	9.98213	11.5407	7.51629	2.62788	8.37662	8.85168	8.95724	11.5476	9.753	8.29094
K05776	Environmental Information Processing	Membrane transport	ABC transporters [PATH:ko02010]	modF; molybdate transport system ATP-binding protein	0.0168768774275	0.0129898934361	0.0103111259076	0.0103111259076	0.00388698399135	0.00103733526764	0.00673663271507	54.3292	37.7315	72.1797	71.3589	57.4187	39.9729	59.1385	76.5284	82.3147	49.9929	87.9768	82.0107	39.9773	39.3139	62.0727	54.2266	61.6649	31.9527	45.6258	47.5209	50.2363	56.3663	50.1529	51.1287
K05780	Metabolism	Metabolism of other amino acids	Phosphonate and phosphinate metabolism [PATH:ko00440]	phnL; alpha-D-ribose 1-methylphosphonate 5-triphosphate synthase subunit PhnL [EC:2.7.8.37]	0.000474692345625	0.000169118351802	0.0281424090483	0.0281424090483	0.000305573993823	3.79443188503e-05	0.000573203668795	3.14578	0.30803	4.47283	3.1244	0.351311	0.294337	0.246124	3.15071	0.427145	0.630303	2.562	3.18657	0.358781	0.729255	1.08437	0.127589	0.780473	0.63541	0.483551	1.78197	1.41778	0.122697	0.060937	0.089135
K05794	Not Included in Pathway or Brite	Unclassified: signaling and cellular processes	Others	terC; tellurite resistance protein TerC	0.0109723760751	0.00413157496483	0.00876935391136	0.00876935391136	0.00684080111028	0.00201898927303	0.0116626129475	19.9822	16.743	59.4549	49.5309	4.15513	22.2732	30.1779	75.4618	35.6361	21.4015	96.8868	71.8538	2.25725	28.741	22.9493	7.55522	21.3386	9.65696	13.2775	15.2961	36.7462	15.537	8.13054	5.47019
K05800	Brite Hierarchies	Protein families: genetic information processing	Transcription factors [BR:ko03000]	ybaO; Lrp/AsnC family transcriptional regulator	0.0309683650664	0.0173369335037	0.00253204739647	0.00253204739647	0.0136314315627	0.00551195308118	0.0217509100443	48.8019	41.9381	164.317	111.688	90.1128	110.857	167.733	161.487	121.991	73.3366	155.235	164.701	85.6625	103.905	83.9642	40.8091	57.0452	84.043	69.2861	38.0503	76.0651	70.5975	40.4514	34.5104
K05801	Brite Hierarchies	Protein families: genetic information processing	Chaperones and folding catalysts [BR:ko03110]	djlA; DnaJ like chaperone protein	0.0174833157746	0.0115591	0.0187131483933	0.0187131483933	0.00592425058057	0.00110237204787	0.0107461291133	43.9903	52.8891	97.4053	84.4896	68.0689	27.111	36.9078	60.8254	81.4035	44.0901	110.648	91.7409	36.5882	35.5954	52.2845	23.9997	61.4835	25.0871	50.1602	37.8976	76.2925	50.9386	51.8811	22.6419
K05802	Brite Hierarchies	Protein families: signaling and cellular processes	Transporters [BR:ko02000]	mscK, kefA, aefA; potassium-dependent mechanosensitive channel	0.0120210424579	0.00763481154141	0.0206084706303	0.0206084706303	0.00438623091651	0.000741961897553	0.00803049993547	30.3442	29.8347	63.2512	48.63	38.5275	23.66	31.9784	57.6605	58.6309	23.589	77.8496	66.6857	3.92076	34.8868	28.9222	35.415	46.1059	18.5227	19.9832	47.4736	35.7908	20.608	47.9577	7.62749
K05807	Brite Hierarchies	Protein families: signaling and cellular processes	Transporters [BR:ko02000]	bamD; outer membrane protein assembly factor BamD	0.0343507489665	0.0240310567352	0.00279247293568	0.00279247293568	0.0103196922313	0.00396052765488	0.0166788568077	80.6256	79.9114	134.956	138.21	135.954	144.586	148.146	164.217	167.509	92.5973	129.119	146.332	79.0513	79.3626	86.5667	71.7385	95.9727	160.645	71.8993	84.7532	86.0191	95.4989	125.142	54.0634
K05808	Brite Hierarchies	Protein families: genetic information processing	Ribosome biogenesis [BR:ko03009]	yhbH; putative sigma-54 modulation protein	0.144636	0.131093	0.0160906158908	0.0160906158908	0.0135437355515	0.00278507178601	0.0243023993169	475.086	461.669	576.614	550.738	494.385	512.466	575.726	656.744	644.024	484.376	565.37	578.926	472.704	466.456	494.278	508.015	470.534	589.982	455.115	529.484	447.562	506.641	539.523	473.659
K05810	Not Included in Pathway or Brite	Unclassified: metabolism	Enzymes with EC numbers	yfiH; polyphenol oxidase [EC:1.10.3.-]	0.0520915800962	0.0469957104917	0.0312649300547	0.0312649300547	0.00509586960451	0.000502806792755	0.00968893241628	194.372	176.489	243.673	212.095	185.406	193.773	180.908	215.959	203.505	158.285	230.082	174.19	179.119	177.178	164.014	168.785	192.812	141.671	188.424	168.031	223.103	173.087	168.203	190.761
K05825	Metabolism	Amino acid metabolism	Lysine biosynthesis [PATH:ko00300]	LYSN; 2-aminoadipate transaminase [EC:2.6.1.-]	0.0107070270486	0.0155698454704	0.00876311817362	0.00876311817362	-0.00486282	-0.00836677	-0.00135887	49.5547	53.2877	19.1695	42.9725	49.8349	50.3992	40.6703	41.4643	63.5546	31.0548	12.2399	31.4567	77.809	36.1654	39.1191	64.5061	58.2834	95.4089	64.4524	54.9072	42.0029	54.5157	57.2234	63.2775
K05832	Brite Hierarchies	Protein families: signaling and cellular processes	Transporters [BR:ko02000]	K05832; putative tryptophan/tyrosine transport system permease protein	0.0259186303041	0.0323395	0.0118052755462	0.0118052755462	-0.00642086	-0.0112592	-0.00158251	103.602	127.829	68.9232	136.309	92.398	74.9625	103.523	66.7555	101.85	125.243	77.6633	95.1493	116.63	143.182	121.172	137.758	145.97	110.319	140.117	134.593	116.648	97.907	90.3519	113.81
K05833	Brite Hierarchies	Protein families: signaling and cellular processes	Transporters [BR:ko02000]	K05833; putative tryptophan/tyrosine transport system ATP-binding protein	0.0264059909912	0.0337625094883	0.00754119506701	0.00754119506701	-0.00735652	-0.0125324	-0.00218065	113.26	136.069	67.8842	134.586	88.3603	76.8935	108.074	69.0101	107.819	125.354	77.448	92.0404	119.774	159.804	133.299	139.699	134.797	106.416	149.699	145.426	130.638	106.522	96.4846	109.907
K05896	Brite Hierarchies	Protein families: genetic information processing	Chromosome and associated proteins [BR:ko03036]	scpA; segregation and condensation protein A	0.0395744575198	0.0520360627919	0.0013550707885	0.0013550707885	-0.0124616	-0.0194987	-0.0054245	230.126	186.603	138.518	160.146	178.924	110.38	156.311	128.565	131.523	144.599	122.378	111.311	206.251	189.408	183.162	214.439	207.866	126.557	199.423	214.408	190.419	177.461	196.033	261.091
K05898	Metabolism	Xenobiotics biodegradation and metabolism	Steroid degradation [PATH:ko00984]	kstD; 3-oxosteroid 1-dehydrogenase [EC:1.3.99.4]	1.53318828544e-05	4.91087666057e-05	0.0433183668542	0.0433183668542	-3.37769e-05	-6.64264e-05	-1.12738e-06	0.367532	0.164456	0	0.028252	0.118043	0	0	0	0	0.008851	0	0.018386	0.090461	0.060468	0.641788	0.253355	0.255145	0	0.128961	0.099476	0.170079	0.316487	0.104104	0.102149
K05916	Not Included in Pathway or Brite	Unclassified: metabolism	Enzymes with EC numbers	hmp, YHB1; nitric oxide dioxygenase [EC:1.14.12.17]	0.00119198616537	0.00228590010956	0.0305797451602	0.0305797451602	-0.00109391	-0.00207068	-0.000117147	10.5805	5.18997	4.78724	1.80086	4.63402	1.82196	4.25671	3.35424	1.5794	3.99729	6.78551	5.55853	23.4558	5.71939	11.261	4.65347	4.79545	5.65384	7.65622	4.83917	5.13425	13.5179	10.5131	6.55359
K05946	Cellular Processes	Cellular community - prokaryotes	Biofilm formation - Vibrio cholerae [PATH:ko05111]	tagA, tarA; N-acetylglucosaminyldiphosphoundecaprenol N-acetyl-beta-D-mannosaminyltransferase [EC:2.4.1.187]	0.0411114137032	0.0306326392692	0.0465964886068	0.0465964886068	0.0104788	0.00018227828983	0.0207752705782	124.523	104.413	231.476	202.104	134.361	86.9536	130.244	164.658	130.826	87.4358	295.06	189.472	116.218	123.922	125.213	139.295	143.314	77.9217	80.067	107.293	131.134	104.851	124.493	118.506
K05985	Not Included in Pathway or Brite	Unclassified: metabolism	Enzymes with EC numbers	rnmV; ribonuclease M5 [EC:3.1.26.8]	0.0155584	0.0204983368397	0.00931886983459	0.00931886983459	-0.00493991	-0.00851958	-0.00136024	66.6927	92.8602	34.5749	78.1342	54.6172	52.1768	63.7146	31.5061	57.1659	71.002	41.8412	59.3626	84.4068	82.4241	80.4737	82.2081	79.1456	75.7565	102.348	66.4545	80.3312	58.8871	54.3928	83.7739
K05988	Metabolism	Carbohydrate metabolism	Starch and sucrose metabolism [PATH:ko00500]	dexA; dextranase [EC:3.2.1.11]	0.0136842665046	0.00917617409269	0.0360479806815	0.0360479806815	0.00450809241189	0.000336726336439	0.00867945848735	44.4458	30.8654	80.4418	47.3998	60.5515	39.2559	37.1014	50.2715	32.2473	30.4954	115.246	55.7965	23.0046	34.4035	24.8202	42.8305	35.9064	38.4745	23.9232	43.5528	33.0063	22.1086	52.5568	43.143
K05995	Brite Hierarchies	Protein families: metabolism	Peptidases and inhibitors [BR:ko01002]	pepE; dipeptidase E [EC:3.4.13.21]	0.0168474074329	0.0275486488851	0.00411483099932	0.00411483099932	-0.0107012	-0.0176206	-0.00378189	99.6245	104.272	61.3239	59.9687	97.9446	16.282	43.2412	40.2719	36.4656	73.5769	78.1453	54.6062	79.8952	107.066	118.455	107.272	77.7436	28.8848	127.755	109.977	131.256	161.792	105.475	94.7745
K06001	Metabolism	Amino acid metabolism	Glycine, serine and threonine metabolism [PATH:ko00260]	trpB; tryptophan synthase beta chain [EC:4.2.1.20]	0.0323372897008	0.0406471474675	0.0228909960222	0.0228909960222	-0.00830986	-0.0153542	-0.00126555	163.119	140.219	102.374	122.192	172.127	58.741	138.745	90.0428	116.869	112.428	112.62	143.257	182.669	136.771	164.893	183.139	142.944	85.6815	136.647	117.919	144.254	199.382	169.558	183.15
K06012	Brite Hierarchies	Protein families: metabolism	Peptidases and inhibitors [BR:ko01002]	gpr; spore protease [EC:3.4.24.78]	0.0301012010714	0.0380281	0.00329147311673	0.00329147311673	-0.00792694	-0.0128648	-0.00298911	158.188	152.408	114.353	112.41	130.08	114.398	121.481	111.296	88.5596	99.7743	100.293	62.8857	136.156	142.61	144.211	148.042	153.623	111.655	142.827	162.557	129.872	121.584	155.95	180.03
K06023	Not Included in Pathway or Brite	Unclassified: metabolism	Enzymes with EC numbers	hprK, ptsK; HPr kinase/phosphorylase [EC:2.7.11.- 2.7.4.-]	0.0223087	0.0316118193371	0.00127771240789	0.00127771240789	-0.00930308	-0.0144736	-0.00413257	126.8	116.533	49.5848	96.3611	108.346	63.5416	89.1514	44.3442	73.8173	100.524	64.5791	76.9743	134.534	112.329	122.696	146.092	117.575	80.5349	135.541	114.473	103.683	107.161	115.267	147.039
K06024	Brite Hierarchies	Protein families: genetic information processing	Chromosome and associated proteins [BR:ko03036]	scpB; segregation and condensation protein B	0.0490164648407	0.0620592541646	0.0048490177508	0.0048490177508	-0.0130428	-0.0216794	-0.00440619	280.768	234.326	184.395	188.017	204.488	129.764	187.541	161.177	167.009	178.837	141.925	170.388	257.736	229.085	212.028	270.596	255.643	146.662	224.614	242.743	227.242	200.455	241.802	314.309
K06041	Metabolism	Glycan biosynthesis and metabolism	Lipopolysaccharide biosynthesis [PATH:ko00540]	kdsD, kpsF; arabinose-5-phosphate isomerase [EC:5.3.1.13]	0.0261018517684	0.0176580377921	0.000501151016972	0.000501151016972	0.00844381397634	0.00430259379515	0.0125850341575	66.3074	82.9981	124.318	96.9999	67.0409	110.661	86.8603	124.885	106.786	76.5029	136.689	105.699	54.0773	77.5936	73.0614	55.5798	71.2084	72.6319	70.3113	63.2081	90.2728	58.9372	64.8196	49.4949
K06046	Environmental Information Processing	Signal transduction	Two-component system [PATH:ko02020]	luxE; long-chain-fatty-acid---luciferin-component ligase [EC:6.2.1.19]	0.000128966628961	0.000385215366619	0.0369861113942	0.0369861113942	-0.000256249	-0.000494576	-1.79212e-05	0.857376	0.692439	0	0.356525	0.317842	0.56308	1.24468	1.42001	0	0.082916	0	0.374686	2.24956	3.59592	1.06756	1.3755	0.295104	0.091919	0.541372	0.821056	0.481114	4.41009	0.746012	1.73125
K06076	Brite Hierarchies	Protein families: signaling and cellular processes	Transporters [BR:ko02000]	fadL; long-chain fatty acid transport protein	0.0219321124562	0.0140049944793	0.00255266590321	0.00255266590321	0.00792711797689	0.00314343204319	0.0127108039106	54.2027	38.7096	88.1536	74.5659	82.7207	58.7243	112.747	105.413	106.113	56.15	109.926	114.572	27.8676	67.9165	52.9696	33.5563	72.5632	69.2663	43.0143	53.2652	46.9412	70.8917	65.9623	30.9646
K06113	Not Included in Pathway or Brite	Unclassified: metabolism	Enzymes with EC numbers	abnA; arabinan endo-1,5-alpha-L-arabinosidase [EC:3.2.1.99]	0.0468594765258	0.0291225	0.0283009912695	0.0283009912695	0.0177369375048	0.00222392590567	0.0332499491039	114.817	80.279	265.66	141.788	132.373	85.8301	118.217	327.478	235.922	86.0792	346.51	217.485	119.312	113.143	127.158	108.627	117.636	82.7514	97.1576	77.4495	148.448	137.02	99.3153	93.4706
K06120	Metabolism	Lipid metabolism	Glycerolipid metabolism [PATH:ko00561]	dhaB; glycerol dehydratase large subunit [EC:4.2.1.30]	0.000290916967027	0.000530526800455	0.0113579440266	0.0113579440266	-0.00023961	-0.000419359	-5.98611e-05	3.36796	1.13624	0.56815	1.94808	1.28093	0.19035	1.22506	0.390441	0.57235	1.36135	0.236476	1.01484	1.60247	2.53942	1.51494	2.89951	1.78176	1.82209	2.34347	1.28995	1.24992	1.24585	2.12696	3.7119
K06121	Metabolism	Lipid metabolism	Glycerolipid metabolism [PATH:ko00561]	dhbC; glycerol dehydratase medium subunit [EC:4.2.1.30]	0.000354971641417	0.000672786084064	0.00450581934434	0.00450581934434	-0.000317814	-0.000526072	-0.000109556	2.74878	1.67536	0.589866	2.42351	2.08027	0.155274	1.33479	0.415277	0.756549	1.9564	0.277518	1.71907	1.92274	3.3824	1.4099	3.49121	2.8074	1.58105	2.55512	1.63915	1.47453	2.33817	3.61846	4.39866
K06127	Metabolism	Metabolism of cofactors and vitamins	Ubiquinone and other terpenoid-quinone biosynthesis [PATH:ko00130]	COQ5; 2-methoxy-6-polyprenyl-1,4-benzoquinol methylase [EC:2.1.1.201]	1.3255324969e-05	4.73840877348e-05	0.0323599636871	0.0323599636871	-3.41288e-05	-6.4932e-05	-3.3255e-06	0.165226	0.135577	0	0.094126	0.024333	0	0	0	0	0.066262	0	0.115412	0	0.173031	0.095597	0.097493	0.187164	0	0.277498	0.566083	0.047236	0.140114	0.094522	0.485381
K06139	Not Included in Pathway or Brite	Unclassified: metabolism	Enzymes with EC numbers	pqqE; PqqA peptide cyclase [EC:1.21.98.4]	0.00596552972371	0.00873502534328	0.0261237706597	0.0261237706597	-0.0027695	-0.00517766	-0.000361332	31.124	42.5466	12.2475	28.6016	35.2692	14.7563	17.6518	10.476	27.1589	15.0883	27.0274	9.85918	30.0083	14.2814	18.6264	40.0778	51.0157	37.4552	34.0316	47.9808	23.9835	24.4243	38.953	37.2105
K06140	Brite Hierarchies	Protein families: genetic information processing	Transcription factors [BR:ko03000]	rnk; regulator of nucleoside diphosphate kinase	0.000520384161013	0.0011546172786	0.0174108525408	0.0174108525408	-0.000634233	-0.00114508	-0.000123385	8.20843	2.04109	0.624416	1.52226	1.46651	0	1.74866	2.35993	2.06464	0.695782	1.71176	1.67636	11.2886	3.67111	3.3455	3.35787	2.81792	5.75621	3.72691	4.31843	2.36758	3.85772	6.38923	1.5587
K06142	Not Included in Pathway or Brite	Unclassified: signaling and cellular processes	Structural proteins	hlpA, ompH; outer membrane protein	0.139633	0.0832589669233	0.00148035455416	0.00148035455416	0.0563743733416	0.0255039898618	0.0872447568214	268.517	241.011	697.168	475.165	399.817	564.261	585.639	779.532	694.808	339.617	717.413	601.138	293.729	301.996	355.567	261.391	345.111	483.231	264.212	251.195	314.729	378.389	299.054	226.915
K06147	Brite Hierarchies	Protein families: signaling and cellular processes	Transporters [BR:ko02000]	ABCB-BAC; ATP-binding cassette, subfamily B, bacterial	0.299315	0.367178	0.00101138464231	0.00101138464231	-0.0678635	-0.104748	-0.0309789	1445.66	1397.19	944.237	1149.51	1320.37	1015.14	1231.05	954.03	960.901	1149.3	998.975	1005.24	1426.13	1289.79	1346.57	1554.33	1391.75	1240.4	1421.67	1473.85	1269.95	1162.56	1381.32	1734.2
K06163	Metabolism	Metabolism of other amino acids	Phosphonate and phosphinate metabolism [PATH:ko00440]	phnJ; alpha-D-ribose 1-methylphosphonate 5-phosphate C-P lyase [EC:4.7.1.1]	0.00039835094841	0.00016678334628	0.0224618516686	0.0224618516686	0.000231567602129	3.74079356017e-05	0.000425727268657	3.42458	0.330131	3.29684	2.05381	0.515051	0.376041	0.367376	2.18063	1.78879	0.800816	1.00133	2.22485	0.243191	0.439801	0.679842	0.548215	1.24355	0.398756	0.499864	1.51912	1.47066	0.36982	0.10873	0.060177
K06164	Metabolism	Metabolism of other amino acids	Phosphonate and phosphinate metabolism [PATH:ko00440]	phnI; alpha-D-ribose 1-methylphosphonate 5-triphosphate synthase subunit PhnI [EC:2.7.8.37]	0.000383143916223	0.000198169783346	0.0485379104304	0.0485379104304	0.000184974132877	1.34222187019e-06	0.000368606043884	2.70067	0.34903	3.42786	2.19582	0.354228	0.396918	0.360437	1.65556	1.20033	0.843489	1.78044	2.35278	0.470666	1.00938	1.1024	0.66059	1.45021	0.546993	0.594921	1.26693	1.42394	0.279778	0	0.181552
K06165	Metabolism	Metabolism of other amino acids	Phosphonate and phosphinate metabolism [PATH:ko00440]	phnH; alpha-D-ribose 1-methylphosphonate 5-triphosphate synthase subunit PhnH [EC:2.7.8.37]	0.000397228082857	0.000192316023823	0.0483138752229	0.0483138752229	0.000204912059034	1.70506664888e-06	0.000408119051419	3.77264	0.052819	1.89899	2.52408	0.522761	0.549159	0.231369	1.13104	1.17793	1.22722	2.469	2.66931	0.513128	0.687096	1.03848	0	1.29189	0.538965	0.740578	1.61466	1.78215	0.290449	0.115186	0.11717
K06179	Brite Hierarchies	Protein families: genetic information processing	Ribosome biogenesis [BR:ko03009]	rluC; 23S rRNA pseudouridine955/2504/2580 synthase [EC:5.4.99.24]	0.0393338888583	0.0496008133205	0.0201273573855	0.0201273573855	-0.0102669	-0.0187428	-0.00179108	231.168	176.526	88.2954	199.41	157.615	99.9462	193.213	91.908	140.617	149.675	107.778	153.321	193.923	168.848	172.55	234.325	190.86	144.124	169.403	203.946	162.385	180.075	177.384	257.942
K06183	Brite Hierarchies	Protein families: genetic information processing	Ribosome biogenesis [BR:ko03009]	rsuA; 16S rRNA pseudouridine516 synthase [EC:5.4.99.19]	0.0502593803499	0.0671994371362	0.00140769793352	0.00140769793352	-0.0169401	-0.0264716	-0.00740847	295.442	241.907	143.793	228.295	222.944	169.847	194.476	125.936	164.13	192.902	144.225	155.785	246.381	257.974	240.211	287.271	277.869	192.652	254.807	260.919	243.921	205.483	252.712	335.397
K06196	Brite Hierarchies	Protein families: signaling and cellular processes	Transporters [BR:ko02000]	ccdA; cytochrome c-type biogenesis protein	0.0136658771728	0.0225192384084	0.000333722720626	0.000333722720626	-0.00885336	-0.0130818	-0.00462492	96.5021	74.2327	30.1073	66.4958	63.4247	12.6901	52.4308	37.9853	31.0271	59.2347	41.9455	56.5272	75.6717	76.0963	101.497	95.1984	64.3422	61.6076	74.2772	88.4495	92.6665	93.9581	97.3089	102.184
K06199	Brite Hierarchies	Protein families: signaling and cellular processes	Transporters [BR:ko02000]	crcB, FEX; fluoride exporter	0.0639629	0.0307110424082	0.00362860753299	0.00362860753299	0.0332518182238	0.0123183040236	0.0541853324239	105.394	127.216	372.438	235.086	79.3585	280.859	217.604	357.491	452.106	156.703	309.139	224.567	60.8313	123.818	87.9	119.359	110.875	278.14	83.5602	215.484	133.595	57.1744	78.2753	44.1795
K06200	Not Included in Pathway or Brite	Unclassified: signaling and cellular processes	Signaling proteins	cstA; carbon starvation protein	0.0329559724214	0.0281492303907	0.00745725108583	0.00745725108583	0.00480674203066	0.00142560811895	0.00818787594237	99.6351	101.597	128.477	128.447	128.16	110.593	140.238	129.259	145.786	104.812	145.983	136.108	107.007	93.5626	109.033	100.758	101.107	144.853	91.5673	105.768	105.957	122.787	107.464	87.7874
K06201	Not Included in Pathway or Brite	Unclassified: signaling and cellular processes	Others	cutC; copper homeostasis protein	0.0224514936345	0.0151309535656	0.00756665809785	0.00756665809785	0.00732054006889	0.00222127558867	0.0124198045491	47.2867	43.9107	116	87.0542	52.1369	93.3278	121.423	81.9821	81.6889	72.2166	130.528	92.5708	74.8754	56.7604	65.046	49.9006	51.284	89.7804	46.6193	48.0448	70.5706	43.4464	49.5285	40.4928
K06210	Metabolism	Metabolism of cofactors and vitamins	Nicotinate and nicotinamide metabolism [PATH:ko00760]	NMNAT; nicotinamide mononucleotide adenylyltransferase [EC:2.7.7.1 2.7.7.18]	0.000228892515614	0.000828568962949	0.00461027581726	0.00461027581726	-0.000599676	-0.000986513	-0.00021284	1.51668	2.67486	0	1.78432	1.80068	0	0	0	0	0.205902	0	2.4267	3.09436	6.85631	3.94476	2.21122	5.43824	0.639745	6.34931	1.0263	2.60775	2.47083	0.830836	2.01842
K06213	Brite Hierarchies	Protein families: signaling and cellular processes	Transporters [BR:ko02000]	mgtE; magnesium transporter	0.0287130580221	0.0320566	0.0487326257059	0.0487326257059	-0.00334357	-0.00666674	-2.0401e-05	104.893	127.962	97.157	124.019	114.304	119.965	103.463	106.757	93.0455	120.763	95.2257	90.7844	125.12	117.821	144.353	104.276	136.647	115.296	133.966	109.632	124.459	120.947	109.83	112.858
K06215	Metabolism	Metabolism of cofactors and vitamins	Vitamin B6 metabolism [PATH:ko00750]	pdxS, pdx1; pyridoxal 5'-phosphate synthase pdxS subunit [EC:4.3.3.6]	0.0172098220466	0.0113866596361	0.00955660137633	0.00955660137633	0.00582316241046	0.0015958032001	0.0100505216208	38.4581	50.1457	93.9272	69.1062	77.5724	47.4225	46.2398	74.5346	49.8393	44.1491	113.774	78.8187	43.6681	64.5772	44.4689	37.1493	50.3406	36.1005	52.0431	46.6565	65.3154	22.6567	31.3558	22.1483
K06223	Genetic Information Processing	Replication and repair	Mismatch repair [PATH:ko03430]	dam; DNA adenine methylase [EC:2.1.1.72]	0.0921969582335	0.0749056650179	0.0480615076005	0.0480615076005	0.0172912932155	0.000164354147635	0.0344182322835	440.604	244.987	323.29	344.462	256.53	377.95	307.578	299.83	412.315	246.979	372.117	563.096	289.715	281.553	242.971	271.201	318.369	433.815	276.988	278.938	262.615	223.604	242.909	278.642
K06283	Brite Hierarchies	Protein families: genetic information processing	Transcription factors [BR:ko03000]	spoIIID; putative DeoR family transcriptional regulator, stage III sporulation protein D	0.0828768742733	0.106105	0.00310181559199	0.00310181559199	-0.0232284	-0.0374795	-0.00897738	409.829	475.148	349.043	301.294	334.933	308.821	296.356	239.635	258.52	312.674	263.847	202.833	355.024	453.544	391.66	400.412	452.016	312.424	436.999	432.593	419.082	347.372	397.154	422.504
K06284	Brite Hierarchies	Protein families: genetic information processing	Transcription factors [BR:ko03000]	abrB; AbrB family transcriptional regulator, transcriptional pleiotropic regulator of transition state genes	0.0599919469971	0.0750272590043	0.0101637314873	0.0101637314873	-0.0150353	-0.0260975	-0.00397316	293.071	361.842	206.087	231.398	215.207	184.404	221.003	171.425	188.156	246.195	199.442	200.038	264.657	325.926	280.543	277.519	292.728	174.144	263.274	337.26	284.43	273.407	300.332	335.989
K06295	Not Included in Pathway or Brite	Unclassified: signaling and cellular processes	Cell growth	gerKA; spore germination protein KA	0.0220571650347	0.0293379235843	0.000874431781619	0.000874431781619	-0.00728076	-0.0112035	-0.00335802	118.37	99.473	91.393	81.5256	80.2621	68.1422	83.2765	112.372	78.1015	68.2396	65.3451	58.3452	120.182	114.084	107.094	105.75	109.871	74.8795	87.643	136.579	111.712	96.9512	140.702	128.978
K06297	Not Included in Pathway or Brite	Unclassified: signaling and cellular processes	Cell growth	gerKC; spore germination protein KC	0.0141637492558	0.0190966515061	0.00357328204626	0.00357328204626	-0.0049329	-0.00806938	-0.00179643	71.5995	62.9225	58.0913	43.6007	61.7261	53.8789	60.1008	79.9151	44.8103	32.542	38.8656	36.9619	75.0697	62.3562	72.5043	72.877	71.8856	48.5793	50.9821	101.187	72.1506	66.6822	84.0575	90.6308
K06298	Not Included in Pathway or Brite	Unclassified: signaling and cellular processes	Cell growth	gerM; germination protein M	0.0178307	0.0220484322169	0.0432135249638	0.0432135249638	-0.00421771	-0.00829464	-0.000140779	95.9468	83.8055	93.4255	70.6189	74.625	34.3798	71.2316	71.0784	49.525	63.9583	71.0817	33.5185	91.8629	94.7082	79.1107	77.4604	72.5278	41.9915	78.9516	94.7188	81.5246	74.966	106.034	108.919
K06305	Not Included in Pathway or Brite	Unclassified: signaling and cellular processes	Cell growth	gerQ; spore germination protein Q	0.0125710632719	0.0185450699961	0.0153737600542	0.0153737600542	-0.00597401	-0.0106806	-0.00126744	72.1753	72.8551	50.8953	48.271	52.7476	18.616	44.3903	75.4247	51.4939	34.5541	29.7165	24.5394	98.2084	58.0592	55.437	66.8487	60.0909	19.9142	61.8256	109.228	58.7527	73.5857	88.5934	94.1244
K06306	Not Included in Pathway or Brite	Unclassified: signaling and cellular processes	Cell growth	yaaH; spore germination protein	0.00435413376548	0.00645486470862	0.00877880763033	0.00877880763033	-0.00210073	-0.00360852	-0.000592939	24.8793	24.6078	12.5266	25.8272	22.8799	4.7087	22.8697	9.25911	9.59381	19.6517	6.35034	14.9556	35.1373	21.2606	29.0462	23.8629	19.0797	13.7532	28.6834	25.4573	22.3864	22.5266	27.6494	24.4983
K06308	Not Included in Pathway or Brite	Unclassified: signaling and cellular processes	Cell growth	yfkR; spore germination protein	0.000116481807622	0.000347924298569	0.00880811074015	0.00880811074015	-0.000231442	-0.000396649	-6.62362e-05	0.799233	1.49896	0.041702	0.322184	0.638279	0.039245	1.06715	0.017615	0.025196	0.105007	0	0.75891	0.952023	0.339714	0.324258	1.756	1.27525	0	1.37733	0.959117	1.81156	1.79658	3.34741	1.95378
K06313	Not Included in Pathway or Brite	Unclassified: signaling and cellular processes	Cell growth	ypeB; spore germination protein	0.0118758974151	0.0157634	0.00774030899822	0.00774030899822	-0.0038875	-0.0066259	-0.0011491	68.9385	60.5855	40.0906	47.3437	47.6634	59.2734	48.2093	46.6184	38.8854	29.3972	28.1107	23.702	54.3784	52.001	60.8059	64.7935	76.1935	58.5703	46.2508	74.6835	55.9948	45.0897	55.4422	72.7273
K06317	Not Included in Pathway or Brite	Unclassified: signaling and cellular processes	Cell growth	bofA; inhibitor of the pro-sigma K processing machinery	0.0279188697508	0.0399841292987	0.00238255320114	0.00238255320114	-0.0120653	-0.0193139	-0.00481663	151.581	134.267	155.312	93.0247	80.4643	75.8854	94.7018	103.337	82.4359	71.0364	112	118.282	154.22	158.347	159.911	144.75	139.85	63.2881	136.016	174.709	222.508	170.2	159.867	132.829
K06333	Not Included in Pathway or Brite	Unclassified: signaling and cellular processes	Cell growth	cotJB; spore coat protein JB	0.0539686276437	0.0730889574179	0.000321967929572	0.000321967929572	-0.0191203	-0.028176	-0.0100647	269.836	309.754	166.817	219.42	218.368	167.693	187.067	171.069	194.746	223.479	165.924	152.576	293.774	311.46	255.553	263.134	264.078	203.181	295.915	282.824	271.032	277.768	310.092	291.877
K06334	Not Included in Pathway or Brite	Unclassified: signaling and cellular processes	Cell growth	cotJC; spore coat protein JC	0.0490705886473	0.0633814211671	0.00152194564009	0.00152194564009	-0.0143108	-0.0224329	-0.00618876	218.238	289.482	177.844	179.533	179.534	156.191	167.199	156.337	159.423	206.055	192.492	140.553	246.068	235.853	255.442	246.467	232.961	156.424	247.881	256.967	276.35	249.87	249.161	225.902
K06346	Not Included in Pathway or Brite	Unclassified: signaling and cellular processes	Cell growth	jag; spoIIIJ-associated protein	0.0441959566969	0.0602811060698	0.000691782285673	0.000691782285673	-0.0160851	-0.0245325	-0.0076378	257.672	224.349	145.82	181.697	190.795	112.914	162.858	147.456	133.004	169.44	144.037	138.848	246.714	221.289	232.048	258.487	213.502	137.778	220.426	245.112	216.9	220.561	230.144	297.788
K06374	Not Included in Pathway or Brite	Unclassified: signaling and cellular processes	Cell growth	spmB; spore maturation protein B	0.0376541480097	0.0480545339128	0.0081419409808	0.0081419409808	-0.0104004	-0.0177947	-0.0030061	196.614	201.009	188.112	115.736	150.489	69.5058	130.875	147.01	122.489	137.856	142.771	112.47	168.964	200.462	179.449	202.176	174.264	106.791	170.079	212.668	199.383	168.175	213.657	188.284
K06378	Not Included in Pathway or Brite	Unclassified: signaling and cellular processes	Cell growth	spoIIAA; stage II sporulation protein AA (anti-sigma F factor antagonist)	0.0684226546908	0.0879629	0.00214885915862	0.00214885915862	-0.0195402	-0.031085	-0.00799541	373.196	363.595	236.647	261.713	278.643	187.677	262.29	230.719	207.611	285.004	206.105	211.854	328.727	372.918	325.243	366.086	353.551	233.329	334.265	380.27	335.901	297.777	299.604	369.369
K06379	Not Included in Pathway or Brite	Unclassified: metabolism	Enzymes with EC numbers	spoIIAB; stage II sporulation protein AB (anti-sigma F factor) [EC:2.7.11.1]	0.0397448	0.0519754434221	0.000612924159776	0.000612924159776	-0.0122306	-0.0183961	-0.0060652	209.412	209.077	121.851	170.261	156.843	137.474	150.327	123.062	129.383	159.526	115.656	118.524	197.432	208.011	199.656	209.867	222.968	154.313	215.092	192.973	205.247	173.957	184.704	196.89
K06382	Not Included in Pathway or Brite	Unclassified: metabolism	Enzymes with EC numbers	spoIIE; stage II sporulation protein E [EC:3.1.3.16]	0.0214138882066	0.0287940563662	0.000196277111799	0.000196277111799	-0.00738017	-0.0106883	-0.004072	113.465	112.029	68.1609	85.5022	90.0704	65.9163	91.7228	65.4036	67.6836	82.2152	68.6149	61.1805	115.022	114.169	107.88	119.421	119.806	88.7132	118.243	103.115	106.689	103.272	94.4026	117.199
K06383	Brite Hierarchies	Protein families: metabolism	Peptidases and inhibitors [BR:ko01002]	spoIIGA; stage II sporulation protein GA (sporulation sigma-E factor processing peptidase) [EC:3.4.23.-]	0.0290923475332	0.0377583031809	0.00135323485748	0.00135323485748	-0.00866596	-0.013551	-0.00378088	161.842	142.794	115.107	115.038	125.675	79.9253	117.867	101.803	103.418	94.9031	96.3289	70.0156	152.981	130.883	135.872	159.163	158.249	91.1867	140.028	148.741	141.535	127.817	159.479	171.386
K06385	Not Included in Pathway or Brite	Unclassified: signaling and cellular processes	Cell growth	spoIIP; stage II sporulation protein P	0.0411215898084	0.0478507925619	0.0301902299624	0.0301902299624	-0.0067292	-0.0127488	-0.000709619	193.16	194.576	149.005	140.298	147.309	182.071	163.323	170.204	164.748	138.974	112.608	107.803	160.23	187.614	165.954	166.276	182.029	215.533	174.039	240.022	175.899	161.15	165.289	179.556
K06386	Not Included in Pathway or Brite	Unclassified: signaling and cellular processes	Cell growth	spoIIQ; stage II sporulation protein Q	0.00846841949166	0.0120721053159	0.0398091465313	0.0398091465313	-0.00360369	-0.00702375	-0.000183627	59.5494	44.8287	46.2555	38.3128	42.2491	11.2396	27.3064	38.7176	31.5782	24.385	11.5664	11.7293	47.1861	49.4453	37.0711	35.5079	38.6318	19.9954	39.905	66.1446	46.2645	29.0003	70.5644	70.2813
K06387	Not Included in Pathway or Brite	Unclassified: signaling and cellular processes	Cell growth	spoIIR; stage II sporulation protein R	0.0373294765632	0.0462422228227	0.00218392172396	0.00218392172396	-0.00891275	-0.014225	-0.00360052	186.405	181.779	151.803	140.717	140.159	100.194	142.536	163.745	138.798	136.275	123.487	93.2045	172.222	182.63	157.421	178.198	176.431	127.542	178.161	199.921	191.425	145.778	185.184	207.54
K06390	Not Included in Pathway or Brite	Unclassified: signaling and cellular processes	Cell growth	spoIIIAA; stage III sporulation protein AA	0.0269398889814	0.0337032048885	0.00121220951784	0.00121220951784	-0.00676332	-0.010523	-0.00300365	130.245	119.962	90.6825	94.3917	113.569	102.062	102.095	89.9611	84.178	97.9954	127.939	68.6836	136.336	135.955	122.518	151.001	137.923	105.249	126.413	131.349	122.874	107.952	107.233	146.663
K06391	Not Included in Pathway or Brite	Unclassified: signaling and cellular processes	Cell growth	spoIIIAB; stage III sporulation protein AB	0.0225232295041	0.0301693566657	2.9803823589e-05	2.9803823589e-05	-0.00764613	-0.0106745	-0.00461771	97.1319	117.501	86.3818	80.496	89.4386	68.295	94.0319	76.2715	72.6057	84.1208	75.8347	79.8555	128.697	124.249	116.599	105.003	117.025	77.69	108.784	113.298	115.774	120.361	113.825	129.332
K06392	Not Included in Pathway or Brite	Unclassified: signaling and cellular processes	Cell growth	spoIIIAC; stage III sporulation protein AC	0.0516851726775	0.0701743599674	0.00206272120518	0.00206272120518	-0.0184892	-0.0292043	-0.00777409	243.189	330.419	182.634	194.826	227.711	192.128	172.642	137.335	166.472	216.063	149.16	123.662	262.396	299.823	268.999	282.866	280.599	227.555	325.777	254.493	264.407	249.951	246.584	222.13
K06393	Not Included in Pathway or Brite	Unclassified: signaling and cellular processes	Cell growth	spoIIIAD; stage III sporulation protein AD	0.0496688265335	0.0633221492755	0.000634754858802	0.000634754858802	-0.0136533	-0.0205848	-0.00672186	234.677	270.754	185.651	191.928	192.831	171.196	192.19	150.363	172.082	192.549	148.895	147.925	249.05	249.654	214.5	263.707	257.159	192.165	260.669	245.572	247.123	213.253	226.834	257.809
K06394	Not Included in Pathway or Brite	Unclassified: signaling and cellular processes	Cell growth	spoIIIAE; stage III sporulation protein AE	0.0227083	0.0282767210621	0.000733650147779	0.000733650147779	-0.00556841	-0.00835079	-0.00278603	111.769	109.694	82.7645	88.8341	89.1958	89.7822	86.227	85.34	66.4852	76.337	88.9425	54.869	110.706	106.654	103.246	115.466	118.399	97.1478	108.947	107.355	101.583	97.2685	104.327	113.735
K06395	Not Included in Pathway or Brite	Unclassified: signaling and cellular processes	Cell growth	spoIIIAF; stage III sporulation protein AF	0.0175413107352	0.0228705509591	0.000901273794532	0.000901273794532	-0.00532924	-0.00821119	-0.00244729	86.9971	85.1379	67.0402	50.9793	66.6905	49.1853	65.4772	59.9401	53.1857	76.897	70.0241	63.6431	87.8008	85.7882	98.223	81.6345	91.6605	52.2235	99.349	88.0899	98.7293	89.4454	76.4388	89.3824
K06396	Not Included in Pathway or Brite	Unclassified: signaling and cellular processes	Cell growth	spoIIIAG; stage III sporulation protein AG	0.0274296846972	0.0361679	0.000548523689763	0.000548523689763	-0.00873817	-0.0130347	-0.00444161	148.07	144.101	77.6905	108.709	117.471	90.9626	104.335	83.8774	88.6275	110.623	87.6681	81.2656	138.264	144.908	131.177	151.478	149.517	117.053	153.068	130.145	131.117	133.416	123.239	139.303
K06397	Not Included in Pathway or Brite	Unclassified: signaling and cellular processes	Cell growth	spoIIIAH; stage III sporulation protein AH	0.0323505541157	0.0415754486445	0.000941509974868	0.000941509974868	-0.00922489	-0.0141559	-0.00429384	175.11	159.387	94.7379	130.941	126.854	113.913	136.01	121.915	116.451	117.89	83.8908	91.6895	173.409	154.491	140.023	158.958	176.122	124.112	158.253	156.043	166.879	140.703	150.181	190.834
K06398	Not Included in Pathway or Brite	Unclassified: signaling and cellular processes	Cell growth	spoIVA; stage IV sporulation protein A	0.0342636345254	0.0444462728309	0.000650103295749	0.000650103295749	-0.0101826	-0.0154135	-0.00495179	200.203	159.365	130.702	137.432	146.276	97.3868	126.524	125.698	111.132	117.153	117.406	89.9657	178.247	163.07	158.1	169.265	176.754	126.379	162.777	184.579	168.72	154.187	169.858	208.868
K06399	Brite Hierarchies	Protein families: metabolism	Peptidases and inhibitors [BR:ko01002]	spoIVB; stage IV sporulation protein B [EC:3.4.21.116]	0.0344570968023	0.0416941	0.00639561927257	0.00639561927257	-0.00723697	-0.0122073	-0.0022666	179.171	162.797	128.174	125.359	153.744	107.102	126.725	141.659	112.139	121.198	122.749	85.38	166.804	140.375	151.254	164.583	175.765	105.584	154.146	181.846	172.771	146.412	158.618	177.755
K06400	Not Included in Pathway or Brite	Unclassified: signaling and cellular processes	Cell growth	spoIVCA; site-specific DNA recombinase	0.0651125068749	0.0856910266282	0.000152567864752	0.000152567864752	-0.0205785	-0.0297686	-0.0113885	281.719	332.468	239.264	264.039	281.981	217.415	240.479	241.887	228.631	258.191	144.637	220.078	284.04	393.601	288.951	288.583	327.666	302.217	309.034	338.388	349.146	330.926	350.421	328.644
K06402	Brite Hierarchies	Protein families: metabolism	Peptidases and inhibitors [BR:ko01002]	spoIVFB; stage IV sporulation protein FB [EC:3.4.24.-]	0.0190788557375	0.0244760030241	0.00467232995522	0.00467232995522	-0.00539715	-0.00894517	-0.00184913	110.991	79.1728	82.0283	68.2373	57.3476	41.9561	89.4281	93.7231	67.0268	63.0025	66.1438	52.495	90.7146	89.5919	87.3951	95.4075	79.0331	65.8859	85.6869	114.488	96.5806	81.8047	117.234	109.387
K06405	Not Included in Pathway or Brite	Unclassified: signaling and cellular processes	Cell growth	spoVAC; stage V sporulation protein AC	0.0506347	0.0666688199574	0.000475720692037	0.000475720692037	-0.0160341	-0.0237775	-0.00829076	259.53	287.426	182.906	195.668	193.586	139.944	189.448	187.969	171.337	196.782	150.475	144.778	265.449	264.295	244.324	264.603	256.396	191.904	253.427	261.934	248.744	238.845	265.221	274.489
K06406	Not Included in Pathway or Brite	Unclassified: signaling and cellular processes	Cell growth	spoVAD; stage V sporulation protein AD	0.0392721369044	0.0470652714573	0.0133723	0.0133723	-0.00779313	-0.0137623	-0.00182398	197.493	199.679	148.989	157.342	158.546	153.438	158.667	141.17	135.716	135.487	103.634	91.291	180.429	189.064	156.089	181.027	201.422	161.741	189.973	182.548	201.708	146.672	150.143	197.688
K06407	Not Included in Pathway or Brite	Unclassified: signaling and cellular processes	Cell growth	spoVAE; stage V sporulation protein AE	0.0667238781636	0.0836018212049	0.000415446122474	0.000415446122474	-0.0168779	-0.0250632	-0.00869266	293.463	354.832	264.342	241.64	259.807	198.916	250.832	207.147	254.948	252.576	260.695	190.079	317.986	343.461	304.735	307.724	324.691	246.802	340.106	336.768	323.577	316.465	305.339	329.993
K06409	Brite Hierarchies	Protein families: signaling and cellular processes	Transporters [BR:ko02000]	spoVB; stage V sporulation protein B	0.0498046420596	0.0628064427707	8.4344781261e-05	8.4344781261e-05	-0.0130018	-0.0185906	-0.00741301	247.788	230.119	184.751	196.152	197.326	162.625	191.319	181.018	157.681	180.783	179.973	152.181	251.277	226.554	224.749	231.769	270.526	188.893	232.966	221.383	264.568	220.763	245.423	276
K06410	Not Included in Pathway or Brite	Unclassified: signaling and cellular processes	Cell growth	spoVFA; dipicolinate synthase subunit A	0.0193799611219	0.0253781159088	0.00197405013455	0.00197405013455	-0.00599815	-0.00952456	-0.00247175	94.4658	104.639	56.3958	83.0899	69.8421	81.4824	78.1018	63.8	72.3368	73.7775	49.7604	49.9071	95.158	103.996	93.5586	106.909	117.632	89.4557	99.4482	86.2566	94.6223	76.8145	73.1348	115.946
K06411	Not Included in Pathway or Brite	Unclassified: signaling and cellular processes	Cell growth	spoVFB; dipicolinate synthase subunit B	0.0307328127897	0.0395134124434	0.00284139200549	0.00284139200549	-0.0087806	-0.0141986	-0.0033626	147.611	162.57	108.407	131.13	108.743	97.9693	120.487	131.878	133.93	106.08	74.8826	74.343	140.056	173.599	143.563	142.09	196.927	118.96	140.461	158.269	153.045	113.897	141.004	174.108
K06412	Not Included in Pathway or Brite	Unclassified: signaling and cellular processes	Cell growth	spoVG; stage V sporulation protein G	0.107336	0.143588	0.00101544579652	0.00101544579652	-0.0362519	-0.056099	-0.0164047	538.133	541.427	391.637	412.476	513.964	397.214	407.735	328.828	371.834	389.734	239.646	330.44	504.562	538.366	445.719	528.21	629.977	351.049	649.615	575.34	515.967	527.673	594.513	668.575
K06416	Not Included in Pathway or Brite	Unclassified: signaling and cellular processes	Cell growth	spoVS; stage V sporulation protein S	0.0282060783487	0.0365648665844	0.0112401183045	0.0112401183045	-0.00835879	-0.0146139	-0.00210363	142.864	127.754	170.917	86.3522	118.982	87.8056	100.314	137.881	89.2114	63.3777	89.4994	71.1632	149.072	123.476	126.897	129.363	172.668	82.9287	128.248	161.879	132.88	122.66	177.964	155.855
K06418	Not Included in Pathway or Brite	Unclassified: signaling and cellular processes	Cell growth	SASP-A, sspA; small acid-soluble spore protein A (major alpha-type SASP)	0.00364464762002	0.00569051953349	0.0188625706399	0.0188625706399	-0.00204587	-0.00371954	-0.000372202	20.9673	16.7049	31.7782	14.3185	14.5031	2.73094	13.4348	6.18911	15.5085	8.61354	15.019	7.39377	15.1399	9.31929	18.2404	15.1454	21.3491	26.8503	15.8306	25.3353	30.435	36.001	19.914	24.9979
K06419	Not Included in Pathway or Brite	Unclassified: signaling and cellular processes	Cell growth	SASP-B, sspB; small acid-soluble spore protein B (major beta-type SASP)	0.00410614815733	0.00673001631406	0.00601904627469	0.00601904627469	-0.00262387	-0.00441411	-0.000833623	25.3734	22.0867	31.7782	15.5351	15.4653	2.73094	15.5721	8.47863	18.6293	9.43762	15.019	8.3122	17.5384	13.6531	18.9864	17.4447	23.7902	29.827	19.1529	31.3836	39.2443	35.9819	30.4208	28.5746
K06423	Not Included in Pathway or Brite	Unclassified: signaling and cellular processes	Cell growth	sspF; small acid-soluble spore protein F (minor alpha/beta-type SASP)	0.00987119321016	0.0134594560901	0.0390262093088	0.0390262093088	-0.00358826	-0.00697882	-0.000197702	51.749	61.5109	61.879	36.9755	25.0654	20.7498	32.7878	52.649	26.6109	30.6497	30.6594	19.1471	35.2179	44.5376	50.1881	43.7107	66.051	28.1369	31.184	63.4838	79.0988	65.3666	52.6179	52.3128
K06438	Not Included in Pathway or Brite	Unclassified: signaling and cellular processes	Cell growth	yqfD; similar to stage IV sporulation protein	0.0283244424307	0.0344065506077	0.00565017541134	0.00565017541134	-0.00608211	-0.0101606	-0.00200358	145.67	142.466	94.743	122.307	111.688	81.7926	114.534	107.293	98.0463	108.315	87.9497	72.7655	128.751	126.314	125.445	125.516	141.323	95.8573	131.82	141.886	135.044	114.198	146.469	151.786
K06442	Brite Hierarchies	Protein families: genetic information processing	Ribosome biogenesis [BR:ko03009]	tlyA; 23S rRNA (cytidine1920-2'-O)/16S rRNA (cytidine1409-2'-O)-methyltransferase [EC:2.1.1.226 2.1.1.227]	0.0206877603279	0.0289881873475	0.0021829217227	0.0021829217227	-0.00830043	-0.0131485	-0.00345238	118.128	114.839	48.0663	88.7699	88.6889	57.684	76.1909	40.7448	67.1189	105.645	57.1037	72.7037	105.732	104.848	113.161	127.914	104.646	79.2275	131.132	110.018	123.361	99.2707	101.107	116.585
K06479	Organismal Systems	Immune system	Natural killer cell mediated cytotoxicity [PATH:ko04650]	CD48, BCM1; CD48 antigen	4.07283077245e-05	0.000132986695744	0.048574	0.048574	-9.22584e-05	-0.000183864	-6.52833e-07	0	0.265768	0	0.392963	0.650682	0	0	0	0	0.495986	0	0	0.13604	0.613632	0.391497	0.137097	0.756392	0	1.59567	0.127853	0.264704	1.20398	0.79274	0
K06518	Brite Hierarchies	Protein families: signaling and cellular processes	Transporters [BR:ko02000]	cidA; holin-like protein	0.0818010730165	0.0581370319662	0.00634398793765	0.00634398793765	0.0236640410503	0.00754677715174	0.0397813049489	127.336	194.076	392.535	286.536	271.243	321.025	360.061	342.557	437.166	301.676	404.378	276.2	246.491	215.196	187.994	206.498	226.597	340.192	214.882	216.282	218.53	193.04	259.831	113.286
K06560	Cellular Processes	Transport and catabolism	Phagosome [PATH:ko04145]	MRC, CD206, CD280; mannose receptor, C type	6.89123447696e-05	0.000178085121805	0.0182225909882	0.0182225909882	-0.000109173	-0.000197648	-2.06978e-05	0.881829	0.226213	0	0.408888	0.23753	0	0.862768	0	0	0.29243	0	0.254195	0.214942	0.132961	1.06266	0.56023	0.626428	0.074419	0.691852	1.14111	0.331206	0.613057	1.6194	1.06084
K06605	Not Included in Pathway or Brite	Unclassified: metabolism	Carbohydrate metabolism	iolH; myo-inositol catabolism protein IolH	0.000122285615208	1.00760066162e-05	0.0231955375193	0.0231955375193	0.000112209608592	1.81384686397e-05	0.000206280748543	0	0.856978	1.64847	0	0	0.938661	0	0.779905	0.849383	0.412755	0	0	0	0	0	0	0	0.452253	0	0	0	0	0	0
K06608	Brite Hierarchies	Protein families: genetic information processing	Transcription factors [BR:ko03000]	iolR; DeoR family transcriptional regulator, myo-inositol catabolism operon repressor	0.000918655341038	0.00161870370732	0.0124283250128	0.0124283250128	-0.000700048	-0.00123221	-0.000167886	4.77651	3.88836	4.72271	2.82797	5.21678	0.351713	3.43154	2.4315	1.42263	3.10992	1.68838	7.93986	8.55755	9.88617	7.27902	5.82062	7.25288	0.786998	4.57866	5.82976	2.3004	8.25295	7.60504	5.33363
K06628	Cellular Processes	Cell growth and death	Cell cycle [PATH:ko04110]	CDC45; cell division control protein 45	0	0.000104924692326	0.0272525189667	0.0272525189667	-0.000104925	-0.000195678	-1.41712e-05	0	0	0	0	0	0	0	0	0	0	0	0	0	1.09032	0.718292	0	0	0	1.53256	0	0	0.734477	0.646528	0
K06861	Environmental Information Processing	Membrane transport	ABC transporters [PATH:ko02010]	lptB; lipopolysaccharide export system ATP-binding protein [EC:3.6.3.-]	0.0371611319086	0.0293551409588	0.00499646890644	0.00499646890644	0.00780599094976	0.00267388337471	0.0129380985248	102.713	85.525	138.046	153.958	138.538	137.967	151.739	180.769	172.682	106.114	152.769	170.837	115.552	91.1169	100.569	113.248	107.507	150.601	103.74	101.026	117.839	113.721	126.922	91.3035
K06879	Metabolism	Metabolism of cofactors and vitamins	Folate biosynthesis [PATH:ko00790]	queF; 7-cyano-7-deazaguanine reductase [EC:1.7.1.13]	0.00386808660073	0.0020218245462	0.0480570080259	0.0480570080259	0.00184626205452	1.72529297311e-05	0.00367527117932	16.6405	17.1251	7.94629	28.8632	29.8017	1.37854	10.7463	8.70266	8.81102	16.4154	9.21084	20.4778	3.67799	7.17776	2.66263	2.38456	29.8861	6.76047	8.14641	9.11349	13.102	1.5973	5.59137	1.99953
K06881	Metabolism	Energy metabolism	Sulfur metabolism [PATH:ko00920]	nrnA; bifunctional oligoribonuclease and PAP phosphatase NrnA [EC:3.1.3.7 3.1.13.3]	0.0665376174234	0.0723654320015	0.0116255844942	0.0116255844942	-0.00582781	-0.0102084	-0.00144723	292.576	248.602	254.89	249.282	258.959	240.502	261.342	280.179	264.024	206.855	243.144	225.222	275.434	254.81	274.982	254.613	311.048	259.828	247.595	314.929	262.331	256.471	265.955	311.037
K06888	Not Included in Pathway or Brite	Poorly characterized	Function unknown	K06888; uncharacterized protein	0.00301890440569	0.00465016667014	0.0207131295504	0.0207131295504	-0.00163126	-0.00298802	-0.000274503	10.3096	24.9408	9.57016	12.3039	22.0479	3.3953	7.05157	5.2896	7.98437	10.1824	9.23474	14.5952	25.9658	15.4521	16.5284	18.7547	18.6535	7.80277	22.6391	27.6311	17.0421	14.3538	13.9146	12.6849
K06890	Not Included in Pathway or Brite	Poorly characterized	Function unknown	K06890; uncharacterized protein	0.0344713816675	0.0236015	0.0146272596043	0.0146272596043	0.0108698563154	0.00247731045169	0.0192624021792	98.5616	85.3261	179.842	109.823	68.2796	185.778	125.227	206.265	137.629	74.2365	181.722	114.361	86.5249	136.417	70.845	65.1539	94.6414	109.771	76.3428	99.9597	78.829	83.8593	86.06	82.5773
K06896	Metabolism	Carbohydrate metabolism	Starch and sucrose metabolism [PATH:ko00500]	mapP; maltose 6'-phosphate phosphatase [EC:3.1.3.90]	0.00327353606761	0.00491389593706	0.0119129531093	0.0119129531093	-0.00164036	-0.00287941	-0.000401307	17.1039	14.6771	10.3466	10.7363	15.0049	9.62893	11.4556	5.85612	3.63224	18.8705	13.0075	17.0853	26.0877	18.0554	15.0395	27.2911	17.3341	5.93321	14.6477	14.5492	27.0939	17.3778	19.521	20.5662
K06897	Metabolism	Metabolism of cofactors and vitamins	Folate biosynthesis [PATH:ko00790]	K06897; 7,8-dihydropterin-6-yl-methyl-4-(beta-D-ribofuranosyl)aminobenzene 5'-phosphate synthase [EC:2.5.1.105]	0.0117822548661	0.0193539876823	0.00305559883206	0.00305559883206	-0.00757173	-0.012288	-0.0028555	72.1559	57.8943	34.1139	41.6186	77.8342	9.90724	30.6568	34.3704	32.0437	41.8829	36.8623	67.2031	78.4227	72.8441	104.854	96.0172	60.955	22.8789	67.2465	67.972	55.9366	67.9106	87.5266	97.2562
K06901	Brite Hierarchies	Protein families: signaling and cellular processes	Transporters [BR:ko02000]	pbuG, azgA, ghxP, ghxQ, adeQ; adenine/guanine/hypoxanthine permease	0.0419970554596	0.0356795845758	0.0380174555426	0.0380174555426	0.00631747088378	0.000395262067042	0.0122396797005	140.142	121.459	139.163	168.113	121.014	130.857	152.531	231.173	193.287	123.812	202.28	191.626	132.769	154.699	133.462	121.664	137.049	172.206	126.878	130.662	136.225	127.49	117.75	128.369
K06904	Not Included in Pathway or Brite	Poorly characterized	Function unknown	K06904; uncharacterized protein	0.00772647611535	0.0128335	0.00208306550036	0.00208306550036	-0.00510704	-0.00807535	-0.00213873	41.4643	29.2214	30.0688	18.4996	35.4669	35.2607	15.1873	41.7852	29.1443	29.6714	22.9757	20.8982	75.3761	57.9608	48.8544	49.0166	65.9714	49.4708	31.0686	72.175	35.8926	28.899	32.0399	36.3767
K06915	Not Included in Pathway or Brite	Poorly characterized	Function unknown	K06915; uncharacterized protein	0.0280190638037	0.0383628532931	0.00749648883748	0.00749648883748	-0.0103438	-0.0175596	-0.00312797	153.694	145.376	126.549	109.048	166.87	76.6762	82.3632	143.458	55.5465	73.4169	54.4801	87.6398	153.997	136.46	138.55	147.395	117.649	100.615	137.568	165.782	136.388	189.94	165.189	153.556
K06920	Metabolism	Metabolism of cofactors and vitamins	Folate biosynthesis [PATH:ko00790]	queC; 7-cyano-7-deazaguanine synthase [EC:6.3.4.20]	0.0287395	0.0140376797832	0.000376758541947	0.000376758541947	0.0147018137498	0.0078516362433	0.0215519912564	54.464	63.789	146.599	93.8859	65.177	124.08	93.2145	153.572	179.829	79.135	139.897	114.593	35.1252	75.6956	59.8614	33.0729	54.6039	75.4446	47.0987	59.1843	69.9959	48.1668	47.9258	29.9993
K06921	Not Included in Pathway or Brite	Poorly characterized	Function unknown	K06921; uncharacterized protein	0.22711	0.115155	0.0135243579825	0.0135243579825	0.111955	0.0268996237061	0.19701	233.95	384.373	1566.85	953.062	395.939	796.574	693.67	1016.24	1266.85	340.919	1838.78	907.746	361.111	373.422	430.839	297.681	530.482	765.764	347.358	361.378	833.192	321.344	292.78	308.515
K06926	Not Included in Pathway or Brite	Poorly characterized	Function unknown	K06926; uncharacterized protein	0.0719598801343	0.0436551965306	0.000633414272346	0.000633414272346	0.0283046836037	0.0139890770258	0.0426202901817	163.039	193.01	320.168	355.268	166.596	299.542	249.328	405.514	229.878	223.064	307.931	355.537	164.473	214.274	141.508	124.278	231.145	210.759	142.002	144.028	219.771	102.875	137.507	149.358
K06928	Metabolism	Nucleotide metabolism	Purine metabolism [PATH:ko00230]	NTPCR; nucleoside-triphosphatase [EC:3.6.1.15]	0.00245260657636	0.00413314171839	0.0178633736876	0.0178633736876	-0.00168054	-0.00304046	-0.000320611	19.0502	17.5556	7.34701	5.26702	7.63765	3.21724	5.66214	4.10636	5.60765	13.6759	10.0012	11.8459	13.2126	12.536	23.5551	15.9772	12.9798	5.05959	13.0327	20.9099	31.1767	12.8065	12.4621	14.0685
K06931	Not Included in Pathway or Brite	Poorly characterized	Function unknown	K06931; uncharacterized protein	0.0028063103792	0.00603265079259	0.0301447796055	0.0301447796055	-0.00322634	-0.00610214	-0.000350541	7.95634	20.7119	6.71208	9.41855	29.5224	0.906711	11.0347	10.4506	4.46212	12.7787	1.98726	11.1498	63.1992	9.34234	23.6979	23.8499	11.3763	12.0136	41.617	16.0044	20.459	29.3615	11.3337	11.477
K06940	Not Included in Pathway or Brite	Poorly characterized	Function unknown	K06940; uncharacterized protein	0.0322600236773	0.0469264745303	0.00965325808334	0.00965325808334	-0.0146665	-0.0253743	-0.00395861	178.947	170.661	46.9246	139.108	189.842	70.761	106.696	52.3063	113.024	174.115	74.064	141.851	200.048	152.57	145.82	209.177	195.976	81.3378	198.052	173.736	133.073	198.533	212.099	234.774
K06949	Metabolism	Metabolism of cofactors and vitamins	Thiamine metabolism [PATH:ko00730]	rsgA, engC; ribosome biogenesis GTPase / thiamine phosphate phosphatase [EC:3.6.1.- 3.1.3.100]	0.0748824888865	0.0808887542264	0.000701204560489	0.000701204560489	-0.00600627	-0.00903806	-0.00297447	314.2	281.138	288.625	267.949	302.787	255.826	304.394	309.431	292.658	241.738	296.887	249.499	311.878	283.81	300.165	304.251	312.514	307.579	295.063	321.725	301.678	306.904	307.834	321.58
K06956	Not Included in Pathway or Brite	Poorly characterized	Function unknown	K06956; uncharacterized protein	0.000883802606371	0.000176884045191	0.0260080894828	0.0260080894828	0.00070691856118	0.000100968960573	0.00131286816179	2.3944	0.404025	4.65342	3.9343	0.589255	2.58376	0.453393	5.4488	1.01389	1.64986	13.7913	3.61018	1.02939	0.13681	0.277873	1.20314	1.13056	1.23659	0.099289	1.40492	0.356521	0.127754	0.948389	0.118157
K06960	Not Included in Pathway or Brite	Poorly characterized	Function unknown	K06960; uncharacterized protein	0.0904754693461	0.120947	0.000640126171818	0.000640126171818	-0.0304718	-0.0462741	-0.0146695	481.232	483.249	339.129	328.084	341.697	263.226	324.217	284.055	410.482	350.473	244.653	259.42	442.218	458.654	471.438	462.247	464.138	283.898	462.902	520.627	454.238	464.968	454.302	557.836
K06966	Metabolism	Nucleotide metabolism	Purine metabolism [PATH:ko00230]	ppnN; pyrimidine/purine-5'-nucleotide nucleosidase [EC:3.2.2.10 3.2.2.-]	0.0676982592743	0.0549584456452	0.0466082957697	0.0466082957697	0.0127398	0.000214923538838	0.0252647037192	194.372	167.186	293.946	221.016	200.048	216.553	292.07	431.101	329.335	187.629	305.519	252.374	188.478	189.324	163.299	171.971	207.775	277.255	187.28	242.288	171.14	253.574	228.93	215.247
K06967	Brite Hierarchies	Protein families: genetic information processing	Transfer RNA biogenesis [BR:ko03016]	trmK; tRNA (adenine22-N1)-methyltransferase [EC:2.1.1.217]	0.0291756889298	0.0337633128319	0.0182574503631	0.0182574503631	-0.00458762	-0.00830554	-0.000869706	135.024	143.616	95.6356	120.463	123.002	87.293	115.673	104.613	98.1319	121.283	95.9379	83.1955	125.068	131.213	117.442	119.783	126.591	101.262	143.274	132.945	131.302	115.934	136.433	153.345
K06968	Brite Hierarchies	Protein families: genetic information processing	Ribosome biogenesis [BR:ko03009]	rlmM; 23S rRNA (cytidine2498-2'-O)-methyltransferase [EC:2.1.1.186]	0.00244580526773	0.00456835230048	0.0498963447022	0.0498963447022	-0.00212255	-0.00424404	-1.05488e-06	29.3514	9.17597	0.210921	14.5847	14.6468	0.652409	9.80082	1.56426	10.644	9.16353	0.059262	12.1945	24.5503	9.53256	9.28754	30.5343	18.9909	8.16977	14.3007	18.3846	4.87093	18.3869	9.22166	42.1159
K06969	Brite Hierarchies	Protein families: genetic information processing	Ribosome biogenesis [BR:ko03009]	rlmI; 23S rRNA (cytosine1962-C5)-methyltransferase [EC:2.1.1.191]	0.0788414506029	0.0869585672219	0.00510397935164	0.00510397935164	-0.00811712	-0.0135258	-0.00270846	337.619	298.487	264.714	304.29	321.627	275.099	342.026	321.649	328.457	265.378	267.916	257.081	345.903	312.865	309.381	331.909	326.786	361.99	306.903	318.112	286.587	330.079	360.376	359.989
K06973	Not Included in Pathway or Brite	Poorly characterized	Function unknown	K06973; uncharacterized protein	0.0423770575154	0.0492359541452	0.0267785640133	0.0267785640133	-0.0068589	-0.0128519	-0.000865894	171.235	175.255	143.081	156.157	199.987	135.226	211.486	141.42	176.706	162.321	135.594	116.088	230.994	142.847	161.94	171.643	181.09	211.142	191.988	171.531	155.096	192.116	210.416	217.209
K06974	Brite Hierarchies	Protein families: metabolism	Peptidases and inhibitors [BR:ko01002]	amzA, AMZ2, AMZ1; archaemetzincin [EC:3.4.-.-]	0.00736463260182	0.00143943135218	0.016614	0.016614	0.00592520124964	0.00127714487628	0.0105733	0.107464	5.72588	56.4441	31.1882	0.278865	9.74843	18.033	73.579	24.3363	7.09138	81.4821	32.3884	0	8.55526	5.65508	0.608777	14.0254	9.97987	1.13214	2.50975	21.0662	1.07681	0.142875	0.405864
K06976	Not Included in Pathway or Brite	Poorly characterized	Function unknown	K06976; uncharacterized protein	0.00962042088139	0.0144861957263	0.0291663285366	0.0291663285366	-0.00486577	-0.0091877	-0.000543854	69.1672	53.4167	29.855	49.6176	46.78	35.8421	37.3936	18.942	39.6432	25.1995	2.77422	28.6407	66.7134	38.6375	37.0065	76.6177	66.1929	40.2472	68.4294	52.6628	36.4714	41.5056	30.7007	104.445
K06994	Not Included in Pathway or Brite	Poorly characterized	General function prediction only	K06994; putative drug exporter of the RND superfamily	0.00806991603652	0.00115833	0.0393336259834	0.0393336259834	0.00691158767452	0.000399708356266	0.0134234669928	1.11664	5.94132	19.5941	25.6194	2.15878	21.1617	10.4389	144.597	18.4043	15.0771	65.469	42.1421	0.178412	14.1911	1.21832	3.46052	2.63012	22.4443	2.39742	1.78214	2.83728	0.19338	0.632682	0.110725
K07000	Not Included in Pathway or Brite	Poorly characterized	Function unknown	K07000; uncharacterized protein	0.0535802320359	0.0231213873594	0.00250229046946	0.00250229046946	0.0304588446765	0.0126690040587	0.0482486852944	51.532	72.1621	324.612	227.642	64.1852	205.413	203.231	250.878	225.539	141.77	370.321	303.385	37.436	118.419	86.639	42.1217	124.98	157.861	68.0949	83.3489	123.725	87.7917	73.8522	43.2946
K07001	Not Included in Pathway or Brite	Poorly characterized	General function prediction only	K07001; NTE family protein	0.0690256823934	0.0523150681746	0.0289224470514	0.0289224470514	0.0167106142188	0.00189654002013	0.0315246884174	169.249	147.093	396.057	245.61	223.595	292.749	319.584	332.256	273.2	162.026	326.141	254.86	178.514	159.217	209.073	159.897	222.636	349	136.266	209.466	216.56	204.633	169.388	159.367
K07002	Not Included in Pathway or Brite	Poorly characterized	Function unknown	K07002; uncharacterized protein	0.00435553756917	0.00806865204981	0.0342804420506	0.0342804420506	-0.00371311	-0.00712032	-0.000305912	31.5315	24.734	6.56529	8.59606	38.155	26.1248	16.0863	17.0552	10.3937	4.14094	3.46248	10.2154	20.3877	21.74	14.2251	42.3006	46.1671	5.58236	9.5753	22.0205	30.7124	50.9847	64.7773	39.4295
K07005	Not Included in Pathway or Brite	Poorly characterized	Function unknown	K07005; uncharacterized protein	0.0662190030158	0.0553051393749	0.0492831987897	0.0492831987897	0.0109138636409	3.89875775783e-05	0.0217887397042	200.992	199.991	317.318	259.419	185.908	257.484	214.539	264.152	281.86	146.103	337.155	349.181	157.851	244.624	214.718	219.454	211.12	189.077	204.134	241.748	197.046	238.747	190.101	201.933
K07009	Metabolism	Glycan biosynthesis and metabolism	Peptidoglycan biosynthesis [PATH:ko00550]	gatD; lipid II isoglutaminyl synthase (glutamine-hydrolysing) [EC:6.3.5.13]	0.0116897400819	0.0159514	0.0151291660172	0.0151291660172	-0.00426171	-0.0076052	-0.000918214	94.981	54.3076	38.4722	40.4825	46.5756	24.2577	50.5125	48.8175	36.0743	38.5935	29.321	31.4127	86.8123	48.4648	55.3046	69.1351	57.1805	53.5679	45.6096	75.2823	45.942	59.2146	65.1126	63.8286
K07014	Not Included in Pathway or Brite	Poorly characterized	Function unknown	K07014; uncharacterized protein	0.0101023686647	0.00215030891241	0.00990117620802	0.00990117620802	0.00795205975229	0.00229284324062	0.0136113	27.3792	15.0682	24.7143	51.8822	1.59969	19.0488	9.87863	120.072	26.9786	24.9574	87.5681	55.6127	3.55929	9.81208	5.38327	3.08291	8.25814	24.8799	6.66335	12.0317	14.005	0.996934	8.18391	0.595342
K07015	Not Included in Pathway or Brite	Poorly characterized	Function unknown	K07015; uncharacterized protein	0.0483130379218	0.0553240792925	0.0419566211981	0.0419566211981	-0.00701104	-0.0137385	-0.000283626	209.156	228.262	234.226	186.671	167.51	184.994	192.986	222.796	155.69	144.046	154.516	114.961	215.002	240.798	209.442	208.483	201.371	176.634	233.004	209.321	205.215	165.858	208.269	239.967
K07023	Not Included in Pathway or Brite	Poorly characterized	General function prediction only	K07023; putative hydrolases of HD superfamily	0.0351935718064	0.0526397932851	0.0013081394534	0.0013081394534	-0.0174462	-0.0272728	-0.00761966	228.214	171.963	89.9694	153.416	141.134	73.5725	118.906	91.9483	92.4528	175.441	125.239	134.235	239.067	196.815	199.463	227.67	167.265	80.3563	200.542	202.316	214.273	198.493	212.995	254.247
K07029	Metabolism	Lipid metabolism	Glycerolipid metabolism [PATH:ko00561]	dagK; diacylglycerol kinase (ATP) [EC:2.7.1.107]	0.0103395530451	0.0135263079403	0.00998186501141	0.00998186501141	-0.00318675	-0.00552943	-0.000844081	49.4159	48.1451	31.9378	33.3521	48.1509	29.4232	28.5053	27.7791	36.67	56.2971	47.5464	30.1454	53.527	59.0374	62.9984	48.7346	51.736	24.9544	50.4164	53.9095	54.6995	53.7227	56.9132	43.5833
K07030	Not Included in Pathway or Brite	Poorly characterized	Function unknown	K07030; uncharacterized protein	0.0173767180697	0.0226691695101	0.00809507484062	0.00809507484062	-0.00529245	-0.00902002	-0.00156489	89.2814	94.8943	41.9548	71.3387	79.2148	49.8315	64.2941	36.5784	51.6984	86.4938	53.6831	66.2845	93.0768	84.1042	107.31	91.443	85.5557	67.6518	98.5139	78.4397	84.4613	74.3734	76.0667	88.3907
K07035	Not Included in Pathway or Brite	Poorly characterized	Function unknown	K07035; uncharacterized protein	0.0161895310655	0.022764	0.00220557681454	0.00220557681454	-0.00657442	-0.0104854	-0.00266343	90.74	84.0941	30.6222	67.855	87.4869	36.9918	54.8344	57.6476	48.5353	70.9895	44.3138	60.5378	89.7075	59.3063	93.0387	94.0245	105.259	67.4487	100.442	70.247	86.5013	96.6859	74.278	97.4593
K07037	Not Included in Pathway or Brite	Unclassified: metabolism	Enzymes with EC numbers	pgpH; cyclic-di-AMP phosphodiesterase PgpH [EC:3.1.4.-]	0.0280381704591	0.0212351149326	0.00624073786817	0.00624073786817	0.00680305552649	0.00215158967676	0.0114545213762	97.5601	57.2745	105.794	97.4575	90.7953	122.585	132.747	138.691	134.646	76.8153	114.42	107.296	87.9569	63.9973	74.8075	73.2161	98.8417	125.623	61.9378	78.9552	62.9689	75.1567	82.8078	78.4527
K07040	Not Included in Pathway or Brite	Poorly characterized	Function unknown	K07040; uncharacterized protein	0.0467906853224	0.0561724393868	0.0220317292025	0.0220317292025	-0.00938175	-0.0172598	-0.00150371	225.023	255.216	174.761	215.434	170.769	113.04	170.171	154.133	153.909	202.339	138.927	150.873	235.667	228.969	194.864	212.208	208.631	136.989	237.787	219.962	234.072	189.345	233.166	221.271
K07042	Brite Hierarchies	Protein families: genetic information processing	Ribosome biogenesis [BR:ko03009]	ybeY, yqfG; probable rRNA maturation factor	0.0583680945539	0.0729930867191	0.00648105386583	0.00648105386583	-0.014625	-0.0246959	-0.00455413	308.524	296.683	207.508	254.72	255.267	137.074	216.212	199.517	179.97	226.234	188.678	183.594	283.254	268.114	263.299	278.241	271.427	172.942	288.714	296.586	306.753	250.523	278.397	360.739
K07043	Not Included in Pathway or Brite	Unclassified: metabolism	Enzymes with EC numbers	upp; UTP pyrophosphatase [EC:3.6.1.-]	0.0687734	0.0863352727031	0.00198035345985	0.00198035345985	-0.0175618	-0.0278142	-0.00730943	317.982	334.864	236.003	272.426	354.942	193.832	280.22	244.568	207.818	252.002	188.361	239.312	356.479	330.625	327.6	330.417	307.338	245.012	338.635	309.857	294.671	360.647	336.014	385.104
K07045	Not Included in Pathway or Brite	Poorly characterized	Function unknown	K07045; uncharacterized protein	0.0220549794408	0.0334676764587	0.00323086656412	0.00323086656412	-0.0114127	-0.0185397	-0.00428565	154.399	115.384	51.6502	74.2252	122.474	39.1328	83.1732	45.7212	93.004	86.8737	36.3554	100.372	128.849	113.921	118.509	149.081	120.519	75.5425	103.303	134.306	96.7622	159.151	167.188	154.968
K07052	Not Included in Pathway or Brite	Poorly characterized	Function unknown	K07052; uncharacterized protein	0.0956641035464	0.114493	0.00027642246629	0.00027642246629	-0.0188291	-0.0278657	-0.00979253	403.41	369.987	314.838	404.274	411.611	296.76	352.006	300.437	414.053	360.905	350.789	365.935	504.299	414.744	428.96	469.165	402.857	354.745	424.935	376.791	435.429	463.173	471.965	454.408
K07053	Not Included in Pathway or Brite	Unclassified: metabolism	Enzymes with EC numbers	E3.1.3.97; 3',5'-nucleoside bisphosphate phosphatase [EC:3.1.3.97]	0.0563245	0.0811293174088	0.0012687828198	0.0012687828198	-0.0248048	-0.0383976	-0.011212	366.822	322.047	160.637	247.636	281.04	170.433	187.664	161.214	162.474	201.925	122.161	172.198	320.503	278.266	273.596	334.436	320.392	211.419	294.689	287.819	307.041	320.308	357.915	382.946
K07075	Not Included in Pathway or Brite	Poorly characterized	Function unknown	K07075; uncharacterized protein	0.170355	0.0942612350377	0.0298969284064	0.0298969284064	0.0760941578099	0.00857433389653	0.143614	174.168	330.12	1100.27	760.054	369.516	298.983	575.981	599.699	1135.69	234	1422.19	831.499	195.996	626.137	471.05	249.499	370.521	358.249	276.132	260.838	559.886	386.983	301.741	210.1
K07077	Not Included in Pathway or Brite	Poorly characterized	Function unknown	K07077; uncharacterized protein	6.33019184422e-06	3.26372328069e-05	0.0179300084783	0.0179300084783	-2.6307e-05	-4.72828e-05	-5.33125e-06	0.057104	0.013601	0	0.014254	0.103864	0	0	0	0.075079	0	0	0.027875	0.121499	0.026169	0.173645	0.1623	0.018552	0	0.167581	0.20473	0.071518	0.098761	0.443961	0
K07078	Not Included in Pathway or Brite	Poorly characterized	Function unknown	K07078; uncharacterized protein	0.0029402518353	0.00182682099445	0.0136973261342	0.0136973261342	0.00111343084085	0.000256457578588	0.00197040410312	6.34103	6.9514	10.2124	5.38849	10.1641	12.0462	16.4408	18.3174	8.25145	9.35043	19.8395	10.3192	6.63302	10.3602	5.65961	10.6563	7.15132	10.9205	8.75921	5.81064	2.811	3.20849	6.45246	4.43584
K07079	Not Included in Pathway or Brite	Poorly characterized	Function unknown	K07079; uncharacterized protein	0.0479893561011	0.0596544062198	0.00430645380149	0.00430645380149	-0.0116651	-0.0192023	-0.00412781	260.899	224.859	119.619	170.586	197.46	118.197	179.314	154.949	179.359	197.068	182.263	195.718	216.605	239.647	277.604	232.091	193.069	197.599	211.522	242.006	197.483	249.034	226.277	225.113
K07080	Not Included in Pathway or Brite	Poorly characterized	Function unknown	K07080; uncharacterized protein	0.00749513495405	0.0110387727892	0.0194873371636	0.0194873371636	-0.00354364	-0.00645925	-0.00062803	48.7486	37.7523	24.7727	36.1649	28.3174	11.4342	35.4995	11.3135	25.6751	29.459	9.5197	42.4249	51.6706	30.1938	50.7092	58.8952	34.0201	18.8087	38.6967	56.3669	36.1053	32.1999	31.2464	63.4154
K07085	Not Included in Pathway or Brite	Unclassified: signaling and cellular processes	Transport	K07085; putative transport protein	0.0555625639597	0.0360150889333	0.00865508012302	0.00865508012302	0.0195474750264	0.00554902081921	0.0335459292336	96.1564	93.4186	247.172	206.206	149.059	233.229	257.451	317.868	253.603	137.547	300.952	239.068	144.523	120.352	106.761	107.785	134.784	283.88	101.895	115.152	119.265	153.162	130.907	115.38
K07091	Environmental Information Processing	Membrane transport	ABC transporters [PATH:ko02010]	lptF; lipopolysaccharide export system permease protein	0.0265108150742	0.0177730249634	6.43513769887e-05	6.43513769887e-05	0.00873779011076	0.00538869910039	0.0120868811211	77.6181	58.3877	103.017	116.84	86.9051	98.5716	117.766	118.428	114.435	77.5792	122.113	115.438	61.8163	59.5226	72.138	66.0819	74.8031	76.2818	57.7545	55.8367	70.7537	66.4779	77.8067	68.0845
K07099	Not Included in Pathway or Brite	Poorly characterized	Function unknown	K07099; uncharacterized protein	0.0232982576527	0.0309539	0.00119603313235	0.00119603313235	-0.00765563	-0.0117878	-0.00352346	142.663	121.322	75.4267	91.4076	88.8899	84.851	89.851	70.2942	78.1169	82.1136	55.5865	76.3276	106.032	111.445	115.586	119.518	137.761	104.134	112.481	136.505	112.111	101.189	116.694	133.701
K07101	Not Included in Pathway or Brite	Poorly characterized	Function unknown	K07101; uncharacterized protein	0.00379641086407	0.00750967243424	0.0311348403002	0.0311348403002	-0.00371326	-0.00705663	-0.000369891	51.7869	17.642	3.20817	23.4359	16.2171	1.31741	13.9889	3.07276	8.49696	17.7885	0.805465	15.7571	25.2941	25.3179	22.4241	40.4083	23.5862	3.49945	23.3631	23.8171	33.9546	25.713	21.5037	73.3808
K07107	Not Included in Pathway or Brite	Unclassified: metabolism	Enzymes with EC numbers	ybgC; acyl-CoA thioester hydrolase [EC:3.1.2.-]	0.141996	0.116222	0.00411933757679	0.00411933757679	0.0257741576329	0.00941847904605	0.0421298362198	427.431	363.279	595.207	551.534	553.986	633.329	607.919	650.618	570.56	416.869	536.595	540.176	456.5	395.598	422.838	415.87	468.773	526.551	406.805	389.122	402.743	488.376	489.084	415.98
K07112	Not Included in Pathway or Brite	Poorly characterized	Function unknown	K07112; uncharacterized protein	0.00294757786415	0.00413282155186	0.0404872824641	0.0404872824641	-0.00118524	-0.00231335	-5.71419e-05	19.4413	15.2492	7.09697	11.3546	22.1214	4.4081	8.47385	3.77336	9.91067	16.1806	7.63187	7.82709	15.7227	22.7401	19.902	16.1385	11.0029	13.907	15.7892	15.369	13.345	17.9127	9.71315	15.7575
K07118	Not Included in Pathway or Brite	Poorly characterized	Function unknown	K07118; uncharacterized protein	0.00684533448463	0.00393190296432	0.00837975566837	0.00837975566837	0.00291343152031	0.000838130031805	0.00498873300881	15.755	27.7118	38.5179	38.1918	23.7271	12.9513	23.091	18.3462	21.297	18.8911	23.4075	49.8062	9.15323	25.4401	6.98143	6.5612	10.3622	26.1403	18.0741	17.0327	15.7784	22.9024	11.9696	7.53575
K07122	Environmental Information Processing	Membrane transport	ABC transporters [PATH:ko02010]	mlaB; phospholipid transport system transporter-binding protein	0.00723592116536	0.00315751400002	0.0478465437091	0.0478465437091	0.00407840716534	4.3708924273e-05	0.0081131054064	27.7765	38.0119	20.6656	65.8797	1.77629	0.165819	8.98529	16.5054	15.7592	48.8496	20.9231	62.753	5.38436	8.82947	7.12828	2.18183	13.8058	1.18264	24.0141	21.9278	36.1981	2.46236	16.4488	4.2138
K07124	Not Included in Pathway or Brite	Poorly characterized	Function unknown	K07124; uncharacterized protein	0.0415348279723	0.0494139420322	0.0179285602886	0.0179285602886	-0.00787911	-0.0142154	-0.00154287	185.956	184.161	149.194	174.485	183.417	208.816	156.345	153.894	142.315	124.047	113.007	105.014	185.569	178.738	176.858	203.809	224.097	159.456	188.172	173.762	174.175	168.414	200.52	212.665
K07127	Metabolism	Nucleotide metabolism	Purine metabolism [PATH:ko00230]	uraH, pucM, hiuH; 5-hydroxyisourate hydrolase [EC:3.5.2.17]	0.00204820163036	0.000274842598874	0.0144442	0.0144442	0.00177335903149	0.000409022835733	0.00313769522725	6.43404	1.7275	9.0151	5.32441	0	0	8.22977	16.5936	13.4434	2.53875	27.6306	4.378	0	1.84089	0	0	0	0	0	10.7424	0	0	0	0
K07130	Metabolism	Carbohydrate metabolism	Glyoxylate and dicarboxylate metabolism [PATH:ko00630]	kynB; arylformamidase [EC:3.5.1.9]	0.00697822011359	0.0115207317202	0.00387708289773	0.00387708289773	-0.00454251	-0.00746024	-0.00162478	47.2736	50.5226	14.7906	25.4364	35.3873	10.1686	26.6133	10.5527	11.0007	32.2612	25.4629	26.8499	42.3929	44.0195	45.7821	62.1754	29.1994	16.132	45.5589	34.0237	44.3344	54.7771	50.8053	54.2731
K07133	Not Included in Pathway or Brite	Poorly characterized	Function unknown	K07133; uncharacterized protein	0.664891	0.3846	0.00565005219147	0.00565005219147	0.280291	0.0958351695947	0.464746	1139.33	1362.43	3943.76	2783.08	1320.71	2475.16	2043.97	3489.56	3145.96	1543.97	4514.45	2582.51	1252.01	1298.03	1242.88	1199.79	1671.96	2425.59	1108.81	1524.33	2055.87	1159.27	1223.01	1301.88
K07148	Not Included in Pathway or Brite	Poorly characterized	Function unknown	K07148; uncharacterized protein	0.00729946093157	0.00405371659029	0.0193596067606	0.0193596067606	0.00324574434129	0.000615638298075	0.0058758503845	14.9526	8.74456	23.2429	14.6134	30.6121	19.9397	21.7868	46.5296	59.6836	19.8078	51.6072	22.822	14.817	23.4879	12.448	14.1359	15.3352	14.4751	14.0173	12.9608	11.4191	25.9867	13.8324	10.7694
K07149	Not Included in Pathway or Brite	Poorly characterized	Function unknown	K07149; uncharacterized protein	0.0354238313629	0.0233392215266	0.0370643135867	0.0370643135867	0.0120846098362	0.000802965334515	0.0233662543379	67.3913	146.441	266.498	196.304	92.6747	155.312	106.476	89.6232	143.527	76.3221	181.741	88.0481	83.5456	82.2743	48.098	73.578	154.279	145.413	124.646	79.1412	121.762	46.1103	30.3199	70.5344
K07150	Not Included in Pathway or Brite	Poorly characterized	Function unknown	K07150; uncharacterized protein	0.0189586	0.0271783942308	0.00666872651034	0.00666872651034	-0.00821976	-0.0138869	-0.00255266	113.03	109.131	48.6368	90.2296	105.815	52.0641	66.8219	27.4467	67.6698	76.5049	31.4343	70.3022	113.724	86.413	90.4272	129.415	122.823	67.0459	122.833	91.987	96.5142	88.1969	88.1606	138.594
K07154	Brite Hierarchies	Protein families: metabolism	Protein kinases [BR:ko01001]	hipA; serine/threonine-protein kinase HipA [EC:2.7.11.1]	0.147674	0.0862927956961	0.00338854803244	0.00338854803244	0.0613813	0.0226180036834	0.100145	253.713	296.673	629.379	505.488	442.55	607.672	767.306	807.963	662.681	405.522	616.679	722.927	380.768	256.467	316.551	236.033	294.241	843.681	295.273	303.395	296.268	202.943	282.228	204.875
K07163	Not Included in Pathway or Brite	Poorly characterized	Function unknown	K07163; uncharacterized protein	2.86573608574e-05	0.000134601891563	0.0291000730039	0.0291000730039	-0.000105945	-0.000199523	-1.23661e-05	0.490521	0.655141	0	0	0.161552	0	0	0	0	0	0	0	0	0	1.25768	1.18452	0	0	0.654943	0	1.15469	0.48967	0.321808	1.04963
K07164	Not Included in Pathway or Brite	Poorly characterized	Function unknown	K07164; uncharacterized protein	0.0316309615918	0.0248467389892	0.0201486229192	0.0201486229192	0.0067842226026	0.00117646314465	0.0123919820606	80.3452	68.6517	121.977	117.011	113.398	139.5	148.077	152.46	160.382	86.0871	118.623	131.899	97.9285	75.8287	104.22	99.5494	94.639	148.116	78.1784	72.8252	77.042	104.741	89.6611	84.7612
K07171	Brite Hierarchies	Protein families: signaling and cellular processes	Prokaryotic defense system [BR:ko02048]	mazF, ndoA, chpA; mRNA interferase MazF [EC:3.1.-.-]	0.129948	0.171053	0.00191971614529	0.00191971614529	-0.0411048	-0.0650581	-0.0171515	635.988	682.566	374.059	504.873	481.728	482.706	467.34	369.461	402.519	631.723	339.753	494.296	609.917	769.076	590.798	625.152	671.919	501.787	762.009	645.833	635.218	552.279	634.802	772.887
K07180	Not Included in Pathway or Brite	Unclassified: signaling and cellular processes	Signaling proteins	prkA; serine protein kinase	0.000335818112176	4.96153872168e-05	0.0140337607325	0.0140337607325	0.000286202724959	6.89081207937e-05	0.000503497329125	2.16038	0.018214	2.51091	2.41883	0.296068	0.197383	0.593681	0.376918	0.59965	0.205504	2.11584	3.96621	0.020325	0.024285	0.186957	0.188254	0.126833	0	0.059945	0.718634	0.890295	0.045187	0	0
K07184	Not Included in Pathway or Brite	Unclassified: signaling and cellular processes	Signaling proteins	ygiM; SH3 domain protein	0.00901043783302	0.00349396156316	0.0478927144927	0.0478927144927	0.00551647626986	5.86930768034e-05	0.0109742594629	16.5103	46.8724	24.8886	116.166	2.59904	2.38192	5.41549	22.508	30.2397	42.2437	39.1263	62.5333	4.62516	15.3431	8.0427	2.73934	19.7318	3.94677	38.8745	17.9168	28.4914	1.16479	16.7963	1.09207
K07189	Organismal Systems	Endocrine system	Insulin signaling pathway [PATH:ko04910]	PPP1R3; protein phosphatase 1 regulatory subunit 3A/B/C/D/E	5.71866139485e-05	0	0.0400992	0.0400992	5.71866139485e-05	3.09067702927e-06	0.000111282550868	0	0	0	1.1116	0.420596	0.130374	0	0.101586	0.050329	0	0.335468	0.478154	0	0	0	0	0	0	0	0	0	0	0	0
K07192	Organismal Systems	Endocrine system	Insulin signaling pathway [PATH:ko04910]	FLOT; flotillin	0.0122527915052	0.0197857674958	0.00432680513013	0.00432680513013	-0.00753298	-0.0123745	-0.00269147	77.0337	83.0512	24.5456	41.0278	89.6264	18.3364	38.7106	25.6629	27.0406	61.1889	19.3349	48.6247	80.4359	68.7114	94.9382	75.7793	68.1508	42.1599	78.7372	61.1525	82.0659	96.2557	79.751	70.0987
K07217	Not Included in Pathway or Brite	Unclassified: signaling and cellular processes	Others	K07217; Mn-containing catalase	0.00774735759934	0.0105952173652	0.0254055798699	0.0254055798699	-0.00284786	-0.00530628	-0.000389442	40.2301	54.0634	13.1872	40.5958	31.6476	33.2166	22.7191	14.4405	28.3321	32.8719	14.2278	24.0263	39.8109	35.8596	30.6403	49.2336	51.3892	36.1954	45.3658	28.7466	43.9319	32.7282	31.4529	56.4027
K07220	Not Included in Pathway or Brite	Poorly characterized	Function unknown	K07220; uncharacterized protein	0.00669782517174	0.0117368671143	0.0408372068828	0.0408372068828	-0.00503904	-0.00983572	-0.00024236	26.3188	26.9694	16.7026	11.2647	36.1266	35.6426	22.6619	44.6839	21.388	15.3151	25.56	20.8692	79.533	18.5244	38.7536	48.4237	29.2627	114.104	29.5992	31.2198	17.0516	38.3203	45.8799	42.1904
[truncated: 667 more rows]
