# Supplementary material for: Integrated multi-omics analysis reveals rumen and rectal microbiota–metabolite interaction features in polytocous fine-wool sheep with divergent residual feed intake
Source: Front Microbiol. 2026 Jan 22;16:1712307. doi: 10.3389/fmicb.2025.1712307 (PMC12880820; doi:10.3389/fmicb.2025.1712307)
Supplement: SUPPLEMENTARY TABLE S9 — Differential metabolites in the rumen. [file Table_9.XLSX]

## Sheet: Rumen_diff_metabolites
Differential Metabolites in the Rumen
ID	m/z	Retention time (min)	Ion mode	Metabolites	Super Class	Class	Sub Class	level	FC	log2(FC)	t.stat	p.value	VIP	HMDB	KEGG	METLIN	Lipidmaps	ChEBI	LW_H1	LW_H2	LW_H3	LW_H5	LW_H6	LW_H7	LW_H8	LW_H9	LW_H10	LW_H11	LW_H12	LW_L1	LW_L2	LW_L3	LW_L4	LW_L5	LW_L6	LW_L7	LW_L8	LW_L9	LW_L10	LW_L11	LW_L12
4.33_427.0103m/z	427.01	4.32742	neg	Olsalazine-O-sulfate	Organic acids and derivatives	Organic sulfuric acids and derivatives	Arylsulfates	Level 3	3.6983	1.8869	-4.2494	0.00035785	3.36527117189187	HMDB0060600					617.132	480.423	521.428	413.891	188.891	154.545	778.607	447.587	892.696	510.006	188.065	3151.4	707.951	864.45	1995.57	258.313	2327.16	1630.92	1041.8	2566.24	3203.57	808.851	1481.33
12.02_626.3095m/z	626.31	12.0208	neg	Dabigatran etexilate	Organoheterocyclic compounds	Benzimidazoles	Unclassified	Level 4	3.3508	1.7445	-4.204	0.00039892	3.48257140745048	HMDB0015641		85565		70746	903.703	453.716	277.526	2816.76	1504.78	835.377	2834.44	1005.87	2017.42	374.826	1149.89	2148.06	1350.83	3967.13	8485.11	8360.55	3948.42	4739.66	894.604	3294.3	4610.86	4783.63	4129.49
5.64_196.0965m/z	196.097	5.64012	neg	1,4-octadienoylglycine	Organic acids and derivatives	Carboxylic acids and derivatives	Amino acids, peptides, and analogues	Level 2	0.4019	-1.3151	3.8703	0.00088545	3.11860631627463	HMDB0094782					811.38	778.374	530.478	819.959	267.862	904.993	381.241	195.694	231.405	498.156	370.13	351.976	147.636	68.4332	111.917	70.0892	617.077	126.418	328.174	206.643	272.353	44.7728	104.71
13.82_513.4311m/z	513.431	13.8187	pos	Octahydrohyperforin	Organic oxygen compounds	Organooxygen compounds	Carbonyl compounds	Level 4	3.0304	1.5995	-3.8174	0.0010045	3.06983661329384	HMDB0255901					1865.85	3558.11	731.599	409.167	1035.5	161.707	735.28	1080.74	944.192	1654.78	1099.59	1360.88	4693.17	2735.24	11713.4	1364.26	5988.02	2810.62	3334.77	2567.22	2676.45	2126.64	1680.45
12.46_557.4408m/z	557.441	12.4614	pos	Glucosyl 25-hydroxyhexacosanoate	Lipids and lipid-like molecules	Fatty Acyls	Fatty acyl glycosides	Level 4	0.11615	-3.1059	3.8018	0.0010426	2.97750109299726				LMFA13010053		2828.98	936.134	164.353	64.9585	457.445	2412.1	1142.28	3044.32	3633.96	3234.57	513.903	255.357	1.8908	81.3048	1.56502	0.224142	536.511	251.021	641.051	98.7738	284.305	1.96422	1.88663
5.87_312.1226m/z	312.123	5.86523	neg	PC(O-1:0/2:0)	Lipids and lipid-like molecules	Glycerophospholipids	Glycerophosphocholines	Level 4	0.37313	-1.4222	3.7017	0.0013227	3.29948234248668			40034	LMGP01020005		1748	528.408	2563.19	1684.44	795.032	1568.64	505.305	2305.67	1200.58	1477.66	1427.21	192.385	759.689	968.281	1101.48	68.3748	105.545	255.685	258.522	1389.35	271.833	505.476	634.038
7.03_417.1916m/z	417.192	7.02677	pos	Melledonol	Lipids and lipid-like molecules	Prenol lipids	Sesquiterpenoids	Level 4	2.9744	1.5726	-3.6845	0.0013778	3.06337647623401	HMDB0035884					399.768	489.398	1458.6	74.7692	692.195	903.46	201.571	173.33	710.791	1170.29	454.087	1111.72	617.954	862.631	3486.35	1284.68	1946.19	1868.64	1628.56	3892.07	1801.6	469.78	2400.41
6.09_582.1747n	583.182	6.08593	pos	Epicatechin 3-O-(2-trans-cinnamoyl-beta-D-allopyranoside)	Phenylpropanoids and polyketides	Flavonoids	Flavonoid glycosides	Level 3	0.29282	-1.7719	3.6762	0.0014054	3.01803120215495				LMPK12020048		20006.9	8752.71	35772.3	4179.86	5027.11	21123.9	3959.29	5940.47	12020.8	18573.8	35027.8	297.891	2347.88	4173.68	931.765	18115.8	3361.4	7996.19	1769.61	267.633	9032.37	359.027	1757.04
11.56_269.2110m/z	269.211	11.5606	neg	4-keto palmitic acid	Lipids and lipid-like molecules	Fatty Acyls	Fatty acids and conjugates	Level 1	1.2615	0.3352	-3.6634	0.0014485	2.95939606845541			35746	LMFA01060052		41179.3	42109.9	46988.2	44478.2	42069.4	39722.8	45384.6	49879.9	56562.2	50001.2	41099	45187.5	63808.2	70932.4	56241.1	53004.3	62591.7	52331.3	60727.1	45935.6	53335.7	46885.2	52274
1.83_314.1343m/z	314.134	1.82642	neg	Asp Thr Val	Organic acids and derivatives	Carboxylic acids and derivatives	Amino acids, peptides, and analogues	Level 2	1.8774	0.90876	-3.6595	0.0014621	2.95454611824643			23467			83.4152	134.979	760.158	365.488	175.5	83.8934	255.628	104.322	86.0967	83.4737	138.357	244.375	205.799	448.399	387.787	460.676	298.115	245.673	376.712	342.28	576.578	385.653	535.84
11.10_369.1359m/z	369.136	11.0953	neg	Brivanib	Organic oxygen compounds	Organooxygen compounds	Ethers	Level 4	2.5212	1.3341	-3.5616	0.0018435	3.17452079021776	HMDB0249386				91432	419.444	659.831	214.839	390.035	670.159	354.651	623.671	187.041	520.981	266.3	581.064	994.087	1013.76	588.662	3604.07	1099.85	806.058	554.21	343.635	630.679	1603.21	678.852	1222.24
3.98_333.1075m/z	333.108	3.97565	neg	Cappariloside A	Organic oxygen compounds	Organooxygen compounds	Carbohydrates and carbohydrate conjugates	Level 2	0.3629	-1.4624	3.4665	0.0023073	2.98646723268243	HMDB0034937					397.995	340.051	179.002	460.405	394.76	570.886	104.151	508.144	408.879	424.071	1274	21.8124	215.466	116.172	87.4252	321.17	177.215	21.6014	122.225	189.42	174.222	271.569	225.85
0.81_242.1132m/z	242.113	0.808067	neg	N6-beta-Aspartyllysine	Organic acids and derivatives	Carboxylic acids and derivatives	Amino acids, peptides, and analogues	Level 2	0.50635	-0.98178	3.4413	0.0024483	2.72863966666801	HMDB0004985					494.632	1351.06	611.857	309.335	530.161	374.34	1248.83	1269.62	572.718	576.919	342.215	330.809	113.551	434.608	430.416	419.911	351.033	256.022	365.582	349.181	251.561	398.02	330.561
5.74_363.1908m/z	363.191	5.7422	neg	Mipafox	Organic acids and derivatives	Organic phosphoric acids and derivatives	Organic phosphoramides	Level 4	24.204	4.5972	-3.4023	0.0026834	3.19654850421791	HMDB0254744	C19008	72759			134.946	149.583	50.7423	55.4863	99.5991	50.3313	46.1891	254.689	81.2738	35.9135	53.5719	2302.74	183.616	140.127	246.582	3985.63	209.664	7331.92	8534.03	127.627	684.168	276.904	30.7431
6.32_647.2589m/z	647.259	6.32428	neg	Lymecycline	Phenylpropanoids and polyketides	Tetracyclines	Unclassified	Level 3	0.227	-2.1393	3.4001	0.0026975	3.04738685111582	HMDB0014401				59040	46324.9	2197.45	133891	37417.3	38933.6	28616.3	36672.2	60498.8	38374.6	6880.94	17128	4712.59	16630.7	6210.05	8358.44	1730.79	4388.13	1404.2	6453.51	35254.1	2387.57	14085.5	10883
1.09_218.0115m/z	218.012	1.08717	pos	1,4-Butanediphosphonic acid	Organic acids and derivatives	Organic phosphonic acids and derivatives	Organic phosphonic acids	Level 4	0.48892	-1.0323	3.3844	0.0027989	2.83756539516717	HMDB0244204		326927			649.943	4011.5	3445.41	1291.28	1254.86	1062.96	1558.44	1866.6	1647.44	1584.7	1700	713.492	1144.67	471.557	1660.58	379.854	2160.95	295.314	729.94	568.007	979.422	457.659	926.303
10.97_205.1593m/z	205.159	10.9678	pos	Acetaldehyde butyl phenethyl acetal	Benzenoids	Benzene and substituted derivatives	Unclassified	Level 2	1.2253	0.29313	-3.3688	0.0029028	3.07353862288251	HMDB0037820		92631			27485	27301	24483.4	21659.9	23603.3	21637.5	26913.8	28592.7	27761.7	28017.9	22162.3	34432.3	27382.8	28080.7	35658.8	26937.5	28640.5	27184.8	30090.5	29336.6	35702.7	24819.7	30115.4
10.20_355.3688m/z	355.369	10.2001	pos	Erucamide	Lipids and lipid-like molecules	Fatty Acyls	Fatty amides	Level 4	0.23423	-2.094	3.3586	0.0029733	2.77204917063611			64926	LMFA08010028	142245	5411.31	33696.9	1465.58	18503.7	10741.6	11787.7	4409.44	3108.29	2290.65	3596.36	23920.7	4559.34	359.417	4360.18	1676.7	2404.26	846.811	1334	2947.06	2902.91	412.451	5302.43	1932.81
6.75_228.1024m/z	228.102	6.74663	pos	o-(2-fluoroethyl)-l-tyrosine	Organic acids and derivatives	Carboxylic acids and derivatives	Amino acids, peptides, and analogues	Level 3	0.48053	-1.0573	3.3364	0.003132	2.8761667220193	HMDB0255829					1090.32	406.199	1497.52	1857.77	1266.76	844.715	1058.99	737.524	461.797	460.51	680.968	309.865	518.119	160.507	158.661	1200.4	781.289	197.526	612.505	83.2981	186.776	808.846	185.695
11.98_475.3409m/z	475.341	11.9799	neg	5alpha,6beta-dihydroxy-24-methylenecholestan-3-one	Lipids and lipid-like molecules	Steroids and steroid derivatives	Ergostane steroids	Level 1	1.5343	0.61754	-3.3102	0.0033294	2.88214137067064			84012	LMST01031062		19481.3	20049.9	15539.9	13401.4	13192.2	15016.8	18462	19875.4	16465.5	12615.6	24089.7	18969	35933.8	17044.4	43910.4	27860.6	24706.2	29035.3	13649.5	27126.3	26202.8	21111.8	21652.6
1.12_287.1510n	310.14	1.11642	pos	Feruperine	Benzenoids	Phenols	Methoxyphenols	Level 4	0.49541	-1.0133	3.2076	0.0042285	2.87530915394546	HMDB0040699		95173		174039	10739.6	8901.41	13940.7	10115.1	13451	13417.6	9697.27	14494	9818.01	4913.67	5258.27	1275.87	5632.88	9065.42	419.58	10727.9	5624.43	3108.35	5940.47	4963.64	1627.41	4180.61	7345.72
5.80_440.1954n	441.203	5.7957	pos	Diferuloylputrescine	Phenylpropanoids and polyketides	Cinnamic acids and derivatives	Hydroxycinnamic acids and derivatives	Level 3	0.43855	-1.1892	3.1551	0.0047751	2.98620035112732	HMDB0033468		89295			4.86809e+06	660094	5.63616e+06	4.85523e+06	4.4616e+06	1.85365e+06	2.584e+06	2.60223e+06	2.11901e+06	1.04093e+06	2.55259e+06	393802	1.54796e+06	1.65501e+06	534637	229257	402442	110045	561740	6.45074e+06	392715	925804	3.05467e+06
4.47_182.0361m/z	182.036	4.47137	pos	2-Aminonaphthalene	Benzenoids	Naphthalenes	Unclassified	Level 4	0.42497	-1.2346	3.126	0.0051069	2.46165920462072	HMDB0041802	C02227	65732		27878	136.187	503.832	554.926	932.793	358.796	206.727	119.569	424.78	210.013	78.9096	279.471	128.389	95.2263	78.0324	70.4396	424.464	77.7199	122.224	302.398	45.5717	93.0782	117.989	100.549
5.54_773.5146m/z	773.515	5.5368	pos	Mitemcinal	Organic oxygen compounds	Organooxygen compounds	Carbohydrates and carbohydrate conjugates	Level 4	2.0564	1.0401	-3.1197	0.0051824	2.76901383084458	HMDB0254757					2636.44	2052.2	2635.07	877.226	716.581	4734.08	2042.37	5385.67	1654.87	1191.93	3400.72	5375.37	3222.18	8384.38	6675.08	2544.85	9388.04	1825.87	5576.51	2841.74	4282.25	6599.31	3039.22
10.82_765.5653m/z	765.565	10.8173	neg	DG(22:3(10Z,13Z,16Z)/22:5(7Z,10Z,13Z,16Z,19Z)/0:0)[iso2]	Lipids and lipid-like molecules	Glycerolipids	Diradylglycerols	Level 4	0.072532	-3.7852	3.1193	0.0051866	2.74362007658231			4671	LMGL02010296		6736.17	107875	7615.47	4695.96	3009.85	1906.28	106962	105883	14183	2576.36	526.753	5.67657	525.226	4574.66	8397.48	2765.48	1332.23	5.89628	6436.02	1815.95	3.69342	83.1324	1058.16
5.32_242.0791n	241.072	5.32347	neg	Lumichrome	Organoheterocyclic compounds	Pteridines and derivatives	Alloxazines and isoalloxazines	Level 2	0.61263	-0.70691	3.1146	0.005244	2.62084065162883	HMDB0254199	C01727	64742		17781	3672.64	3963.78	8675.69	4149.8	7069.43	6519.59	8150.86	3329.56	6004.96	3239.69	6893.82	2098	3694.51	2125.49	3490.4	4893.04	2738	2238.73	6867.62	846.546	3098.49	3947.63	3054.99
1.88_141.0179m/z	141.018	1.875	neg	2-Methyl-4-oxopentanedioic acid	Organic acids and derivatives	Keto acids and derivatives	Gamma-keto acids and derivatives	Level 2	1.2188	0.28542	-3.1095	0.0053054	2.47193595253827	HMDB0039447		94020			5257.9	5959.11	4752.65	5064.44	4939.9	4712.46	4253.06	3880.47	4333.47	6058.16	4457.47	5481.87	5754.35	6943.48	4415.74	5321.06	5727.56	5968.64	5820.85	5970.7	6318.94	5152.98	5709.99
2.95_302.1714m/z	302.171	2.95362	pos	Pro Ser Val	Organic acids and derivatives	Carboxylic acids and derivatives	Amino acids, peptides, and analogues	Level 1	0.43743	-1.1929	3.1003	0.0054194	2.60426967300489			23420			1659.19	3983.9	3714.04	2381.59	507.446	2830.17	2708.49	555.64	1386.59	968.02	1393.72	381.013	686.734	403.452	2120.46	2037.83	731.164	312.345	707.054	202.436	1855.48	266.38	345.423
5.78_502.1811m/z	502.181	5.784	neg	Minocycline	Phenylpropanoids and polyketides	Tetracyclines	Unclassified	Level 4	0.3892	-1.3614	3.0971	0.0054589	2.96815711719188	HMDB0015152	C07225		LMPK07000002	50694	397114	23605.7	576373	334831	240015	140832	156496	169183	117365	52717.2	147450	10821.9	76948.7	155849	42681.9	17500.9	23844.1	9787.72	21249.7	522243	20221.7	32706.9	103483
0.72_217.1048n	216.098	0.715483	neg	Alanyl-Gamma-glutamate	Organic acids and derivatives	Carboxylic acids and derivatives	Amino acids, peptides, and analogues	Level 2	1.6974	0.76335	-3.0897	0.0055528	2.78745748336035	HMDB0028701		85616		176411	361.669	293.968	538.418	533.807	379.947	318.83	470.135	407.577	873.45	502.173	209.012	532.107	514.222	1428.01	850.769	685.614	552.099	618.669	972.844	367.357	971.772	707.296	478.684
1.54_208.0853n	226.119	1.5362	pos	Formyl-5-hydroxykynurenamine	Organic oxygen compounds	Organooxygen compounds	Carbonyl compounds	Level 2	0.56858	-0.81456	3.0825	0.0056466	2.66002043537432	HMDB0012948	C05647	63540		28736	193.004	192.213	160.251	138.666	69.7107	180.757	208.56	66.4354	157.99	126.292	294.962	327.596	55.9539	67.8749	60.7287	38.026	25.4089	120.466	17.1548	141.907	136.461	29.5427	18.6002
8.24_793.2957m/z	793.296	8.23505	neg	Aureothin	Benzenoids	Benzene and substituted derivatives	Nitrobenzenes	Level 3	0.27403	-1.8676	3.0634	0.0058993	2.86145865071355		C15689	71024	LMPK09000036	80024	36406.2	5160.45	61483.2	14320.8	23921.9	14659	86634.7	51420.9	57871.8	5833.22	7070.14	4035.75	19151.9	12272.4	1798.79	2320.01	8849.11	927.447	9240.51	29001.1	835.017	14009.2	6057.18
7.95_305.2115m/z	305.212	7.95032	pos	11-Ketoetiocholanolone	Lipids and lipid-like molecules	Steroids and steroid derivatives	Androstane steroids	Level 1	2.1381	1.0963	-3.0421	0.0061953	2.31414130382859	HMDB0006031	C14552	57821		34135	239.92	182.56	295.428	206.049	210.216	206.847	157.144	192.142	198.657	625.012	247.345	381.638	321.006	794.359	235.701	316.12	552.453	497.771	420.467	1764.42	200.194	506.93	302.803
4.85_462.1958m/z	462.196	4.8472	neg	4-Hydroxynonenal glutathione	Organic acids and derivatives	Carboxylic acids and derivatives	Amino acids, peptides, and analogues	Level 2	0.46633	-1.1006	3.0366	0.0062738	2.67665884040843	HMDB0240578					500.919	1187	451.755	437.057	255.969	334.555	225.662	698.194	1397.18	386.728	270.145	127.63	564.788	160.145	49.6689	560.601	74.6085	45.0893	189.368	161.183	116.679	618.85	326.198
3.73_366.2029m/z	366.203	3.73387	pos	Leu Phe Ser	Organic acids and derivatives	Carboxylic acids and derivatives	Amino acids, peptides, and analogues	Level 1	0.4565	-1.1313	3.0328	0.0063286	2.66573771168791			17689			11971.2	10451.7	19203.6	20171.7	12802.7	14492.7	24031.9	11660	2572.51	4243.79	12364.7	3921.94	5140.28	1321.28	5053.58	13338.1	7753.02	14473.8	1323.57	3126.36	4446.3	3608	5912.26
5.54_665.2694m/z	665.269	5.53633	neg	Syrosingopine	Alkaloids and derivatives	Yohimbine alkaloids	Unclassified	Level 4	0.21509	-2.217	3.0232	0.0064692	2.85476231209897	HMDB0258655					15491.6	628.122	92982.6	31508.9	25091.2	14076.5	36818.5	41569.7	34051.9	1799.96	17260.7	340.654	16057.1	2613.64	4406.89	553.991	1948.13	247.634	301.865	30283.1	1214.23	10059	7859.8
3.78_139.1234m/z	139.123	3.78038	pos	N-(3-(Dimethylamino)propyl)acrylamide	Organic acids and derivatives	Carboxylic acids and derivatives	Acrylic acids and derivatives	Level 4	3.5081	1.8107	-2.9851	0.0070586	2.85823215307234	HMDB0246231					265.358	151.539	192.182	121.001	1341.08	725.831	695.08	316.522	456.866	348.573	47.9174	4877.06	465.391	2507.44	1429.79	1530.08	311.635	510.294	1607.77	185.974	1529.41	726.133	771.557
7.25_537.2239m/z	537.224	7.24608	pos	PA(2:0/20:5(5Z,8Z,11Z,14Z,16E)-OH(18R))	Lipids and lipid-like molecules	Glycerophospholipids	Glycerophosphates	Level 4	0.4714	-1.085	2.9805	0.0071322	2.87317142851961	HMDB0266545					5040.96	2455.03	9066.72	3013.08	5678.53	1458.92	6873.82	2511.2	4737.47	3426.5	2109.56	335.235	4562.78	1141.73	2353.95	732.494	567.016	2098.73	1920.11	3319.35	2431.6	3623.6	364.174
5.80_462.1746n	461.167	5.80438	neg	Verbasoside	Organic oxygen compounds	Organooxygen compounds	Carbohydrates and carbohydrate conjugates	Level 4	0.40339	-1.3097	2.9678	0.0073426	2.86934759546771	HMDB0039233		93824			90855.1	7723.48	153379	75213.1	51102.4	26891.4	40320.6	37526.1	29970.3	11065.9	24519.4	3853.13	18753.3	30660.4	12538.1	2283.43	7075.19	3586.91	2938.25	125504	7145.9	7510.58	28736.4
12.79_633.5075m/z	633.507	12.7926	neg	DG(20:3(6,8,11)-OH(5)/0:0/i-16:0)	Lipids and lipid-like molecules	Fatty Acyls	Eicosanoids	Level 4	0.303	-1.7226	2.952	0.0076111	2.72926473686753	HMDB0299339					18929.4	5279.62	5988.85	10786.9	8451.69	1206.86	1762.69	2299.64	6902.91	28382.4	2875.49	1691.58	2061.03	5531.33	4462.36	3101.67	1230.37	1340.38	3115.67	850.103	2610.84	1802.78	1211.57
5.69_410.1847n	411.192	5.68653	pos	Quinaprilat	Organic acids and derivatives	Carboxylic acids and derivatives	Amino acids, peptides, and analogues	Level 2	0.52959	-0.91705	2.9441	0.0077482	2.89729229999006	HMDB0042005		2217		140296	1.64985e+06	200412	1.60886e+06	2.71652e+06	1.9461e+06	874232	1.34962e+06	744726	702020	333606	836834	71971.2	826405	838229	168254	55574.8	104338	38842	188021	4.65928e+06	169856	235729	470979
5.37_269.0443m/z	269.044	5.36802	neg	2-hydroxyisoflavanone naringenin	Phenylpropanoids and polyketides	Isoflavonoids	Isoflavans	Level 2	2.4869	1.3143	-2.9425	0.0077778	2.70300586980942	HMDB0304071	C12631	64299		31080	4201.81	5114.97	2118.19	2089.93	3573.21	2567.88	5083.92	2899.46	3778.47	3641.65	3355.19	34111.4	5957.4	9309.3	9131.61	3077.42	5111.33	5468.91	3301.14	5195.77	5193.76	7477.13	3727.42
11.25_266.2251n	267.232	11.248	pos	12Z,16-heptadecadienoic acid	Lipids and lipid-like molecules	Fatty Acyls	Fatty acids and conjugates	Level 4	1.3588	0.4423	-2.9326	0.007955	2.85049677122355				LMFA01031238		10346.3	12874	12135.4	11365	14358.1	12691.2	15343.9	11887	20010.9	10328	12103.6	12126.7	20963.2	12198.6	18009.9	20257	18477.9	14958	16045.4	11835	24454.4	18876.7	16544.9
5.97_245.0807m/z	245.081	5.96858	neg	4,4'-dimethyl[1,1'-biphenyl]-2,2',5,5'-tetrol	Benzenoids	Benzene and substituted derivatives	Biphenols	Level 2	1.7443	0.80263	-2.9254	0.0080861	2.47302448325987			96294			69.6484	124.882	172.947	55.1354	73.1994	300.743	42.782	70.7208	78.0964	123.567	64.9108	152.736	138.582	126.492	109.155	134.186	260.542	218.01	272.958	247.19	63.5889	213.481	249.556
1.18_306.1664m/z	306.166	1.17913	pos	Val Thr Ser	Organic acids and derivatives	Carboxylic acids and derivatives	Amino acids, peptides, and analogues	Level 1	0.54331	-0.88014	2.917	0.008241	2.70721285491608			22010			575.19	1086.88	3309.26	2265.31	1160.01	1934.03	3782.01	826.394	1415.65	1767.7	1448.4	1738.75	951.518	485.297	535.245	413.699	1243.21	1010.31	2255.44	449.788	520.561	802.326	506.944
8.18_235.0971m/z	235.097	8.18145	pos	5-(Diethylphosphono)-5-methyl-1-pyrroline N-Oxide	Organic acids and derivatives	Organic phosphonic acids and derivatives	Phosphonic acid diesters	Level 4	1.9816	0.98663	-2.9167	0.0082469	2.56873638322083	HMDB0251018					93.4445	150.999	272.987	222.396	123.62	302.584	85.864	143.886	103.286	247.825	128.385	362.351	188.326	454.159	215.188	235.79	173.561	178.502	352.1	292.238	874.033	140.169	380.794
12.03_304.2619n	287.259	12.0313	pos	1-O-(2R-hydroxy-tetradecyl)-sn-glycerol	Lipids and lipid-like molecules	Fatty Acyls	Fatty alcohols	Level 4	0.29248	-1.7736	2.9094	0.0083846	2.58194671566307				LMGL01020061		141.088	118.149	1398.04	440.709	956.668	50.356	568.819	100.778	1536.24	299.955	303.691	584.318	98.1475	41.404	235.644	4.35486	27.4154	22.1354	287.475	43.1381	62.018	334.99	23.8534
4.43_270.0663m/z	270.066	4.43207	neg	Minoxidil sulphate	Organic nitrogen compounds	Organonitrogen compounds	Amines	Level 4	0.55118	-0.8594	2.8731	0.0091028	2.46660094320469	HMDB0254741					92.4264	93.1765	83.4757	99.5586	88.8565	167.918	165.318	107.18	86.8703	55.0871	388.625	122.562	71.3302	109.451	63.3014	80.9972	48.0023	58.9519	43.6462	36.4038	42.9335	27.1031	116.728
8.21_325.1065m/z	325.107	8.21447	neg	Simendan	Benzenoids	Benzene and substituted derivatives	Phenylhydrazines	Level 4	0.49953	-1.0014	2.8689	0.0091882	2.76033042689703	HMDB0258295					293.048	768.804	763.138	1089.41	1804.55	484.492	1557.19	885.28	252.921	1029.04	962.572	463.157	721.52	270.651	330.895	392.782	94.5718	531.286	530.796	356.875	422.243	742.419	276.784
0.60_347.0404m/z	347.04	0.598383	neg	2-O-(6-Phospho-alpha-mannosyl)-D-glycerate	Organic oxygen compounds	Organooxygen compounds	Carbohydrates and carbohydrate conjugates	Level 2	0.58246	-0.77977	2.8283	0.010069	2.69974894937278	HMDB0012152	C16699	62816		61001	221.605	440.007	613.827	441.144	225.249	105.468	308.563	163.163	264.777	364.021	254.485	130.152	244.306	137.595	490.412	105.905	197.552	133	108.432	184.114	181.274	126.662	95.1632
12.09_392.2725n	393.28	12.0919	pos	3-Hydroxy-10'-apo-b,y-carotenal	Lipids and lipid-like molecules	Prenol lipids	Sesterterpenoids	Level 4	0.68728	-0.54102	2.8163	0.010344	2.88104949803817	HMDB0039019		93625			9067.8	5586.72	8055.34	12999.2	9000.12	8251.96	11065.5	6443.27	6155.99	12807.4	9143.54	2523.04	3779.2	8860.01	7301.14	4118.62	6687.15	3889.9	3407.68	9442.48	6435.57	8779.9	7437.43
15.09_656.4322m/z	656.432	15.0875	pos	Sulfobacin A	Lipids and lipid-like molecules	Fatty Acyls	Fatty amides	Level 3	0.67557	-0.56582	2.8127	0.010429	2.71580828728537				LMSP00000024		7136.53	4888.21	6030.39	12765.3	5660.84	4965.67	5954	5525.89	9203.46	15535.7	8561.77	6856.53	4253.73	4187.71	2844.48	2827.99	4559.78	5657.48	6078.92	5288.44	6042.44	6414.23	5635.93
0.74_177.0077m/z	177.008	0.7394	pos	ISOPROPYL METHYLPHOSPHONATE	Organic acids and derivatives	Organic phosphonic acids and derivatives	Phosphonic acid esters	Level 4	1.9698	0.97807	-2.806	0.010585	2.35610522543331	HMDB0253676					928.578	177.457	444.657	191.047	618.726	101.885	478.219	252.297	374.917	524.4	266.136	853.987	555.711	1035.02	705.936	442.545	218.028	586.859	430.317	1980.41	767.926	710.869	787.682
12.35_447.3460m/z	447.346	12.3505	neg	5,8-tetradecadienoic acid	Lipids and lipid-like molecules	Fatty Acyls	Fatty acids and conjugates	Level 4	1.4503	0.53639	-2.8059	0.010588	2.78103784658574	HMDB00560		5544	LMFA01030256		653.34	2259.47	1886.03	2171.69	1709.92	650.012	1887.74	2180.03	1759.03	653.34	686.982	2147.52	2186.19	1889.36	2339.72	2171.69	2211.88	1969.1	2138.43	2259.47	2308.44	1759.03	1825.8
6.21_425.1894m/z	425.189	6.20942	pos	4-[4-(4-Fluorophenyl)-1-(3-phenylpropyl)-5-(4-pyridinyl)-1H-imidazol-2-yl]-3-butyn-1-ol	Organoheterocyclic compounds	Azoles	Imidazoles	Level 4	0.4654	-1.1035	2.8046	0.010621	2.73158673104484	HMDB0245616		453157			153160	49529.2	286491	296232	290504	126123	257718	216968	196487	46757	67967.9	25393.6	233653	71099	29626.5	40653.5	44037.4	13265.5	45895.3	277340	38496.1	139795	62871.8
7.72_611.2009m/z	611.201	7.71795	neg	Neohesperidin dihydrochalcone	Phenylpropanoids and polyketides	Flavonoids	Flavonoid glycosides	Level 4	0.4234	-1.2399	2.7916	0.010934	2.75025012820689	HMDB0030542					10686.8	2487.97	14907.2	3854.25	5107.7	1994.55	6623.48	2563.22	4324.11	3282.3	1010.58	923.193	1739.2	4021.14	665.766	2899.08	235.623	1169.18	1474.34	7998.33	748.253	3126.59	862.276
6.17_376.2484m/z	376.248	6.1674	pos	4,5-epoxy-17R-HDHA	Lipids and lipid-like molecules	Fatty Acyls	Fatty alcohols	Level 3	2.3879	1.2557	-2.7887	0.011005	2.69025893860455				LMFA04000078		957.015	2095.34	557.776	448.531	708.193	595.263	530.489	3176.64	1665.46	1395.58	1913.85	1367.88	3121.75	1276.12	9736.28	1623.9	3319.42	1190.14	4249.38	2808.52	4313.38	1654.8	826.756
1.63_155.0819m/z	155.082	1.62708	pos	Hexahydropyrrolo[1,2-a]pyrazine-1,4-dione	Organic acids and derivatives	Carboxylic acids and derivatives	Amino acids, peptides, and analogues	Level 2	0.41722	-1.2611	2.7823	0.011163	2.53347709049729	HMDB0253141		985186			10305	20467.6	8878.39	16167.8	35718.2	39534.1	15075	24021.4	11192.4	7578.22	29152.2	5518.26	6299.56	10513.3	1662.71	11183.6	13341.7	8730.19	11249	7992.74	184.869	3832.46	15995.5
4.23_269.0552m/z	269.055	4.22545	pos	Floxuridine	Nucleosides, nucleotides, and analogues	Pyrimidine nucleosides	Pyrimidine 2'-deoxyribonucleosides	Level 4	0.36949	-1.4364	2.7721	0.011422	2.69084077734149	HMDB0014467	C11736	4028		60761	3525.89	6195.2	1417.41	2017.17	2015.31	793.765	7545.88	1491.03	748.456	2770.41	413.371	668.586	897.461	306.599	511.788	421.53	487.895	1231.04	1092.91	2575.56	906.395	1440.04	613.066
3.22_153.0178m/z	153.018	3.21693	neg	Protocatechuic acid	Benzenoids	Benzene and substituted derivatives	Benzoic acids and derivatives	Level 1	1.8729	0.90525	-2.7718	0.01143	2.40558349432618	HMDB0001856	C00230	3277		36062	2850.96	2457.59	1793.61	1666.1	2299.39	3065.72	3128.31	1938.73	3979.73	2909.62	3009.41	3810.77	6042.31	3311.85	2234.23	4514.48	2465.47	2678.72	4596.19	2924.85	3507.53	10032.1	11007.2
11.16_284.2219m/z	284.222	11.1562	neg	Myristoylglycine	Organic acids and derivatives	Carboxylic acids and derivatives	Amino acids, peptides, and analogues	Level 2	2.4415	1.2878	-2.7591	0.011757	2.58113833591399	HMDB0013250		427157		87142	920.436	1345.97	524.77	2050.71	567.121	843.628	419.134	911.035	750.629	976.422	2272.93	1629.5	1727.1	1829.31	6294.9	1563.74	8531.61	778.003	1107.44	1639.23	2388.57	721.626	2756.96
7.01_407.2799m/z	407.28	7.00625	pos	3alpha,7alpha,12alpha,19-Tetrahydroxy-5beta-cholan-24-oic Acid	Lipids and lipid-like molecules	Steroids and steroid derivatives	Bile acids, alcohols and derivatives	Level 1	4.3422	2.1184	-2.758	0.011786	2.26691683102371	HMDB0000340		5329	LMST04010126		608.877	380.594	952.083	1082.28	1000.83	1015.19	1956.04	380.421	191.237	3262.37	1275.9	1531.9	315.063	2125.8	1118.72	5621.47	12400.7	1426.64	1241.04	3747.38	2041.8	19241.7	4759.2
5.59_516.3000m/z	516.3	5.59443	pos	Tauro-alpha-muricholic acid	Lipids and lipid-like molecules	Steroids and steroid derivatives	Bile acids, alcohols and derivatives	Level 1	2.0681	1.0483	-2.7568	0.011819	2.38173157792788	HMDB0258742					30794.1	852.565	27779.2	32997.1	25794.9	1216.24	429.523	1024.66	399.726	30794.1	849.947	32324.4	1095.43	30671.3	33209	32997.1	25949.4	28042.1	37074.9	25988.9	31043	26740.3	25687
6.61_371.1240m/z	371.124	6.61078	pos	Gibberellin A70	Lipids and lipid-like molecules	Prenol lipids	Diterpenoids	Level 4	2.3133	1.21	-2.756	0.011838	2.63842124518831	HMDB0038014		92789			18.237	34.8219	448.04	470.165	542.639	20.9796	114.506	43.0341	272.785	18.237	32.4245	321.477	42.6572	1150.97	321.785	364.963	425.635	371.246	290.459	1053.12	104.705	207.134	464.77
12.79_207.1384m/z	207.138	12.793	pos	10beta-12,13-Dinor-8-oxo-6-eremophilen-11-al	Organic oxygen compounds	Organooxygen compounds	Carbonyl compounds	Level 4	0.54563	-0.87401	2.7422	0.012209	2.6063175558467	HMDB0037604		92447		138757	1138.47	1331.29	567.301	560.801	806.599	838.048	1269.53	324.586	683.603	2736.48	655.796	360.009	269.015	511.955	599.975	384.18	1408.6	667.796	372.738	173.051	357.902	388.749	749.178
12.19_471.3091m/z	471.309	12.1859	neg	Stoloniferone B	Lipids and lipid-like molecules	Steroids and steroid derivatives	Ergostane steroids	Level 2	0.61719	-0.69621	2.7326	0.012473	2.8637486713645			84022	LMST01031072		2989.76	1189.25	3064.52	1376.34	2699.14	1654.1	1737.01	1959.04	994.352	2427.16	2009.19	319.233	1331.64	4924.42	1296.78	208.07	682.192	1199.52	233.726	2355.42	463.342	813.909	1049.61
14.77_396.3028m/z	396.303	14.7704	pos	delta-tocotrienol	Lipids and lipid-like molecules	Prenol lipids	Quinone and hydroquinone lipids	Level 3	0.71605	-0.48186	2.715	0.012972	2.86959993065172	HMDB0030008	C14156	461505	LMPR02020056	33276	75700.7	51630	82705.4	136149	92580	49604.7	57872.7	67426.6	57376.9	82687.4	86430.4	28589.3	94894.4	50523.2	39570.8	37584.4	54559.7	37667.3	57944.5	64019.1	41490.9	66154.4	71075.4
3.90_309.1804m/z	309.18	3.89853	pos	Befunolol	Organoheterocyclic compounds	Benzofurans	Unclassified	Level 3	0.47168	-1.0841	2.7071	0.0132	2.63703910039947	HMDB0248930					33815	6660.37	9514.75	4981.15	7154.98	4627.78	8952.02	7992.55	3985.22	3279.53	7015.72	4076.55	4988.35	4348.91	1696.27	1472.19	4749.64	4377.89	3137.93	8050.57	1041.77	2223.71	9431.12
1.12_244.1064n	245.114	1.11642	pos	gamma-Glutamylproline	Organic acids and derivatives	Carboxylic acids and derivatives	Amino acids, peptides, and analogues	Level 2	0.63298	-0.65977	2.7049	0.013265	2.47828709793344	HMDB0029157					35440.8	78212.6	116277	94291.3	100485	64323.6	65698.1	92699.3	44525.6	58694.3	32557.1	22347.1	60095	31182	53016.5	41722.8	49394.5	38989.5	72216.3	14793.7	38019.4	44360	56787
4.76_391.1483m/z	391.148	4.7635	neg	Laninamivir	Organic acids and derivatives	Carboxylic acids and derivatives	Carboxylic acid derivatives	Level 4	5.1562	2.3663	-2.6953	0.013551	2.55080533563747	HMDB0253972					38.4344	54.4781	67.8952	106.599	52.8062	43.1315	71.9574	50.9888	71.5768	43.8923	52.2267	809.005	87.0003	415.703	88.8238	120.27	71.9886	28.0147	890.374	63.3978	73.9805	80.3406	657.759
3.85_377.0864m/z	377.086	3.8475	neg	Parvisoflavanone	Phenylpropanoids and polyketides	Isoflavonoids	O-methylated isoflavonoids	Level 4	0.31305	-1.6755	2.6881	0.013768	2.24081786385021			48008	LMPK12050504	140137	2428.94	2876.04	7201.5	1488.79	2771.57	14019.7	3414.7	7171.28	23147.2	2415.67	22475.9	504.769	542.146	1479.37	2525.38	2219.64	5355.62	1829.85	4519.83	3824.45	1791.91	2823.04	2553.89
11.93_432.3461n	455.335	11.929	pos	Polyglycerol esters of fatty acids	Lipids and lipid-like molecules	Glycerolipids	Diradylglycerols	Level 4	0.65776	-0.60437	2.6807	0.013995	2.48233173244697	HMDB0303271					115927	78808	137486	84305.5	97788.7	35637.2	48956	101080	58113.9	53745.4	47595.9	16237.5	38165.4	33474.5	40950.8	14459.2	47198.8	25039.8	24849.4	65271.8	207524	55531.3	24811.9
15.05_556.5306m/z	556.531	15.0454	pos	FAHFA(18:0/6-O-16:0)	Lipids and lipid-like molecules	Fatty Acyls	Fatty acids and conjugates	Level 1	0.55738	-0.84327	2.6777	0.014088	2.38751986305706	HMDB0112179					3594.16	5056.36	984.949	4211.06	8354.43	2503.3	3737.2	1953.23	4004.34	7862.95	1968.04	6307.11	795.708	530.815	1450.11	954.031	329.906	4368.15	907.06	1907.79	270.985	1136.99	6396.23
6.39_365.1612m/z	365.161	6.39223	neg	Bis(2-methylpropanoyloxy)-9,10-epoxy-p-mentha-1,3,5-triene	Benzenoids	Phenol esters	Unclassified	Level 4	0.5775	-0.7921	2.6555	0.014798	2.27728518826642	HMDB0032698		88635			466.493	600.624	213.93	314.096	435.55	232.713	942.465	199.344	644.233	351.541	272.655	137.177	78.8395	110.589	320.968	396.609	214.456	85.7141	98.9659	354.144	309.58	414.402	305.298
7.21_483.1294m/z	483.129	7.20612	pos	Epigallocatechin 5,3',5'-trimethyl ether 3-O-gallate	Phenylpropanoids and polyketides	Flavonoids	Flavans	Level 3	0.23762	-2.0733	2.6511	0.014941	2.22687707431643			47356	LMPK12020140		14700	36741	2682.13	9902.25	12503.9	81414.6	84513.6	5241.62	34904.5	5052.42	97243.4	15354.1	4694.39	16110.1	6130.26	3044.02	6376.33	654.135	13829.4	2734.76	15417.9	2456.84	6296.83
11.52_773.5675m/z	773.567	11.5197	neg	PA(P-20:0/19:1(9Z))	Lipids and lipid-like molecules	Glycerophospholipids	Glycerophosphates	Level 4	0.44871	-1.1561	2.644	0.015175	2.45739393042534			82314	LMGP10030074		40.6392	531.437	514.798	362.317	827.443	212.91	468.092	581.774	287.067	501.979	193.636	40.8456	180.146	114.529	89.2572	166.005	140.766	193.778	227.025	201.431	439.144	249.138	59.5547
4.35_357.1082m/z	357.108	4.34793	neg	4-Acetamidobenzoic acid	Benzenoids	Benzene and substituted derivatives	Benzoic acids and derivatives	Level 2	2.4892	1.3157	-2.6379	0.015383	2.22027770920598	HMDB0246328		2830		46171	101.687	17.1616	145.717	285.442	203.026	198.305	82.138	296.787	58.1107	233.583	60.8149	543.568	532.304	418.985	187.989	300.274	78.695	274.11	942.421	149.448	94.3469	306.732	490.99
7.48_336.1460n	335.139	7.48328	neg	Nb-Feruloyltryptamine	Phenylpropanoids and polyketides	Cinnamic acids and derivatives	Hydroxycinnamic acids and derivatives	Level 2	0.88614	-0.17439	2.6365	0.01543	2.73799744491026	HMDB0041519		95903			25532.7	1342.82	19148.7	14388.6	20723.2	5207.65	5451.15	8701.85	8061.39	14366.5	9484.59	624.051	4209.53	5564.82	1392.63	300.853	1187.05	633.309	1118.75	100823	1410.71	1977.24	14494.3
1.12_245.0773m/z	245.077	1.11642	pos	1-[(2R,3R,4S,5R)-3,4-Dihydroxy-5-(hydroxymethyl)oxolan-2-yl]oxypyrimidin-2-one	Organic oxygen compounds	Organooxygen compounds	Carbohydrates and carbohydrate conjugates	Level 1	0.60245	-0.73109	2.6349	0.015484	2.56032188977854	HMDB0257989					42217.5	52652.7	141446	148248	60917.1	37440.6	98096.8	80063.1	40017.8	48411.9	52467.2	34126	94019.7	31580.4	45456.5	37066.9	30057.9	40141.6	85637.4	14151.4	26589.3	37889.8	31565.8
1.12_187.1082m/z	187.108	1.11642	pos	N6-Carboxymethyllysine	Organic acids and derivatives	Carboxylic acids and derivatives	Amino acids, peptides, and analogues	Level 1	0.62632	-0.67504	2.6342	0.015507	2.2890318122618	HMDB0240347				53014	84901.1	60952.7	237104	147173	212140	143971	140877	147810	89250.5	102590	64268.9	72399.8	49133.1	29213.7	60203.4	88653.5	101093	108925	151078	26111.1	72129.9	81714.3	91995.8
4.52_394.1121m/z	394.112	4.51587	neg	BEFLOXATONE	Benzenoids	Phenol ethers	Unclassified	Level 4	0.59143	-0.75773	2.6338	0.015521	2.39642629581764	HMDB0248929					616.835	312.984	1290.8	4025.25	1417.12	1669.36	1369.66	1260.38	1509.78	1226.28	3784.36	2061.38	844.45	289.335	425.27	379.948	98.2403	290.657	4695.56	136.057	257.393	869.528	549.581
0.57_184.9016m/z	184.902	0.565733	neg	Tetrathiafulvalene	Organoheterocyclic compounds	Dithioles	1,3-dithioles	Level 4	1.8775	0.90882	-2.6326	0.015562	2.43149874891561	HMDB0258933				52444	1088.6	489.578	479.751	375.863	1303.78	892.155	1661.55	257.624	1953.34	1214.53	1420.35	2236.68	1691.42	1586.03	3406.54	3697.02	1900.78	1371.5	1017.12	1259.71	644.394	2056.47	986.134
4.92_336.1670m/z	336.167	4.91505	pos	isopentenyl adenosine	Nucleosides, nucleotides, and analogues	Purine nucleosides	Unclassified	Level 1	0.52144	-0.93943	2.6268	0.015761	2.65687234602904	HMDB0304396	C16427	64086		62881	5267.68	6650.52	17935.2	11314.3	26735	9421.94	14663.5	9233.58	11382.1	6724.37	10018.5	961.638	9475.18	9705.14	5943.17	6293.26	4639.6	1451.51	4983.8	13328.7	507.536	10263.2	5785.4
1.10_229.1068n	230.114	1.09757	pos	Asparaginyl-Proline	Organic acids and derivatives	Carboxylic acids and derivatives	Amino acids, peptides, and analogues	Level 3	0.66894	-0.58005	2.6187	0.016043	2.56599384296359	HMDB0028739					14260.2	8125.22	23259.7	11272.2	16203.9	12109.2	23300.1	13530.7	13344.8	17598.6	6724.46	5780.1	7635.86	10703.2	6185.15	10556.6	21978.7	11217.8	9871.15	3916.49	4721.45	12922.8	7392.92
1.40_221.0773m/z	221.077	1.40208	neg	Threonylglycine	Organic acids and derivatives	Carboxylic acids and derivatives	Amino acids, peptides, and analogues	Level 4	1.2668	0.34123	-2.6162	0.016132	2.51860918181916	HMDB0029061		23781		74859	4652.09	8086.41	5985.09	6547.76	4287.96	6138.17	4545.87	5136.92	5339.42	5729.99	6122.42	7877.49	5869.74	8978.02	5789.23	8506.3	6447.99	6701.59	7417.99	6585.53	7639.51	5272.66	5610.85
5.04_375.1606n	398.15	5.03658	pos	Gatifloxacin	Organoheterocyclic compounds	Quinolines and derivatives	Quinoline carboxylic acids	Level 4	0.62784	-0.67152	2.6155	0.016159	2.40729887300336	HMDB0015178	C07661	43873		5280	6043.6	23245.5	29420.1	11170.5	12243.6	14273.8	21857.5	10892	9956.75	9148.83	18924.2	13899.6	14891.4	11860.1	8693.65	23996.4	3045.13	4984.08	5855.9	3266.89	4142.86	6180.15	6959.13
4.10_303.1350m/z	303.135	4.10317	pos	all-trans-7-hydroxyhexadeca-2,4,8,10-tetraenoic acid	Lipids and lipid-like molecules	Fatty Acyls	Fatty acids and conjugates	Level 4	0.62445	-0.67934	2.6147	0.016185	2.5067984918186				LMFA01050502	70740	87967.2	102151	140285	83331.2	135143	136216	105412	116392	109314	70762.3	217599	83635.8	67477.5	76770.1	13840.7	62932.9	40243	49752.3	134152	79436.8	8199.86	93818.4	138930
2.42_171.1133m/z	171.113	2.42277	pos	Leu Gly	Organic acids and derivatives	Carboxylic acids and derivatives	Amino acids, peptides, and analogues	Level 2	0.51623	-0.95392	2.5998	0.016722	2.14129549863641			24012			188.449	671.212	1238.99	1774.62	449.959	470.186	553.198	611.545	675.83	188.449	547.465	620.321	238.461	226.432	252.687	772.825	267.532	313.634	436.235	165.987	167.439	344.519	136.961
0.71_488.1600m/z	488.16	0.7064	neg	Pevonedistat	Benzenoids	Indanes	Unclassified	Level 4	0.48723	-1.0373	2.5881	0.017157	2.63680387167269	HMDB0256358				93776	78323.4	16395.1	14217.5	13893.5	32435.3	24188	21161.4	19762	17420.5	94991.1	16559	7545.65	18013.8	5627.79	9930.17	16565.5	5516.94	29648.2	2247.57	27010.9	3984.56	8616.18	44933.7
8.21_438.1111m/z	438.111	8.21447	neg	Amsacrine	Organoheterocyclic compounds	Quinolines and derivatives	Benzoquinolines	Level 4	0.548	-0.86774	2.5871	0.017196	2.25561486382162	HMDB0014421	C01553	559		2687	186.582	1242.01	1082.07	395.313	638.276	554.293	350.811	581.835	432.149	253.63	1036.08	712.283	299.657	284.126	63.3195	183.077	180.483	148.12	291.914	107.507	595.131	541.448	380.072
10.68_287.1638m/z	287.164	10.6775	neg	8-hydroxy-13E,17-Octadecadiene-9,11-diynoic acid	Lipids and lipid-like molecules	Fatty Acyls	Fatty acids and conjugates	Level 2	1.9037	0.92882	-2.5765	0.017597	2.63002924346084				LMFA01031064		118.511	71.9168	251.992	86.0388	331.455	196.723	320.22	173.663	508.853	114.212	95.6894	383.585	178.566	355.625	616.242	334.274	96.335	333.383	274.201	270.746	916.325	435.355	307.829
12.48_233.1243m/z	233.124	12.4819	pos	7-Benzyl-3-thia-7-azabicyclo[3.3.1]nonane	Organoheterocyclic compounds	Piperidines	Benzylpiperidines	Level 4	0.37022	-1.4336	2.5758	0.017626	2.39151572517036	HMDB0247565					206.578	73.801	152.925	101.252	282.613	240.355	1356.6	81.895	417.029	197.594	101.987	66.2534	133.338	28.863	120.498	108.065	69.3008	81.794	151.103	82.5727	132.841	229.682	19.3577
9.50_354.9827m/z	354.983	9.49593	neg	D-ribulose-1,5-bisphosphate	Organic oxygen compounds	Organooxygen compounds	Carbohydrates and carbohydrate conjugates	Level 4	1.2295	0.29808	-2.5722	0.017765	2.5708037898847	HMDB0304322	C01182	377		16710	5304.85	6736.13	7479.93	6265.48	4628.31	5538.86	5710.3	6485.83	5683.37	5217.52	6824.36	8113.01	5205.74	7700.34	6677.04	6682.44	7422.98	8036.14	7108.2	5509.73	8655.54	7697.95	5955.82
5.54_393.1689m/z	393.169	5.53633	neg	Triamcinolone	Lipids and lipid-like molecules	Steroids and steroid derivatives	Hydroxysteroids	Level 1	2.8201	1.4958	-2.5698	0.017855	2.23778227429892	HMDB0014758	C07158	2902		9667	143.779	106.541	701.218	1831.45	113.435	131.153	270.857	449.453	135.84	883.349	902.584	919.455	214.242	1063.5	2605.13	2018.52	1910.18	1566.28	1507.55	3082.78	117.833	252.874	2035.38
4.04_375.0157m/z	375.016	4.03958	neg	Mivotilate	Organic nitrogen compounds	Organonitrogen compounds	N-arylamides	Level 4	0.58272	-0.77913	2.5553	0.018431	1.9268745299203	HMDB0254771		416621			220.922	236.152	106.583	114.554	253.601	318.572	148.888	269.703	716.989	144.564	230.392	140.996	82.2525	103.553	71.8407	157.879	291.11	127.202	187.515	65.4905	130.251	185.592	144.768
5.77_293.1863m/z	293.186	5.76795	pos	1-(3-Hydroxy-2,2,6-trimethyl-3,4-dihydrochromen-4-yl)pyrrolidin-2-one	Organoheterocyclic compounds	Benzopyrans	1-benzopyrans	Level 4	0.75916	-0.39752	2.5504	0.018628	2.41810989936581	HMDB0257599					190.509	1159.79	1256.99	245.201	9.72935	155.521	192.564	1673.98	125.194	1077.41	215.393	0.00869059	1762.66	0.01441	297.387	452.775	0.0763404	0.0131854	2.22489	0.0113704	1910.11	375.089	101.005
10.43_910.6149m/z	910.615	10.4336	neg	PC(22:3(10Z,13Z,16Z)/18:1(9Z)-O(12,13))	Lipids and lipid-like molecules	Glycerophospholipids	Glycerophosphocholines	Level 3	0.21583	-2.212	2.547	0.018767	2.5079843956914	HMDB0288132					1693.94	473769	2829.65	6058.9	5293.05	459025	813.318	521526	2413.15	319271	468849	426.356	518904	1554.96	5062.81	6058.9	904.306	791.865	2157.47	1685.3	826.924	836.889	891.443
2.29_242.0907n	265.08	2.28852	pos	Thymidine	Nucleosides, nucleotides, and analogues	Pyrimidine nucleosides	Pyrimidine 2'-deoxyribonucleosides	Level 2	0.45726	-1.1289	2.5458	0.018815	2.56765791231468	HMDB0000273	C00214	3375		17748	50460.6	400851	251667	113325	236050	102364	325495	617775	55409.4	277219	95734.9	11923.3	474366	27918.9	114824	42156.5	132252	114750	117308	12944.3	8486.79	82807.3	97505
11.10_270.2183n	269.211	11.0953	neg	11-keto palmitic acid	Lipids and lipid-like molecules	Fatty Acyls	Fatty acids and conjugates	Level 1	1.4196	0.50545	-2.5341	0.019298	2.55719	HMDB0030978		35752	LMFA01060058		125921	128536	117981	107471	142258	125435	170812	119141	175874	139074	139428	156257	181087	96101.1	343646	165883	184998	167849	149832	135540	289547	173378	186530
6.71_317.1141m/z	317.114	6.7085	pos	Avenanthramide 1c	Phenylpropanoids and polyketides	Cinnamic acids and derivatives	Hydroxycinnamic acids and derivatives	Level 4	1.4126	0.49831	-2.5336	0.019318	2.64025400268532	HMDB0029284		86155		710546	9043.41	14687.1	9732.35	9114.46	12133.3	12097	10323.1	15102.4	12040.6	12867.5	9460.5	22341	17439.7	9256.46	18690.3	13916.1	15571.5	15906.1	14818.4	7692.13	21027.8	13107.9	16220.8
4.33_331.1092m/z	331.109	4.32593	pos	N-[1-(2-Cyclopropylethyl)-6-fluoro-4-hydroxy-2-oxo-1,2-dihydroquinoline-3-carbonyl]glycine	Organic acids and derivatives	Carboxylic acids and derivatives	Amino acids, peptides, and analogues	Level 4	1.8848	0.91444	-2.5326	0.019364	2.40757608287064	HMDB0252957		841378			9.42334	1172.85	3.00566	450.16	81.5454	380.043	13.676	2.47345	373.162	752.523	1542.75	581.625	294.589	497.085	660.736	462.967	349.87	349.256	1374.83	1971.92	1858.79	312.102	539.108
1.19_396.1619m/z	396.162	1.18762	neg	6-[[3-Fluoro-5-(4-methoxyoxan-4-yl)phenoxy]methyl]-1-methylquinolin-2-one	Organoheterocyclic compounds	Quinolines and derivatives	Quinolones and derivatives	Level 4	1.6566	0.7282	-2.5317	0.019402	2.54790918866746	HMDB0253359		426095			62.224	2423.14	3198.49	3039.32	2554.21	59.874	4080.37	3037.29	3154.26	62.224	38.9021	3146.92	4263.89	3990.81	2723.83	3039.32	3025.92	3488.96	3080.72	2423.14	3036.96	3154.26	2531.78
3.90_325.1763m/z	325.176	3.89853	pos	5-Amino-2,3-dihydro-6-(3-hydroxy-4-methoxy-1-oxobutyl)-2,2-dimethyl-4H-1-benzopyran-4-one	Organoheterocyclic compounds	Benzopyrans	1-benzopyrans	Level 4	0.67052	-0.57665	2.5313	0.019417	2.36157788007486	HMDB0038582		93249		174939	8117.67	5784.44	7834.52	10323.3	5915.46	5653.68	4810.15	12161.9	11306.3	4433.92	8206.84	4588.24	6717.43	9522.43	8228.15	1462.9	5706.84	3572.81	3868.8	3780.42	3253.15	6888.33	3660.91
5.58_433.1483m/z	433.148	5.57653	neg	Sphenostylin C	Phenylpropanoids and polyketides	Isoflavonoids	Furanoisoflavonoids	Level 2	0.62511	-0.67783	2.5275	0.01958	2.4379813679803			48208	LMPK12070120		3712.56	1080.1	6593.99	9634.57	2760.37	4158.2	3096.11	7758.88	1532.67	8486.43	4993.7	1931.97	1470.77	1346.9	8551.9	249.006	161.438	2259.37	419.511	1260.34	15326.7	1208.07	967.992
3.60_269.0962m/z	269.096	3.60418	pos	Cysteinyl-Phenylalanine	Organic acids and derivatives	Carboxylic acids and derivatives	Amino acids, peptides, and analogues	Level 2	0.49293	-1.0205	2.5249	0.019687	2.47625893791691	HMDB0028782		23839		173900	405.219	412.503	249.362	112.658	217.413	387.932	62.6831	283.968	70.0922	405.219	411.047	140.575	222.807	74.2848	177.348	112.658	213.15	158.015	63.1558	82.2521	53.0897	70.0922	216.655
7.40_470.1342m/z	470.134	7.39842	neg	4-[4-(3-Hydroxyphenyl)-3-(4-methylphenyl)-6-oxo-1,4-dihydropyrrolo[3,4-d]pyrazol-5-yl]benzoic acid	Organoheterocyclic compounds	Azoles	Pyrazoles	Level 4	0.58351	-0.77717	2.519	0.019942	2.37043675823637	HMDB0250235					282.086	125.933	360.685	121.967	262.524	206.983	329.657	183.365	477.5	345.959	793.651	207.017	112.592	139.755	68.2871	165.821	110.109	249.109	178.921	343.975	151.931	121.662	275.84
3.73_309.1670m/z	309.167	3.73387	pos	Pro Pro Pro	Organic acids and derivatives	Carboxylic acids and derivatives	Amino acids, peptides, and analogues	Level 2	0.65872	-0.60225	2.5138	0.020168	2.47943881567429			21130			3387.83	1426.89	1389.33	1286.69	3019.14	2052.37	2399	1724.72	1358.95	2515.19	1865.76	1813.89	676.255	599.528	349.029	337.638	1424.92	2499.07	1494.25	3211.78	305.082	1346.27	1573.46
5.99_408.1434m/z	408.143	5.98918	neg	Ezetimibe	Organoheterocyclic compounds	Lactams	Beta lactams	Level 4	0.67523	-0.56655	2.5096	0.020353	2.39090935151039	HMDB0015108		43875		49040	2957.25	2788.96	4155.67	2979.01	3428.65	3949.52	1934.7	5303.58	3779.17	2488.49	3749.9	1246.69	2656.33	1621.64	364.248	3443.42	3421.46	1657.44	3310.48	1424.69	683.048	3985.87	2841.26
2.28_148.0527n	166.087	2.27862	pos	trans-Cinnamic acid	Phenylpropanoids and polyketides	Cinnamic acids and derivatives	Cinnamic acids	Level 4	0.64854	-0.62474	2.5023	0.020676	2.3696708139827	HMDB0000930	C10438	310		35697	2.00803e+06	7.60769e+06	7.68178e+06	5.88576e+06	4.93361e+06	3.68349e+06	5.09412e+06	5.25261e+06	3.43872e+06	6.65111e+06	2.76483e+06	2.65696e+06	4.89405e+06	1.59261e+06	4.21763e+06	2.86878e+06	4.83915e+06	3.44614e+06	2.22664e+06	921303	2.71575e+06	2.92544e+06	4.45379e+06
3.10_264.1272m/z	264.127	3.10398	pos	4(3H)-Quinazolinone, 2-ethyl-3-(o-tolyl)-	Organoheterocyclic compounds	Diazanaphthalenes	Benzodiazines	Level 4	2.0811	1.0573	-2.498	0.020867	2.16266878796082	HMDB0248829		446501			36.714	33.3458	42.9641	19.3876	25.0099	28.1485	32.9028	14.5088	18.4622	39.7405	15.5057	36.7003	32.6716	32.2631	18.5348	70.6991	46.7203	18.5332	115.798	72.279	81.1594	101.883	26.1599
5.69_564.3755m/z	564.376	5.68653	pos	dTDP-L-oleandrose	Phenylpropanoids and polyketides	Macrolides and analogues	Unclassified	Level 4	3.2015	1.6788	-2.4957	0.020974	2.42432500865953		C11921	63681			718.341	3278.73	6650.01	801.519	1581.41	4934.04	40626.3	2238.92	1377.41	521.947	3630.61	3298.02	5775.95	3625.93	28483.4	30316.4	12245	2599.85	4772.75	3320.52	25586.5	3084.14	94816.3
5.14_443.2546m/z	443.255	5.13798	pos	Testosterone phenylpropionate	Lipids and lipid-like molecules	Steroids and steroid derivatives	Steroid esters	Level 4	0.5897	-0.76194	2.4927	0.021107	2.31508755939678	HMDB0258861					3067.45	1980.7	964.041	3241.55	4773.54	6088.81	5147.46	2545.69	5243.78	5220.16	7781.31	1978.12	2123.87	8331.21	1089.52	2759.54	456.197	3738.13	923.402	1181.29	3333.61	1211.65	1202.97
4.70_455.1809m/z	455.181	4.70253	neg	Benz[a]anthracene	Benzenoids	Phenanthrenes and derivatives	Unclassified	Level 4	0.36406	-1.4577	2.491	0.021185	2.06853447286741	HMDB0248969	C14317	69962		51348	661.194	950.922	932.046	124.466	320.246	1280.87	422.952	846.808	4481.57	839.909	3265.74	1288.12	648.359	241.712	402.18	236.208	169.72	850.745	619.744	71.7097	473.395	129.811	109.728
2.20_250.0939m/z	250.094	2.20323	pos	Zidovudine	Nucleosides, nucleotides, and analogues	Pyrimidine nucleosides	Pyrimidine 2',3'-dideoxyribonucleosides	Level 1	1.8692	0.9024	-2.4908	0.021196	2.46766691661957	HMDB0014638	C07210	3066		10110	815.688	1446.13	877.93	179.835	368.293	456.027	820.507	1184.09	1777.4	803.706	1169.42	1398.99	1498.22	641.968	3936.08	1209.31	2738.2	1068.21	2206.36	1628.33	968.937	1634.76	658.759
3.74_227.1388m/z	227.139	3.7363	neg	Leucylproline	Organic acids and derivatives	Carboxylic acids and derivatives	Amino acids, peptides, and analogues	Level 1	0.70477	-0.50477	2.49	0.021234	2.45326217982007	HMDB0011175		346110		73580	87948.8	123789	229608	130776	164096	138518	220212	102494	99384.9	101673	89892.8	75960.3	121846	69054.7	90535.5	108651	137797	111490	43144.8	51771.5	53231.8	110536	142998
5.15_395.1694m/z	395.169	5.15157	neg	gibberellin A2	Lipids and lipid-like molecules	Prenol lipids	Diterpenoids	Level 1	7.374	2.8825	-2.4889	0.021283	2.37820272647213			53609	LMPR0104070003	36774	2826.73	196.1	411.058	605.272	762.907	308.304	378.775	409.283	445.854	2639.9	395.744	1955.15	302.336	150.071	9198.28	14826.2	19022.6	137.903	2312.49	12310.2	6226.17	1860.05	4457.58
3.61_378.1639m/z	378.164	3.60933	neg	Tyr Pro Thr	Organic acids and derivatives	Carboxylic acids and derivatives	Amino acids, peptides, and analogues	Level 2	0.44145	-1.1797	2.4859	0.02142	2.52824648607234			23152			1044.9	1018.71	830.973	962.758	339.473	780.507	2800.77	133.802	501.942	2091.72	575.478	483.654	173.443	557.175	382.497	198.236	669.54	387.61	605.151	376.97	542.103	220.752	426.389
6.89_849.3723m/z	849.372	6.88902	pos	PGP(20:4(5Z,7E,11Z,14Z)-OH(9)/i-12:0)	Lipids and lipid-like molecules	Glycerophospholipids	Glycerophosphoglycerophosphates	Level 4	0.48381	-1.0475	2.4818	0.021608	2.53557946758864	HMDB0274808					161125	53506.3	496911	267697	357015	135236	336445	357236	301934	51886.9	105742	25183.2	437526	96130.8	61815.6	10580.5	67009.7	11747.8	84610.7	295720	33088.5	189900	92626.5
9.52_315.2433m/z	315.243	9.51637	neg	Acetamide, 2-(diethylamino)-N-(2-(octyloxy)phenyl)-	Organic acids and derivatives	Carboxylic acids and derivatives	Amino acids, peptides, and analogues	Level 4	0.38278	-1.3854	2.4774	0.021817	2.37435616146878	HMDB0247710					462.286	10.4996	7.75035	77.9297	89.9532	117.49	181.704	82.2501	69.0565	68.8182	60.2558	123.755	0.18592	129.567	0.0243193	0.413237	13.6009	5.92102	26.9948	76.6743	0.247656	41.9125	71.0815
12.33_416.3273n	461.326	12.3301	neg	20S-Hydroxycholestane-3,16-dione	Lipids and lipid-like molecules	Steroids and steroid derivatives	Cholestane steroids	Level 1	2.0578	1.0411	-2.4767	0.021848	2.6454457208757			83908	LMST01010307		745.609	933.474	858.781	417.835	2758.65	544.328	899.913	1446.31	3029.67	262.074	1569.46	749.34	2222.21	1528.5	6668.45	1989.95	1214.59	4465.75	2961.09	1013.06	1462.73	1147.59	4261.46
10.83_461.3127m/z	461.313	10.8268	pos	Dokdolipid B	Lipids and lipid-like molecules	Fatty Acyls	Fatty acyl glycosides	Level 4	1.642	0.71548	-2.4767	0.021851	2.22535572530894				LMFA13030021		401.092	421.735	101	1268.22	120.222	1.04649	37.5475	1761.91	274.694	2411.3	43.9327	1265.33	1975.29	845.791	752.366	842.791	997.416	812.492	452.592	1791.86	814.16	428.122	760.694
1.48_587.1236m/z	587.124	1.48263	neg	Cytidylyl-(3',5')-guanosine	Nucleosides, nucleotides, and analogues	(3'->5')-dinucleotides and analogues	(3'->5')-dinucleotides	Level 3	0.31141	-1.6831	2.4766	0.021853	2.48686820997093	HMDB0245649					417.641	287.612	3476.38	9212.35	2119.78	2100.18	13054.5	3487.96	1393.85	3802.49	2847.02	616.751	856.224	1593.93	398.696	2491.65	764.235	3242.78	1076.92	221.286	289.11	1427.3	646.747
1.12_133.0499m/z	133.05	1.11642	pos	Methylsuccinic acid	Lipids and lipid-like molecules	Fatty Acyls	Fatty acids and conjugates	Level 2	0.66327	-0.59232	2.4696	0.022186	2.45522637235635	HMDB0001844				91316	1686.6	927.573	3153.75	1608.2	995.067	725.194	1699.96	1531.34	1078.14	1428.08	1499.78	913.161	1124.1	2031.92	907.874	559.457	1069.29	759.722	1562.62	377.249	986.87	795.385	237.053
5.40_509.3099m/z	509.31	5.3965	pos	PS(P-18:0/0:0)	Lipids and lipid-like molecules	Glycerophospholipids	Glycerophosphoserines	Level 4	2.7449	1.4567	-2.4602	0.022639	2.51420903675778			78865	LMGP03070002		564.754	756.988	1191.13	503.433	565.336	483.704	144.453	1028.04	258.008	496.29	612.293	539.165	374.436	491.884	5620.08	1178.66	2066.99	888.604	2538.67	502.716	3184.58	729.309	1092.87
6.37_462.2863m/z	462.286	6.36767	pos	Bufotalin	Lipids and lipid-like molecules	Steroids and steroid derivatives	Steroid lactones	Level 3	4.3904	2.1343	-2.4599	0.022655	2.50183		C16923	71435	LMST01130023	80799	5.55213	0.358782	0.301487	53.7011	1.99543	4.65466	9.85916	0.429256	50.6219	16.9101	3.22873	56.929	0.503277	106.534	172.071	38.9667	45.7791	137.249	53.76	3.36452	54.5794	2.28835	29.7288
14.01_410.3553n	411.363	14.0053	pos	Delta 8,14 -Sterol	Lipids and lipid-like molecules	Steroids and steroid derivatives	Ergostane steroids	Level 3	1.5245	0.6083	-2.4551	0.022887	2.32345177809262	HMDB0006928	C11508	57710	LMST01031020	30109	147715	282223	224494	199083	155483	126902	428050	270908	163517	188965	263888	265686	251033	328957	441475	361232	213207	301898	153407	354674	596171	211728	418757
11.15_466.3306m/z	466.331	11.1475	pos	PE(P-18:0/0:0)	Lipids and lipid-like molecules	Glycerophospholipids	Glycerophosphoethanolamines	Level 1	0.34457	-1.5371	2.4524	0.023021	2.61920080367584	HMDB0240598		46720	LMGP02070002	87823	13328	7720.42	21131	13791.1	55188.9	5064.61	8547.81	2631.02	3112.77	50059.9	14173.1	3631.42	4090.16	2776.52	6323.35	4801.44	6540.33	3755.37	4579.07	7351.24	1356.78	7185.61	18588.1
2.28_266.0114m/z	266.011	2.27862	pos	3-Methylgallic acid 5-sulfate	Organic acids and derivatives	Organic sulfuric acids and derivatives	Sulfuric acid esters	Level 2	0.5905	-0.75999	2.4459	0.023345	2.32960689479646	HMDB0240444					14768.6	64904.6	70484.5	58998.4	35989.5	23988.2	26414.5	35604.9	25991.7	52931.7	22665.7	21657.3	40722.7	7432.96	19003	23094.7	42389.9	23070.4	15971.5	4145.11	12029.5	22317.5	39266.5
4.76_250.1073m/z	250.107	4.7635	neg	1-(2,3-Dihydro-1H-pyrrolizin-5-yl)-1,4-pentanedione	Organoheterocyclic compounds	Pyrrolizines	Unclassified	Level 2	0.50252	-0.99274	2.4456	0.02336	2.40644354053724	HMDB0040046		94587		172447	1702.63	926.98	359.206	444.447	281.069	215.799	1053.07	368.549	239.838	532.903	209.433	593.41	216.488	706.272	437.634	64.8066	72.5687	184.34	89.1071	371.198	336.864	171.247	73.9193
9.68_238.1938n	239.201	9.68103	pos	alpha-Bisabolol oxide A	Organoheterocyclic compounds	Oxanes	Unclassified	Level 1	1.1939	0.25573	-2.4399	0.023645	2.2165152404913	HMDB0038196	C16773				10872.9	10939.3	9149.17	8323.63	7936.47	11269.4	9731.08	11729.6	11848.5	12341.1	8844.21	11546	14619.2	12459.8	11315.4	11683	10013.4	13350.6	11770.7	12169.6	12778.1	9722.36	9962.6
5.11_371.1260m/z	371.126	5.11213	neg	Etomoxir	Benzenoids	Phenol ethers	Unclassified	Level 4	2.742	1.4552	-2.4371	0.023789	2.38529730912488	HMDB0252113				125429	15.0378	39.4125	26.2163	79.8351	14.0758	35.2148	14.2471	50.0837	3.87396	6.71472	6.81139	47.2392	12.9405	24.9206	50.3299	125.346	102.936	4.92422	42.7099	60.503	128.125	119.032	131.228
5.69_353.1499m/z	353.15	5.68653	pos	N-[2-(5-Hydroxy-1H-indol-3-YL)ethyl]-3-(4-hydroxy-3-methoxy-phenyl)prop-2-enamide	Organoheterocyclic compounds	Indoles and derivatives	Tryptamines and derivatives	Level 4	4.7884	2.2595	-2.4355	0.023868	2.11450577850817	HMDB0255035					703.263	183.072	1103	497.297	671.017	2163.09	1191.29	1024.07	98.8942	1122.57	1144.47	7019.44	729.578	488.243	389.665	1305.12	2610.78	14132	538.712	12702.8	1985.22	1997.85	6789.1
7.21_811.3062m/z	811.306	7.20925	neg	6'-HMG SDG	Lignans, neolignans and related compounds	Lignan glycosides	Unclassified	Level 3	0.31438	-1.6694	2.4339	0.02395	2.42148942018842	HMDB0040282		94807			69682.7	4839.82	100612	20298.7	26344.1	12863.4	117227	66999.2	59571.6	9335.92	6151.5	5361.42	24427.5	18710.4	2641.01	3264.89	8245.47	407.461	9155.43	54669	19631.8	15480.8	5504.33
8.43_289.1228m/z	289.123	8.42752	pos	(-)-Isolonchocarpin	Phenylpropanoids and polyketides	Flavonoids	Pyranoflavonoids	Level 4	3.7646	1.9125	-2.4327	0.024014	2.52897241112646			52505	LMPK12140015		2108.64	1584.94	561.628	1001.42	2137.78	122.549	1917.06	344.508	1729.88	6.78852	1154.76	9771.92	2609.43	2484.84	377.927	1809.33	3650.85	9711.24	1237.98	2386.26	697.284	2252.24	12888.8
1.12_132.0249n	150.059	1.11642	pos	3-Methyl sulfolene	Organoheterocyclic compounds	Dihydrothiophenes	Unclassified	Level 4	0.59646	-0.74551	2.4317	0.024065	2.18223555944859	HMDB0059667		96259			350423	628206	1.0385e+06	770089	516983	345768	341467	862209	274820	386820	201916	240707	364782	196627	401220	258668	287746	424326	526218	58537.4	312355	220871	282629
6.71_410.1955n	409.188	6.70728	neg	Scorzoside	Lipids and lipid-like molecules	Prenol lipids	Terpene lactones	Level 2	0.70631	-0.50163	2.4179	0.024784	2.50831187417369	HMDB0040713					144448	75610.6	137636	140819	121902	104255	135676	67269.6	90030.4	55048	118773	25150	54375.9	109534	34466	63020.3	81526.8	36117	53153.1	290005	24126.1	82016.8	66179.1
2.03_215.1395m/z	215.14	2.03152	pos	Valylproline	Organic acids and derivatives	Carboxylic acids and derivatives	Amino acids, peptides, and analogues	Level 2	0.67076	-0.57613	2.4177	0.024795	2.36489793725474	HMDB0029135		23715		73701	244586	346262	678414	303377	724022	420337	719087	353064	379405	343038	279051	279866	316843	188848	143638	285650	545811	397011	174897	163991	86934.3	409107	420413
0.62_83.0738n	84.081	0.61675	pos	(+)-2,3-Dihydro-3-methyl-1H-pyrrole	Organoheterocyclic compounds	Pyrrolines	Unclassified	Level 4	0.6837	-0.54856	2.4114	0.025132	2.19715973109239	HMDB0033529		89341			54768.4	144504	130133	134683	102207	62052.7	84402.1	139436	66416.1	139288	57113.2	46445.4	117203	23634.6	75598.5	154175	46489.2	64165.9	74901.7	16951.7	63183.2	31961.9	71802.8
10.60_443.2057m/z	443.206	10.5955	neg	Asacoumarin A	Lipids and lipid-like molecules	Prenol lipids	Terpene lactones	Level 2	1.6651	0.73564	-2.4101	0.025199	2.49752587530448	HMDB0033972					2451.86	5881.86	1546.82	1357.94	1906.39	9144.36	1723.54	4995.65	18158.9	2180.17	11776.2	5178.77	15724	2914.39	17345	5920.37	17959.1	8374.37	4284.17	10434.7	7659.83	5784.83	9480.27
0.73_412.8156m/z	412.816	0.7333	neg	3-(3,5-Diiodo-4-hydroxyphenyl)pyruvate	Benzenoids	Benzene and substituted derivatives	Phenylpyruvic acid derivatives	Level 4	1.6173	0.69358	-2.4079	0.02532	2.28659627831219	HMDB0059637	C01244	65571		17131	12650.1	28906.1	6642.94	7963.72	13522.1	23515.1	11177.6	4954.09	11006.1	4824.33	19703.5	17949.3	33486.9	26414.6	28227	13036.7	10771.2	30435	9552.57	14033.2	12529.1	24077.8	30433.9
2.53_175.0247m/z	175.025	2.52963	neg	Itaconic acid	Lipids and lipid-like molecules	Fatty Acyls	Fatty acids and conjugates	Level 2	2.4928	1.3178	-2.4067	0.025382	1.91305642970761	HMDB0002092	C00490	44764	LMFA01170063	30838	1503.6	518.441	667.42	400.888	145.162	1020.93	1086.8	583.425	586.178	2181.39	1919.76	804.297	6176.03	4154.88	1780.64	1331.16	1750.34	2088.55	3263.56	2747.95	2350.46	1054.46	210.707
11.37_255.1953m/z	255.195	11.3745	neg	Turpetholic acid B	Lipids and lipid-like molecules	Fatty Acyls	Fatty acids and conjugates	Level 4	1.3669	0.4509	-2.4061	0.025416	2.38452			74564	LMFA01050186		821.918	1703.89	1506.53	1090.49	1655.15	1292.74	1205.22	2040.33	1303.38	1605.02	1013.74	1770.01	2135.43	1681.2	3131.12	1437.02	1305.4	2175.54	1751.65	1318.74	2259.87	1227.89	1698.19
11.69_557.4193m/z	557.419	11.6906	pos	Hericene A	Lipids and lipid-like molecules	Prenol lipids	Monoterpenoids	Level 4	3.613	1.8532	-2.3873	0.026455	2.2611370822111	HMDB0041179		95601		172742	142.47	922.389	370.026	205.144	78.1489	139.093	78.4341	1934.95	146.477	90.6782	304.357	127.197	1339.5	1204.62	3190.38	324.882	1085.78	266.099	185.92	2123.75	5938.32	939.412	130.508
5.85_306.1697m/z	306.17	5.84515	neg	4-Phenylbutanoylcarnitine	Lipids and lipid-like molecules	Fatty Acyls	Fatty acid esters	Level 2	2.325	1.2172	-2.3847	0.026602	2.32869335780569	HMDB0241867					105.345	157.359	146.986	217.945	139.789	475.782	203.791	159.723	47.45	39.087	291.907	366.85	382.396	36.9865	182.636	1013.9	206.956	277.412	626.93	494.525	268.863	486.062	454.949
5.46_439.1871m/z	439.187	5.45928	pos	Bufohydrolide A	Lipids and lipid-like molecules	Steroids and steroid derivatives	Steroid lactones	Level 4	0.42582	-1.2317	2.3845	0.026612	2.47329115843112				LMST01130010		6192.01	1635.37	34601.3	7392.06	18360.6	4561.31	18974	7557.58	8571.25	5239.64	5042.59	1181.07	3275.33	4780.54	1117.81	638.13	2255.22	8479	5591.3	5441.26	3917.47	10363.2	6580.17
10.95_401.2891m/z	401.289	10.9518	neg	Sorbitan palmitate	Lipids and lipid-like molecules	Fatty Acyls	Fatty acid esters	Level 2	1.5041	0.58887	-2.381	0.026811	2.4564192745345	HMDB0029887		86566	LMFA07011019		101.432	2206.08	1952.78	2228.14	1927.07	86.3478	1679.33	2238.63	1728.37	101.432	101.755	1748.63	2427.27	1745.6	1748.88	2228.14	1761.93	1811.35	1753.88	2206.08	1743.66	1728.37	1945.75
4.91_549.1015m/z	549.101	4.90785	neg	Chrysophanol 8-(6-galloylglucoside)	Benzenoids	Anthracenes	Anthraquinones	Level 4	0.5352	-0.90184	2.3782	0.026967	2.25852935715521	HMDB0037087		92063			1117.93	4230.29	172.442	5614.85	9001.44	851.141	2574.13	3610.5	6025.12	5773.87	2065.41	192.494	1972.39	14225.6	392.893	1578.42	553.482	502.067	1582.25	377.632	147.587	176.405	1593.98
6.46_309.1338n	309.134	6.45818	pos	Tyrosyl-alanyl-glycine	Organic acids and derivatives	Carboxylic acids and derivatives	Amino acids, peptides, and analogues	Level 4	0.59457	-0.75007	2.3752	0.027142	2.25883866027608	HMDB0253030					6466.86	7849.73	5528.14	2459.8	4169.15	5166.07	2969.15	7125.29	4199.04	1300.71	7741.05	1497.03	5280.04	4149.14	1571.03	561.209	2058.16	1211.59	4205.04	1878.01	2263.63	3711.84	6311.96
6.75_442.2103m/z	442.21	6.74663	pos	(4-((5,6-Diphenylpyrazin-2-yl)(isopropyl)amino)butoxy)acetic acid	Organic nitrogen compounds	Organonitrogen compounds	Amines	Level 4	0.47731	-1.067	2.3707	0.027402	2.42004611781724	HMDB0254922		64702		90848	28676.5	5068.13	105300	67502.4	78399.7	28649.1	100916	80866.4	29268	9378.27	27042.2	4300.1	65558.8	42589.5	9860.61	6185.07	5162.8	1151.48	81472.5	15759.2	6443.24	39775.1	2413.02
4.81_507.1899m/z	507.19	4.80648	neg	16,17-Dihydro-16alpha,17-dihydroxygibberellin A7 17-glucoside	Lipids and lipid-like molecules	Prenol lipids	Terpene glycosides	Level 2	1.4034	0.48894	-2.3695	0.02747	2.35461671435996	HMDB0040649					99.5747	336.841	206.041	280.046	166.975	128.048	133.315	261.299	188.755	97.2006	146.099	154.361	272.173	228.784	220.954	198.512	220.612	245.669	194.197	222.061	300.329	308.202	484.121
0.72_267.0823m/z	267.082	0.724533	pos	4'-Azidocytidine	Organic oxygen compounds	Organooxygen compounds	Carbohydrates and carbohydrate conjugates	Level 4	0.56534	-0.8228	2.369	0.027498	2.39167659115457	HMDB0246625					1596.23	2343.47	2839.64	3044.38	2311.15	1675.12	4921.71	586.149	4432.11	3195.36	1347.05	607.317	1759.31	645.416	1347.62	1920.17	2462.35	1476.14	856.731	1750.99	587.641	3416.03	259.469
2.30_342.0155n	343.023	2.29758	pos	Ranelic acid	Organic acids and derivatives	Carboxylic acids and derivatives	Amino acids, peptides, and analogues	Level 4	0.52839	-0.92032	2.3677	0.027574	2.38438119838364	HMDB0257107		320325			78937.4	251191	121363	135626	174357	83958	147870	398590	35412.1	283071	101183	24790.1	244238	5525.66	32199	74029.2	134602	103475	170000	10923.8	3051.72	96145.2	100222
2.28_168.0931m/z	168.093	2.27862	pos	3E,5E,11E-Trideca-1,3,5,11-tetraene-7,9-diyne	Hydrocarbons	Unsaturated hydrocarbons	Enynes	Level 4	0.57475	-0.79899	2.3666	0.027642	2.25267206347579	HMDB0302484		93406		172101	2485.04	18588.6	19617.8	15034.5	11596.9	9405.72	12369.8	15408	8774.19	15331.9	6531.37	3658.96	15660.3	2315.03	9380.97	7946.05	12856.5	7065.96	3192.73	1136.51	4519.87	5317.53	10049.4
7.10_581.2007m/z	581.201	7.10288	neg	Isolappaol A	Phenylpropanoids and polyketides	2-arylbenzofuran flavonoids	Unclassified	Level 4	0.50468	-0.98657	2.3637	0.027811	2.28400647472047	HMDB0302314					13650.3	3032	28924.7	29931.2	16455.5	35447.4	33742	48193.6	27483.6	28960.7	23300.7	11155.3	8468.25	5204.66	34969.4	673.828	8538.28	9116.49	6499.37	11987.2	33899	10299.7	14849.1
1.12_104.0532m/z	104.053	1.11642	pos	(±)-2-Methylthiazolidine	Organoheterocyclic compounds	Azolidines	Thiazolidines	Level 4	0.57062	-0.8094	2.3635	0.027822	2.12638526980815	HMDB0031682		87859		166517	8612.81	16615.4	27691.3	19894.3	13555.2	7641.02	7905.07	22658.5	6960	8885.73	4606.98	4954.57	8647.98	5526.45	10835.1	5751.76	6455.41	10968.4	12666.9	1284.17	7804.2	5040.44	7093.53
12.97_685.5386m/z	685.539	12.9702	neg	4-Methylundecanoylcarnitine	Lipids and lipid-like molecules	Fatty Acyls	Fatty acid esters	Level 4	0.32789	-1.6087	2.3553	0.028312	2.42173116113037	HMDB0240807					354192	240645	229396	2228.91	506.215	2470.09	216433	160446	277501	46722.8	15076.4	813.8	9894.4	21506.2	2741.51	2228.91	41.5928	713.029	1358.1	240645	754.122	277501	2106.36
12.25_493.3875m/z	493.388	12.2489	neg	Tripelargonin	Lipids and lipid-like molecules	Glycerolipids	Triradylcglycerols	Level 4	3.0972	1.631	-2.343	0.029052	2.49167946725944	HMDB0259260		414144			161.648	596.289	229.37	251.084	2986.49	194.589	311.932	432.894	312.992	161.648	158.908	355.147	484.1	116.259	5036.57	1722.02	2181.75	302.108	841.62	218.215	3147.5	3664.6	1216.2
8.62_443.2060m/z	443.206	8.62308	neg	Beraprost	Lipids and lipid-like molecules	Fatty Acyls	Fatty alcohols	Level 2	1.7662	0.82065	-2.3412	0.029162	2.29236539821216			45629			136.34	250.604	107.583	173.03	404.901	766.162	727.57	138.056	939.622	721.666	1093.66	1118.26	680.161	521.179	2508.16	399.694	942.049	793.372	330.2	762.69	1053.17	466.661	687.629
7.53_331.0684m/z	331.068	7.52683	neg	3-Nitrobenzaldoxime	Benzenoids	Benzene and substituted derivatives	Nitrobenzenes	Level 4	1.5306	0.61408	-2.3318	0.029746	2.47640881785366	HMDB0245946					55.227	49.278	92.9251	83.9386	68.4337	63.1552	0.627936	2.81425	91.5874	1.35557	3.24814	66.2053	40.4533	53.3401	128.797	86.5535	76.9308	60.0409	64.4881	53.2395	67.883	93.2182	56.6258
5.61_185.0846n	203.118	5.6125	pos	Pirfenidone	Organoheterocyclic compounds	Pyridines and derivatives	Hydropyridines	Level 4	0.59744	-0.74312	2.3263	0.030092	2.23269851131538	HMDB0256594				32016	11297.8	5887.94	3706.58	5979	5186.61	13651.6	2448.1	5242.46	5265.04	6368.9	12212.1	4513.82	3186.7	6216.04	5215.4	831.223	5084.82	5293.29	3472.37	3904	4346.26	4359.64	2989.33
1.63_303.1458m/z	303.146	1.62708	pos	His Phe	Organic acids and derivatives	Carboxylic acids and derivatives	Amino acids, peptides, and analogues	Level 1	0.60777	-0.71839	2.3239	0.030246	2.47836101168537			23702			5483.86	17534.6	26711.6	24429	10634.1	11651.6	11909.9	23209.7	9816.23	23131.6	8414.26	3269.35	15499.1	6600.94	12287.7	4465.32	18863	10696	4502.97	7262.61	4664.86	9300.7	16825.2
1.06_334.1249m/z	334.125	1.06467	pos	Asp Glu Ala	Organic acids and derivatives	Carboxylic acids and derivatives	Amino acids, peptides, and analogues	Level 2	2.1216	1.0851	-2.3235	0.030269	2.34630023720788			17056			1418.76	600.896	1303.26	444.401	601.086	838.77	322.287	984.695	608.388	158.039	859.209	1077.63	1351.87	495.825	834.682	910.546	534.228	3300.19	3934.74	2778.52	1137.49	888.595	820.688
15.18_685.4951m/z	685.495	15.1813	pos	Cholesteryl (pyren-1-yl)hexanoate	Lipids and lipid-like molecules	Steroids and steroid derivatives	Steroid esters	Level 4	0.5207	-0.94148	2.3198	0.030507	2.29426387024172	HMDB0247687					768.491	1437.1	1637.63	619.901	546.588	1241.12	303.084	1041.16	673.449	529.175	165.184	281.469	1132.64	520.299	543.923	289.654	595.369	148.117	18.9818	1220.69	157.805	92.7771	160.91
9.37_507.3306m/z	507.331	9.3706	neg	Dolichosterone	Lipids and lipid-like molecules	Steroids and steroid derivatives	Bile acids, alcohols and derivatives	Level 2	1.7869	0.83742	-2.3136	0.03091	2.21676578752042	HMDB0034336		89857			7873.55	4426.73	5652.08	2182.18	7579.08	679.234	9312.22	4716.96	7989.05	4388.25	475.295	5954.12	8450.48	2575.41	17282.9	3752.83	12123.9	8172.37	6969.48	11503.7	8499.55	10219.5	9890.66
0.62_161.1289m/z	161.129	0.61675	pos	N2-Methyl-L-lysine	Organic acids and derivatives	Carboxylic acids and derivatives	Amino acids, peptides, and analogues	Level 1	0.69771	-0.5193	2.3126	0.030976	2.25417735857273	HMDB0240689				21756	3047.22	3735.41	3651.25	1373.92	4394.14	3932.26	3186.22	3852.42	3704.42	5973.6	4135.42	2018.28	1202.77	4278.83	1038.25	3088.43	1901.6	2032.97	3919.79	776.636	377.981	3936.81	4948.26
5.86_314.1392m/z	314.139	5.85672	pos	Desethylchloroquine	Organoheterocyclic compounds	Quinolines and derivatives	Aminoquinolines and derivatives	Level 2	0.71149	-0.49108	2.3087	0.031226	2.25893109707058	HMDB0041870		1727			3441.78	1806.82	9138.65	3800.93	1756.47	3455	2150.69	5742.43	3133.7	2424	4160.96	395.898	1432.2	1586.91	1861.49	5095.12	628.952	13080.9	1497.5	2270.93	391.662	1144.2	1603.43
4.23_242.0976m/z	242.098	4.22545	pos	Pebulate	Organosulfur compounds	Thiocarbonyl compounds	Thiocarbamic acid derivatives	Level 4	0.31002	-1.6896	2.3086	0.031237	2.09228053527974	HMDB0256192	C18755	72528			8852.15	6176.71	1223.64	2505.04	3616.78	1596.62	12374.8	2077.41	2578.31	217.025	534.542	467.82	1302.31	327.088	1294.97	798.437	1239.78	1142.12	411.597	3490.74	395.442	2878.32	253.726
8.59_493.1122m/z	493.112	8.59472	neg	2-Hydroxy-4-(3-azidomethylphenyl)-4-oxo-2-butenoic acid	Benzenoids	Benzene and substituted derivatives	Styrenes	Level 4	2.2704	1.1829	-2.3049	0.031476	2.32503346061805	HMDB0253188					108.548	1095.91	496.598	1065.3	498.976	155.445	396.857	902.09	249.735	310.501	123.473	572.569	1205.79	542.197	843.566	1142.05	988.553	496.92	452.019	343.581	4599.06	339.984	1131.97
1.09_287.1179m/z	287.118	1.08717	pos	Lificiguat	Organoheterocyclic compounds	Benzopyrazoles	Indazoles	Level 4	0.61928	-0.69134	2.3016	0.031695	2.02609904555788	HMDB0259948		64877		142430	1011.02	1589.16	1682.3	2830.07	3124.61	4541.41	2882.85	4632.21	5273.67	1772.12	2621.7	3539.91	1819.3	2440.81	2043.59	698.854	688.786	3536.86	589.411	1199.7	1675.95	2304.13	405.787
8.06_557.1663m/z	557.166	8.06142	pos	Epicatechin 5-O-beta-D-glucopyranoside-3-benzoate	Phenylpropanoids and polyketides	Flavonoids	Flavonoid glycosides	Level 4	0.46748	-1.097	2.3	0.031802	2.37651113397423				LMPK12020069	140772	243653	11571.6	174879	35485.4	85034.9	41911.8	96659.8	92650.5	102190	34773.5	38828.5	11496.6	45839.4	26196.2	11675.5	3392.15	16499	7555.73	29803.4	103470	41539.7	50215.8	136231
11.11_404.3300n	405.337	11.1068	pos	Dihomolithocholic acid	Lipids and lipid-like molecules	Steroids and steroid derivatives	Hydroxysteroids	Level 3	1.4148	0.50059	-2.298	0.031935	2.31835455788982				LMST04020035		1862.92	1365.07	509.574	830.33	1155.29	493.767	753.967	77.9326	19511	851.176	678.716	757.7	640.14	5006.33	8143.65	2281.19	2640.13	820.422	3962.58	5474.72	3031.83	7949.43	2415.08
6.03_424.1997n	425.207	6.03023	pos	Benazepril	Organic acids and derivatives	Carboxylic acids and derivatives	Amino acids, peptides, and analogues	Level 4	0.66831	-0.58141	2.2977	0.031956	2.21248360128203	HMDB0014682	C06843	1256		3011	9321.68	3181.21	6091.48	6648.89	15716.9	3107.31	6084.26	11980.3	3345.02	2178.6	6366.05	3227.88	3628.04	5640.96	1369.31	3847.72	1219.95	739.138	3126.66	26109.1	2386.84	1838.98	775.089
6.48_436.1087m/z	436.109	6.47852	pos	Epidepride	Benzenoids	Benzene and substituted derivatives	Methoxybenzenes	Level 4	0.50555	-0.98408	2.2966	0.032026	2.09423982991657	HMDB0251845					8694.24	8980.89	9385.82	27901.3	6527.13	17194.3	2240.56	3540.31	7986.93	6163.64	13417.5	3236.3	8379.24	843.173	8671.61	2839.12	5474.85	2203.76	5641.19	5883.79	10917.3	1450.46	5677.99
6.61_581.2006m/z	581.201	6.60732	neg	Lappaol A	Phenylpropanoids and polyketides	2-arylbenzofuran flavonoids	Unclassified	Level 1	0.6566	-0.6069	2.2948	0.032152	2.2514141405454	HMDB0301812	C17684	71861			71394.1	14344.6	67748.1	62945.5	42120.2	51038.3	36724.1	81937.3	34686.5	122491	76915.8	16559	15404.5	12980.1	149233	2778.3	13872.1	30619.7	23883.2	20320.7	114315	23978.2	37890.8
5.97_280.0722n	279.065	5.96858	neg	3-methylflavone-8-carboxylic acid	Phenylpropanoids and polyketides	Flavonoids	Flavones	Level 3	1.6112	0.68812	-2.2935	0.032235	2.33033624571443				LMPK12113395	61237	94254.6	171134	82328	183279	52217.5	43331.4	24138.6	217068	123893	90763.3	32544.1	63131.1	126436	69892.3	224278	111818	173677	237531	145636	174305	246103	107354	234113
13.72_557.2546m/z	557.255	13.7168	neg	Lipoxin D4	Lipids and lipid-like molecules	Fatty Acyls	Eicosanoids	Level 4	0.24128	-2.0512	2.2919	0.032346	2.18891569364278			45971	LMFA03040005	36221	1348.96	32.3736	922.414	8764.79	2066.75	9155.86	602.993	913.304	4852.77	730.425	591.792	4.00134	108.639	27.2986	1503.16	204.954	19.183	739.066	34.2005	2030.59	1536.02	1395.72	587.175
9.37_545.3133m/z	545.313	9.3706	neg	medicagenate	Lipids and lipid-like molecules	Prenol lipids	Triterpenoids	Level 2	0.19497	-2.3587	2.2919	0.032349	2.39449349200729	HMDB0304417					4422.99	229.386	206.25	2591.19	630.698	4701.62	256.247	242.474	205.415	4422.99	333.712	554.004	352.477	186.341	149.571	159.259	304.926	383.084	632.601	187.154	271.958	252.933	247.135
7.88_287.0912m/z	287.091	7.88135	neg	6'-Hydroxyangolensin	Phenylpropanoids and polyketides	Alpha-methyldeoxybenzoin flavonoids	Unclassified	Level 2	0.59587	-0.74693	2.2913	0.032389	2.0933107997424	HMDB0041696		96054			799.592	1559.13	475.341	401.051	299.255	498.375	337.031	312.349	212.99	477.777	1077.18	593.878	75.3679	161.547	109.249	459.151	257.832	938.738	69.4285	614.362	179.958	129.392	406.705
5.85_347.1487m/z	347.149	5.84515	neg	Gibberellin A77	Lipids and lipid-like molecules	Prenol lipids	Diterpenoids	Level 2	2.0403	1.0288	-2.2823	0.033004	2.11462711122588	HMDB0037004					714.091	12.9666	410.827	1369.34	104.269	582.32	1932.37	2130.61	2235.32	1070.36	712.043	3301.12	1258.79	1398.89	3655.94	805.964	945.209	3789.03	1806.54	646.757	1339.93	2730.71	2456.11
3.52_316.0110m/z	316.011	3.51895	neg	4-Amino-5-hydroxymethyl-2-methylpyrimidine diphosphate	Organic oxygen compounds	Organic oxoanionic compounds	Organic pyrophosphates	Level 4	0.26641	-1.9083	2.2778	0.033315	2.0143286335485	HMDB0301920					37.5496	1107.42	149.735	97.5588	224.081	21.779	572.364	266.697	55.7014	53.9042	16.6675	251.706	24.1347	20.3746	49.5162	63.3094	26.1697	67.6937	13.5895	34.1215	13.5089	115.548	9.01653
4.67_245.1178m/z	245.118	4.6726	pos	Grosheimin	Lipids and lipid-like molecules	Prenol lipids	Terpene lactones	Level 4	1.5895	0.66856	-2.2743	0.033557	2.02737394973409	HMDB0303491					212.164	164.248	296.683	331.651	488.489	835.038	249.419	585.121	171.258	380.307	270.879	638.963	636.027	955.92	544.362	259.097	344.097	693.667	690.101	280.354	326.015	366.921	980.061
4.85_315.0965m/z	315.096	4.8472	neg	Diphenylhydantoic acid	Benzenoids	Benzene and substituted derivatives	Diphenylmethanes	Level 2	0.74285	-0.42886	2.2721	0.033709	2.06844500968367	HMDB0251458		1857			2207.75	2768.53	2660.26	2514.57	2623.74	2802.93	3771.99	2064	3231.47	1026.7	3011.64	813.229	2323.91	1375.59	1536.21	2207.09	2723.19	1617.16	2169.01	1177.83	1356.12	2946.86	2361.2
15.09_533.4170m/z	533.417	15.0875	pos	DG(14:1(9Z)/14:0/0:0)	Lipids and lipid-like molecules	Glycerolipids	Diradylglycerols	Level 4	0.58666	-0.76941	2.2695	0.033891	2.2311942967012	HMDB0007037		58672			1710.11	4472.41	1288.39	4174.88	1172.46	3815.5	1949.21	3289.16	3174.22	5643.06	6011.52	465.02	1180.67	480.769	1625.03	554.581	2329.2	3281.06	231.862	4406.63	3779.31	1768.52	3031.72
12.37_434.2715m/z	434.272	12.3732	neg	N-Arachidonoyl Methionine	Organic acids and derivatives	Carboxylic acids and derivatives	Amino acids, peptides, and analogues	Level 4	0.37163	-1.428	2.2674	0.034043	2.15121264654904	HMDB0242000					2295.37	9024.45	812.118	629.182	605.688	8379.82	630.031	9032.97	1681.43	1002.29	9217.13	366.825	9609.4	999.937	657.249	1230.61	302.321	549.896	583.906	765.726	1320.77	797.788	214.317
12.11_413.2329m/z	413.233	12.1136	pos	Antibiotic CP 412065	Lipids and lipid-like molecules	Prenol lipids	Diterpenoids	Level 3	2.1984	1.1365	-2.2638	0.034301	2.44995020712187	HMDB0033081		88973			358.331	2287.92	1906.02	2652.77	2300.71	2843.72	1947.99	6703.16	9974.57	1093.52	10497.1	7184.34	6065.33	2413.13	17460.6	2213.97	13531	7191.82	1997.52	9908.24	24223.1	3435.7	4457.95
14.81_584.4228m/z	584.423	14.8126	pos	2,3,2'-Trihydroxy-beta-carotene	Lipids and lipid-like molecules	Prenol lipids	Tetraterpenoids	Level 3	0.84147	-0.24901	2.2623	0.034403	2.40587				LMPR01070652		309867	325298	532242	517303	406017	503986	451598	407214	392602	433089	524839	221566	464968	257651	423734	257646	363714	344496	440414	295577	331441	474730	417428
12.59_391.3359m/z	391.336	12.5862	pos	(5Z,7E)-9,10-Seco-5,7,10(19)-cholestatriene	Lipids and lipid-like molecules	Steroids and steroid derivatives	Vitamin D and derivatives	Level 2	3.7172	1.8942	-2.2598	0.034587	2.14798158250424	HMDB0245858					963.141	1531.83	247.176	2010.77	52.8856	246.613	192.784	749.415	18.5076	644.312	337.821	1042.99	84.8427	929.348	6079.39	784.321	2588.76	1757.39	736.697	4085.39	8858.84	518.095	348.937
4.60_307.1650m/z	307.165	4.59878	neg	Diacetolol	Organic oxygen compounds	Organooxygen compounds	Carbonyl compounds	Level 4	2.1457	1.1014	-2.2591	0.034633	2.05118399263601	HMDB0251120		775			64.3773	80.5887	44.5674	69.8556	66.6829	58.7259	54.7482	86.049	65.8657	354.277	94.5809	389.693	80.3527	330.991	105.215	73.5836	74.9079	79.0366	166.682	417.363	351.544	57.9123	131.545
4.23_140.0792m/z	140.079	4.22545	pos	N-(2-Hydroxyethyl)-N-methylguanidine	Organic nitrogen compounds	Organonitrogen compounds	Guanidines	Level 4	1.8504	0.88785	-2.2512	0.035212	2.15897401770071			420799			89.8064	213.293	204.95	303.128	82.6961	78.1936	242.271	229.316	263.117	197.305	168.026	211.951	281.011	606.463	496.27	284.808	268.246	235.72	86.4892	194.374	828.992	195.154	345.383
10.55_387.2736m/z	387.274	10.5546	neg	ascr#26	Lipids and lipid-like molecules	Fatty Acyls	Fatty acids and conjugates	Level 2	0.41679	-1.2626	2.2491	0.035359	2.23473902692854				LMFA13040028	78964	134.314	958.921	97.0827	84.7056	125.864	792.561	229.317	646.322	283.443	303.4	911.579	86.2439	509.15	252.769	76.9842	80.0216	122.776	134.053	83.6585	300.193	121.176	101.036	177.477
11.97_427.2966m/z	427.297	11.9708	pos	2,3-Dihydro-5-hydroxy-2,2-dipentyl-4,6-di-tert-butylbenzofuran	Organoheterocyclic compounds	Coumarans	Unclassified	Level 4	3.8265	1.936	-2.2388	0.03613	1.95771378614455	HMDB0249329		434928			1881.23	2086.59	564.08	1059.96	189.322	96.5359	1260.55	0.633646	1275.12	3634.32	1073.2	1361.14	5465.54	3678.63	3502.6	2467.5	8882.6	2971.89	1532.68	11479.2	5856.05	59.7806	5920.47
13.18_466.3897m/z	466.39	13.1795	pos	6-Deoxodolichosterone	Lipids and lipid-like molecules	Steroids and steroid derivatives	Bile acids, alcohols and derivatives	Level 3	1.3306	0.4121	-2.2382	0.036169	2.45617273636188	HMDB0034332		89853			4638.69	13643.5	12460.7	9991.4	11884.9	8534.1	8533.15	11712.2	13117.7	7285.94	9932.2	14522.6	10644.4	13844	15344.8	12439	12760.4	10758.9	10606.5	14649.7	20578.3	12210.8	7820.39
4.82_650.3086m/z	650.309	4.81563	pos	PCTR1	Organic acids and derivatives	Carboxylic acids and derivatives	Amino acids, peptides, and analogues	Level 3	2.1785	1.1233	-2.2344	0.036458	2.09405448761117				LMFA04040004		878.453	760.197	3782.54	1419.88	655.619	8143.48	1046.41	1983.59	1493.57	1095.57	1356.76	2120.35	9696.93	906.416	2877.44	4568.35	2451.96	918.742	8771.01	1157.35	5941.29	3819.76	8918.05
12.63_602.4326m/z	602.433	12.6289	pos	6-Epikarpoxanthin	Lipids and lipid-like molecules	Prenol lipids	Tetraterpenoids	Level 3	0.71267	-0.4887	2.2285	0.036907	2.44416181868524	HMDB0034978		90345		176201	8740.58	6934.01	11405.4	9640.56	6569.75	12014.6	5340.56	11641.9	7056.93	10388.5	15677.8	3181.54	12298.8	5552.3	10326.1	2183	7452.31	7288.2	3485.19	9875.19	6244.39	8487.72	5300.41
9.27_538.3524m/z	538.352	9.27415	pos	Deoxycholyltyrosine	Lipids and lipid-like molecules	Steroids and steroid derivatives	Bile acids, alcohols and derivatives	Level 1	1.5014	0.58632	-2.2277	0.036963	2.48220183641152	HMDB0242420					811.589	3412.89	3237.19	3651.82	3459.44	800.7	3758.66	4127.64	3822.46	104.197	616.428	4081.34	3581.1	3949.02	3500.8	3651.82	3213.71	3386.48	4403.22	3412.89	3303.81	3822.46	3603.19
11.81_357.2544m/z	357.254	11.8123	pos	phytyl monophosphate	Lipids and lipid-like molecules	Prenol lipids	Diterpenoids	Level 4	2.5631	1.3579	-2.2243	0.037226	2.35740086782097	HMDB0304465					8.31795	1076.88	6.98919	7.38157	7.45927	2.2012	3.27701	1134.42	994.538	14.211	2.32586	991.595	1063.58	9.02609	8.27719	7.38157	1041.04	1005.98	1018.22	13.6435	1236.88	994.538	1184.97
8.32_521.3105m/z	521.31	8.31787	neg	4-Hydroxyvalerylcarnitine	Lipids and lipid-like molecules	Fatty Acyls	Fatty acid esters	Level 4	0.75338	-0.40856	2.2225	0.037365	2.21980481763453	HMDB0241653					322.094	311.675	336.565	243.815	345.509	357.303	220.405	237.456	207.709	322.094	492.134	169.114	265.199	317.48	412.008	209.048	188.095	276.983	234.27	236.293	179.656	176.082	54.3614
4.88_386.1600m/z	386.16	4.87612	pos	N-Methylporphyroxine	Alkaloids and derivatives	Rhoeadine alkaloids	Unclassified	Level 2	0.017048	-5.8743	2.2216	0.037434	2.16368181084528	HMDB0029376		86229			12133.4	33.7876	209.218	327.838	161.145	3366.5	20.2222	28.449	294.863	472.307	57549.2	74.6441	52.2803	158.733	287.321	222.851	44.0691	19.7175	102.748	82.9671	16.548	12.4156	264.943
1.76_290.1356m/z	290.136	1.7597	pos	Asp Gly Val	Organic acids and derivatives	Carboxylic acids and derivatives	Amino acids, peptides, and analogues	Level 1	1.4905	0.57575	-2.2182	0.037697	1.87944704485565			17693			343.56	411.035	264.901	271.934	227.721	255.949	545.962	356.623	370.514	505.794	432.334	265.056	659.849	916.825	361.883	450.998	481.679	283.335	712.327	398.859	667.506	366.607	602.696
6.83_405.2641m/z	405.264	6.82832	pos	2beta,7alpha,12alpha-Trihydroxy-3-oxo-5beta-cholan-24-oic Acid	Lipids and lipid-like molecules	Steroids and steroid derivatives	Bile acids, alcohols and derivatives	Level 1	4.0156	2.0056	-2.2178	0.037731	1.85588385063208			84715	LMST04010409		458.537	292.506	436.129	719.406	336.691	428.581	1030.1	288.663	317.953	1422.32	528.693	379.122	290.837	8917.89	739.394	1734.09	273.964	1244.08	1401.85	2666.15	2226.64	6120.07	304.99
7.37_303.1707m/z	303.171	7.37012	pos	Trichostatin	Organic oxygen compounds	Organooxygen compounds	Carbonyl compounds	Level 4	0.36508	-1.4537	2.2161	0.037862	2.17214243089067			46755	LMPK01000055	46024	124.513	596.757	44.335	52.1343	39.9922	679.183	153.333	798.908	91.3574	106.587	554.513	44.5024	615.004	89.0095	76.8569	51.2622	29.5631	31.7499	81.0688	113.781	74.1837	35.9757	36.8351
3.86_174.0920m/z	174.092	3.85762	pos	5-Methoxytryptophol	Organoheterocyclic compounds	Indoles and derivatives	Indoles	Level 4	3.2733	1.7107	-2.2111	0.038255	2.04123759588374	HMDB0001896		58062		114833	99.3426	301.346	124.982	211.443	133.962	127.185	133.468	608.404	167.106	346.975	211.998	2623.54	1765.03	1049.07	230.563	148.898	562.895	128.603	275.646	102.103	533.76	539.976	273.593
12.60_412.2097m/z	412.21	12.5987	neg	Bambuterol	Benzenoids	Benzene and substituted derivatives	Phenoxy compounds	Level 4	2.4392	1.2864	-2.2099	0.038354	2.29194358797328	HMDB0015478		85510		553827	30.5042	673.263	61.4284	481.46	248.736	109.28	0.852403	1570.09	3048.68	1418.13	998.075	713.435	3570.92	117.356	6762.9	1141.54	1706.51	1118.7	378.971	2095.43	3178.28	695.734	1291.65
3.81_379.0221m/z	379.022	3.80652	neg	5'-Sulfamoyl-2-chloroadenosine	Nucleosides, nucleotides, and analogues	Purine nucleosides	Unclassified	Level 4	0.7161	-0.48177	2.2096	0.038373	1.92518006524085	HMDB0248477					197.51	337.187	110.829	219.31	131.446	171.965	469.742	136.571	213.975	179.683	233.431	174.176	135.124	154.989	175.085	212.222	100.004	69.581	202.633	79.3925	220.166	70.3501	164.355
10.77_411.2368m/z	411.237	10.7653	neg	GRAYANOTOXIN I	Lipids and lipid-like molecules	Prenol lipids	Diterpenoids	Level 4	1.7765	0.82903	-2.2027	0.038926	2.02088038002346		C09103	43915			5453.89	4072.02	11148	7937.96	3628.42	15506.9	5663.94	2528.73	9944.96	12403.2	50165.1	15354.8	25655.1	5889.27	49353.7	12808	54404.9	11769.8	7210.88	16366.8	24101	8090.64	16653.7
10.68_607.1955m/z	607.195	10.6775	neg	Vicine	Organic oxygen compounds	Organooxygen compounds	Carbohydrates and carbohydrate conjugates	Level 4	1.8088	0.85506	-2.2026	0.038935	2.10406566422725	HMDB0034073	C08437				2367.66	1030.53	1292.1	330.282	584.006	210.063	46.8744	2443.04	341.979	710.718	42.7797	2347.98	1285.07	2918.05	785.356	1797.72	395.359	2079.77	779.111	2437.98	1131.86	1429.14	333.067
9.07_857.5932n	875.627	9.07105	pos	PE-NMe(22:6(4Z,7Z,10Z,13Z,16Z,19Z)/22:2(13Z,16Z))	Lipids and lipid-like molecules	Glycerophospholipids	Glycerophosphoethanolamines	Level 4	0.61697	-0.69672	2.2015	0.039021	2.00020001103127	HMDB0113694					822.024	765.967	910.681	706.714	732.347	1372.22	1567.22	1456.92	1052.01	1248.48	1301.39	695.046	360.269	626.193	595.541	1102.85	222.742	932.684	752.644	309.759	1265.24	615.046	8.88919
0.64_403.0304m/z	403.03	0.6379	neg	Distemonanthin	Phenylpropanoids and polyketides	Flavonoids	Pyranoflavonoids	Level 4	0.58263	-0.77935	2.2013	0.039032	2.13752461378294				LMPK12113389		1199.6	2744.52	2456.94	7362.28	1667.13	897.593	3333.16	3306.8	2236.44	1046.97	1148.67	397.02	4154.2	610.145	879.541	1515.71	3691	738.949	2267.71	476.897	544.46	885.436	1081.3
7.99_271.1697m/z	271.17	7.99105	pos	3beta-hydroxy-estra-5,7,9-trien-17-one	Lipids and lipid-like molecules	Steroids and steroid derivatives	Oxosteroids	Level 1	0.59515	-0.74867	2.1909	0.03988	2.23383086361262			84284	LMST02010020		1693.85	1610.66	1674.56	1817.05	1896.79	1535.48	1613.92	1911.77	115.684	1061.86	1602.86	1533.55	1723.65	93.1882	1886.88	130.829	1601.92	1673.37	115.72	1610.66	135.586	115.684	142.265
7.05_291.1571m/z	291.157	7.04612	pos	Corey PG-Lactone Diol	Lipids and lipid-like molecules	Fatty Acyls	Fatty alcohols	Level 2	1.7425	0.80115	-2.1874	0.040164	1.94736788930264			63037			292.285	245.911	1043.5	913.551	131.808	1559.4	761.549	273.645	118.178	294.25	314.032	1189.39	224.651	1558.87	339.756	1429.38	369.501	1343.85	1011.88	1300.56	741.476	843.381	555.158
1.12_124.0397m/z	124.04	1.11642	pos	Nicotinic acid	Organoheterocyclic compounds	Pyridines and derivatives	Pyridinecarboxylic acids and derivatives	Level 1	0.75842	-0.39893	2.1851	0.040354	1.77342653316052	HMDB0001488	C00253	240		15940	1.23742e+06	842453	1.24191e+06	1.11629e+06	1.35464e+06	1.1942e+06	916628	1.08331e+06	939558	380906	727218	650859	564824	437845	544666	1.03851e+06	862258	753660	1.54254e+06	307397	492285	775872	733386
6.61_399.2013m/z	399.201	6.60732	neg	(1R,2R,3S,1'R)-Nepetalinic acid	Lipids and lipid-like molecules	Prenol lipids	Monoterpenoids	Level 2	0.33625	-1.5724	2.1849	0.040377	2.19851633198476	HMDB0034971		90339		172073	178.175	85.1475	146.698	721.962	103.547	987.402	118.981	67.3185	102.717	168.055	931.896	51.9017	65.3307	145.466	195.965	133.023	91.3354	41.1014	79.1308	134.423	162.31	117.777	101.191
4.51_433.2092m/z	433.209	4.51177	pos	Val Glu Trp	Organic acids and derivatives	Carboxylic acids and derivatives	Amino acids, peptides, and analogues	Level 1	1.7925	0.84199	-2.1835	0.040487	1.95191579566482			16770			509.269	376.763	1213.74	536.821	301.208	360.914	614.35	357.571	603.766	1097.82	358.366	1041.24	396.346	2191.91	638.173	607.091	984.395	2455.27	934.606	513.083	960.643	652.789	444.689
2.16_272.0670m/z	272.067	2.1605	pos	Glutaminylcysteine	Organic acids and derivatives	Carboxylic acids and derivatives	Amino acids, peptides, and analogues	Level 4	0.37868	-1.401	2.1817	0.040643	1.77776589556225	HMDB0028794				157829	1655.85	707.415	381.003	612.789	577.47	4841.36	2834.3	1210.16	1653.43	148.005	3313.16	330.288	367.113	213.576	598.343	478.07	577.012	308.061	982.388	238.85	1482.73	731.274	766.08
11.79_508.3409m/z	508.341	11.7919	pos	PE(0:0/20:1(11Z))	Lipids and lipid-like molecules	Glycerophospholipids	Glycerophosphoethanolamines	Level 1	1.5463	0.62886	-2.1815	0.040655	1.74379042596407	HMDB0011482		62270	LMGP02050046		17097.9	2720.52	5347.93	5394.99	17009.2	6993.13	3395.98	1133.66	3864.81	36221.6	12704.7	16554.8	23836	11890.1	9174.51	27955.5	16475.5	5093.28	11431.8	21868.6	8683.87	15570	9647.26
5.80_488.2399m/z	488.24	5.7957	pos	Psi-bufarenogin L-lactate	Lipids and lipid-like molecules	Steroids and steroid derivatives	Steroid lactones	Level 4	0.13817	-2.8555	2.1801	0.04077	2.01679970514154				LMST01130061		940.661	540.124	711.362	351.543	518.95	978.183	19756.8	396.037	14434.7	940.661	11557.2	524.677	292.942	747.074	314.573	251.551	576.722	414.89	601.811	434.629	1072.51	996.388	1041.17
13.61_644.4172m/z	644.417	13.6103	neg	Anthenoside A1	Lipids and lipid-like molecules	Steroids and steroid derivatives	Ergostane steroids	Level 4	1.7774	0.82975	-2.1798	0.040796	2.02546892835702				LMST05050054		1534.36	1763.24	2929.2	5778.81	4091.89	2592.61	7519.11	2341.49	3420.2	4368.04	8907.1	13674.5	2296.09	6436.68	2013.38	6099.46	8613.37	4788.61	7226.57	12153.3	3880.69	7529.52	8892.72
6.46_367.0790m/z	367.079	6.46043	neg	Pyrithioxin	Organoheterocyclic compounds	Pyridines and derivatives	Methylpyridines	Level 4	0.50201	-0.9942	2.1783	0.040925	1.9003140244228	HMDB0256987		320744			1380.16	516.457	243.86	235.899	410.815	874.341	114.666	624.234	1131.29	534.987	1524.03	223.837	1109.12	74.0365	482.644	203.45	908.839	460.717	307.201	66.6811	203.182	6.12045	80.1464
6.19_449.2001m/z	449.2	6.1878	pos	Perospirone	Organoheterocyclic compounds	Diazinanes	Piperazines	Level 4	0.46637	-1.1005	2.1766	0.041067	2.2778308188293	HMDB0256347					82263.3	5772.96	124625	34476.5	85741.6	23362.8	90454.8	59347.5	69210.6	15815.7	23609.1	7129.81	45059.8	18342.9	16104.4	10285.4	4683.85	4915.54	23135	88742.3	12142	52203.2	29727.4
7.20_482.1192n	481.112	7.20363	neg	Silychristin B	Phenylpropanoids and polyketides	2-arylbenzofuran flavonoids	Unclassified	Level 4	0.21729	-2.2023	2.1744	0.041256	1.87662421407909				LMPK12140718		14183.3	18722.3	2336.11	1320.29	4689.82	66391.2	57373.3	2050.22	24853.5	1810.43	42533.8	3042.75	2396.46	9107.13	5768.06	3842.93	2079.85	498.006	11697	2002.28	8435.42	1606.94	2020.44
0.69_187.9954m/z	187.995	0.686983	neg	cyclic- 3,4-O-oxalyl-L-threonate	Organic acids and derivatives	Carboxylic acids and derivatives	Tricarboxylic acids and derivatives	Level 4	0.56566	-0.82199	2.1731	0.041364	2.19425729537111	HMDB0304308					822.978	4730.5	1943.88	508.852	2537.72	693.86	1930.66	1548.73	523.805	872.262	946.621	265.428	1342.57	751.704	416.308	992.525	750.285	515.21	302.426	438.615	387.496	660.268	3355.15
9.17_372.2441m/z	372.244	9.17318	pos	Gentian Violet	Benzenoids	Benzene and substituted derivatives	Diphenylmethanes	Level 4	0.19234	-2.3783	2.1709	0.041549	2.14796323196651	HMDB0014550		4055		77181	4211.84	670.993	6166.13	805.048	723.039	39028.5	812.099	609.775	673.789	4204.6	9800.58	4120.63	602.635	154.733	239.768	1734.85	1879.78	1867.95	1082.19	751.431	267.805	232.486	647.724
0.62_130.0866m/z	130.087	0.61675	pos	(2E)-Decenoyl-ACP	Organic acids and derivatives	Carboxylic acids and derivatives	Amino acids, peptides, and analogues	Level 1	0.61895	-0.69211	2.166	0.041969	1.90187631946985	HMDB0062225	C03969	44142		40547	78278.6	668826	549467	285240	431793	284621	339255	284257	270553	217096	230657	120437	301321	33799.9	217816	342617	202738	202919	312266	48715.7	144363	138978	274092
5.09_299.1961m/z	299.196	5.09172	neg	Pegvaliase	Unclassified	Unclassified	Unclassified	Level 4	2.4513	1.2936	-2.16	0.042482	1.79410608006254	HMDB0256204					0.188813	3.30018	2.82635	4.44386	7505.68	0.198355	1.06681	16.3083	1.86946	26654	3.90577	3375.75	3154.07	14336.2	70.5488	7.85312	1.46583	19.2446	6070.41	58748.3	25.2074	1527.26	3.67589
1.12_126.0666m/z	126.067	1.11642	pos	2-O-Methylcytosine	Organoheterocyclic compounds	Diazines	Pyrimidines and pyrimidine derivatives	Level 2	0.56699	-0.81862	2.1588	0.042585	2.12014131121693	HMDB0004339		58237		70854	1193.33	4017.01	7860.63	4068.34	3238.79	2083.85	2257.52	7581.43	1001.16	4386.15	2371.85	333.89	4430.64	424.862	3136.05	1479.76	1226.79	2633.88	3163.49	212.023	3223.91	712.063	2870.25
4.02_329.1133m/z	329.113	4.0213	pos	CAY10397	Organoheterocyclic compounds	Azobenzenes	Unclassified	Level 4	0.66559	-0.58729	2.1583	0.042634	2.2888056289771			63042			5100.39	7935.96	8521.5	3071.81	6524.96	9021.51	5042.46	5645.19	6326.44	4563.8	11852.7	560.645	6787.59	5233.54	3840.55	4096.37	6348.29	2854.56	4780.09	4566.05	1473.66	6746.16	5348.59
6.14_453.2008m/z	453.201	6.13717	neg	Lexaptepid pegol	Organic acids and derivatives	Carboxylic acids and derivatives	Amino acids, peptides, and analogues	Level 4	0.64637	-0.62956	2.1565	0.042788	2.11906656398109	HMDB0251765					5522.57	798.589	3676.31	3900.09	1499.16	1336.26	3078.51	2247.96	1722.91	2714.29	930.65	2162.62	728.846	887.786	182.354	1344.82	1078.51	3217.32	200.473	5989.18	2478.76	128.529	456.564
10.39_576.2013m/z	576.201	10.3931	neg	Acrimarine J	Organoheterocyclic compounds	Quinolines and derivatives	Benzoquinolines	Level 4	0.62333	-0.68193	2.1558	0.042849	2.28555421322929	HMDB0040386		94898		173299	20142	9912.71	25711.1	35911.6	9009.4	38748.8	17113.2	15837.3	12948.1	35540.2	47793	10608.9	6531.69	38627.8	42226.8	5342.72	1727.75	6413.33	19805.3	19163.8	6063.05	11812.2	11890.8
3.90_228.1351m/z	228.135	3.89853	pos	N-Desthienylethyl-rotigotine	Benzenoids	Tetralins	Unclassified	Level 2	0.47166	-1.0842	2.1553	0.04289	2.13898038021509	HMDB0060843					339.511	1186.4	301.457	179.162	118.421	1361.43	344.039	1382.57	356.515	339.511	1197.81	164.033	1145.71	310.973	197.744	205.449	431.966	138.282	155.924	156.761	267.683	270.595	160.843
6.13_416.2648m/z	416.265	6.1267	pos	(7Z)-3-Hydroxytetradec-7-enedioylcarnitine	Lipids and lipid-like molecules	Fatty Acyls	Fatty acid esters	Level 3	2.4375	1.2854	-2.1531	0.04309	1.91275366377258	HMDB0241374					260.239	144.317	1293.79	402.896	398.83	461.356	465.969	3674.02	295.569	1159.12	316.608	2470.08	3752.41	4430.75	5669.89	402.896	464.958	2385.08	850.912	336.47	1104.61	762.948	452.024
2.00_196.0974m/z	196.097	2.00262	pos	Mellein	Organoheterocyclic compounds	Benzopyrans	2-benzopyrans	Level 3	0.85653	-0.22342	2.1514	0.043239	2.2588058434818	HMDB0301747					71840.5	84766.2	93195.5	95384.3	98426.6	83185.4	78348.5	110590	88937.9	68222.8	102033	55219.8	94004.3	106879	56698.7	56288	90284.9	55371.2	67564.6	83251.3	46779.1	87946.4	90542
4.12_170.1181m/z	170.118	4.12483	pos	N-Heptanoylglycine	Organic acids and derivatives	Carboxylic acids and derivatives	Amino acids, peptides, and analogues	Level 2	2.2997	1.2015	-2.1494	0.043412	2.27406	HMDB0013010				74433	113.801	715.523	1569.95	142.487	285.595	188.848	595.352	111.657	1142.72	357.941	103.361	657.66	328.345	442.575	820.729	1338.07	676.886	352.983	3557.24	238.007	1978.01	261.576	1591.01
9.24_425.2891m/z	425.289	9.24352	neg	Guanadrel	Organic oxygen compounds	Organooxygen compounds	Ethers	Level 4	5.3059	2.4076	-2.1479	0.043548	1.9681192201994	HMDB0014371	C07035	4059		5555	353.855	140.542	160.914	276.326	295.722	26.9992	156.652	129.936	130.359	498.574	78.5985	284.626	138.247	480.647	382.733	215.006	4893.66	285.941	281.951	666.139	159.944	92.5004	5105.8
4.70_455.2499m/z	455.25	4.70253	neg	Amastatin	Organic acids and derivatives	Peptidomimetics	Hybrid peptides	Level 3	0.61194	-0.70853	2.1444	0.043855	1.91600857273071	HMDB0248277					190.609	369.525	353.321	194.149	1011.72	868.803	297.845	335.885	307.869	189.52	545.078	415.757	367.881	170.729	227.568	196.125	190.04	607.201	115.37	227.166	148.661	208.502	162.786
12.08_471.3457m/z	471.346	12.0826	neg	22-hydroxy-25-hydroperoxycycloart-23E-en-3-one	Lipids and lipid-like molecules	Steroids and steroid derivatives	Cycloartanols and derivatives	Level 2	0.55663	-0.84522	2.1431	0.043972	1.79116535032977				LMST01100040		393.236	1149.33	666.827	763.028	1424.26	134.547	441.903	969.708	1461.37	297.054	486.089	547.966	1015.73	138.955	732.983	134.732	890.658	148.549	247.662	135.747	483.852	148.799	270.199
5.97_347.0519m/z	347.052	5.96858	neg	Olsalazine	Organoheterocyclic compounds	Azobenzenes	Unclassified	Level 4	1.6461	0.71905	-2.1398	0.044269	2.21113887921782	HMDB0015380	C07323			101369	4918.34	11242.9	5116.52	14008.3	2721.16	2044.83	956.941	14848.9	7717.4	5219.92	1621.93	3197.42	8234.27	3836.16	15687.1	7386.66	10018.2	16894.5	8480.34	11036.2	17659.2	5625.95	15835.5
10.14_221.1903m/z	221.19	10.1392	pos	Humulenol I	Lipids and lipid-like molecules	Prenol lipids	Sesquiterpenoids	Level 2	1.2794	0.35542	-2.139	0.044342	2.09914674797787	HMDB0038211		92942			2885.89	2361.01	1452.76	2878.25	2216.35	2768.28	2468.87	2871.01	2929.56	2865.03	1720.33	3336.29	2499.68	3701.9	3091.73	2289.06	3262.12	3580.98	3419.1	4736.35	2403.19	2087.86	2663.48
9.39_403.2471m/z	403.247	9.39107	neg	5?-CHOLANIC ACID-3?-OL-6_7-DIONE	Lipids and lipid-like molecules	Steroids and steroid derivatives	Bile acids, alcohols and derivatives	Level 2	0.57435	-0.8	2.1383	0.044406	2.04899193284244						1785.91	1871.13	21.7145	2035.15	1761.2	1918.58	2350.66	1982.61	2243.53	1785.91	1915.29	38.8291	1760.4	45.4705	2298.62	2035.15	1959.18	40.8549	16.1523	38.3232	23.583	2243.53	1762.79
0.62_146.1059n	147.113	0.61675	pos	L-Lysine	Organic acids and derivatives	Carboxylic acids and derivatives	Amino acids, peptides, and analogues	Level 1	0.61807	-0.69415	2.1377	0.044456	1.87632147481555	HMDB0000182	C00047	25		18019	193210	1.75005e+06	1.363e+06	704965	1.08656e+06	717105	855122	719417	666805	527205	607318	300008	777878	80874.4	565470	848998	510687	517965	809150	124894	360371	340497	662961
6.00_407.1704m/z	407.17	6.00157	pos	Taraxinic acid glucosyl ester	Lipids and lipid-like molecules	Prenol lipids	Terpene lactones	Level 4	0.33271	-1.5877	2.1358	0.044634	2.0178668546176	HMDB0035249		90559		172666	8260	1242.22	9076.16	2628.11	2730.28	12852.5	194.655	1846.65	3598.74	12161.3	8073.13	3229	2131.2	250.319	1283.79	3372.06	1349.24	1159.57	1935.18	230.592	2954.74	2224.01	1110.94
11.19_519.3671m/z	519.367	11.1867	pos	DG(20:5(5Z,8Z,11Z,14Z,16E)-OH(18)/8:0/0:0)	Lipids and lipid-like molecules	Fatty Acyls	Eicosanoids	Level 3	0.93457	-0.097623	-2.1325	0.044931	2.05294188312298	HMDB0297188					5.49702	16.2415	230.872	191.927	0.166563	6.12044	433.371	19.64	4551.46	168.917	0.002129	211.719	24.5533	1464.73	744.05	175.903	509.205	120.199	1005.56	229.162	363.751	712.482	16.8239
6.53_329.0648m/z	329.065	6.53113	neg	Aflatoxin B2a	Phenylpropanoids and polyketides	Coumarins and derivatives	Furanocoumarins	Level 2	1.796	0.84481	-2.1265	0.045484	1.91009946840762	HMDB0035598		90875			640.281	435.199	481.929	189.452	147.3	497.692	781.653	86.0361	406.449	1063.34	842.586	1324.67	415.32	1078.98	1056.86	1038.61	578.371	606.534	253.283	498.95	1879.33	980.714	493.193
13.78_499.4515m/z	499.452	13.7777	pos	34:5(19Z,22Z,25Z,28Z,31Z)	Lipids and lipid-like molecules	Fatty Acyls	Fatty acids and conjugates	Level 3	1.7699	0.82366	-2.1254	0.045582	2.25395815312995			74371	LMFA01030835	77404	1410.97	17468.4	20956.8	207.406	1212.82	1539.35	5137.95	23586.2	2241.66	786.751	658.059	7321.85	4937.4	19025.1	35235.4	9944.14	8329.72	4696.77	4700.82	2910.88	34958.6	2218.26	4643.09
5.26_460.2656m/z	460.266	5.2581	pos	Milciclib	Organoheterocyclic compounds	Diazinanes	Piperazines	Level 2	5.0471	2.3355	-2.1253	0.045596	2.30115811730191	HMDB0254731					129.458	289.089	186.006	440.857	268.119	693.221	313.885	412.492	229.07	15.0234	792.235	4376.98	407.969	302.399	268.06	4954.45	275.086	2798.61	229.978	5108.7	222.243	532.743	261.428
9.92_823.6063m/z	823.606	9.92368	neg	PG(O-16:0/21:0)	Lipids and lipid-like molecules	Glycerophospholipids	Glycerophosphoglycerols	Level 4	0.0077646	-7.0089	2.1243	0.045685	2.23257666262701			79825	LMGP04020014		52.9843	9200.97	6.97473	18.196	15.3934	11.8526	13102.3	16.5472	12.5696	1354.65	13.0789	12.424	14.2298	42.596	8.04303	10.0116	14.2982	11.4683	13.33	32.1391	7.61512	3.61414	18.0895
11.46_427.2107m/z	427.211	11.4588	neg	Acetylstrophanthidin	Lipids and lipid-like molecules	Steroids and steroid derivatives	Steroid lactones	Level 3	1.7305	0.79122	-2.1202	0.046071	2.34899481789183	HMDB0247937					8132.69	39733.9	9698.13	12974.4	8887.75	26654.1	9001.35	45700.7	59133.9	10340.3	32812.2	25372.7	54435.5	9773.77	108041	22911.9	56528.5	30119.7	19652.1	53623.3	54302.1	21387.8	36926.1
3.49_343.1982m/z	343.198	3.49023	pos	Gln Val Pro	Organic acids and derivatives	Carboxylic acids and derivatives	Amino acids, peptides, and analogues	Level 1	0.67305	-0.57121	2.1192	0.046157	2.35632532075222			18711			12632.6	34771.4	43351.4	39219.5	26421.7	28269.3	62571.6	29430.1	12979.3	42847.5	22047.3	11679.8	31918.9	12171.2	10320.9	28774.2	36315.4	28502.3	12675.1	12835.1	14979.4	27645.5	23748.2
5.36_371.2429m/z	371.243	5.3594	pos	20-Hydroxy-PGF2a	Lipids and lipid-like molecules	Fatty Acyls	Eicosanoids	Level 2	0.45202	-1.1455	2.1181	0.046263	1.94005451901694	HMDB0004049				174935	3550.81	6540.76	3718.26	4799.37	6529.92	13710.6	9168.09	8621.28	12839.6	440.435	16180.9	1100.14	7076.37	1652.79	564.408	3129.06	5113.54	2454.38	1337.04	5178.9	1119.6	10224.6	3466.15
15.09_640.4372m/z	640.437	15.0875	pos	N-(hexadecanoyl)-deoxysphing-4-enine-1-sulfonate	Lipids and lipid-like molecules	Fatty Acyls	Fatty amides	Level 4	0.68724	-0.54112	2.1175	0.046316	2.15583019269093			53895	LMSP00000002		24540.3	19384.4	18055	72966.3	23825.1	34580.2	21503.7	28780.8	38882.7	44584.4	48899.2	8973.67	21953.4	12595.9	12443.2	16919.3	26981.8	21897.9	13243.7	35672.2	47829.7	29372.1	28090.7
3.44_331.1608m/z	331.161	3.44302	neg	(2R,3R,4R)-Hexane-1,2,3,4,6-pentol	Organic oxygen compounds	Organooxygen compounds	Carbohydrates and carbohydrate conjugates	Level 4	3.3984	1.7649	-2.1151	0.046549	2.02044306103405	HMDB0242546					7.75874	1663.25	6.90569	8.25602	6.03531	7.19165	24.1212	2002.93	20.4589	7.75874	6.29488	1868.46	2605.95	2042.23	6.27683	8.25602	1658.11	1782.89	9.91142	1663.25	22.6957	9.02252	1832.72
3.74_349.0113m/z	349.011	3.7363	neg	6-Chloroapigenin	Phenylpropanoids and polyketides	Flavonoids	Flavones	Level 3	0.64874	-0.6243	2.1148	0.046572	2.01127918960465			48861	LMPK12110430		14908.9	40142.3	32264.8	10033.5	22142.8	15421	26447.4	31998.3	30188.4	68783.3	23927.7	16640.6	14043.2	4927.98	45540.1	7367.15	31319.9	16783.4	11789.7	5204.53	12795.3	22409.6	27925
0.80_208.0852n	226.119	0.796433	pos	D-Kynurenine	Organic oxygen compounds	Organooxygen compounds	Carbonyl compounds	Level 4	0.58964	-0.7621	2.1123	0.046811	1.9891042849208	HMDB0250769	C01718	72		28683	7918.42	18007.1	9768.16	9423.82	18797.3	33063.7	32473	3958.36	13013	12243.9	7524.14	10364.9	4821.68	9296.54	5329.63	12759.5	13381.8	7328.8	13928.2	4356.7	3093.9	9821.89	7018.06
6.13_481.3156m/z	481.316	6.1267	pos	N-Eicosapentaenoyl Arginine	Organic acids and derivatives	Carboxylic acids and derivatives	Amino acids, peptides, and analogues	Level 3	0.38608	-1.373	2.111	0.04693	2.24648635485654	HMDB0242065					8328.8	3029.69	144.616	348.745	222.467	5671.85	3603.1	5595.18	4168.92	8328.8	2713.57	266.914	5629.05	3372.99	243.647	263.806	140.867	3716.08	314.084	3029.69	154.013	188.408	277.853
9.84_558.3163m/z	558.316	9.84003	pos	PC(6:2(3E,5E)/14:2(11E,13E))	Lipids and lipid-like molecules	Glycerophospholipids	Glycerophosphocholines	Level 2	1.5361	0.61931	-2.1107	0.046965	2.03586237573291	HMDB0256166					10.0192	2122.85	1986.79	2416.02	1884.32	14.2506	2220.51	2531.27	1280.13	2233.36	9.56433	3156.02	2370.58	2387.06	1736.57	2416.02	2130.5	1991.86	1766.36	2122.85	2376.45	2302.16	1870.31
13.24_501.3935m/z	501.394	13.2433	pos	Galaxaurol B	Lipids and lipid-like molecules	Steroids and steroid derivatives	Cycloartanols and derivatives	Level 2	1.5504	0.63262	-2.1074	0.047279	2.20217519008749				LMST01100035		814.159	525.741	750.35	251.367	610.084	90.6276	52.9791	165.222	426.641	50.9221	380.58	562.678	824.038	864.201	367.118	295.946	761.111	546.731	430.106	596.578	949.294	391.806	197.075
6.48_393.0866m/z	393.087	6.47852	pos	BENSULFURON-METHYL	Benzenoids	Benzene and substituted derivatives	Benzoic acids and derivatives	Level 4	0.54104	-0.88619	2.1069	0.047328	2.09710971095011	HMDB0248961	C10937	68703		3017	2770.74	3030.26	2577.77	7948.02	2315.16	7678.87	839.922	1029.25	2796.71	3008.61	4608.97	590.398	2754.85	2258.66	3528.33	775.942	2312.59	399.927	1812.22	2410.08	4145.31	499.147	1233.67
7.67_399.1942m/z	399.194	7.67498	neg	Hydroxybenzylpindolol	Benzenoids	Benzene and substituted derivatives	Phenethylamines	Level 4	6.0986	2.6085	-2.1067	0.04734	1.86293485177681	HMDB0253256					1.3291	5.37656	0.0137739	16.3486	5.18392	2.63545	28.8333	57.3759	0.000605288	1.3291	3.21898	1.46766	50.8766	548.055	66.198	12.5862	4.45228	5.68513	18.1785	3.08439	54.212	2.85456	24.3485
1.12_119.0356m/z	119.036	1.11642	pos	Hypoxanthine	Organoheterocyclic compounds	Imidazopyrimidines	Purines and purine derivatives	Level 2	0.75368	-0.40798	2.1065	0.047359	1.77262593307246	HMDB0000157	C00262	83		17368	1947.61	1395.29	3335.81	1645.15	2363.41	1594.88	1630.12	3424.91	1685.87	1215.31	1227.21	1036.87	1509.66	538.812	2070.18	1139.89	1266.45	1530.4	3892.8	319.55	2271.41	505.905	563.735
10.80_357.1666m/z	357.167	10.797	neg	MeTRH	Organic acids and derivatives	Carboxylic acids and derivatives	Amino acids, peptides, and analogues	Level 4	2.5821	1.3686	-2.1059	0.047421	2.4051932609575	HMDB0254684					505.291	1732.09	143.304	445.765	758.209	162.367	449.307	643.014	562.064	194.559	149.094	1067.45	278.255	579.904	3492.46	774.778	236.405	770.433	552.409	934.673	4928.48	1364.33	379.746
9.78_345.2088m/z	345.209	9.78202	neg	Welwitschianic acid	Lipids and lipid-like molecules	Prenol lipids	Diterpenoids	Level 4	1.6757	0.7448	-2.1048	0.047522	2.00412408293212				LMPR0104090003		369.06	1140.4	233.782	244.659	173.78	1152.29	813.931	150.68	340.017	397.917	627.183	673.436	853.344	439.572	798.829	796.115	950.984	719.985	1276.52	362.762	318.882	453.322	2238.94
0.80_354.1775m/z	354.177	0.796433	pos	Gln Pro Gln	Organic acids and derivatives	Carboxylic acids and derivatives	Amino acids, peptides, and analogues	Level 2	0.72758	-0.45881	2.1024	0.047761	1.98845645768919			21823			4615.38	9413.75	12817.5	7873.94	11527.9	8965.42	13647.9	10131.3	7699.68	5112.77	6377.58	2043.24	11014.6	3397.25	12187.6	7406.72	5335.54	1429.56	9678.35	3203.66	8586.72	5836.11	5128.78
7.67_396.2149m/z	396.215	7.66742	pos	(8Z)-3-Hydroxydodec-8-enoylcarnitine	Lipids and lipid-like molecules	Fatty Acyls	Fatty acid esters	Level 4	4.6596	2.2202	-2.0994	0.04805	1.88288077241474	HMDB0241222					9868.82	171.27	2982.69	988.327	3618.53	442.816	4814.58	629.588	4965.65	6015.77	2371.48	32839.1	6741.08	9567.32	165.49	6477.65	36277.2	20140.1	9103.37	4677.16	9956.51	41286.4	631.34
6.42_422.2673n	405.264	6.4179	pos	Cyclohexanecarboxamide, n-[2-[4-(2-methoxyphenyl)-1-piperazinyl]ethyl]-n-2-pyridinyl-	Organoheterocyclic compounds	Diazinanes	Piperazines	Level 2	2.1838	1.1269	-2.0992	0.048064	1.7109158438053	HMDB0259890					1156.25	852.634	465.929	1480.88	1143.94	1453.6	3989.16	297.215	1740.95	1290.01	1716.95	508.795	3313.58	7002.15	2821.98	1816.05	2053.56	1838.01	3618.96	6154.56	714.092	5576.39	1009.1
9.58_375.2144m/z	375.214	9.58042	pos	11,12-Dimethylrosmanol	Lipids and lipid-like molecules	Prenol lipids	Terpene lactones	Level 2	1.9168	0.9387	-2.0967	0.048305	2.0091476856339	HMDB0040525		95016			164.781	210.731	236.893	359.136	177.886	400.223	862.603	301.55	266.603	587.659	237.59	624.081	225.506	572.533	379.211	298.815	1627.14	657.515	1138.32	349.355	1058.39	383.94	197.364
3.56_218.1513n	201.148	3.5609	pos	2,3-Dihydroxypropyl octanoate	Lipids and lipid-like molecules	Glycerolipids	Monoradylglycerols	Level 4	0.7702	-0.3767	2.0954	0.048432	2.14808125318415	HMDB0254850		320825		84309	4964.25	6477.62	6439.2	2899.64	7593.64	5002.31	7872.37	6158.39	7311.9	4277.67	7087.86	3191.67	7300.16	5306.03	5333.71	1760.94	4397.85	3061.22	3037.57	5839.91	4634.15	6241.12	4295.08
7.18_361.1645m/z	361.164	7.18197	neg	Hydroxyisonobilin	Lipids and lipid-like molecules	Prenol lipids	Terpene lactones	Level 2	0.506	-0.98278	2.0946	0.048513	2.15206567945517	HMDB0034475					31.3936	500.544	63.4209	112.945	56.0178	79.527	29.5739	482.494	11.3574	69.311	76.699	14.3909	460.78	119.054	103.018	53.7072	8.7509	19.4757	9.28302	21.8744	11.1518	6.07693	5.73372
10.95_437.2913n	438.299	10.9476	pos	PE(P-16:0/0:0)	Lipids and lipid-like molecules	Glycerophospholipids	Glycerophosphoethanolamines	Level 1	0.47388	-1.0774	2.0945	0.048528	1.98008585883761	HMDB0011152		46719	LMGP02070001		2.51924e+06	870446	1.73676e+06	1.42238e+06	4.27998e+06	748755	2.78799e+06	392283	650470	153680	1.45213e+06	156270	690065	42262.5	334353	702888	1.1724e+06	245083	2.42732e+06	501979	151166	1.12311e+06	831826
4.86_226.0517m/z	226.052	4.85577	pos	(6R,7R)-6-Methoxy-3,7-dimethyl-8-oxo-5-thia-1-azabicyclo[4.2.0]oct-2-ene-2-carboxylic acid	Organic acids and derivatives	Carboxylic acids and derivatives	Amino acids, peptides, and analogues	Level 2	0.38828	-1.3648	2.0926	0.048712	1.76726833225698	HMDB0258050					160.331	4083.81	582.402	670.112	626.005	1089.81	363.731	918.452	252.008	170.826	1267.51	290.55	162.993	208.517	252.084	484.768	259.124	638.299	213.44	240.082	270.718	521.457	582.656
7.32_305.1282m/z	305.128	7.32172	neg	Nb-p-Coumaroyltryptamine	Phenylpropanoids and polyketides	Cinnamic acids and derivatives	Hydroxycinnamic acids and derivatives	Level 2	1.3471	0.42982	2.0908	0.048883	2.41540906987415	HMDB0041518		95902			17191.8	718.494	9039.9	2907.61	13158	5900.48	4603.02	5081.46	3844.19	25666.9	7662.61	516.155	3153.63	7557.21	695.67	78.039	654.957	931.524	861.941	122956	2092.35	2905.72	2582.42
6.66_251.1069m/z	251.107	6.65908	pos	2-Methyl-3-(2-methylphenyl)pyrido[2,3-d]pyrimidin-4-one	Organoheterocyclic compounds	Pyridopyrimidines	Pyrido[2,3-d]pyrimidines	Level 2	1.7631	0.81812	-2.0892	0.049048	2.22949459227348	HMDB0244600		426496			613.598	1171.36	224.576	937.364	371.618	591.871	476.057	318.398	220.062	153.843	517.046	319.657	237.216	1214.1	1217.74	1046.03	435.642	605.943	1544.22	462.959	1350.71	797.372	1059.15
9.50_258.2796m/z	258.28	9.50007	pos	7Z-hexadecen-1-ol	Lipids and lipid-like molecules	Fatty Acyls	Fatty alcohols	Level 3	1.5154	0.59967	-2.0878	0.049183	1.69372895306689			36512	LMFA05000055		7159.51	9344.23	9686.8	4790.95	3421.04	6877.38	2147.19	7250.82	4329.04	16583.8	11831.1	6632.18	17591.9	8248.4	4777.63	8146.7	16689.2	9019.37	9565.63	7415.5	12597.3	15331.3	16563.8
0.80_145.1340m/z	145.134	0.796433	pos	N-Acetylcadaverine	Organic acids and derivatives	Carboxylic acids and derivatives	Carboxylic acid derivatives	Level 3	0.54952	-0.86375	2.0872	0.049245	1.7906511321538	HMDB0002284		6592		88824	28493	69495	125472	35279.4	103306	356500	166433	85514.4	193575	13560.3	133368	42820.1	49238	13768.2	20023.8	260985	44640.6	12618.2	102982	7512.52	8404.76	140040	31582.1
5.03_441.2105m/z	441.21	5.03148	neg	Etarotene	Phenylpropanoids and polyketides	Stilbenes	Unclassified	Level 4	4.2445	2.0856	-2.0853	0.049432	2.16515645785178	HMDB0251989					97.0119	152.414	153.137	1981.74	118.177	121.178	96.2747	87.3745	456.196	97.0119	120.116	2772.31	114.191	2273.87	2399.08	1981.74	115.141	2525.52	180.497	3658.26	106.493	80.4054	112.473
2.28_310.0005m/z	310.001	2.28445	neg	Flurochloridone	Organoheterocyclic compounds	Pyrrolidines	Phenylpyrrolidines	Level 4	0.75205	-0.41111	2.0845	0.049514	1.84053001475099	HMDB0252372	C11100	68841			68768.6	179684	219708	96480.1	144926	114208	146215	128273	162831	134192	103727	91082.7	76187.8	32394.8	202053	50797.7	153188	116415	80846.3	47221.9	93421.7	101087	155343
6.11_434.1945m/z	434.195	6.10627	pos	Piscerythramine	Phenylpropanoids and polyketides	Isoflavonoids	Isoflav-2-enes	Level 4	0.5219	-0.93814	2.0827	0.04969	2.21588952727998		C10518	47670	LMPK12050157	8251	34647.7	2928.52	45539.7	26757	46905.6	13024.6	49364.3	25400.1	34020.8	4614.19	7675.55	529.741	37267	9201.94	2872.14	18303.3	3815.78	2216.58	5084.51	59055.3	4429.96	18504.6	5551.48
2.23_272.1609m/z	272.161	2.23003	pos	L-Pyridosine	Organic acids and derivatives	Carboxylic acids and derivatives	Amino acids, peptides, and analogues	Level 1	0.39197	-1.3512	2.0825	0.049711	1.98574453423163	HMDB0029443		86271		138764	625.298	3813.12	4834.96	763.052	4658.35	679.769	6888.8	1359.56	1138.39	480.927	495.182	390.911	1858.15	207.161	260.629	390.891	2322.74	1288.74	1402.44	584.847	840.923	571.074	498.103
12.79_360.2570m/z	360.257	12.793	pos	N-Myristoyl Methionine	Organic acids and derivatives	Carboxylic acids and derivatives	Amino acids, peptides, and analogues	Level 4	0.62832	-0.67044	2.0822	0.049738	2.30255203040107	HMDB0242056					2550.01	152.133	594.921	370.305	2138.17	57.022	3528.42	408.606	1441.88	3397.5	2507.81	30.5699	149.936	946.902	38.3017	64.3958	696.527	23.1954	0.631058	5903.97	87.3094	3442.79	433.36
4.49_422.1452m/z	422.145	4.49163	pos	Gardenin C	Phenylpropanoids and polyketides	Flavonoids	O-methylated flavonoids	Level 4	1.7735	0.82661	-2.0821	0.049746	1.93193984614325			49911	LMPK12111489		512.314	956.398	645.095	532.795	562.39	462.128	349.296	2425.16	826.115	1404.95	228.941	1278.09	1345.91	1827.9	419.659	754.006	392.994	2551.47	1009.79	3349.14	1606.3	945.383	1075.77
5.12_439.0596m/z	439.06	5.11843	pos	(2R)-2-Hydroxy-2-phenylethyl glucosinolate	Organic oxygen compounds	Organooxygen compounds	Carbohydrates and carbohydrate conjugates	Level 4	1.4664	0.55231	-2.0786	0.050099	2.02560011418522	HMDB0037205		92172			5332.86	10441.1	3061.11	7888.7	2321.49	2545.77	487.597	8256.13	471.609	2854.46	452.54	4849.89	3444.99	4356.29	5008.15	4704.65	10225	11605	5248.36	6261.54	6979.47	3105.98	2822.41
