# Supplementary material for: Integrated multi-omics analysis reveals rumen and rectal microbiota–metabolite interaction features in polytocous fine-wool sheep with divergent residual feed intake
Source: Front Microbiol. 2026 Jan 22;16:1712307. doi: 10.3389/fmicb.2025.1712307 (PMC12880820; doi:10.3389/fmicb.2025.1712307)
Supplement: SUPPLEMENTARY TABLE S10 — Differential metabolites in the rectal. [file Table_10.XLSX]

## Sheet: Rectal_diff_metabolites
Differential Metabolites Identified in the Rectal
ID	m/z	Retention time (min)	Ion mode	Metabolites	Super Class	Class	Sub Class	level	HMDB	KEGG	METLIN	Lipidmaps	ChEBI	t.stat	FC	log2(FC)	p.value	VIP(t)	FB_H1	FB_H2	FB_H3	FB_H4	FB_H5	FB_H6	FB_H7	FB_H8	FB_H9	FB_H10	FB_H11	FB_H12	FB_L1	FB_L2	FB_L3	FB_L4	FB_L5	FB_L6	FB_L7	FB_L8	FB_L9	FB_L10	FB_L11	FB_L12
12.98_949.6224m/z	949.622	12.9755	neg	S-Ethyl dipropylthiocarbamate	Organosulfur compounds	Thiocarbonyl compounds	Thiocarbamic acid derivatives	Level 4	HMDB0251894	C11081		LMGP06010723		4.6154	0.46683	-1.099	0.0001342	2.68231277294514	1244.73	2062.48	2732.36	1588.71	1598.41	832.884	1989.02	1457.66	2455.7	1630.23	3098.92	2251.36	298.68	1220.69	1156.14	411.822	561.12	994.166	558.173	1536.87	686.514	1649.27	741.718	609.478
9.24_505.3513m/z	505.351	9.24352	pos	Delta 8,14 -Sterol	Lipids and lipid-like molecules	Steroids and steroid derivatives	Ergostane steroids	Level 3	HMDB0006928	C11508	89434			-4.5728	1.3962	0.48152	0.0001489	2.66079253411339	337424	345760	259262	276288	243880	303600	379646	283335	301661	334258	254990	307542	437776	332446	382056	328340	424578	354540	544330	357828	515774	403585	350825	574964
12.29_378.1477n	377.14	12.29	neg	17-oxo-octadecanoic acid	Lipids and lipid-like molecules	Fatty Acyls	Fatty acids and conjugates	Level 4			94864			-4.561	8.0796	3.0143	0.00015326	2.64748286204416	19268.4	1031.68	1445.28	7023.76	2823.42	3107.89	8804.3	645.282	10654.8	10437.2	1121.55	10541.8	126325	23846.7	3286.18	73801.2	20814.3	93508	19448.5	109459	82342.9	9092.67	13898.6	46007.8
10.38_217.1228m/z	217.123	10.3765	neg	Sar chelate	Organic nitrogen compounds	Organonitrogen compounds	Amines	Level 4	HMDB0257487			LMFA01031031		-4.4809	2.9284	1.5501	0.00018636	2.66188981597373	3014.56	2856.71	429.844	1358.44	98.8929	524.748	3246.55	168.709	291.366	975.931	412.298	621.412	2822.53	3045.84	2930.81	3300.1	4442.66	2687.92	5033.87	4235.26	4501.45	2113.8	1634.11	3058.29
0.69_229.0219m/z	229.022	0.686983	neg	quinoxaline-6-sulfonamide	Organoheterocyclic compounds	Diazanaphthalenes	Benzodiazines	Level 4	HMDB0257054					4.3772	0.53912	-0.89133	0.00024012	2.62485847224613	1343.54	1507.29	752.527	512.077	1226.74	1323.79	809.395	1164.55	1176.26	888.053	2146.7	1510.81	920.575	804.586	695.322	397.517	751.072	710.896	797.829	547.167	637.349	558.786	433.346	426.314
11.65_332.1777m/z	332.178	11.6513	neg	DG(8:0/0:0/14:0)	Lipids and lipid-like molecules	Glycerolipids	Diradylglycerols	Level 4	HMDB0092914					4.3386	0.21558	-2.2137	0.00026387	2.64039957115322	1958.32	1848.39	496.829	647.686	1213.89	2028.55	263.856	4167.17	816.796	1211.44	1056.06	199.951	417.79	383.668	301.876	405.142	323.772	64.4354	81.8118	414.08	233.672	205.107	104.516	465.211
6.12_282.0394m/z	282.039	6.11668	neg	Iloperidone	Organic oxygen compounds	Organooxygen compounds	Carbonyl compounds	Level 4	HMDB0253402					4.3025	0.30587	-1.709	0.00028816	2.55734934779264	925.026	1489.97	3279.78	2525.17	6300.57	1198.7	2036.63	1428.88	5273.86	3125.34	5839.2	1887.56	725.841	226.073	1347.78	1006.8	2869.03	235.419	1145.34	354.861	518.252	1358.51	782.046	204.945
5.11_371.1260m/z	371.126	5.11213	pos	Bisoprolol	Benzenoids	Benzene and substituted derivatives	Benzylethers	Level 2	HMDB0014750	C06852			125429	-4.25	2.55	1.3505	0.00032763	2.57734467672925	54510.8	9695.45	1985.53	2523.2	2997.43	4041.94	68915.3	4332.93	6839.32	74190.7	3910.67	13252.8	70110.7	35197.4	58142.4	42461.7	41443.5	33075.4	68230.7	63632.9	67792.3	18311.2	50267.1	73692.6
4.55_265.0712m/z	265.071	4.5521	pos	5-O-Methylleridol	Phenylpropanoids and polyketides	Flavonoids	O-methylated flavonoids	Level 4						-4.2363	2.0066	1.0048	0.0003388	2.57036251315891	45433.5	39535.7	10347.1	8849.18	10832.2	18855.8	54139.2	15377.1	18867	44784.9	15675.7	33496.2	65778.7	42942	53274.6	53039.6	50030.3	45097.2	63093.2	53502.2	61634.8	26059.4	55287.1	56312.9
4.41_443.2495m/z	443.249	4.41163	pos	2-(2-Nitroimidazol-1-yl)-n-(3,3,3-trifluoropropyl)acetamide	Organic 1,3-dipolar compounds	Allyl-type 1,3-dipolar organic compounds	Organic nitro compounds	Level 2	HMDB0251709		449814			-4.2141	2.4353	1.2841	0.00035767	2.57601584481203	2050.1	212.42	116.192	252.878	477.552	255.647	1696.43	190.639	209.044	1002.37	832.664	531.527	1544.13	909.041	1093.34	1147.84	1603.31	770.845	2036.67	2957.42	1918.54	1537.62	1895.79	1410.59
3.80_216.1227m/z	216.123	3.7988	neg	1-Hydroxy-2,2,6,6-tetramethyl-4-piperidinone	Organoheterocyclic compounds	Piperidines	Piperidinones	Level 1	HMDB0243896					4.1936	0.53713	-0.89665	0.00037608	2.55564242382842	1651.02	3909.97	1700.97	1811.62	2341.44	2855.19	1774.2	1313.33	1840.85	1501.95	2642.06	1420.27	1138.09	1281.98	2347.88	1058.25	1664.39	613.82	901.003	1349.64	784.007	450.422	642.257	922.014
10.85_317.2690m/z	317.269	10.8471	pos	12,13-dihydroxy stearic acid	Lipids and lipid-like molecules	Fatty Acyls	Fatty acids and conjugates	Level 2			35471	LMFA02000146		-4.1571	1.9269	0.94627	0.00041106	2.55816239825081	98508.2	102092	30660.5	31747	26381.8	33479.6	56961.6	42183.6	28607.8	55812	27759.1	52866.1	57946.3	85124.5	57691.8	123702	94282.7	88210.2	120329	58303.9	62833.5	143317	94341.5	109384
12.38_534.4175m/z	534.417	12.3803	neg	Methyl palmoxirate	Lipids and lipid-like molecules	Fatty Acyls	Fatty acid esters	Level 2	HMDB0254605			LMST01060017		-4.1459	6.2515	2.6442	0.00042248	2.50149138313204	16690.8	2577.13	4062.34	3467.58	5261.45	6116	6215.95	32607.1	9736.8	30566.4	261.827	8969.44	254000	54522.9	8970.04	90094.7	42763.4	36363.7	49639.5	68653.8	106827	5836.57	22490.6	60893.8
6.99_358.2018m/z	358.202	6.986	pos	18-oxo-Resolvin E1	Lipids and lipid-like molecules	Fatty Acyls	Eicosanoids	Level 3			1399		7454	-4.1397	2.2161	1.148	0.00042896	2.54704239544965	13632.9	9789.51	2036.67	2116.57	2227.86	3213.28	15375.5	2564.84	2212.31	15695.6	2776.79	5179.28	15879.5	10174.7	10974.8	16290.3	11939.1	10604.9	16021	15558.8	22489.6	6583.52	15265.1	15742.3
10.79_244.1469n	245.154	10.7885	pos	6E,8E,12E,14E-Hexadecatetraen-10-ynoic acid	Lipids and lipid-like molecules	Fatty Acyls	Fatty acids and conjugates	Level 3			35301	LMFA01030703		4.1368	0.66759	-0.58298	0.00043195	2.50299886123067	808489	928143	789469	909581	941871	916428	957948	1.04162e+06	753074	730640	853385	1.13631e+06	597310	866940	986696	550692	821332	782586	347716	483243	394160	442513	328560	526535
9.33_539.1944m/z	539.194	9.32727	neg	2-Hexenoylcholine	Organic nitrogen compounds	Organonitrogen compounds	Quaternary ammonium salts	Level 4	HMDB0013162					-4.1352	6.4823	2.6965	0.00043363	2.51801170482535	2706.68	93.7768	556.661	156.237	292.048	216.252	227.438	954.416	123.032	1350.84	1070.95	408.393	5589.08	3435.97	423.574	884.153	5725.64	3789.51	1808.85	19211.4	6097.33	3715.32	953.213	659.501
10.34_616.3468m/z	616.347	10.3397	pos	3-(3-Methylbutylidene)-1(3H)-isobenzofuranone	Organoheterocyclic compounds	Isocoumarans	Isobenzofuranones	Level 3	HMDB0031663			LMGP21050007		4.1145	0.66218	-0.5947	0.00045614	2.49916645530018	59710.5	69781.5	58931.4	66476.1	73224	62572.3	73959.4	77980.3	57753.3	52529	65801.5	87182.2	43157.1	65408.7	71395.3	41782.7	61518.2	55458.3	25140.4	38118.4	31750.7	31882.6	22614.3	41298.1
6.81_175.1123m/z	175.112	6.80793	pos	5,4'-Dihydroxy-7'-methoxy-8-methylflavan	Phenylpropanoids and polyketides	Flavonoids	O-methylated flavonoids	Level 4			91762			-4.0825	2.4623	1.3	0.00049322	2.49687960835924	241931	175419	7005.28	37444	18799.6	24881.8	33052.1	11086.9	56090.6	166936	23250.8	30918.1	210971	106308	94952.2	157630	144508	118607	212885	136304	274846	88669.7	224174	207729
9.96_215.1436m/z	215.144	9.95837	pos	(7b,10a)-3-Hydroxy-1,3,5-cadinatrien-9-one	Lipids and lipid-like molecules	Prenol lipids	Sesquiterpenoids	Level 3	HMDB0040981		95422			4.0581	0.49347	-1.019	0.00052351	2.4902408343731	11552	31301.3	17956.4	26065.2	32150.9	28610.2	19853.4	45136	25961.8	22044.3	20858.4	14362.6	8971.47	21059.6	24182.3	9182.22	23703.3	17700.2	5229.02	6705.19	5685.45	6110.71	6057.06	10265.3
10.62_495.3672m/z	495.367	10.6162	pos	Phytantriol	Lipids and lipid-like molecules	Prenol lipids	Diterpenoids	Level 4	HMDB0256517					4.0486	0.4215	-1.2464	0.0005358	2.48790131647651	4661.26	7099.86	3599.08	8178.78	4006.78	9724.05	5152.63	5811.09	6094.65	1938.04	5152.83	5196.18	642.42	2842.73	2703.54	1374.13	4551.88	4113.97	5169.52	1897.35	1384.13	1487.56	1417.8	374.307
0.78_216.1227n	217.13	0.776783	pos	Ophthalmic acid	Organic acids and derivatives	Carboxylic acids and derivatives	Amino acids, peptides, and analogues	Level 4	HMDB0005765				40521	-4.0452	1.7253	0.78686	0.00054025	2.49696	103258	49093.2	50695.6	31952.3	52595.4	38948.2	71789.3	37926.8	40413.4	112733	49693.8	52705.3	118858	77158.6	72058.3	72652.3	84780	70897	112619	136892	142595	59121.9	121580	115866
5.18_199.0617m/z	199.062	5.17797	neg	Tecastemizole	Organoheterocyclic compounds	Benzimidazoles	Unclassified	Level 4	HMDB0255721					4.0416	0.29891	-1.7422	0.00054498	2.47475041011761	2302.91	4797.92	2510.62	8294.82	7605.76	2113.62	6527.14	2207.97	2409.34	499.769	5674.52	2223.53	731.607	613.173	3215.61	1255.93	2245.78	680.461	663.891	1039.99	643.157	1162.29	284.243	1323.93
2.74_302.1706m/z	302.171	2.73555	pos	Dihydrooenanthotoxin	Lipids and lipid-like molecules	Fatty Acyls	Fatty alcohols	Level 4			22836			-3.9716	2.7392	1.4538	0.0006464	2.48467005461821	10451.4	5272.86	608.128	1788.22	1138.33	2502.62	11804.8	1050.88	1422.03	11249.1	1812.84	4923.19	19856	10155.5	12678.2	10000.1	9513.69	8049.03	17096.9	11609.9	16939.4	2200.76	13319.4	15106.8
4.87_575.1173m/z	575.117	4.86755	pos	15-Deacetylneosolaniol	Lipids and lipid-like molecules	Prenol lipids	Sesquiterpenoids	Level 4	HMDB0036157	C02951		LMPK12140095		3.9631	0.064413	-3.9565	0.00065981	2.51176809340237	2780.23	2164.03	74505.1	36518.5	87050.5	56899.3	1812.41	36540.5	86677.5	3300.93	59932	2985.41	2744.05	2347.15	2341.95	1751.99	1302.44	2117.79	2351	4166.35	3856.88	848.376	2649.54	2946.43
1.75_164.0935m/z	164.093	1.7468	pos	3-(Benzylamino)-3-methylbutanoic Acid	Organic acids and derivatives	Carboxylic acids and derivatives	Amino acids, peptides, and analogues	Level 4	HMDB0245785					-3.9525	2.7125	1.4396	0.0006771	2.47227144238331	4396	498.483	62.0896	439.708	334.93	1869.87	8029.93	1105.57	669.132	9009.98	624.013	650.732	8375.98	4737.31	5126.11	9236.52	6324.81	3519.45	6215.77	5854.06	7272.9	1319.67	10647	6406.26
5.34_397.2214m/z	397.221	5.33902	pos	Isocicutoxin	Lipids and lipid-like molecules	Fatty Acyls	Fatty alcohols	Level 4			17745			-3.8988	2.3522	1.234	0.00077172	2.4576623114606	25169	14291.8	613.406	2057.58	1138.37	2592.08	33404.5	1785.91	4177.29	35062.2	1468.57	14220.7	30143.1	18418.1	27732.5	22938.9	26973.4	19039.2	30957.8	29161.5	37227.2	18877.6	26099.3	26225.7
4.41_197.0427m/z	197.043	4.41163	pos	(4-((5,6-Diphenylpyrazin-2-yl)(isopropyl)amino)butoxy)acetic acid	Organic nitrogen compounds	Organonitrogen compounds	Amines	Level 4	HMDB0254922				63486	3.8841	0.35949	-1.476	0.00079981	2.40360107236957	4715.71	16938	35408.2	24488.2	53261.6	9001.01	16338.6	9064.86	28600.4	16239.6	35791.3	16819.5	8990.29	6142.68	11658.4	9632.69	15946.5	8345.54	4541.32	5604.38	7484.55	5263.42	8993.24	3279.06
4.02_334.1760m/z	334.176	4.01673	neg	2-Methoxy-3-phenylundec-2-enoic acid	Benzenoids	Benzene and substituted derivatives	Phenylpyruvic acid derivatives	Level 4	HMDB0257874		17295			3.8821	0.53178	-0.9111	0.00080365	2.46829892909974	9035.81	11200.6	17851.2	21602.9	20096.8	26411.6	9656.59	32241.7	21414.1	10238.4	19697.3	20169.5	24834.7	6892.34	9134.93	6466.95	9871.4	5974	9389.64	7777.38	9946.35	11492.5	6368.83	8534.73
13.41_434.3777m/z	434.378	13.4087	pos	6-[(2R,4S,5R)-4-Hydroxy-5-(hydroxymethyl)oxolan-2-yl]-7,8-dihydroimidazo[1,2-c]pyrimidin-5-one	Organic oxygen compounds	Organooxygen compounds	Carbohydrates and carbohydrate conjugates	Level 3	HMDB0260369		64144	LMST01030126	20717	-3.8819	2.0324	1.0232	0.00080401	2.41940290066706	1897.77	840.68	297.049	980.065	502.323	582.336	911.334	738.434	1485.06	2011.63	677.474	1031.39	1990.34	1636.31	918.33	2349.43	3167.44	1681.74	3102.11	1838.27	2926.8	950.384	1508.8	2227.27
10.80_184.1815n	229.18	10.797	neg	3Z-Dodecen-1-ol	Lipids and lipid-like molecules	Fatty Acyls	Fatty alcohols	Level 1			46105	LMFA05000154		-3.8754	2.3053	1.205	0.00081685	2.44544437407946	3636.35	1099.47	685.77	1434.55	381.169	1085.18	920.745	187.951	700.89	2594.23	638.064	403.001	2694.93	2016.67	1886.89	4990.18	1610.56	2933.33	1487.51	1759.15	4081.33	1231.37	3781.71	2955.55
3.65_181.0654m/z	181.065	3.64717	pos	Clocinizine	Benzenoids	Benzene and substituted derivatives	Diphenylmethanes	Level 4	HMDB0240242		88389		152031	3.8653	0.16778	-2.5753	0.00083728	2.41733928023876	1503.59	553.871	10552.6	664.36	6603.05	1042.12	524.9	4856.52	568.957	1138.63	2969.48	485.547	282.077	590.987	193.677	455.723	356.907	1074.89	216.567	349.34	309.913	294.034	838.604	280.684
10.86_549.2502m/z	549.25	10.8577	neg	PE(10:0/10:0)	Lipids and lipid-like molecules	Glycerophospholipids	Glycerophosphoethanolamines	Level 2			49327	LMPK12110899		-3.864	3.7445	1.9048	0.00083979	2.40834664501822	1646.26	448.25	551.6	2009.2	1310.46	1093.47	1383.78	1342.94	2838.82	341.766	1414.93	885.63	18776.8	1133.49	927.89	5449.33	3482.89	2266.21	5513.76	2280.92	4972.02	6618.26	2144.33	3471.74
9.96_260.1418n	261.149	9.95837	pos	10-Hydroxy-3-methoxy-1,3,5,7-cadinatetraen-9-one	Lipids and lipid-like molecules	Prenol lipids	Sesquiterpenoids	Level 3	HMDB0036456	C09695			172504	3.8594	0.47611	-1.0706	0.00084933	2.41366624961782	175904	546357	287021	477632	546003	571946	343022	794295	430110	346950	353136	240416	146978	349659	453137	133247	437489	292543	70056	94953.6	86942.9	81805.2	102127	169958
12.71_395.2535m/z	395.254	12.7108	neg	Hydroxyethylflurazepam	Organoheterocyclic compounds	Benzodiazepines	1,4-benzodiazepines	Level 4	HMDB0253267		62321	LMGL01010024	73990	3.8368	0.30564	-1.7101	0.00089734	2.41722790243203	2328.5	1735.43	10212.9	2360.29	5892.64	1135.42	1394.68	4464.19	1818.54	1209.03	4824.6	759.167	989.088	1484.7	971.51	1280.18	1920.42	549.497	910.241	1063.05	542.412	726.031	466.667	744.015
3.53_293.1900m/z	293.19	3.52753	pos	Camphorsulfonic acid	Lipids and lipid-like molecules	Prenol lipids	Monoterpenoids	Level 4	HMDB0243496					-3.831	2.1664	1.1153	0.00091007	2.45998754966273	656.852	283.187	137.169	241.511	351.876	373.925	992.898	68.8972	144.094	515.62	216.155	317.235	665.826	548.891	583.185	858.987	615.33	657.658	1060.02	341.649	1782.76	623.163	744.97	785.974
1.73_198.0365m/z	198.036	1.72712	neg	(S)-AL 8810	Lipids and lipid-like molecules	Fatty Acyls	Fatty acids and conjugates	Level 4			35946	LMFA01100036	28095	3.8217	0.13982	-2.8384	0.00093077	2.43190998233638	209.122	318.032	2972.44	219.179	1161.53	430.65	520.103	4302.53	591.205	218.428	2521.77	116.461	122.032	201.851	46.6298	56.1625	272.96	96.7359	306.189	211.269	272.081	70.5939	94.7715	166.906
4.92_300.1006n	301.108	4.91505	neg	Dihydroergocryptine	Alkaloids and derivatives	Ergoline and derivatives	Lysergic acids and derivatives	Level 4	HMDB0251310		52836	LMPK12140352		3.8157	0.30294	-1.7229	0.00094444	2.40168171591636	268.192	221.957	955.428	611.561	1009.37	784.888	313.1	1565.58	905.263	284.29	1647.3	994.296	70.6362	738.851	612.869	203.456	156.5	11.6518	40.0712	93.0906	80.4932	203.154	565.594	140.552
4.67_481.0701m/z	481.07	4.6726	pos	Desacetylmetipranolol	Benzenoids	Phenols	4-alkoxyphenols	Level 2	HMDB0246979		47339	LMPK12020123		-3.8111	2.0781	1.0553	0.00095491	2.44263609526156	2385.2	1066.93	1514.31	848.639	267.66	346.496	3161.55	461.664	587.673	2344.63	209.683	846.488	3267.11	1786.07	3150.11	2567.61	2221.36	1670.29	2643.44	1977.77	3272.26	1445.16	2492.71	2273.97
4.39_302.1502m/z	302.15	4.38922	pos	Tryptophyl-Proline	Organic acids and derivatives	Carboxylic acids and derivatives	Amino acids, peptides, and analogues	Level 1	HMDB0029091		85984			3.8103	0.54968	-0.86333	0.00095689	2.41776192193174	15834.2	28400.5	31140.6	16058.4	18926.3	10504.1	9842.27	9031.69	16673.4	12116.1	24557.3	14735.7	5454.56	14031.6	10876.2	6408.39	7894.28	7697.02	4427.89	12822.3	9155.77	12952.4	7109.75	12585.8
13.88_284.2952m/z	284.295	13.8808	neg	2-[4-(sulfooxy)phenyl]acetic acid	Organic acids and derivatives	Organic sulfuric acids and derivatives	Arylsulfates	Level 1	HMDB0132500		92388			-3.7997	2.1832	1.1265	0.00098178	2.40635138744075	17276.7	16435.3	3153.52	5555.26	3235.8	6142.54	14084.6	3346.85	8106.44	13697	5485.93	5690.85	14942.3	8024.26	25312.1	23509.4	18804.9	12646.8	23695.1	13744.2	11396.1	13530.5	12419.8	38945.8
3.86_293.1139m/z	293.114	3.85762	neg	Epicatechin 3-glucuronide	Phenylpropanoids and polyketides	Flavonoids	Flavonoid glycosides	Level 3	HMDB0240435		95722		168621	3.7952	0.41397	-1.2724	0.0009925	2.41081631913221	1048.87	2128.6	2592.24	1765.53	2348.88	1765.22	1160.51	2788.49	2787.85	1204.58	1357.84	1253	943.772	659.506	1566.03	408.673	1375.95	211.903	75.279	310.678	1346.56	1025.58	106.757	1050.35
6.09_255.1589m/z	255.159	6.09383	neg	Linuron	Benzenoids	Benzene and substituted derivatives	N-phenylureas	Level 3	HMDB0254109	C11007		LMFA01030015		-3.7893	2.204	1.1402	0.0010069	2.39776053957703	10312.8	9878.31	1999.11	3155.78	1452.24	3737.08	4609.03	1020.7	2325.93	6382.89	2283.96	5005.74	10707.3	5299.36	13458.7	10285.8	3011.08	7770.13	6484.86	12202.8	10926	11259.7	10409.3	9294.84
3.81_468.0704n	467.063	3.80652	pos	Bamifylline	Organoheterocyclic compounds	Imidazopyrimidines	Purines and purine derivatives	Level 4	HMDB0248858					-3.7807	2.5088	1.327	0.0010282	2.41646762086134	4653.67	1630.7	491.9	1287.26	303.2	892.728	5149.88	1180.96	228.369	5065.79	819.232	737.749	5901.46	3104.24	4379.57	4111.35	2852.46	3175.85	6748.52	6462.93	7202.99	1027.7	5340.78	5375.3
13.12_269.2723n	270.28	13.118	neg	9-oxo-2,4,5,7-decatetraenoic acid	Lipids and lipid-like molecules	Fatty Acyls	Fatty acids and conjugates	Level 3			71748			-3.7661	1.53	0.61358	0.0010651	2.42141761159411	4922.67	5612.78	5685.18	5181.89	5151.31	4868.11	8707.55	4498.41	5154.42	8923.69	6042.59	4832.15	10453.4	9351.05	5752.76	12061.9	7353.45	6983.99	10898.3	4649.56	8719.97	8402.46	8291.57	12596.5
12.68_351.1462m/z	351.146	12.683	pos	Dieporeticanin	Lipids and lipid-like molecules	Fatty Acyls	Fatty alcohols	Level 4	HMDB0301772		67785			3.7651	0.33812	-1.5644	0.0010678	2.40526736998064	4096.28	2721.21	8272.14	4239.62	12598.7	2921.41	2010.18	10915.9	7321.08	2407.65	12097.1	3307.03	392.368	5754.23	1204.81	2365.19	2612.48	3414.97	689.953	3566.43	1705.22	1778.08	763.993	422.342
11.37_337.1582m/z	337.158	11.3706	neg	PA(15:0/0:0)	Lipids and lipid-like molecules	Glycerophospholipids	Glycerophosphates	Level 4	HMDB0062324					-3.7647	2.6839	1.4243	0.0010687	2.37799969233911	19042.3	33297	2142.39	7618.67	7967.96	23279.8	16415.3	2215.52	8887.44	26069.3	6885.63	30693.9	51490.5	40551	34109.7	72402.3	13472.6	37821.4	83145.6	29137	52608.3	23796.8	17663.8	34255
2.42_239.1416m/z	239.142	2.42277	pos	Prolylproline	Organic acids and derivatives	Carboxylic acids and derivatives	Amino acids, peptides, and analogues	Level 2	HMDB0011180					-3.7636	2.8189	1.4951	0.0010717	2.37133125348951	668.192	1397.19	278.229	537.275	2097.35	499.584	1625.02	309.814	989.563	1933.55	254.699	915.316	3932.36	3076.57	3159.36	3860.32	1021.94	901.672	5949.75	1958.16	3140.95	2213.27	657.824	2262.69
5.34_331.1071m/z	331.107	5.3375	pos	12-hydroxy-5,8,10-heptadecatrienoic acid	Lipids and lipid-like molecules	Fatty Acyls	Fatty acids and conjugates	Level 3			23706		74053	-3.758	1.8763	0.90788	0.0010864	2.37467814049964	24316.5	19583.1	13471.8	15194.9	14397.8	16737.7	33849	16659.8	14327.4	31733.4	14402.2	12151.9	43577.5	39972.9	17023	30558	19160.3	26555	53765.8	26744.7	57292.4	24894.2	23034.7	59416.7
9.15_367.2465m/z	367.246	9.15277	neg	4-methyl-5-carboxyethyl-2-furanacrylic acid	Lipids and lipid-like molecules	Fatty Acyls	Fatty acids and conjugates	Level 1			45371			-3.7498	1.6526	0.72478	0.0011082	2.44016312580547	301.662	268.007	235.854	296.9	194.086	155.114	365.446	106.288	197.866	153.924	182.827	459.006	273.701	320.035	223.257	424.517	554.041	429.412	410.654	300.227	540.434	381.707	476.106	450.762
7.02_403.2682m/z	403.268	7.0232	pos	19-hydroxy-nonadecanoic acid	Lipids and lipid-like molecules	Fatty Acyls	Fatty acids and conjugates	Level 4				LMFA13040076	79263	3.7496	0.5404	-0.88789	0.0011086	2.38290356587102	12796.9	5757.97	21189.6	18792	14881.3	21717.5	7311.99	20726.3	15350	9145	13994.7	11822.4	5963.92	9594.89	7806.02	6969.77	19607.7	7222.66	6230.38	8109.37	5790.63	5327.34	6507.7	5309.84
13.22_609.4862m/z	609.486	13.2224	neg	Ecgoninium Methyl Ester(1+)	Organic acids and derivatives	Carboxylic acids and derivatives	Amino acids, peptides, and analogues	Level 4	HMDB0062751					3.729	0.39085	-1.3553	0.0011653	2.37008631664023	793.708	598.846	1601.16	1208.09	1036.14	789.972	588.761	1983.31	1019.22	167.396	1426.08	693.657	1154.62	341.463	275.312	709.985	267.63	356.744	359.075	154.271	137.248	209.355	587.179	118.845
0.71_189.0866m/z	189.087	0.7064	neg	2-Amino-4-[(2-hydroxy-1-oxopropyl)amino]butanoic acid	Organic acids and derivatives	Carboxylic acids and derivatives	Amino acids, peptides, and analogues	Level 1	HMDB0031412		87663			3.7261	0.3545	-1.4961	0.0011736	2.38192101656461	1014.23	1527.95	2199.54	2780.78	1166.48	665.275	473.347	1094.32	1025.56	910.326	563.934	3089.89	806.984	566.268	266.119	660.666	645.583	899.077	100.875	590.598	588.088	463.956	65.2193	166.951
2.28_148.0527n	166.087	2.27862	pos	Phe Gly Thr	Organic acids and derivatives	Carboxylic acids and derivatives	Amino acids, peptides, and analogues	Level 2			310		35697	-3.7146	2.8027	1.4868	0.0012066	2.38526215793302	1214.49	240.599	218.093	154.242	540.991	28.3711	1930.01	362.829	401.582	719.592	341.499	847.642	2155.29	801.658	795.196	2656.64	631.859	884.152	1502.99	1592.31	4048.57	1134.57	1637.56	1752.64
13.76_418.3310m/z	418.331	13.757	pos	TG(10:0/8:0/8:0)	Lipids and lipid-like molecules	Glycerolipids	Triradylcglycerols	Level 2	HMDB0072193					3.7063	0.64814	-0.62562	0.0012312	2.36281778288585	12171.4	13592.9	7447.15	21192.9	8890.58	13728.3	8545.81	13529.9	9791.56	17660.3	9534.34	11765.2	6675.71	6731.87	5503.19	10257.6	10224.4	6970.59	10752.5	4911.23	8359.92	8803.62	7023.89	8846.43
6.51_415.1951m/z	415.195	6.50903	pos	9-Anilinoacridine	Organoheterocyclic compounds	Quinolines and derivatives	Benzoquinolines	Level 4	HMDB0247580					-3.7028	2.8689	1.5205	0.0012416	2.34786518194044	1852.92	1285.35	13.6783	149.244	2.44672	1.8053	16.7201	103.525	145.689	913.853	124.263	0.619504	1352.26	645.595	617.752	829.318	762.546	612.146	1589.25	687.571	1995.89	423.312	1727.47	1444.55
4.35_396.2409n	419.23	4.34625	neg	Gynocardin	Organic oxygen compounds	Organooxygen compounds	Carbohydrates and carbohydrate conjugates	Level 4	HMDB0029913	C08331				3.6977	0.041676	-4.5846	0.001257	2.38201561508807	570.073	341.094	58156	2066.06	53330.1	1698.61	367.476	29149.5	35729.6	615.588	37920.8	3140.46	152.179	4705.82	59.0785	465.959	150.813	975.385	305.134	220.527	99.1319	1523.01	538.983	72.5847
0.72_146.0817m/z	146.082	0.724533	pos	Val Thr Thr	Organic acids and derivatives	Carboxylic acids and derivatives	Amino acids, peptides, and analogues	Level 1			86261		74048	3.6972	0.44132	-1.1801	0.0012587	2.31352859056469	1211.56	2364.89	2790.08	1134.71	4690.76	1425.38	1241.7	1179.83	1160.47	996.337	3071.76	2547.86	479	1225.38	820.639	806.961	1526.37	1176.76	294.09	578.251	281.602	1554.63	1267.28	302.122
12.46_378.3140n	361.311	12.4614	pos	Cer(d18:2(4E,14Z)/18:1(12Z)-2OH(9,10))	Lipids and lipid-like molecules	Sphingolipids	Ceramides	Level 3	HMDB0290072		84624	LMST04010314		-3.6971	18.206	4.1863	0.0012589	2.36284996706008	1439.98	17.5838	3073.49	59.4378	14.6272	79.0296	92.683	8.39461	6.3628	127.504	43.1505	444.841	2980.79	13527.4	53.519	2138.46	41.2095	11855.5	2698.72	23020.7	7942.13	51.134	18908.3	14161.3
4.76_280.1778n	261.16	4.7635	pos	16,17-Epiestriol	Lipids and lipid-like molecules	Steroids and steroid derivatives	Estrane steroids	Level 4	HMDB0000431		43468			-3.6909	2.5773	1.3659	0.0012778	2.36943102343266	5017.23	3755.51	128.918	341.673	453.5	1703.37	6028.9	2614.5	625.593	4447.83	1085.07	1165.18	3732.61	3864.6	4546.18	9277.34	8355.68	3076.05	6937.2	6281.01	10041.1	2546.21	6208.52	4819.67
5.08_225.0551m/z	225.055	5.07708	pos	12-tetradecynoic acid	Lipids and lipid-like molecules	Fatty Acyls	Fatty acids and conjugates	Level 4			984971			-3.6854	1.5818	0.66153	0.0012949	2.38812007026294	3865.65	3247.56	1994.53	2135.72	1720.06	3515.42	5921.26	2935.91	1840.52	4295.91	1509.82	2297.04	5817	3301.84	4781.45	5064.91	5207.82	3154.1	5628.87	3501.33	5897.87	3458.21	4843.09	4682.76
5.32_426.1799n	427.187	5.31887	neg	4-Methylcatechol 1-sulfate	Organic acids and derivatives	Organic sulfuric acids and derivatives	Arylsulfates	Level 2	HMDB0240459		86929			-3.6721	2.2807	1.1895	0.0013372	2.36182946643724	5.44798	36.2788	34.31	41.2158	31.1191	30.0171	81.4129	5.60833	55.5036	56.7366	30.5611	33.3007	83.6636	191.036	105.465	93.6055	39.8306	55.4504	79.7413	78.0074	80.9392	69.5366	55.4341	68.3103
5.39_337.1189m/z	337.119	5.3939	pos	N-[4-(3-Amino-1h-indazol-4-yl)phenyl]-n1-(2-fluoro-5-methylphenyl) urea	Benzenoids	Benzene and substituted derivatives	N-phenylureas	Level 4	HMDB0257638					3.6691	0.40016	-1.3213	0.0013469	2.35396554765793	5307.16	1833.3	1764.45	2258.2	2967.97	1237.53	5702.88	4719.51	1699.12	747.129	2083.42	1535.59	1297.17	635.574	748.031	275.263	1379.37	522.366	2322.64	1163.98	504.877	1877.26	399.42	1324.31
10.95_329.2479m/z	329.248	10.9476	pos	Leiopathic acid	Lipids and lipid-like molecules	Fatty Acyls	Fatty acids and conjugates	Level 1				LMFA04000099		3.6654	0.56577	-0.82171	0.0013592	2.36740713921049	134854	149927	235567	147497	243619	175815	133388	436276	187376	92317.9	193656	103518	86949.3	120450	148820	101024	142505	112652	103218	117435	67362.5	104680	82281.6	66108.5
3.67_547.1449m/z	547.145	3.67308	pos	L-Pyroglutamyl-L-histidyl-3,3-dimethylprolinamide	Organic acids and derivatives	Carboxylic acids and derivatives	Amino acids, peptides, and analogues	Level 2	HMDB0257369			LMPK12111855		-3.6589	4.6761	2.2253	0.0013808	2.39094088373559	209.598	682.032	321.377	196.63	358.372	298.635	369.681	218.108	222.792	303.536	299.279	281.862	267.143	361.54	2663.13	1673.53	1867.52	516.601	388.134	482.067	4687.45	502.836	3630.13	481.84
12.99_579.4969m/z	579.497	12.9938	pos	l-Felinine	Organic acids and derivatives	Carboxylic acids and derivatives	Amino acids, peptides, and analogues	Level 4	HMDB0245004		58708	LMGL02010432		3.6527	0.24934	-2.0038	0.0014015	2.3351877478621	17250.6	6765.42	80939.8	9868.74	73599.2	23695.3	7454.51	60135.4	12733.3	10544.5	35759.7	12237.4	957.909	22864.5	3198.61	9346.54	10689.5	6399.58	4818.9	5229.27	1145.79	12855.5	6478.34	3163.69
4.50_350.0990n	331.081	4.49538	neg	beta-D-ribosylnicotinate	Organic oxygen compounds	Organooxygen compounds	Carbohydrates and carbohydrate conjugates	Level 4	HMDB0304540		86160		175470	-3.6519	2.8437	1.5077	0.001404	2.34632275951697	2300.14	689.371	564.677	889.398	616.108	1145.5	791.505	115.022	738.346	2999.51	408.545	716.946	930.879	2843.03	879.475	3651.8	976.675	4285.91	3575.88	2719.44	4244.29	977.944	5242.56	3571.54
7.14_300.1256n	299.118	7.14307	neg	Arnicolide C	Lipids and lipid-like molecules	Prenol lipids	Terpene lactones	Level 4			2250		132051	3.6272	0.386	-1.3733	0.0014903	2.36275912753138	1418.22	1780.91	6321.14	8253.6	7003.17	5892.97	1729.91	7539.61	6275.51	1665.84	6105.3	7525.11	5656.89	1606.45	1940.25	998.721	1438.99	1406.49	1656.82	1872.19	1138.83	3410.74	1147.2	1323.27
12.79_432.1588m/z	432.159	12.7926	pos	Ala Tyr Thr	Organic acids and derivatives	Carboxylic acids and derivatives	Amino acids, peptides, and analogues	Level 2						-3.6236	3.4537	1.7881	0.0015033	2.33477351667818	12333.4	1170.17	234.023	826.784	897.589	2562.42	10604.4	634.568	859.549	20684.8	2144.21	551.797	24512.2	5053.54	1757.1	5873.94	3441.81	6331.37	17057.4	11462.7	47216.7	11032.1	18870.8	30590.1
4.43_315.0967m/z	315.097	4.43207	neg	2-(4-Methylphenoxy)-7-(4-chlorophenyl)heptanoic acid	Benzenoids	Benzene and substituted derivatives	Phenoxyacetic acid derivatives	Level 4	HMDB0244635				83815	3.6193	0.29878	-1.7428	0.0015191	2.37480612458756	11076.8	21946.8	38027.6	29120.8	73792.1	38095.1	9534.21	123166	57292.3	8871.15	43941.1	15815.3	8616.87	5186.03	16126.9	7621.97	23035	10575.4	7028.11	21784.3	7077.44	12408.7	6536.99	13759.1
12.79_717.4138m/z	717.414	12.7926	pos	15-(3,4-dimethyl-5-propylfuran-2-yl)-pentadecanoic acid	Lipids and lipid-like molecules	Fatty Acyls	Fatty acids and conjugates	Level 4	HMDB0112080					3.6089	0.62288	-0.68299	0.0015579	2.33605541957816	139308	164674	159114	105876	90795.2	125617	87697	189586	84679.3	60976.8	84585.3	101574	92778.2	81917.3	87353.1	75242.1	120522	53970.5	62883.5	67444.6	62405.5	51623.3	38240.4	66694.8
10.89_330.3139n	313.311	10.8883	neg	Sorbitan palmitate	Lipids and lipid-like molecules	Fatty Acyls	Fatty acid esters	Level 2	HMDB0029887				47770	3.6078	0.63871	-0.64677	0.0015619	2.32011412297737	3014.47	5052.32	2003.79	3771.13	2661.86	2156.72	3954.25	2064.1	2569.94	2015.96	3266.05	3209.86	1429.74	1791.9	2595.56	937.605	2491.25	1870.03	2495.14	2533.09	1899.36	1982.2	1130.24	1228.15
10.61_273.2428m/z	273.243	10.6137	pos	Juniperic acid	Lipids and lipid-like molecules	Fatty Acyls	Fatty acids and conjugates	Level 2	HMDB0006294	C18218	58386	LMFA01050051	55328	3.5733	0.6082	-0.71738	0.0016973	2.30915851296715	5654.69	7176.95	6316.63	2964.15	7781.01	8297.76	9904.61	9799.57	5178.46	5249.19	9371.65	4193.52	4266.19	2810.37	5239.99	3470.21	6468.34	4092.68	3510.5	3669.12	4359.1	2610.43	2859.83	6054.76
5.96_239.1163n	222.113	5.96093	neg	[(2R,3R,4R,5S)-3,4-Diacetyloxy-5-(2,4-dioxopyrimidin-1-yl)oxolan-2-yl]methyl acetate	Nucleosides, nucleotides, and analogues	Pyrimidine nucleosides	Unclassified	Level 4	HMDB0245549					3.5659	0.19729	-2.3416	0.0017278	2.31882684621359	5621.49	77337.1	98205.4	100321	69624.8	79310.8	2682.26	43683.7	67662.3	4988.98	90670	80178.5	543.027	1344.25	17009.9	3264.91	40964	916.412	1431.67	18515.5	4816.57	38811.3	7566.21	2635.44
9.64_261.1121m/z	261.112	9.63703	pos	3Z,6Z,9Z-Heptadecatriene	Hydrocarbons	Unsaturated hydrocarbons	Olefins	Level 4			91261		143236	3.5649	0.35794	-1.4822	0.001732	2.30055625600202	1334.29	452.55	1170.47	1370.97	163.886	1717.31	200.794	675.474	958.354	214.256	223.896	525.593	70.3901	111.596	153.252	229.128	1732.57	212.399	84.4718	100.927	147.563	106.665	140.325	193.591
9.11_285.2673n	286.275	9.11258	neg	12-methoxyherbertene-1,2-diol	Lipids and lipid-like molecules	Prenol lipids	Sesquiterpenoids	Level 2			41557			-3.5618	3.6742	1.8774	0.0017448	2.29790936215506	40640.9	6120.64	3360.02	2182.9	2777.17	17920.4	16507.5	2135.99	10166.5	32351	2774.11	3187.47	9758.73	21314.3	17931.6	126160	5981.85	15901.3	51731.5	25006.5	24610.8	106510	49600.4	45554.7
5.06_273.1238m/z	273.124	5.05682	neg	Artemin	Lipids and lipid-like molecules	Prenol lipids	Terpene lactones	Level 2	HMDB0034696					3.556	0.45849	-1.125	0.0017694	2.27156947882225	539.136	1239.68	584.065	1501.24	404.528	924.025	1371.1	735.181	415.133	351.081	326.903	525.63	204.838	209.203	489.418	503.104	450.009	470.927	413.557	118.995	555.03	172.795	209.853	253.407
8.77_490.3665n	491.374	8.77278	pos	Camelliagenin C	Lipids and lipid-like molecules	Prenol lipids	Triterpenoids	Level 1	HMDB0034532		90001		173217	-3.5499	1.9966	0.99756	0.0017955	2.32748554952808	29835.6	10985.2	12590.3	20123.7	4354.35	8826.23	24651.3	5049.54	10151.2	43822.6	7596.14	13744.1	32811.9	36102.5	12838.7	48218.7	32651.5	46029	23451.4	44014.9	40689.3	18896.9	26007.9	18518.6
0.70_104.0711m/z	104.071	0.69585	pos	METHACRYLIC ACID	Organic acids and derivatives	Carboxylic acids and derivatives	Carboxylic acids	Level 1	HMDB0254514				25219	3.5474	0.68683	-0.54198	0.0018062	2.31860718541262	56554.4	93477	82710.1	45918.8	59712.3	71409.4	48398.7	61791.5	47468.9	51760.8	51783	38985.5	38382.4	22763	39933.6	35832.5	50506.4	39179.3	35899.5	38697.1	68357.3	48663.5	23587.9	37657.4
11.08_335.2188m/z	335.219	11.075	neg	N-Lauroyl Phenylalanine	Organic acids and derivatives	Carboxylic acids and derivatives	Amino acids, peptides, and analogues	Level 4	HMDB0242038		321079		45652	3.5427	0.21271	-2.233	0.0018267	2.33001799562959	456.686	153.626	1511.29	217.721	645.888	437.013	97.9882	2005.99	293.315	75.5347	562.804	168.226	176.255	151.148	204.117	123.894	143.615	28.315	115.087	110.99	66.1294	45.4349	69.656	180.119
5.43_197.0805m/z	197.081	5.4326	neg	(S)-Auraptenol	Phenylpropanoids and polyketides	Coumarins and derivatives	Unclassified	Level 2	HMDB0030854		89716		173995	-3.5397	1.7032	0.76821	0.0018399	2.34206967548217	2606.31	3689.29	1721.55	1869.41	1891.48	1312.41	2315.81	1631.43	1041.23	2136.63	1678.53	2741.96	2914.96	2289.98	5051.26	2753.34	6160.27	2089.26	3456.37	4646.95	1924.92	3781.73	3143.63	2857.5
10.30_425.1958m/z	425.196	10.2996	pos	Nematoic acid	Lipids and lipid-like molecules	Fatty Acyls	Fatty acids and conjugates	Level 3						3.5388	0.43781	-1.1916	0.0018442	2.29307173104969	37049.8	50878.3	221635	99883.1	207914	171365	104805	153282	145020	48357.5	163536	60705.5	35503.1	47056.3	74880.8	52237.9	95171.5	29792.7	70193.5	37995.5	51286.8	51162.4	55835	42090.5
13.28_369.3521m/z	369.352	13.2846	pos	Dihydrodeoxy-8-epiaustdiol	Organoheterocyclic compounds	Azaphilones	Unclassified	Level 3	HMDB0031668		83934	LMST01010333		-3.5382	2.2845	1.1919	0.0018465	2.2913201160909	17420.4	6762.07	3119.14	3766.62	4401.42	4256.74	24754.4	5651.9	4832.42	33685.5	7357.06	10895.9	31568.1	15026.7	21840.9	24045.8	8992.08	21843.4	54733.1	39709.3	21170.5	7668.68	13913.2	26937
0.80_72.0810m/z	72.081	0.796433	pos	Pyrrolidine	Organoheterocyclic compounds	Pyrrolidines	Unclassified	Level 1	HMDB0031641		87832		33135	3.5378	0.30872	-1.6956	0.0018486	2.33214185937358	215174	225425	1.4469e+06	157816	822978	477889	111133	929507	492670	175548	787917	188535	126922	153053	153385	118971	81437.7	229502	135414	136079	152844	208668	197698	145149
1.35_552.1807m/z	552.181	1.35107	neg	2-Amino-4-hydroxy-6-pteridinecarboxylic acid	Organoheterocyclic compounds	Pteridines and derivatives	Pterins and derivatives	Level 2	HMDB0033136					3.5285	0.54549	-0.87438	0.0018903	2.28302969632061	432.17	429.666	770.026	836.231	477.722	452.347	408.702	323.539	278.929	424.857	1064.24	345.282	295.758	233.735	121.538	114.09	254.674	427.614	407.665	206.51	164.741	240.335	236.989	652.881
10.82_443.1566m/z	443.157	10.8173	pos	5-(11S-hydroxy-8Z-heptadecenyl) resorcinol	Lipids and lipid-like molecules	Fatty Acyls	Fatty alcohols	Level 4			94662		172635	3.527	0.4595	-1.1219	0.001897	2.30162571963266	74957.3	39818.8	154043	41646.1	95281.9	60840.9	31983.8	84019.4	37056.8	21126	64427.6	28198	21084.7	43920.4	31172.9	28888.1	42253.2	30873.3	28615.5	32560.7	17196.6	21442.6	14587.2	22749.6
10.53_423.1809m/z	423.181	10.5334	pos	PC(20:0/PGF1alpha)	Lipids and lipid-like molecules	Fatty Acyls	Eicosanoids	Level 4	HMDB0287030					3.5203	0.30419	-1.717	0.0019278	2.26310138773056	16182.5	9026.04	31681.7	37459.6	32524.4	13976.8	10800.5	8000.59	16368.3	1854.05	37016.7	26794.7	892.657	14569.7	3040.04	16158.3	11477.1	8967.79	1770.94	2115.31	3885.93	2901.33	3255.99	5405.09
4.93_203.0335m/z	203.034	4.92768	neg	Palmitoyl glucuronide	Lipids and lipid-like molecules	Fatty Acyls	Fatty acyl glycosides	Level 2	HMDB0010331	C03033	63982		44788	3.5176	0.51274	-0.9637	0.0019406	2.29608871640197	920.716	4050.68	3467.31	2692.43	3240.28	3381.03	3106.47	6162.15	2619	1958.43	1783.27	2359.25	620.607	606.425	2756.06	1669.87	1300.13	1833.4	2142.46	1452.51	1554.53	2021.83	1291.01	734.146
4.45_351.1789m/z	351.179	4.45172	neg	(R)-2-(4-(Tert-butoxycarbonyl)morpholin-3-yl)acetic acid	Organoheterocyclic compounds	Oxazinanes	Morpholines	Level 4	HMDB0247375		23559			-3.505	1.8826	0.91273	0.0020001	2.31663342262697	1224.6	107.279	610.695	243.25	242.817	227.899	1543.58	251.63	321.316	702.211	280.714	743.118	1324.32	708.189	622.84	899.693	1018.64	852.877	1370.72	1363.49	1463.72	513.694	1165.28	912.463
5.30_271.1326m/z	271.133	5.30342	neg	5alpha-Hydroxytriptolide	Organoheterocyclic compounds	Oxepanes	Unclassified	Level 2	HMDB0247016		91638		174591	3.5039	0.5887	-0.7644	0.0020051	2.29480355564578	504.531	547.694	600.691	401.859	1095.06	480.045	583.85	841.517	664.22	288.521	643.252	761.687	312.109	244.94	364.3	528.421	445.269	187.633	836.372	364.632	154.462	290.49	325.844	303.659
8.41_494.1397m/z	494.14	8.40797	neg	1'-deoxyabscisic acid	Lipids and lipid-like molecules	Prenol lipids	Sesquiterpenoids	Level 2			58424		15634	3.5023	0.53885	-0.89205	0.0020131	2.26042912629167	7909.7	26824	15768.2	23223.6	16441.8	19792.8	21349.9	24017.1	18253.6	13628.7	15823.8	7282.35	8359.03	13466.5	20787	6458.22	15226.1	12037.3	5972.21	4282.14	3238.8	4215.74	8317.26	9423.9
8.24_527.3204m/z	527.32	8.23505	neg	oscr#18	Organic oxygen compounds	Organooxygen compounds	Carbohydrates and carbohydrate conjugates	Level 4			84029	LMST01031079		-3.502	2.5117	1.3286	0.0020146	2.28045535061813	21145.2	7151.63	3620.37	5813.05	5456.16	11235.8	31805.8	7992.42	7154.75	36702.2	4165.31	4345.15	22437.4	37674.8	9042.68	29577.6	9099.1	14451.3	53007.6	17258.1	78135.6	23345.8	31969.4	41148.7
1.09_287.1179m/z	287.118	1.08717	pos	(13Z,16Z)-docosadienoylcarnitine	Lipids and lipid-like molecules	Fatty Acyls	Fatty acid esters	Level 2	HMDB0240748		64877		142430	-3.5009	2.3979	1.2618	0.00202	2.3223898889603	913.553	6249.67	48.1383	146.904	18.6528	1.67468	7434.37	36.6583	18.1068	147.106	54.3386	599.609	239.213	1958.76	1827.83	5719.17	742.004	712.441	2223.35	1527.66	6214.35	2583.62	3171.42	8445.61
1.10_72.0810m/z	72.081	1.09757	pos	3-Buten-1-amine	Organic nitrogen compounds	Organonitrogen compounds	Amines	Level 1		C12244	69390			3.4966	0.57659	-0.79439	0.0020406	2.31004294556687	47222.5	62269.3	95579.6	30384	38451.2	26008.6	23670.1	59253.2	36308.6	37472.7	61741.7	27439.9	24823.6	38502	31213.2	20196.9	17202.5	19921.9	16286.3	26344.5	33874.5	25534.8	20532.5	34938.8
11.52_623.4503m/z	623.45	11.5197	neg	Modiolide A	Organoheterocyclic compounds	Oxocins	Unclassified	Level 4						3.4956	0.25952	-1.9461	0.0020456	2.30588164510133	1524.31	929.767	4280.83	1574.08	4582.78	8368.94	774.393	10445.7	4051.79	920.34	2094.84	1129.19	471.887	2626.28	488.581	1635.95	1137.83	114.776	706.6	504.459	1036.7	801.505	951.728	312.804
6.42_495.1643m/z	495.164	6.41893	pos	12-HYDROXY-4,4-BISNOR-4,8,11,13-PODOCARPATETRAEN-3-ONE	Benzenoids	Phenanthrenes and derivatives	Hydrophenanthrenes	Level 4			50419	LMPK12112003	82619	-3.4899	1.7722	0.82555	0.0020736	2.29310133614047	2736.75	1836.21	871.672	951.62	1149.05	983.46	1319.66	1075.43	941.629	1617.08	1126.55	2360.88	3451.88	1236.25	1395.7	2298.2	2628.53	1222.75	2664.91	2338.63	2910.55	4382.44	2768.23	2172.03
10.10_602.3320m/z	602.332	10.0986	pos	10E-Pentadecen-6,8-diynoic acid	Lipids and lipid-like molecules	Fatty Acyls	Fatty acids and conjugates	Level 2				LMGP06050003		3.4887	0.75093	-0.41324	0.0020796	2.31312899310747	5381.2	4884.09	4011.07	5880.15	4847.88	4490.61	4468.98	7264.07	4919.04	2913.18	4856.06	5062.14	3761.38	4100.35	4313.25	3649.92	3361.79	4345.45	4529.45	4344.05	3011.05	2989.66	2784.92	2734.23
10.57_253.0973m/z	253.097	10.5748	pos	N-Tetradecyl-N,N-dimethyl-3-ammonio-1-propanesulfonate	Organic acids and derivatives	Organic sulfonic acids and derivatives	Organosulfonic acids and derivatives	Level 4	HMDB0244658	C11216	337511		91222	3.478	0.66603	-0.58633	0.0021335	2.24330318204845	116287	128031	71592.3	94652.6	92022.6	115408	117045	82340.8	114306	61231.1	74550.3	99529.2	56737.3	63525.9	125741	89331.1	103930	54052	43717.3	42934.4	43315.9	33526.4	69843.7	45529.3
1.54_399.0073m/z	399.007	1.54483	pos	N-(7Z,10Z,13Z-16Z-docosatetraenoyl) dopamine	Benzenoids	Phenols	Benzenediols	Level 3						-3.4765	2.3359	1.224	0.0021416	2.28153323479673	63491.4	177202	6255.34	19643	7747.06	15983.1	70521.9	7483.55	19289.9	40446.6	12496.9	66755	50007.5	84177.9	54153.8	238701	53815.5	120365	154132	77857.5	93925.7	34931	67030.4	111751
4.80_306.0790m/z	306.079	4.7954	pos	2-(3-Carboxy-3-(methylammonio)propyl)-L-histidine	Organic acids and derivatives	Carboxylic acids and derivatives	Amino acids, peptides, and analogues	Level 4	HMDB0011654	C04692				-3.4696	2.2059	1.1413	0.0021774	2.32453727868952	319.145	121.829	219.019	90.5191	89.5049	23.1808	483.261	127.141	14.844	717.355	79.8297	96.2234	568.399	359.382	418.609	227.204	479.546	588.311	530.913	253.892	812.665	412.718	190.529	325.656
4.63_121.1016m/z	121.102	4.63467	pos	Imidazolone A	Organic acids and derivatives	Carboxylic acids and derivatives	Amino acids, peptides, and analogues	Level 2	HMDB0253421		63363		80444	3.4562	0.11569	-3.1117	0.002248	2.25554738930812	7.2736	720.061	629.945	2555.27	769.463	316.382	194.059	570.677	220.49	16.2295	143.124	188.915	41.9025	29.1253	0.27743	0.613681	54.4124	46.7185	41.7904	17.8713	9.36235	366.303	61.9745	8.72339
0.70_203.1508m/z	203.151	0.69585	pos	Symmetric dimethylarginine	Organic acids and derivatives	Carboxylic acids and derivatives	Amino acids, peptides, and analogues	Level 1	HMDB0003334		44873		25682	3.4538	0.33495	-1.578	0.0022609	2.28755671288398	1230.91	3291.41	7371.58	14921.5	6059.82	5003.99	1433.19	2486.67	6491.4	1306.06	3462.94	5188.89	1215.2	2199.32	750.949	999.156	2890.35	1653.06	1385.85	2913.17	594.463	3294.02	291.205	1056.74
9.34_367.3001m/z	367.3	9.33612	pos	26:6(8Z,11Z,14Z,17Z,20Z,23Z)	Lipids and lipid-like molecules	Fatty Acyls	Fatty acids and conjugates	Level 3			74374	LMFA01030838	77371	3.4535	0.39911	-1.3251	0.0022627	2.27778	1227.79	1010.09	2998.81	4242.24	3189.45	4574.31	2924.57	4757.11	4083.26	712.923	3049.33	2728.13	583.863	1588.94	2493.82	1256.41	1860.58	355.791	968.917	2940.48	676.451	890.235	477.097	160.844
10.17_227.1640m/z	227.164	10.1709	pos	alpha-Guttiferin	Phenylpropanoids and polyketides	Coumarins and derivatives	Hydroxycoumarins	Level 4	HMDB0303362		46444	LMFA06000154		3.4534	0.48704	-1.0379	0.0022631	2.26321156858418	12046.4	8057.1	21101.7	12364.5	31404.3	17327.3	8255.34	24038.4	19649.1	10215.6	19490.2	6538.95	6896.36	15330.7	3987.83	10022.9	8554.73	4282.9	11325.6	3977.93	4758.55	8954.19	12392.8	2579.56
0.70_162.1129m/z	162.113	0.69585	pos	L-Carnitine	Organic nitrogen compounds	Organonitrogen compounds	Quaternary ammonium salts	Level 1	HMDB0000062	C00318	52			3.4418	0.31908	-1.648	0.0023268	2.29052996051453	32406.3	116408	253480	170616	83079.4	238396	38858.9	388139	146193	39933	216449	50547.3	28413.1	32134.4	45617	58747.8	61259	28701.6	32024.5	50742.5	52815.1	74759.4	43294	52712.6
4.89_317.0655m/z	317.065	4.88797	neg	5,7,2',5'-Tetrahydroxy-6-methoxyflavanone	Phenylpropanoids and polyketides	Flavonoids	O-methylated flavonoids	Level 2			53077	LMPK12140600		-3.4375	1.389	0.47407	0.0023512	2.27879313684787	4390.71	5115.49	2404.94	3742.82	3290.21	3920.21	4949.31	2319.51	3530.05	5980.77	2348.49	3514.1	4582.38	3910.59	4602.02	5370.96	5584.35	5224.59	4740.78	4373.78	6483.04	5524.8	5275.24	6555.32
2.04_328.1499m/z	328.15	2.04133	neg	N-oleoyl glycine	Organic acids and derivatives	Carboxylic acids and derivatives	Amino acids, peptides, and analogues	Level 4	HMDB0013631		19869			3.4353	0.55042	-0.86139	0.0023634	2.27337993802809	10991.1	8815.07	18242.1	11620.9	13206.1	13843.6	6473.04	24090.8	12104.3	3909.17	9455.5	10463.2	8962.34	6140.15	6619.47	6039.96	12489.7	5342.02	6368.23	5465.75	4819.23	6000.89	3691.08	6715.39
0.79_272.1240m/z	272.124	0.7861	pos	2-Acetyl-3,6-dimethylpyrazine	Organic oxygen compounds	Organooxygen compounds	Carbonyl compounds	Level 4	HMDB0039998		21540			3.4295	0.26992	-1.8894	0.0023966	2.22390141434248	1215.23	443.441	6742.17	3944.86	1345.72	754.787	575.942	2978.94	329.628	753.71	2139.36	2783.94	958.622	1750.02	472.288	194.095	381.288	256.187	383.838	269.137	260.571	409.108	708.355	473.825
4.12_136.0149m/z	136.015	4.12373	pos	m-Hydroxybenzoylecgonine	Benzenoids	Benzene and substituted derivatives	Benzoic acids and derivatives	Level 2	HMDB0254275				76793	-3.4262	4.2092	2.0736	0.0024155	2.25574697440076	12.8463	31.04	49.3113	65.4475	10.8083	267.856	33.1083	210.775	19.2715	27.9896	7.61051	102.187	167.547	23.9634	329.597	150.133	1016.62	37.0662	723.83	284.788	380.76	214.139	232.915	61.3707
11.17_229.1229m/z	229.123	11.1674	neg	Bendigole B	Lipids and lipid-like molecules	Steroids and steroid derivatives	Bile acids, alcohols and derivatives	Level 4			44414			3.4184	0.31484	-1.6673	0.002461	2.25041301015055	161.285	174.359	1502.19	1082.33	484.527	175.41	209.789	898.823	433.558	116.567	307.262	438.396	75.6285	250.996	78.3201	50.2522	131.443	150.185	97.1266	139.154	496.362	98.537	192.438	142.426
4.23_246.1708m/z	246.171	4.22545	pos	Isovalerylcarnitine	Lipids and lipid-like molecules	Fatty Acyls	Fatty acid esters	Level 1	HMDB0000688			LMFA07070076	73025	-3.4136	1.2866	0.36352	0.0024891	2.25804553002743	7888.53	5883.68	8492.94	6654.47	5715.44	6194.64	8463.4	8546.07	6491.9	10778.1	6355.07	6200.14	9560.92	7551.02	9969.04	10244.5	8345.95	8393.11	13267.7	8103.54	10524.7	7683.34	9907.32	8477.57
9.76_350.3172m/z	350.317	9.76152	pos	Tridecanoylcarnitine	Lipids and lipid-like molecules	Fatty Acyls	Fatty acid esters	Level 2	HMDB0241308		102887	LMPR0103010018		-3.4076	2.8761	1.5241	0.0025251	2.23163592396834	28167.5	9883.13	4190.57	12601.6	5390.57	2193.78	3237.38	1050.55	12570.7	14183.6	3112.54	6628.08	15097	21248.8	5190.61	25214	53392.3	7309.84	15580.7	49743.2	17021.6	19584.4	12036.1	50775.2
6.49_297.0754m/z	297.075	6.48852	neg	Crocin 3	Lipids and lipid-like molecules	Prenol lipids	Diterpenoids	Level 3	HMDB0039121			LMPK12140700		-3.4072	2.1129	1.0792	0.0025274	2.27996507397811	7496.69	5653.95	1733.07	1659.44	837.4	2042.3	7633.32	213.715	993.796	9455.18	1321.4	2404.96	5281.44	10503.9	5851.82	6357.93	4828.98	3490.92	6724.02	6029.43	11273.1	6348.09	10307.9	8711.16
13.31_672.5261m/z	672.526	13.305	pos	DG(20:3(8Z,11Z,14Z)-2OH(5,6)/0:0/17:0)	Lipids and lipid-like molecules	Fatty Acyls	Eicosanoids	Level 4	HMDB0295694					3.4067	0.20058	-2.3177	0.0025308	2.24283899951581	62054.4	12306.8	253129	41221.4	276884	76172.4	22543	276318	36324.9	13893.9	108346	26103.8	10486.2	70471	8806.7	23421.8	28538.4	16110.4	12429	9233.82	19266	20980.4	10246.2	14069.4
1.69_347.1930m/z	347.193	1.69195	pos	Thr Ile Asn	Organic acids and derivatives	Carboxylic acids and derivatives	Amino acids, peptides, and analogues	Level 1			16134			3.4027	0.45419	-1.1386	0.002555	2.22704793621714	506.182	1305.87	1764	1148.7	1851.19	639.422	506.213	1133.48	658.969	453.09	1170.57	2251.84	602.657	663.038	307.907	386.044	600.997	204.387	174.665	636.518	1036.03	368.581	905.382	230.378
2.80_190.1079m/z	190.108	2.80028	pos	6|A-Hydroxy-7|A-(thiomethyl)spirolactone	Lipids and lipid-like molecules	Steroids and steroid derivatives	Steroid lactones	Level 4	HMDB0246665		65740			3.3935	0.37857	-1.4014	0.0026112	2.26721228274054	4268.58	4045.99	9649.62	3713.82	6825.53	7239.61	2706.55	8643.91	4259.95	585.721	7399.45	4528.11	3817.4	1963.35	1105.55	3357.93	2734.12	720.18	2432.98	2285.91	1861.23	1793.88	625.837	1582.67
4.18_116.0498m/z	116.05	4.18323	pos	Cysteinyl-Proline	Organic acids and derivatives	Carboxylic acids and derivatives	Amino acids, peptides, and analogues	Level 4	HMDB0028783		34513		16667	-3.3834	2.7701	1.4699	0.0026751	2.23499607852103	2216.24	3177.2	545.584	210.152	1038.99	225.268	6395.82	337.336	3693.74	2620.94	1537.49	178.218	3693.38	2224.49	2649.31	2806.22	2701.28	7747.56	3895.92	3799.01	2747.39	17572.2	2835.52	4722.32
3.49_513.3083m/z	513.308	3.49023	pos	Kukoamine D	Benzenoids	Phenols	Benzenediols	Level 1	HMDB0060527	C17618	71821		81223	3.375	0.11375	-3.1361	0.002729	2.24436820645862	4003.29	459.428	70854.3	25181.5	140780	32235.6	12843.9	166704	31074.9	6223.43	37054.4	29907.2	7359.69	445.238	563.697	1873.45	2067.85	4888.58	2985.07	19615.3	217.648	12255.9	7435.09	2425.05
6.05_459.1680m/z	459.168	6.0452	neg	Erinacine P	Lipids and lipid-like molecules	Prenol lipids	Diterpenoids	Level 4	HMDB0036313				5121	-3.3654	3.5566	1.8305	0.0027921	2.20260089850722	1456.63	415.263	518.153	165.457	2993.06	486.125	808.32	798.73	1628.13	5676.99	878.117	584.936	1826.57	5958.34	971.1	4949	1126.64	6465.32	1131.83	7784.73	8585.71	806.917	9073.79	9682.49
11.59_574.3875m/z	574.387	11.5912	neg	10-Hydroxymelleolide	Lipids and lipid-like molecules	Prenol lipids	Sesquiterpenoids	Level 3	HMDB0038786		62940			3.3647	0.39471	-1.3411	0.0027973	2.24099752714757	87758.6	52907.4	169439	55065.7	166379	200193	51508.7	278581	156386	55046.7	101094	55909.9	20435.9	117168	45826.4	71866.2	76975.3	5663.47	49065.3	34208.5	26093.6	43063	55272	25143.3
10.16_290.1379m/z	290.138	10.1593	pos	(8Z,11Z)-Icosa-8,11-dienoylcarnitine	Lipids and lipid-like molecules	Fatty Acyls	Fatty acid esters	Level 2	HMDB0241575		52314	LMPK12120511	28523	3.3635	0.49739	-1.0075	0.0028052	2.16439441417682	30707.8	24659.7	28643.3	30358.2	8792.88	21085.6	44463.4	20830.1	26983	9999.2	34766.1	34451.3	5436.35	12280	32700.3	23245.4	31067.9	9463.99	4206.82	3022.67	8012.17	8994.59	11972.1	6008.74
10.04_452.3743m/z	452.374	10.0377	pos	7alpha,25,27-trihydroxycholesterol	Lipids and lipid-like molecules	Steroids and steroid derivatives	Bile acids, alcohols and derivatives	Level 1				LMST04030083		3.3592	0.47895	-1.0621	0.002834	2.16997404594843	51827.5	29999.4	42701.4	30915.1	33369.6	29501	56485	44292.1	17053.6	9975.42	61635.3	40147	12417.1	14936.8	34036.2	41691.8	38413.9	9149.75	5676.92	7545.77	24757.5	8542.21	13684	4920.79
10.65_225.1014m/z	225.101	10.6546	neg	PC(2:0/22:6(4Z,7Z,10Z,12E,16Z,19Z)-OH(14))	Lipids and lipid-like molecules	Glycerophospholipids	Glycerophosphocholines	Level 4	HMDB0288882					-3.3578	2.3526	1.2343	0.0028431	2.24728573541476	22058.5	18392.6	6715.46	2965.14	2270.69	6589.73	9699.51	1723.63	7253.24	11135.4	1061.07	9950.82	7388.36	20621.6	13147.6	30219.3	21683.5	18811.7	19918	10555.8	6431.42	35312.1	22812	18896.8
7.95_404.3012m/z	404.301	7.95032	neg	Methionyl-Histidine	Organic acids and derivatives	Carboxylic acids and derivatives	Amino acids, peptides, and analogues	Level 3	HMDB0028975					3.3569	0.17993	-2.4745	0.0028492	2.22941405487805	1299.67	37284.3	32870.3	42828.6	24303.7	30116.7	342.394	15112.4	22067.9	1156.72	31794.7	26107.3	83.7389	117.023	7135.67	781.729	13284.6	200.042	66.0998	6078.62	983.088	15009.2	1621.91	341.432
5.97_287.1487m/z	287.149	5.96858	neg	Dictyoquinazol B	Organoheterocyclic compounds	Diazanaphthalenes	Benzodiazines	Level 4	HMDB0040441			LMFA01170149		3.3528	0.27005	-1.8887	0.0028777	2.22523509577276	695.295	1806.37	7587.16	5534.78	6849.67	4098.4	752.385	10560.2	6478.92	922.12	7649.48	2731.14	1795.07	1015.42	1499.85	974.606	3002.35	1806.64	767.063	689.753	307.173	1770.04	884.011	435.224
10.38_313.2284m/z	313.228	10.3769	neg	PE(18:3(9,11,15)-OH(13)/24:0)	Lipids and lipid-like molecules	Glycerophospholipids	Glycerophosphoethanolamines	Level 4	HMDB0284533		96377			3.3519	0.33955	-1.5583	0.0028836	2.20558207781589	12440.7	8875.31	9341.23	19877.9	13529.1	12933.2	6096.7	6426.88	28156.4	1397.86	12420.6	12790.4	933.107	7238.43	2199.56	12711	8411.7	5204.96	2973.73	1400.11	3353.87	2106.79	2974.74	191.193
14.96_295.2631m/z	295.263	14.9631	neg	Leu Asn Asp	Organic acids and derivatives	Peptidomimetics	Hybrid peptides	Level 2			338906			3.3453	0.24668	-2.0193	0.0029293	2.2310550155908	15.4091	209.786	571.274	117.565	316.427	77.3154	119.412	559.43	168.329	81.0775	216.46	509.995	57.5125	92.1732	18.2892	78.5941	16.4744	45.9942	105.42	52.89	57.9258	59.1934	94.1269	52.5986
10.46_521.3822m/z	521.382	10.4554	pos	Terazosin	Organoheterocyclic compounds	Diazinanes	Piperazines	Level 4	HMDB0015293	C07127				3.3384	0.60035	-0.73612	0.0029781	2.21209599794902	4673.34	4503.79	5877.1	1385.92	5148.02	5108.99	6351.55	6220.37	3357.42	3422.64	6413.86	3948.41	1927.13	2338.75	3759.22	3108.64	3179.09	2683.88	2139.66	2978.65	2109.55	2215.56	2118.98	4905.39
13.67_496.4014m/z	496.401	13.6742	pos	Riddelliine	Alkaloids and derivatives	Unclassified	Unclassified	Level 3	HMDB0257220			LMST01031205		-3.3335	2.1036	1.0728	0.0030126	2.24014505954193	14843.3	9996.46	2748.37	5992.3	3300.31	7699.41	21187.2	6016.54	3094.92	13544.4	3496.51	6404.65	27501.3	15158.4	16731.8	19069	18942.3	14344.7	23425	10465	25421.1	3241.15	16378.5	15168.1
5.69_162.0917m/z	162.092	5.68653	neg	Lacosamide	Organic acids and derivatives	Carboxylic acids and derivatives	Amino acids, peptides, and analogues	Level 2	HMDB0253940		486		8050	3.3211	0.6265	-0.67461	0.0031025	2.21068224861039	330.564	1043.72	475.302	280.865	431.478	243.598	469.826	554.86	363.865	331.277	395.611	314.974	221.595	401.339	156.369	217.485	295.46	210.36	183.143	328.87	283.53	385.123	223.891	276.843
12.60_456.1585m/z	456.158	12.5987	neg	Urolithin a 8-glucuronide	Organic oxygen compounds	Organooxygen compounds	Carbohydrates and carbohydrate conjugates	Level 4	HMDB0240568					3.3179	0.58086	-0.78373	0.0031266	2.21246279833802	168.692	199.125	213.16	349.614	89.4013	165.13	150.65	170.626	232.919	85.4738	121.239	316.293	79.4802	88.7819	105.7	57.8249	95.0832	146.112	178.477	92.9211	68.5506	151.285	97.9275	129.492
4.39_378.1928n	379.2	4.38922	pos	3-[4-Hydroxy-3-[3-(4-hydroxyphenyl)prop-2-enoyloxy]phenyl]prop-2-enoic acid	Phenylpropanoids and polyketides	Cinnamic acids and derivatives	Hydroxycinnamic acids and derivatives	Level 3	HMDB0257654		21223			-3.3163	1.8612	0.89627	0.0031386	2.21069976549285	1308.39	1788.14	1353.48	2038.17	1402.04	496.681	733.409	652.393	1341.23	3391.24	713.604	1110.89	1786.35	1465.54	1133.4	3775.79	2476.99	2451.27	2016.35	2106.93	4284.06	1415.22	3655.78	3588.98
4.18_376.1397m/z	376.14	4.18323	neg	Isoetin 2'-xyloside	Phenylpropanoids and polyketides	Flavonoids	Flavones	Level 4			52206	LMPK12120403		-3.3128	2.5827	1.3689	0.0031645	2.21521	150.41	192.953	95.1187	149.53	45.9115	75.2018	73.993	50.8354	44.8462	108.157	115.836	48.4868	92.3711	117.063	1003.25	145.019	224.787	142.99	128.634	206.662	324.929	183.066	105.65	210.248
10.22_400.2821m/z	400.282	10.2203	neg	Kanzonol M	Phenylpropanoids and polyketides	Isoflavonoids	O-methylated isoflavonoids	Level 4	HMDB0041101					3.3118	0.53558	-0.90082	0.0031716	2.21564103838529	12424.4	8737.22	25380.7	5910.9	24609.3	15424.5	9970.89	21913.8	23399.1	8163.83	14723.6	13823.2	4809.42	10584.7	9204.36	8021.43	10165.8	3090.01	8659.94	7195.92	4652.1	17420.7	7777.62	5771.82
4.10_230.1385m/z	230.138	4.10132	neg	Gacyclidine	Organic nitrogen compounds	Organonitrogen compounds	Amines	Level 4	HMDB0252571					3.3037	0.40918	-1.2892	0.0032335	2.19343674963179	614.047	2714.66	420.981	1769.98	317.962	561.78	1279.04	425.978	464.478	546.29	424.673	1041	742.222	358.773	471.459	259.543	345.013	278.766	235.38	458.352	209.28	107.004	208.997	534.927
5.22_218.2120m/z	218.212	5.21675	neg	(S)-Verimol F	Benzenoids	Benzene and substituted derivatives	Diphenylmethanes	Level 4	HMDB0036558					-3.2883	1.4908	0.57612	0.0033535	2.22794068300574	13631	9221.32	3637.97	6936.62	6759.43	7703.54	12866.4	5086.94	5435.96	10444.7	5407.77	4540.68	10689.6	12281.2	10666.3	10272.3	14886.4	11255.1	14546.3	7548.46	13029.6	7208.26	11600	11299.9
12.04_554.3804m/z	554.38	12.0414	neg	PC(O-18:0/0:0)	Lipids and lipid-like molecules	Glycerophospholipids	Glycerophosphocholines	Level 1	HMDB0011149	C04317	40388	LMGP01060014	75216	3.2881	0.27963	-1.8384	0.0033552	2.21636659402837	3645.37	550.076	2605.37	1098.39	3305.68	1237.46	378.152	2976.35	2088.9	191.064	2970.1	527.5	139.17	419.136	738.506	617.534	305.732	218.139	458.858	423.634	185.788	1148.8	618.573	612.001
11.84_695.4161m/z	695.416	11.8369	neg	PA(i-12:0/18:1(12Z)-2OH(9,10))	Lipids and lipid-like molecules	Glycerophospholipids	Glycerophosphates	Level 3	HMDB0267369					3.2856	0.37862	-1.4012	0.0033755	2.19135206327677	2085.7	994.214	3701.29	2989.73	3003.98	2229.05	577.88	6856.82	3889.81	1454.84	1055.87	1010.65	1550.23	1314.43	1291.79	576.194	1746.74	985.581	598.787	225.174	372.351	956.495	954.784	695.077
5.30_343.1998n	344.207	5.2988	pos	4'-O-Methyldavidigenin	Phenylpropanoids and polyketides	Linear 1,3-diarylpropanoids	Chalcones and dihydrochalcones	Level 4						-3.2829	1.6149	0.69146	0.0033972	2.18582978602927	8074.32	10381.4	2614.41	4181.12	7942.38	11934.9	7812.71	3762.31	4823.64	11266.9	5989.29	5610.44	11779.8	14930.1	17002.2	11009	5876.55	8714.63	11265.8	8840.67	13656.3	8363.58	13379.9	10092.1
8.13_455.2771m/z	455.277	8.134	neg	Velpatasvir	Organoheterocyclic compounds	Naphthopyrans	Unclassified	Level 3	HMDB0259778			LMFA13040069	79152	3.2764	0.3092	-1.6934	0.0034501	2.15946287158034	654.724	6650.74	13148.2	9378.85	18583.7	3816.06	7993.83	4541.46	13338.1	9046.19	14116.1	6261.51	3521.55	1023.87	3306.55	4538.12	6842.98	2734.52	200.073	1730.76	1369.87	819.43	3541.73	3695.84
10.48_526.2909m/z	526.291	10.476	neg	PE(0:0/22:5(4Z,7Z,10Z,13Z,16Z))	Lipids and lipid-like molecules	Glycerophospholipids	Glycerophosphoethanolamines	Level 1	HMDB0011494		62282	LMGP02050058		-3.2698	2.7909	1.4807	0.003504	2.20765732715017	26201.1	27270.9	9927.96	17710.4	11040	13822	12161.9	22143.3	18530.6	32949.3	7555.91	10232.4	32462.5	29695.9	13977.7	30322.7	33665.2	107632	38815.5	11962.8	23061.6	98553.1	114612	27564.6
8.24_201.0908m/z	201.091	8.23505	pos	2,4,12-Octadecatrienoic acid isobutylamide	Lipids and lipid-like molecules	Fatty Acyls	Fatty amides	Level 4	HMDB0032033		690783			3.2688	0.59432	-0.75068	0.0035123	2.18382191326869	6871.1	3637.27	10060.6	7088.12	6269.02	10907.2	5762.46	16160.1	8691.65	3834.17	8432.92	6377.33	3175.66	5096.34	5209.41	6044.55	6672.2	4272.92	4689.54	2651.73	5072.06	3972.85	4322.77	4884.04
3.58_305.1661m/z	305.166	3.58477	pos	4-oxo-2E,11Z,17-octadecatrienoic acid	Lipids and lipid-like molecules	Fatty Acyls	Lineolic acids and derivatives	Level 4						-3.2674	2.7826	1.4764	0.0035238	2.19015978911488	1073.69	395.289	6.62179	382.827	56.8282	164.703	3340.17	21.2304	441.534	1619.85	310.639	407.473	2893.41	670.267	806.976	1437.66	1397.59	967.69	2846.2	2717.92	4671.44	408.716	2178.05	1808.45
9.58_375.2144m/z	375.214	9.58042	pos	DL-Dopa	Organic acids and derivatives	Carboxylic acids and derivatives	Amino acids, peptides, and analogues	Level 2	HMDB0000609	C00355	95016			-3.2644	1.3948	0.48005	0.0035492	2.18807594753887	14252.7	14721.7	9609.39	13256.7	12456	13460.3	12755.7	6079.9	10701.6	23512.9	6679.43	12070.8	19633.9	13103.7	18036.2	13573.6	16874.3	14658.2	17363.1	20155.7	20781.2	15157.7	18979.1	17916.3
4.45_485.2295m/z	485.229	4.45172	pos	10-EdAM	Organic acids and derivatives	Carboxylic acids and derivatives	Amino acids, peptides, and analogues	Level 1	HMDB0244267					-3.2635	3.6812	1.8802	0.0035569	2.16387855206571	5368.38	8848.32	2508	235	253.856	208.924	238.47	558.306	561.215	3396.6	2253.32	2713.77	11289.1	5817.47	2676.21	5484.18	328.516	3599.39	11758.4	3006.09	8307.5	17202	12764.7	11660.2
3.74_205.0876m/z	205.088	3.7363	pos	N-(3-(Dimethylamino)propyl)acrylamide	Organic acids and derivatives	Carboxylic acids and derivatives	Acrylic acids and derivatives	Level 4	HMDB0246231					3.2598	0.22282	-2.166	0.0035881	2.17930634451894	293.586	136.991	1701.11	217.094	382.772	73.5239	41.7215	297.083	1029.97	100.265	269.53	659.642	88.7211	53.4426	63.1353	281.47	181.389	56.596	34.2933	31.0131	122.55	62.0882	130.065	68.3821
4.43_189.0553m/z	189.055	4.42913	pos	2-Methoxy-1,4-naphthoquinone	Benzenoids	Naphthalenes	Naphthoquinones	Level 3			345630			-3.2523	1.9953	0.99658	0.0036526	2.18780784072707	5647.73	3486.65	568.091	632.805	1061.44	551.849	1647.57	344.749	712.427	5444.06	132.087	423.744	3401.71	3598.41	3189.58	2820.16	4119.33	1794.68	2800.21	2863.31	6674.21	936.544	4467.7	3735.8
5.18_369.0629m/z	369.063	5.17797	pos	Sonchuionoside C	Lipids and lipid-like molecules	Prenol lipids	Terpene glycosides	Level 2	HMDB0035212					3.2498	0.34289	-1.5442	0.0036741	2.16277388598034	1328	2041.8	8692.49	7728.13	10324.9	6324.73	2004.56	10256.7	5478.06	1278.23	7629.5	4928.7	861.793	3140.71	2345.13	3023.64	4416.32	1967.88	1478.39	295.086	2069.58	2190.05	411.804	1293.29
6.17_295.0969m/z	295.097	6.1674	neg	oscr#17	Organic oxygen compounds	Organooxygen compounds	Carbohydrates and carbohydrate conjugates	Level 4			52687	LMPK12140198		-3.2457	1.5963	0.67471	0.0037099	2.15417045235387	56444.8	56636.1	36554.3	32350.8	37016.4	29446.9	47542.7	50249.4	29602.9	87898	30945.8	27879.8	63570.6	83114.9	47212.3	48389.7	65730.9	62760.1	132796	108346	65616	48784.2	49001.5	48684.9
13.31_351.2523m/z	351.252	13.3133	neg	3Z,6Z,9Z-Eicosatrienoic acid	Lipids and lipid-like molecules	Fatty Acyls	Fatty acids and conjugates	Level 1				LMFA01031070		3.2417	0.40531	-1.3029	0.0037453	2.21322189615218	3933.59	1503.66	10820.8	2015.27	4654.8	2638.34	2209.03	4236.89	4271.92	942.754	3356.43	1164.61	2140.38	1502.38	1384.75	2092.21	1079.28	1049.14	1969.26	1541.67	1113.05	839.587	408.053	1766.61
9.30_470.3849m/z	470.385	9.29685	pos	5alpha-Cyprinol	Lipids and lipid-like molecules	Steroids and steroid derivatives	Bile acids, alcohols and derivatives	Level 1	HMDB0247015					3.241	0.27248	-1.8758	0.0037514	2.12309730860644	11272.2	5246.62	33757.1	3697.35	15255.8	7694.52	11003.5	4583.5	6377.57	1135.77	32081.4	39161.6	646.721	1979	6321.7	10871.7	15484.3	2380.07	356.047	1168.77	2219.7	3457.82	1242.92	1170.67
5.76_377.1593m/z	377.159	5.7623	neg	18-hydroxyminquartynoic acid	Lipids and lipid-like molecules	Fatty Acyls	Fatty acids and conjugates	Level 4						-3.2406	1.5926	0.67139	0.003755	2.16150502832019	68650.5	27215.7	11756.3	31024.2	19017.5	21258.2	38522.9	15463.1	26733.3	25800.5	36973.1	33732.5	55074.6	36700.8	46697.3	44113.1	25540.7	37006	70658.6	52886.9	71962.8	39100.6	48103.8	34397.6
8.99_213.1483m/z	213.148	8.98795	neg	Cholylleucine	Lipids and lipid-like molecules	Steroids and steroid derivatives	Bile acids, alcohols and derivatives	Level 2	HMDB0242376		35733	LMFA01060039		-3.2389	1.8962	0.92308	0.0037699	2.17742770325012	9002.82	7031.93	1518.05	1800.35	2298.6	5276.74	7529.92	1115.22	1385.93	6245.5	1193.85	3059.81	4623.41	5407.56	4049.05	8695.44	6322.97	7393.26	8634.62	9660.62	14536.4	6803.75	3853.04	8263.17
11.12_345.2419m/z	345.242	11.1152	neg	Taxa-4(20),11(12)-dien-5alpha-acetoxy-10beta-ol	Lipids and lipid-like molecules	Prenol lipids	Diterpenoids	Level 1		C11898	330413	LMPR0104390006	50436	3.2357	0.33337	-1.5848	0.0037986	2.18695648698135	47553.9	22796.8	93827.2	24370	57018.9	46381	24432	210591	43649.1	15741.2	50552.8	10129.8	28181.9	19544.4	34299.6	16881.8	24642.8	9094.54	17771.9	10821.9	14261.1	12104.1	13412.2	14753.2
12.85_343.3210m/z	343.321	12.8536	neg	Sofalcone	Phenylpropanoids and polyketides	Linear 1,3-diarylpropanoids	Unclassified	Level 4	HMDB0042013			LMGL01020064		3.2352	0.53111	-0.91291	0.0038028	2.18473081373774	24857.8	25322.1	44471.3	33311.2	33384	25788.8	22901.2	38194.7	32557.7	8427.35	35789.7	23691.3	22579.2	17603.7	16342.9	31118.1	25968.2	3922.45	16476.6	11505.2	8906.9	10158.5	4133.3	17000.3
5.66_319.1282m/z	319.128	5.66067	neg	2-[(Tetrahydrofurfuryl)oxy]ethanol	Organoheterocyclic compounds	Tetrahydrofurans	Unclassified	Level 4	HMDB0252869				138125	3.2314	0.66194	-0.59523	0.0038373	2.14777763531005	5352.61	9857.62	9754.75	12644.6	8894.57	9401.26	7732.24	16892.9	10773.9	5605.28	10329	9282.22	4964.55	7007.49	7072.23	5850.22	10829.8	7574.22	7073.56	3166.73	7135.02	6939.6	4772.94	4267.87
4.84_347.1238m/z	347.124	4.83587	pos	Miraxanthin-V	Organic acids and derivatives	Carboxylic acids and derivatives	Amino acids, peptides, and analogues	Level 1		C08557	64471			-3.2305	1.3197	0.40019	0.0038455	2.16350388632342	32589.2	35398.6	26287.4	31190.5	30593.7	27704.8	35109.1	29629	28090	44615.8	29268.2	27854.4	48218.6	37703.8	30660.6	46129	32117.2	33567.7	42043.4	36759.7	58001.2	28320.7	50798.2	51763.5
10.13_385.1995m/z	385.2	10.1299	pos	QUININE ETHYL CARBONATE	Alkaloids and derivatives	Cinchona alkaloids	Unclassified	Level 4						3.2283	0.60116	-0.73419	0.0038656	2.17692754259398	119860	74496.8	187317	81752.4	190742	179558	73533.1	184184	162872	85527.2	130124	82724	61474.2	149423	57826.3	97047.2	89473	49219.2	89855.2	55985.2	50698.1	99483.4	87404.8	44491
8.89_701.1877m/z	701.188	8.89415	neg	Calcium	Homogeneous metal compounds	Homogeneous alkaline earth metal compounds	Unclassified	Level 4	HMDB0000464	C00076	86572			3.2229	0.50209	-0.99397	0.0039151	2.17386597934088	254.318	71.7112	181.913	181.864	181.913	191.786	45.2243	270.213	178.93	87.9961	179.861	181.913	180.924	155.11	31.724	58.4963	256.916	44.521	57.2564	69.6239	44.1978	28.7125	51.8743	45.2243
4.45_164.1075m/z	164.108	4.45172	pos	2,4-Diacetylphloroglucinol	Organic oxygen compounds	Organooxygen compounds	Carbonyl compounds	Level 4						-3.2221	2.1776	1.1228	0.0039223	2.14129879551112	1044.58	1281.28	166.028	2118.82	235.186	984.244	916.524	565.706	1375.55	486.334	980.418	1212.77	3002.95	2090.68	1893.51	2575.46	628.195	1359.05	1693.95	1271.05	2751.74	811.897	3431.15	3177.2
6.76_213.1119m/z	213.112	6.75787	neg	(1S,4R)-1-Hydroxy-2-oxolimonene	Lipids and lipid-like molecules	Prenol lipids	Monoterpenoids	Level 1		C11937	41134	LMPR0102090042	38249	3.2215	0.45944	-1.122	0.0039283	2.13397436789213	1721.85	2445.95	8973.28	8009.18	7747.19	6708.86	9742.53	8011.63	7375.82	1529.55	5224.02	7356.07	2135	1373.35	9098.43	2189.28	7068.89	3128.54	1588.01	1553.6	1621.44	1607.45	1160.02	1841.12
5.08_356.0620m/z	356.062	5.07708	neg	Sodium palmitate	Lipids and lipid-like molecules	Fatty Acyls	Fatty acids and conjugates	Level 4	HMDB0303302		72505			3.2189	0.47502	-1.0739	0.0039522	2.15273668720599	1351.78	9211.44	5672.34	2547.56	5887.93	2782.32	3626.35	6589.94	4833.55	1332.56	3555.53	4288.97	393.107	2318.5	4610.73	1246.64	1720.18	1300.74	1198.99	1461.32	276.365	6304.53	1377.13	1074.28
4.25_362.1010n	345.098	4.24577	pos	N-oleoyl tyrosine	Organic acids and derivatives	Carboxylic acids and derivatives	Amino acids, peptides, and analogues	Level 4	HMDB0062337		53114	LMPK12140637		3.2164	0.25571	-1.9674	0.0039751	2.19693995155105	1173.99	2109.12	6786.58	5192.75	10788.4	1899.28	1683.1	10488.8	13370.4	2138.67	26628.8	4070.34	1845.47	1529.58	1662.81	1599.81	868.625	2597.8	1807.64	3382.5	2086.69	2367.02	1709.63	479.125
12.33_505.4240m/z	505.424	12.3301	neg	6,11-Dihydro[1]benzothiopyrano[4,3-b]indole	Organoheterocyclic compounds	Indoles and derivatives	Indoles	Level 4	HMDB0256175		93164	LMPK15030007		3.2149	0.10748	-3.2178	0.0039892	2.17483097000044	147.557	967.229	2063.93	1581.75	2817.19	11999.2	419.497	32403.4	7993.72	438.73	11299.1	1773.73	349.311	348.93	222.555	55.4877	3333.55	1053.79	838.5	166.917	290.816	1006.09	240.09	103.95
1.54_386.9774m/z	386.977	1.54483	pos	Pentalinonsterol	Lipids and lipid-like molecules	Steroids and steroid derivatives	Pregnane steroids	Level 4				LMFA00000038		3.2119	0.32989	-1.5999	0.0040182	2.0904220401313	10652.9	6277.36	24578.3	6960.01	18097.1	10244.3	19484.3	21106.9	6510.16	1215.65	30772.7	19154	639.511	3593.61	17712.2	14681.3	14293.5	1397.7	67.5845	13.5626	1154.01	1485.52	3036.95	277.748
4.60_383.0063m/z	383.006	4.59878	pos	Isochamanetin	Phenylpropanoids and polyketides	Diarylheptanoids	Linear diarylheptanoids	Level 3			6129		18075	3.2066	0.34255	-1.5456	0.0040685	2.15316640115696	10419.4	29180.1	9164.46	3263.56	1611.65	5222.91	4520.98	4740.1	1994.05	9343.29	10778.2	3421.17	2623.35	1927.72	2402.11	986.627	1462.1	1626.65	295.506	1954.2	6870.97	4286.61	1260.42	4787.25
4.31_203.0448m/z	203.045	4.30697	pos	L-Thyronine	Organic acids and derivatives	Carboxylic acids and derivatives	Amino acids, peptides, and analogues	Level 2	HMDB0000667					-3.2047	1.2468	0.31822	0.004087	2.12854318196003	1916.76	2276.98	2381.74	2636.02	3607.06	2754.58	2923.51	3584.42	2870.29	3128.3	2494.15	2407.91	3275.48	3257.93	2296.19	3435.87	3031.73	3510.15	3829.95	3685.11	4049.53	3059.88	3733.53	3746.4
4.98_220.1703m/z	220.17	4.97657	pos	Gatifloxacin	Organoheterocyclic compounds	Quinolines and derivatives	Quinoline carboxylic acids	Level 4	HMDB0015178	C07661				3.2023	0.42643	-1.2296	0.0041097	2.15902879808702	1754.87	3859.56	9093.27	5740.2	10092.4	6047.46	2973.61	17106.4	12609.7	2822.69	10380.4	5708.65	2772.34	2720.1	3122.35	4283.05	3722.24	6137.68	2154.77	1329.72	1651.74	3957.91	3023	2390.52
6.32_349.2005m/z	349.2	6.32428	neg	8-Methoxykynurenate	Organoheterocyclic compounds	Quinolines and derivatives	Quinoline carboxylic acids	Level 4	HMDB0060426	C05830			27406	3.1987	0.10736	-3.2195	0.0041445	2.17162994003444	127.115	3534.23	3591.68	11319.3	13323.4	7370.31	92.7787	18497.8	17372.8	86.6013	11792.5	3314.05	80.5797	6435.83	154.78	297.308	1102.1	85.4917	850.684	69.7137	162.113	377.471	317.826	76.3299
3.95_328.1863m/z	328.186	3.95497	neg	Pyochelin	Organic acids and derivatives	Carboxylic acids and derivatives	Amino acids, peptides, and analogues	Level 4	HMDB0256933		21786			-3.1911	1.423	0.50895	0.0042191	2.14676391512255	1176.71	1184.42	2523.95	1145.27	2584.04	1843.56	2518.48	2631.74	1543.48	2088.15	2617.75	1455.61	2798.84	2463.23	2099.37	2428.73	2413.66	3831.59	3041.69	3726.78	1847.3	2429.71	2620.02	3177.76
12.97_483.2709m/z	483.271	12.9702	neg	LysoPA(0:0/18:0)	Lipids and lipid-like molecules	Glycerophospholipids	Glycerophosphates	Level 1	HMDB0007850	C00416				-3.1862	1.4362	0.52223	0.0042686	2.11812111745555	893051	560077	613314	457536	1.16466e+06	1.06285e+06	608649	563356	739651	906134	502308	771178	913490	1.01241e+06	795965	1.19549e+06	703666	1.39976e+06	1.64357e+06	994465	922969	1.32374e+06	835526	837749
10.19_281.2472m/z	281.247	10.1935	pos	2-(9R-(15Z-docosenoyloxy)-3-methyl-2Z-decenoyloxy)-ethanesulfonic acid	Lipids and lipid-like molecules	Fatty Acyls	Fatty acid esters	Level 4			45010	LMFA07010502	84934	3.1842	0.3513	-1.5092	0.0042889	2.15654088173192	87801.9	39099.9	165765	73541.9	189585	274700	41488.1	378887	152764	49245.1	112636	38401.9	41213.5	120005	37337.3	65188.3	70922.3	24815.5	58414.3	18837	28745.3	44098.9	48003.7	13628.8
6.66_251.1069m/z	251.107	6.65908	pos	Cambendazole	Organoheterocyclic compounds	Benzimidazoles	Unclassified	Level 4	HMDB0249571		426496			-3.1823	2.0552	1.0393	0.0043081	2.14158636173369	21823.3	10564.2	9815.56	2348.09	807.256	1462.37	968.318	349.176	4517.09	16966.4	892.114	3002.44	14715.5	4225.54	6384.46	5507.52	12037.8	9503.35	13410.6	9817.41	17708.8	15406	17185.9	19968.9
12.27_369.1572m/z	369.157	12.2695	pos	Pristanic acid	Lipids and lipid-like molecules	Prenol lipids	Diterpenoids	Level 4	HMDB0000795					3.176	0.4685	-1.0939	0.0043722	2.16854174429113	1322.31	439.528	985.512	1013.14	832.545	1174.6	289.831	724.749	1058.72	250.092	1218.46	622.266	86.6985	241.509	665.129	165.116	739.258	365.167	800.598	579.643	273.398	94.1768	235.771	418.929
4.18_172.0219m/z	172.022	4.18323	pos	N-(2-Hydroxyethyl)-N-methylguanidine	Organic nitrogen compounds	Organonitrogen compounds	Guanidines	Level 4						-3.1734	1.711	0.77487	0.0043988	2.1504557463584	223.853	68.6242	229.02	221.051	88.8584	154.537	276.982	196.107	116.657	106.352	275.263	39.6506	334.156	246.254	222.684	391.854	337.795	301.913	262.696	225.602	487.154	186.691	149.565	270.622
3.98_389.1713m/z	389.171	3.98177	pos	Selachyl alcohol	Lipids and lipid-like molecules	Glycerolipids	Monoradylglycerols	Level 4	HMDB0258210		36183	LMFA03010132	140492	3.1726	0.69728	-0.52019	0.0044074	2.13412811316607	35991.9	44181.9	37310.2	40915.2	35408.8	55724.4	29389.9	42553.3	26776.1	22016.2	43772.4	21484.4	17142.7	25491.2	30318.6	21493.8	39654.3	21068.8	22592.8	19755.9	26207.9	36657	14820.7	24016
5.17_555.1488m/z	555.149	5.17177	pos	7-Hydroxyoctanoylcarnitine	Lipids and lipid-like molecules	Fatty Acyls	Fatty acid esters	Level 4	HMDB0241695		95918		172723	-3.1712	2.6185	1.3887	0.0044222	2.15026244315086	56071.1	9097.76	12850.5	8422.89	5850.53	7262.63	48450.1	14448.4	5685.61	74279	9068.65	5548.32	102478	30526.5	6686.46	51648.2	42178.6	38935.5	68430.7	56227.8	112252	10306.1	66389.1	84578.8
4.41_161.1078m/z	161.108	4.40882	neg	Tropicamide	Benzenoids	Benzene and substituted derivatives	Phenylacetamides	Level 4	HMDB0014947		5940		173425	3.1687	0.2265	-2.1424	0.0044476	2.13591656747816	195.731	2671.97	4044.56	4483.4	8710.02	4900.44	2439.31	6044.88	8153.15	202.198	11636.3	744.557	288.184	324.169	5672.8	325.498	1056.03	235.639	239.388	283.747	927.207	2017.64	495.86	118.139
10.77_269.2116m/z	269.212	10.7683	neg	Notoginsenoside T1	Lipids and lipid-like molecules	Prenol lipids	Triterpenoids	Level 3	HMDB0039049		74959	LMFA02010014	138420	3.1672	0.39579	-1.3372	0.0044636	2.16457124601979	3775.45	720.045	5997.54	2128.55	4937.28	6554.72	902.519	7205.94	4919.22	2068.49	3456.21	2396.45	1934.82	2870.79	1259.82	2049.89	1598.24	1401.44	718.168	1114.71	1471.98	892.106	1584.62	1143.6
0.69_205.0815m/z	205.081	0.686983	neg	Threonylserine	Organic acids and derivatives	Carboxylic acids and derivatives	Amino acids, peptides, and analogues	Level 1	HMDB0029070		23808		73664	3.1652	0.58461	-0.77444	0.0044852	2.17088090768605	457.056	394.403	352.237	447.394	438.169	262.383	130.741	393.109	394.809	686.277	584.487	375.171	161.444	94.0417	268.199	307.546	216.667	111.225	312.995	411.793	110.305	353.922	255.895	219.774
3.58_498.3410m/z	498.341	3.58477	pos	Phenothiazine, 10-((N-butyl-2-piperidyl)methyl)-	Organoheterocyclic compounds	Benzothiazines	Phenothiazines	Level 4	HMDB0256029			LMST01010429		3.1647	0.29933	-1.7402	0.0044899	2.15209273624055	541.808	1212.76	6602.16	521.076	6127.36	2989.26	992.295	2502.45	3586.74	1076.38	6415.59	3970.62	490.592	1469.1	1744.99	740.026	204.13	975.827	924.354	528.292	630.832	1449	1226.78	450.01
10.53_303.2534m/z	303.253	10.5334	pos	2,3-Dihydroxypropyl 12-methyltridecanoate	Lipids and lipid-like molecules	Glycerolipids	Monoradylglycerols	Level 3			985071			-3.1602	2.1526	1.1061	0.0045378	2.1542869667612	57828.5	99836.2	24536.8	16741.5	18716.9	9978.16	42833.8	18779.2	26927.2	54296.1	10071.6	29719.3	36950	52581.5	27128.4	105321	36799.2	120237	68455.5	35228.5	39935.7	105029	111458	102606
11.37_199.1689m/z	199.169	11.3745	neg	Methylmalonylcarnitine	Lipids and lipid-like molecules	Fatty Acyls	Fatty acid esters	Level 2	HMDB0013133		357	LMFA01010012	30805	-3.1503	2.3515	1.2336	0.0046447	2.12797110185652	1205.55	1600.92	218.126	39.562	288.128	628.355	2438.31	554.709	292.176	2685.05	236.753	123.441	1886.53	1444.61	871.075	2651.24	907.173	1430.64	2205.84	1785.38	3786.85	429.055	3992.17	2478.49
9.32_255.1959m/z	255.196	9.3162	pos	Petroraspailyne B1	Lipids and lipid-like molecules	Glycerolipids	Glycerol vinyl ethers	Level 1				LMGL01030004		-3.1471	1.7265	0.78783	0.0046791	2.17111629686729	2701.13	4647.01	1140.57	1618.46	1492.15	1710.94	2783.91	721.279	892.981	3240.25	1164.63	1434.33	1503.86	3135.12	5731.72	4276.77	3409.44	2523.95	2884.62	2931.56	4255.99	2598.77	4419.14	2010.18
4.50_204.0686m/z	204.069	4.49538	neg	N-Propionylmethionine	Organic acids and derivatives	Carboxylic acids and derivatives	Amino acids, peptides, and analogues	Level 1	HMDB0094704				137541	3.1463	0.23862	-2.0672	0.0046884	2.12906318560044	1283.3	1051.43	10557.9	506.694	2567.46	228.055	287.516	633.817	434.452	854.858	4840.19	2868.83	133.089	3300.59	142.642	242.964	133.726	282.539	96.2115	390.593	826.334	233.571	103.454	431.936
6.25_559.3420m/z	559.342	6.25005	neg	CAY10625	Organoheterocyclic compounds	Quinolines and derivatives	Nitroquinolines and derivatives	Level 4						3.1442	0.17417	-2.5215	0.0047111	2.15948641156839	679.382	1989.84	5932.69	17906.3	19206.3	17124.5	1521.02	11130	8369.92	1092.85	9477.97	966.239	1413.16	2372.2	1675.14	1178.96	1072.85	1228.6	2033.38	1078.64	1583.22	178.441	1321.14	1789.84
10.26_215.1436m/z	215.144	10.2602	pos	Furanogermenone	Lipids and lipid-like molecules	Prenol lipids	Sesquiterpenoids	Level 3	HMDB0036766	C17488	71729		81126	3.1404	0.54768	-0.8686	0.0047536	2.10384045781307	3186.73	15899.1	7807.61	7648.41	12073.8	6926.33	10096.6	12729.5	8557.32	4740.61	7315.08	3924.12	3170.33	7970.48	6813.25	2708.45	12047.8	7090.85	2814.61	2655.23	2196.22	2199.94	2035.17	2841.26
10.70_299.2214m/z	299.221	10.7002	neg	3-methyl-hexadecanedioic acid	Lipids and lipid-like molecules	Fatty Acyls	Fatty acids and conjugates	Level 1			74912	LMFA01170024		-3.1361	1.4681	0.55397	0.0048012	2.11120659432127	7021.35	8834.22	4072.75	9761.45	4192.12	10694.5	9844.91	5924.15	7681.46	18989.4	5380.42	4850.67	6999.99	10240.2	13075.8	10690.6	10164.8	14194.8	15820.4	13353.2	11096.4	11325.1	10892.9	12877.7
12.01_501.3568m/z	501.357	12.0111	pos	N-Heptanoylglycine	Organic acids and derivatives	Carboxylic acids and derivatives	Amino acids, peptides, and analogues	Level 2	HMDB0013010			LMPR0106180017		-3.1322	2.1711	1.1184	0.0048453	2.15295541275096	555.269	573.035	321.686	430.515	557.774	509.449	1378.45	685.565	200.337	1942.09	421.789	736.88	1687.86	1555.38	1342.42	2990.79	781.737	1909.46	1446.54	630.269	1811.17	259.525	1594.49	2025.28
8.05_213.1118m/z	213.112	8.04908	pos	Hordatine A	Phenylpropanoids and polyketides	2-arylbenzofuran flavonoids	Unclassified	Level 3	HMDB0030461	C08307	87329		167948	3.1282	0.71359	-0.48683	0.0048914	2.14699842332718	6121.57	6223.78	3736.21	9058.44	7251.09	6146.26	4591.37	5338.58	7504.77	7140.08	6409.14	5500.61	3654.05	1880.04	7534.3	5362.73	3656.07	5696.12	5421.37	4272.86	3409.68	4302.98	3400.55	4211.05
5.05_337.0678m/z	337.068	5.05123	pos	Acetylpterosin C	Benzenoids	Indanes	Indanones	Level 2	HMDB0030764					3.1208	0.50257	-0.99261	0.004977	2.10367150681477	71.567	234.186	423.064	168.843	349.533	166.342	253.328	531.316	292.228	126.057	396.095	209.353	65.367	72.2737	80.547	170.972	153.44	153.187	169.491	61.5865	186.151	192.592	149.491	146.602
13.47_411.3271m/z	411.327	13.4695	neg	7E,13E,17Z-Eicosatrienoic acid	Lipids and lipid-like molecules	Fatty Acyls	Fatty acids and conjugates	Level 2			57606	LMST01010152		3.1199	0.35312	-1.5018	0.0049875	2.09977382360589	59104.4	59660.8	449538	71228.4	127988	29797.9	53978.5	72095.2	67662.5	21824.1	81477.5	41592.8	46473.6	61306.4	41087.3	25681.6	57160.4	20218.2	34774	21916	23074.6	15945.1	20029.2	32851.7
12.70_477.3564m/z	477.356	12.7034	neg	4,6-Dimethyl-1-nitro-4-(trifluoromethyl)cyclohexene	Organic 1,3-dipolar compounds	Allyl-type 1,3-dipolar organic compounds	Organic nitro compounds	Level 4	HMDB0260288		90514		168417	3.1195	0.22908	-2.1261	0.0049921	2.1127107717608	2001.85	6441.43	21494.4	26524.5	22079.1	18350.1	62880.8	22596.8	16531.6	1015.32	19035.3	3838.41	2033.93	2552.27	6987.95	8171.66	1132.14	779.914	2264.76	9123.45	1076.28	7336.82	7760.55	984.82
11.30_383.2898m/z	383.29	11.3004	pos	8-methyl-hexadecanedioic acid	Lipids and lipid-like molecules	Fatty Acyls	Fatty acids and conjugates	Level 4			75509	LMFA08020127		3.1145	0.40394	-1.3078	0.0050508	2.08743191234869	12977.2	20663.4	63264.4	19150.3	52087.8	30422.5	28736.4	43652	17088.5	5101.04	53991.9	17745.9	2176.33	15436.5	17811	5118.95	30717.6	13269.7	11585.2	9698.21	4441.14	12693.5	8381.55	14865.7
11.85_298.2511n	299.258	11.8509	pos	8Z-decen-4,6-diynoic acid	Lipids and lipid-like molecules	Fatty Acyls	Fatty acids and conjugates	Level 1			96772	LMFA01050421		3.1127	0.5078	-0.97768	0.0050721	2.12207299339071	8.29487e+06	4.30314e+06	1.02773e+07	7.61718e+06	1.18224e+07	1.81901e+07	4.7375e+06	2.20331e+07	1.13493e+07	5.41056e+06	8.55617e+06	4.29474e+06	4.41576e+06	1.0114e+07	4.22742e+06	6.06282e+06	6.39782e+06	3.20739e+06	5.75223e+06	2.72708e+06	3.08513e+06	5.19068e+06	6.21839e+06	2.30841e+06
1.32_259.0318m/z	259.032	1.3164	neg	(2-Furanylmethyl) methyl disulfide	Organoheterocyclic compounds	Heteroaromatic compounds	Unclassified	Level 4	HMDB0036807					3.1081	0.62247	-0.68391	0.0051265	2.13665354611787	1964.33	1728.73	3764.61	1897.28	2484.99	1066.84	1440.41	2071.45	3209.31	1938.67	1404.77	1857.86	1387.46	1398.87	484.086	1122.99	921.889	1555.74	644.911	1434.48	1276.88	710.182	1415.79	2962.45
11.85_252.2458n	253.253	11.8509	pos	2,6,8,12-Tetramethyl-2,4-tridecadien-1-ol	Lipids and lipid-like molecules	Fatty Acyls	Fatty alcohols	Level 1			46121	LMFA05000170		3.1053	0.5307	-0.91402	0.0051605	2.12361127028258	200720	189255	233847	184606	274564	446159	116442	541492	269114	127173	197090	101004	113153	243568	108499	152590	163061	76286.5	155401	66274.2	119317	126521	153524	57208.7
10.18_263.2011m/z	263.201	10.1798	pos	Crithmumdiol	Lipids and lipid-like molecules	Fatty Acyls	Fatty alcohols	Level 1	HMDB0033957					3.1032	0.77816	-0.36187	0.005186	2.09504751930195	17077.5	24728.3	15915.9	19073	22085.9	20254	19727.5	24246.2	18620.1	14493.3	17510.2	17392.7	7239.59	15741.9	20852.3	13317	19466.2	15039.6	15530.3	14363.8	14610.7	16448.6	13659.7	11185
3.67_273.1702m/z	273.17	3.67308	pos	Isoleucylproline	Organic acids and derivatives	Carboxylic acids and derivatives	Amino acids, peptides, and analogues	Level 2	HMDB0011174		19479			-3.103	1.8583	0.89396	0.0051881	2.1018879321825	812.204	967.772	204.332	816.766	387.991	2528.61	1854.67	1387.01	713.135	1597.48	868.877	484.452	3706.29	1148.09	2555.73	2385.96	2114.73	1777.93	2196.87	1738.61	1572.17	618.738	1994.64	1682.64
10.41_582.3432m/z	582.343	10.4121	pos	Mesalazine	Benzenoids	Benzene and substituted derivatives	Benzoic acids and derivatives	Level 4	HMDB0014389	C07138				-3.0987	1.2457	0.31692	0.0052408	2.09044471938263	11116.5	14478.9	10084.7	13617.5	13668.5	13383.4	12685.7	10911.8	10799.3	14849.5	12293.1	16657.1	17167.8	19586	12858.7	14338.5	13776.2	13334.2	16212.2	19790.2	16384.5	11499.6	16940.9	19544.9
10.20_417.3372m/z	417.337	10.2001	pos	(24S)-24,25-dihydroxyvitamin D3 / (24S)-24,25-dihydroxycholecalciferol	Lipids and lipid-like molecules	Steroids and steroid derivatives	Vitamin D and derivatives	Level 3			42210	LMST03020274		3.0959	0.61814	-0.69399	0.0052759	2.05957165997581	275716	258480	128212	289129	126614	170697	258065	153889	151085	112128	172204	176145	167461	175859	162912	162022	191359	93657.1	55424.5	72339.3	100021	44218.7	117544	57257.9
9.76_481.1356m/z	481.136	9.75963	neg	1-Methylhistidine	Organic acids and derivatives	Carboxylic acids and derivatives	Amino acids, peptides, and analogues	Level 4	HMDB0000001	C01152		LMPK12020052		-3.0942	1.6234	0.69901	0.0052967	2.13264375546225	6243.93	5839.22	2193.28	2096.27	2552.69	2421.99	6441.02	2659.78	1736.85	4768.06	2108.42	2017.34	2212.26	5920.11	4998.98	5517.25	6766.74	4452.92	7713.98	4822.6	7595.32	3759.64	5194.31	6579.99
4.83_273.0057m/z	273.006	4.82677	pos	Tolmetin	Organic oxygen compounds	Organooxygen compounds	Carbonyl compounds	Level 4	HMDB0014643	C07149	66994	LMFA12000371	9538	-3.0935	1.3687	0.45281	0.0053047	2.09496384506638	32849.2	21913.1	15742.1	20952	26975.1	23534.7	31804.2	24273.1	21733.6	33464.6	18407.6	16750.2	29370.8	29053.8	29524.9	41682.3	31322.4	25126.5	49939	33923.7	40469.8	19903.9	33835	29283
4.33_311.1147m/z	311.115	4.32742	pos	Loganic acid	Lipids and lipid-like molecules	Prenol lipids	Terpene glycosides	Level 4		C01512	95962			-3.0835	1.858	0.89375	0.0054304	2.08643563854158	3967.9	800.275	1807.57	1009.67	1215.47	3228.1	4982.87	1655.91	3760.08	5444.95	3228.12	940.587	3038.29	4374.68	3586.42	6411.35	3630.49	3552.64	6401.5	5724.71	8301.04	1641.84	7738.07	5408.91
1.12_279.1325n	262.129	1.11642	pos	Fructosyl valine	Organic acids and derivatives	Carboxylic acids and derivatives	Amino acids, peptides, and analogues	Level 1	HMDB0252496					-3.0825	2.5417	1.3458	0.0054435	2.11705994364852	7073.66	6837.31	11233.4	8237.52	3454.42	4781.11	7703.73	7607.97	3115.06	10969.2	7818.89	5864.43	31279.1	13742.7	15830.4	11122	12936.2	16217.1	11502.4	14095.7	23121.5	1612.35	35163.2	27925.3
9.54_351.1232m/z	351.123	9.54015	pos	2-Acetylaminophenoxazin-3-one	Organoheterocyclic compounds	Benzoxazines	Phenoxazines	Level 4	HMDB0240369		48453	LMPK12110017		-3.0775	1.3135	0.3934	0.0055066	2.13020753402513	3472.69	3463.35	2785.51	3803.92	3058.52	2983.04	4513.26	2038.83	3320.83	4303.89	3107.08	4045.5	4839.66	3741.93	3113.08	5238.58	4445.91	4671.75	4083.92	3784.9	4123.23	6567.32	3611.74	4630.16
6.76_357.0600m/z	357.06	6.75787	neg	13-dimethylarsinoyl-tridecanoic acid	Lipids and lipid-like molecules	Fatty Acyls	Fatty acids and conjugates	Level 4			51434	LMPK12113022		3.0746	0.29388	-1.7667	0.0055442	2.1228779073621	32830.3	30545.4	42897.7	20531.1	95290.3	48313.5	40057.2	412621	70088.9	16753.7	42620.5	25379.3	16039.3	12883	32795.3	18145.3	27772.4	7743.11	37318.6	17649.5	14109.1	30096	19447.6	22328.5
4.00_197.1291m/z	197.129	4.00097	pos	Saltillin	Phenylpropanoids and polyketides	Flavonoids	O-methylated flavonoids	Level 3			86102			-3.0735	1.7937	0.84292	0.0055591	2.09475423257882	2908.52	2755.06	1519.55	3360.96	3420.87	1236.41	2231.25	567.033	3316.43	5421.28	1191.7	2409.35	5056.05	3620.67	3292.88	6016.03	2110.21	4861.76	3237.6	2870.98	6890.41	2867.17	5404.31	7685.2
5.08_216.1389m/z	216.139	5.07708	neg	7,2'-Dihydroxy-4',5'-methylenedioxy-3-phenylcoumarin	Phenylpropanoids and polyketides	Isoflavonoids	Hydroxyisoflavonoids	Level 3			1227		84276	-3.0695	1.4352	0.52128	0.0056113	2.06465517766807	19994.6	37253.4	21498.8	19940.6	16573.1	13563.5	12092.3	13752.2	18956.7	18541.5	12580	17203.4	32241.9	16633.5	25788	29935.7	19025.7	37771.2	20070.6	26495.7	28944.2	30205	18342.9	24643.7
11.69_374.2801n	419.278	11.6944	pos	(5Z,7E)-9,10-Seco-5,7,10(19)-cholestatriene	Lipids and lipid-like molecules	Steroids and steroid derivatives	Vitamin D and derivatives	Level 2	HMDB0245858		84602	LMST04010289		-3.0688	1.6825	0.75057	0.0056193	2.09536722131132	8448.01	8643.75	3399.4	6507.88	1895.2	10609.6	8247.05	3029.85	5986.28	11105.3	3476.77	7709.19	6784.64	7255.84	17649.5	7043.23	9577.62	8022.18	13421.2	8613.34	12828.8	14266.2	10371.3	14695.6
0.72_146.1180m/z	146.118	0.724533	pos	4-Trimethylammoniobutanoic acid	Lipids and lipid-like molecules	Fatty Acyls	Fatty acids and conjugates	Level 1	HMDB0001161	C01181			16244	3.0627	0.4309	-1.2146	0.0057003	2.07979722472122	49871.7	137856	399881	515450	571262	439016	220254	145213	329271	99540.7	315048	193931	70066.2	77676.8	200814	159261	66260.6	129914	110710	59579.5	70357.6	325262	89931.1	78009.6
8.30_353.2307m/z	353.231	8.29978	pos	13,14-dihydro-15-keto-PGE2	Lipids and lipid-like molecules	Fatty Acyls	Eicosanoids	Level 2	HMDB0002776	C04671	2311	LMFA03010031	15550	3.0606	0.47132	-1.0852	0.0057278	2.06194174438146	47455.3	64506.1	110069	133130	186683	214868	150368	77571.9	181341	30493.3	137536	49005.5	24726.9	58685.6	38170.5	61935	146804	70996.6	34527.4	31540.1	54724.8	64844.6	41101.8	25258.6
4.92_442.0590m/z	442.059	4.91505	pos	Tubulin Polymerization Inhibitor	Benzenoids	Anthracenes	Unclassified	Level 4	HMDB0259320		91499			-3.0604	1.8288	0.87093	0.0057315	2.09649218771494	4851.78	879.75	1308.19	2442.85	1640.93	3259.62	6670.69	1077.96	2743.29	8294.24	2350.93	1780.1	7204.73	4241.25	6683.73	6468.72	4096.99	3609.15	6631.6	5872.25	6767.06	1423.59	8414.15	6887.96
6.28_261.1120m/z	261.112	6.28107	pos	ascr#8	Benzenoids	Benzene and substituted derivatives	Benzoic acids and derivatives	Level 3						-3.0572	2.8969	1.5345	0.0057736	2.07586626633401	1896.21	630.866	163.35	327.976	47.8863	429.827	1543.65	847.147	129.405	8105.44	125.369	5.58883	1454.01	2511.68	817.187	4358.1	693.588	3327.08	8108.24	1965.68	8256.98	195.876	4048.21	5481.29
11.69_177.1642m/z	177.164	11.6906	pos	16beta,20S-dihydroxycholestan-3-one	Lipids and lipid-like molecules	Steroids and steroid derivatives	Cholestane steroids	Level 2			92945			3.0525	0.75388	-0.40759	0.0058379	2.12410586662686	94135.1	126127	141368	121516	169820	148116	101722	213426	107014	119157	178891	96627.2	107226	81575.4	109832	121912	92687.6	92548.4	127347	105610	95416.3	87270.8	76785	113492
5.08_293.0813m/z	293.081	5.07708	pos	Tanshinol A	Lipids and lipid-like molecules	Prenol lipids	Diterpenoids	Level 3	HMDB0258713					-3.0519	1.8646	0.89888	0.0058457	2.08638911905271	7473.36	5629.19	2447.94	6914.59	5699.81	4112.88	5070.2	758.419	5594.68	11233	2399.7	5444.11	13316.3	6720.75	5863.54	10754.6	4863.66	7482.47	7189.43	8109.82	13479.6	6958.65	14316.6	16892.3
11.69_604.4314n	603.424	11.6944	neg	11-(Dansylamino)undecanoic acid	Benzenoids	Naphthalenes	Naphthalene sulfonic acids and derivatives	Level 4	HMDB0250876					3.0423	0.58601	-0.77101	0.0059779	2.07952212307975	5982	2814.39	11744.7	5662.96	11097.1	5783.32	4304.13	6830.95	10341.6	4707.24	7743.12	5582.79	4958.36	7276.73	2092.2	6305.53	4589.49	3745.16	3952.49	3386.86	1919.17	4860.87	3656.17	1629.09
9.76_377.2319m/z	377.232	9.75963	neg	8-iso-16-cyclohexyl-tetranor Prostaglandin E2	Lipids and lipid-like molecules	Fatty Acyls	Eicosanoids	Level 1			45175			3.0403	0.60655	-0.7213	0.0060053	2.05095786331721	49451.6	87851.4	34132.6	44232.1	44015.8	50656.8	57903.5	88539	57368.1	22996	38671.5	48794.3	19771.6	17145.7	69450.5	52997.4	50639.9	16586	12654	10568.8	23433.3	36011.9	27423.7	35172.2
4.29_387.2233m/z	387.223	4.28652	pos	Leucyl-Valine	Organic acids and derivatives	Carboxylic acids and derivatives	Amino acids, peptides, and analogues	Level 2	HMDB0028942				44920	-3.039	1.7112	0.77498	0.0060232	2.09477224983705	1576.62	1203.88	1070.16	945.501	819.742	1327.13	772.633	322.942	941.297	1527.75	1208.71	630.037	1738.4	1887.41	2106.7	2651.11	1663.22	924.825	903.42	1597.62	1422.46	3060.69	1845.67	910.735
4.27_387.1225m/z	387.122	4.26612	pos	N-Hydroxysuccinimidyl-4-azidobenzoate	Benzenoids	Benzene and substituted derivatives	Benzoic acids and derivatives	Level 4	HMDB0255160			LMPK12140710		-3.0363	2.1908	1.1315	0.0060613	2.05577537040653	406.279	313.69	293.976	206.072	421.749	795.431	532.935	1276.73	508.814	172.036	445.799	235.848	1962.65	693.464	1166.83	899.244	1337.23	119.223	1404.44	752.117	1392.43	813.443	1025.27	789.092
4.45_313.1384m/z	313.138	4.45483	neg	Thiazolidin-2-one	Organoheterocyclic compounds	Azolidines	Thiazolidines	Level 4	HMDB0258977		340464			-3.0361	1.6835	0.75143	0.0060645	2.08266438030985	11285.1	8292.48	1332.89	7073.53	4396.31	8188	12689.1	1955.02	6590.46	9997.15	1435.01	10256.2	13030.8	11399	9266.13	10963.7	9849.42	11497.1	13429.2	10679.8	15015	7844.87	12962.5	13484.1
11.67_333.2794m/z	333.279	11.6704	neg	Palustrine	Phenylpropanoids and polyketides	Macrolactams	Unclassified	Level 4	HMDB0256095		93523	LMPK15030059		3.0332	0.30671	-1.705	0.0061058	2.0747958850523	25934	10650.9	41865.2	15293.7	45473.7	68158.9	8633.16	105327	35108.3	7630.91	22560.1	6247.23	7520.34	28706.7	9052.37	18625	15790.5	5016.78	10677.1	2556.87	2186.15	8819.34	11625.7	1667.86
8.94_213.1643m/z	213.164	8.9361	neg	(+-)-Zoapatanol	Lipids and lipid-like molecules	Prenol lipids	Monoterpenoids	Level 2	HMDB0242237			LMFA05000742		-3.0317	1.3992	0.48457	0.0061269	2.07953158089068	10510.7	5238.06	4072.56	2959.94	3771.3	4915.07	5485.86	5164.38	3768.4	8759.1	4081.23	4068.77	6262.96	6804.42	5513.77	7042	8665.97	8469.33	8497.18	10062.2	5903.93	6039.15	8439.43	5058.78
4.18_121.0518n	160.015	4.18323	pos	Lysyl-Phenylalanine	Organic acids and derivatives	Carboxylic acids and derivatives	Amino acids, peptides, and analogues	Level 4	HMDB0304786		44739		28179	-3.0197	1.2998	0.3783	0.0062999	2.06806581191412	7558.39	6688.98	7498.08	8381.18	7716.21	10518.5	14788.5	10054.6	8356.46	8795.16	8286.47	6884.51	14151.1	10810.5	11122.7	11751.4	11680.6	9698.35	14159	11047	15666.1	7052.03	9378.12	10578.4
12.32_378.3003m/z	378.3	12.3176	pos	N-oleoyl tryptophan	Organic acids and derivatives	Carboxylic acids and derivatives	Amino acids, peptides, and analogues	Level 3			44872			3.017	0.56636	-0.8202	0.0063392	2.05972061966997	13072.5	19642.5	20346	13421.1	15778	16284.4	7536.94	38469.9	10291.4	7753.04	11358.8	11420.6	8149.58	9394.89	3650.5	12043.6	25064.4	11955.9	9174.11	5811.98	3943.28	6537.83	4349.68	4604.22
4.74_271.0203m/z	271.02	4.7431	neg	Cyclopropylpyrroloindole	Organoheterocyclic compounds	Indoles and derivatives	Pyrroloindoles	Level 2	HMDB0250679					3.0151	0.6665	-0.58532	0.0063673	2.08874798919696	397.218	956.517	819.197	711.055	607.998	458.543	1030.91	1000.78	992.694	1047.67	1082.22	724.477	465.159	733.192	252.112	527.175	488.231	399.824	853.823	683.034	749.778	470.349	449.228	441.169
7.59_260.1162n	261.124	7.59372	neg	Samidorphan	Unclassified	Unclassified	Unclassified	Level 4	HMDB0257474		68423			3.0103	0.66345	-0.59195	0.0064384	2.08420286928124	544.206	917.844	359.896	526.608	713.371	362.935	835.389	791.489	766.81	664.22	553.218	844.335	457.44	293.233	513.005	736.333	391.585	525.456	580.012	403.271	413.665	173.777	243.088	458.015
6.09_194.0928n	193.086	6.09383	neg	[2-(2-Methylphenyl)-1,3-dioxolan-4-yl]methanol	Benzenoids	Benzene and substituted derivatives	Toluenes	Level 2	HMDB0059940					-3.0078	2.0971	1.0684	0.0064758	2.0512366392051	189116	120806	3697	69618.1	14418.3	147142	174967	28825.6	114320	164537	5385.22	155555	235756	197051	190046	229593	102744	169552	215828	194591	266733	133598	314270	222997
7.81_217.1228m/z	217.123	7.81032	pos	Licopyranocoumarin	Phenylpropanoids and polyketides	Isoflavonoids	Hydroxyisoflavonoids	Level 2	HMDB0038874		91224		168620	-3.0066	1.6906	0.75753	0.0064939	2.06224879523106	674.294	299.477	631.03	296.185	1170.79	337.869	530.945	1843.59	634.004	450.194	521.612	154.05	2126.95	873.826	728.105	1172.93	1223.79	721.42	1197.92	559.96	906.041	892.501	1621.8	721.767
6.05_371.0755m/z	371.075	6.05298	pos	Phloretin-2'-O-(2''-O-xylosylglucoside)	Phenylpropanoids and polyketides	Flavonoids	Flavonoid glycosides	Level 4	HMDB0301670					3.0056	0.11036	-3.1797	0.0065092	2.04666551978971	105.144	248.081	4850.77	1385.74	10162	330.234	324.555	872.165	560.133	128.357	6726.64	937.834	94.5202	120.6	336.798	205.83	215.162	768.243	70.9676	107.476	268.055	297.073	74.3935	333.809
3.67_146.1181m/z	146.118	3.67308	neg	Cholesterol glucuronide	Lipids and lipid-like molecules	Steroids and steroid derivatives	Steroidal glycosides	Level 4	HMDB0010330	C03033	57		15355	3.0049	0.33109	-1.5947	0.0065194	2.07409427235111	300.861	1057.97	5585.63	1318.32	2284.27	670.152	1338.16	5270.57	2300.06	625.417	4387.2	1980.67	479.765	277.64	1161.16	776.735	156.158	1174.19	690.485	441.971	158.844	991.419	647.736	1815.49
1.40_608.2093n	607.202	1.40208	neg	3-Methoxy-4-hydroxyphenylethyleneglycol sulfate	Organic acids and derivatives	Organic sulfuric acids and derivatives	Arylsulfates	Level 2	HMDB0000559		52814	LMPK12140330		-3.0024	2.0273	1.0195	0.0065583	2.01945683274633	239.423	61.9962	60.7962	44.2452	116.593	153.489	110.597	77.4597	125.982	96.162	179.65	32.7129	161.496	157.994	225.485	197.005	71.6542	123.148	134.293	198.667	683.27	167.31	182.728	329.406
11.12_292.2025n	291.195	11.1152	neg	Etherolenic acid	Lipids and lipid-like molecules	Fatty Acyls	Fatty acids and conjugates	Level 2		C16319	71175	LMFA10000003	80443	-3.0018	3.0208	1.5949	0.0065674	2.06354868725427	76436.4	198732	1435.56	61555.8	3219.31	8439.55	43489.6	1372.42	88746.3	16530.7	460.334	29488.1	132272	41652.4	406004	14085.3	236890	42679.4	116903	38746.6	165932	82770.8	80309.8	160823
6.77_330.2642m/z	330.264	6.76708	neg	Benzyloxycarbonylvalyl-alanyl-aspartyl Fluoromethyl Ketone	Organic acids and derivatives	Peptidomimetics	Hybrid peptides	Level 4	HMDB0258100		74806	LMFA02000278	34504	3	0.41009	-1.286	0.0065941	2.05892604357012	836.485	829.988	6926.22	2238.14	3163.28	1054.35	654.962	2373.98	3378.09	1074.17	2913.94	3628.52	943.243	670.235	344.775	898.248	974.421	1508.03	616.42	877.91	1021.03	2502.06	1009.12	319.605
6.18_460.1039m/z	460.104	6.17605	neg	N-Acetylgalactosamine 4-sulphate	Organic oxygen compounds	Organooxygen compounds	Carbohydrates and carbohydrate conjugates	Level 4	HMDB0000781	C16265	43890		15776	-2.9978	1.4741	0.55981	0.0066276	2.0405926559337	473.494	580.988	201.225	454.743	380.528	682.217	621.106	772.423	504.431	809.739	432.946	338.247	521.815	515.099	793.436	772.18	777.683	1102.96	895.274	648.637	984.054	921.512	534.593	612.543
6.21_356.1887m/z	356.189	6.20942	neg	2,3-Dimethoxy-5-methyl-6-(9'-carboxynonyl)-1,4-benzoquinone	Lipids and lipid-like molecules	Prenol lipids	Quinone and hydroquinone lipids	Level 4	HMDB0258087		94072			2.9965	0.61291	-0.70625	0.0066482	2.07584751441916	2799.09	3036.47	6412.22	8437.4	7588.46	9408.22	3477.27	9332.01	6422.05	4059.55	6280.88	6145.41	9682.21	3060.49	3185.63	2545.78	3664.29	2435.17	3866.27	2705.02	2921	4478.69	3175.12	3256.06
10.62_343.2475m/z	343.248	10.6162	neg	Bempedoic acid	Lipids and lipid-like molecules	Fatty Acyls	Fatty acids and conjugates	Level 2	HMDB0251991				149601	-2.9957	3.3363	1.7382	0.0066599	2.06417620337346	1650	3223.79	1890.12	2812.19	1947.65	3135.37	12140.7	1230.21	1522.37	6322.17	1109.91	4172.96	2557.38	24886.8	4804.51	3389.39	2117.92	4672.99	14210.8	8544.48	52030.2	4689.37	8841.53	8177.27
7.59_429.2884n	430.296	7.59372	pos	Quinestrol	Lipids and lipid-like molecules	Steroids and steroid derivatives	Estrane steroids	Level 4	HMDB0015579	C07619				2.9926	0.53887	-0.892	0.0067079	2.0672742245288	2511.79	3169.57	3447.5	1500.12	6557.18	3284.8	1861.97	5031.23	1543.45	1986.36	3920.72	2278.43	1141.83	3007.3	2159.73	1439.59	1548.46	3960.33	1881.61	2353.46	614.743	845.275	439.927	406.07
3.22_268.1370m/z	268.137	3.2241	pos	5-Amino-2,3-dihydro-6-(3-hydroxy-4-methoxy-1-oxobutyl)-2,2-dimethyl-4H-1-benzopyran-4-one	Organoheterocyclic compounds	Benzopyrans	1-benzopyrans	Level 4	HMDB0038582				73810	-2.9901	1.5077	0.5923	0.0067468	2.06099189621197	55221.7	31731.5	31357.1	33722.8	24617.1	30788.3	59774.1	40731.7	28365.4	60614.1	27204.5	37261.1	85062.6	50498.1	53577	60507.4	56638.4	45038.7	63268.4	63532.8	76019.7	20430.4	58435.1	61468.1
7.99_324.1235m/z	324.123	7.99105	neg	Judeol	Lipids and lipid-like molecules	Prenol lipids	Sesquiterpenoids	Level 2	HMDB0034607		92083		174927	-2.9888	1.5367	0.61984	0.0067685	2.02178761750578	2831.59	4148.06	914.159	2014.9	2007.05	1780.6	4181.93	2839.97	3037.97	3653.44	2494.08	2097.95	5151.61	4309.49	4249.14	3261.42	2853.87	4127.2	5356.15	4563.74	3389.94	2059.52	3194.21	5892.08
2.15_334.1976m/z	334.198	2.14745	pos	N-Acetylaminooctanoic acid	Organic acids and derivatives	Carboxylic acids and derivatives	Amino acids, peptides, and analogues	Level 4	HMDB0059745			LMFA13040089	79258	-2.9851	1.3765	0.46099	0.0068255	2.06038144616233	5073.43	4317.31	3930.48	3437.02	4912.04	5333.55	5907.38	4874.75	2501.7	4021.5	2536.89	3168.01	6078.16	5715.69	3970.63	8054.18	5035.9	5883.99	6110.85	5188.45	6852.44	3314.59	5156.63	7174.05
4.96_260.1652m/z	260.165	4.95673	neg	6-O-p-Coumaroyl-D-glucose	Phenylpropanoids and polyketides	Cinnamic acids and derivatives	Hydroxycinnamic acids and derivatives	Level 2	HMDB0039169		85453		321962	2.9841	0.24597	-2.0235	0.0068422	2.07185674860541	5462.53	9224.4	71338.4	9451.44	68011.9	16308.4	11505.4	86556.5	42646.6	7428.25	98753.6	12920.9	7403.27	8156.58	14500.9	6737.22	8806.11	5186.68	16004.5	6223.6	7008.4	11500.7	7245.45	8821.99
13.45_395.2938m/z	395.294	13.4494	neg	Val Leu Ser	Organic acids and derivatives	Carboxylic acids and derivatives	Amino acids, peptides, and analogues	Level 2			95214			2.984	0.61375	-0.70428	0.0068434	2.08218162332972	351.796	293.651	478.696	162.574	242.593	377.361	321.586	430.285	616.71	342.299	489.654	523.123	121.748	120.967	301.564	476.383	130.971	205.155	84.146	356.27	73.698	520.729	98.5171	278.9
12.97_211.0443m/z	211.044	12.974	neg	Flunixin	Benzenoids	Benzene and substituted derivatives	Trifluoromethylbenzenes	Level 4	HMDB0252340					2.9814	0.50314	-0.99096	0.0068843	2.06701259076976	44587.9	78427.7	72995.7	80479.1	46748.1	73065	23225.1	41828.9	23683.1	56124.8	160554	55502.5	22265.3	47771.5	51897.4	14854.4	19814.7	8400.45	6874.86	41681.6	69444.9	16583.4	12457.5	67360.9
13.22_329.2470m/z	329.247	13.2224	neg	4,8,12,15,19-Docosapentaenoic acid	Lipids and lipid-like molecules	Fatty Acyls	Fatty acids and conjugates	Level 1	HMDB0039133					2.9786	0.39701	-1.3328	0.0069304	2.04678069627424	135969	77340.5	316010	97803.6	317809	63176.8	66315.7	271817	77218	32136.3	178864	46691.6	63085.6	76073.9	46008.1	89339.7	77378.7	51579.4	50790.8	47002.2	37133.5	42847.6	36112.8	49146
4.95_363.1444m/z	363.144	4.94892	neg	Camonagrel	Benzenoids	Indanes	Unclassified	Level 2	HMDB0249574		94842		173273	2.9772	0.69644	-0.52193	0.0069518	2.05061434613851	10189.1	11754.1	7753.05	7298.2	7002.28	8016.38	9506.08	14729.9	10476.7	6290	9068.27	8456.66	3569.92	9544.89	8276.72	5928.67	7986.8	8164.75	8305.1	7380.78	2374.27	4885.98	5768.56	3844.66
0.80_204.1236m/z	204.124	0.796433	neg	5E-Dodecen-1-ol	Lipids and lipid-like molecules	Fatty Acyls	Fatty alcohols	Level 2					57589	-2.976	1.6318	0.70645	0.0069716	2.03545367065468	26169.5	13776.1	12004.3	22624.6	12143.1	21572.9	15111.9	25616.6	13093.3	45547.2	11466.1	10071.2	41639.3	24062.9	71761.6	27232.2	29099.9	26644.5	24237.5	22229.4	30212.9	22755.5	15475.9	34612.3
5.34_713.1290m/z	713.129	5.3375	pos	3-Pyridinemethanol, 6-amino-alpha-(((1-methyl-4-phenylbutyl)amino)methyl)-	Benzenoids	Benzene and substituted derivatives	Phenylbutylamines	Level 4	HMDB0253841		85528		59514	-2.9733	2.172	1.119	0.0070155	2.0315301470207	22349.3	7269.7	535.162	7101.55	83.1482	4883.25	9893.07	11081.1	5674.53	2089.29	7505.14	1581.6	18265.4	12487.8	13968.1	26734.6	17060.3	9650.04	11937	14257.4	16620.8	10194.7	9281.99	11335.6
12.19_302.2231n	301.216	12.1859	neg	EPA	Lipids and lipid-like molecules	Fatty Acyls	Fatty acids and conjugates	Level 1	HMDB0001999	C06428	6423	LMFA01030759	28364	2.9727	0.48082	-1.0564	0.0070249	2.06458696772712	26246.9	12012	39768	10151.1	13952.1	49472.9	13835.6	63876.8	16913.6	11792.5	19777.4	13445.9	9468.4	14850.5	16976.5	12616.9	10332.6	12128.3	15279.1	7261.23	10613.4	10552.6	9567.24	10238
14.17_388.1462m/z	388.146	14.1692	neg	Motolimod	Organoheterocyclic compounds	Benzazepines	Unclassified	Level 4	HMDB0254904		2929		45951	-2.9673	2.0167	1.012	0.0071135	2.03622496124153	15081.9	9689.01	100.897	2763.12	245.192	8751.14	11855.6	1458.26	5433.86	18270.9	997.508	2834.26	11401.3	8382.31	16943.8	11736.5	12421.2	11894.8	12104	11361.7	12271.2	8300.65	17223.2	18811.6
11.37_341.2103m/z	341.21	11.3745	pos	3-Hydroxybutyrylcarnitine	Lipids and lipid-like molecules	Fatty Acyls	Fatty acid esters	Level 4	HMDB0013127				136657	-2.9666	1.9381	0.95466	0.007124	2.02674837718899	4861.09	7418.06	399.077	140.541	483.903	539.707	7082.53	756.371	7570.59	8940.72	221.026	4904.68	9803.09	3719.39	3184.78	9036.5	2955.13	5575.76	7686.69	6740.3	9538.89	7212.35	7812.65	8501.58
6.62_370.0683n	369.061	6.62403	neg	2',5'-Dihydroxyflavone 5'-acetate	Phenylpropanoids and polyketides	Flavonoids	Flavones	Level 4						-2.9645	1.3694	0.45355	0.0071596	2.02427429664443	2773.01	4210.61	2657	4375.93	4490.77	2715.83	4232.38	2924.12	4180.39	3156.6	3212.54	2385.73	5670.65	3162.83	3584.46	3794.17	4465.96	5596.92	5289.71	3929.05	5594	3994.85	3440.72	7299.5
4.64_249.0791m/z	249.079	4.64142	neg	Pummeline	Organoheterocyclic compounds	Quinolines and derivatives	Benzoquinolines	Level 4	HMDB0040382		321093			-2.9588	1.9271	0.94642	0.0072546	2.02237760771284	92.4704	63.9255	15.7284	238.836	123.182	121.459	291.413	52.5143	237.003	161.599	106.527	102.571	226.759	110.904	269.766	224.838	79.6425	302.088	356.241	236.565	431.609	236.326	329.34	274.829
5.50_191.0698m/z	191.07	5.49525	neg	3,5-Dihydroxyphenylvaleric acid	Benzenoids	Phenols	Benzenediols	Level 2	HMDB0240450					2.9528	0.28169	-1.8278	0.0073543	2.05753538512322	149.238	486.634	927.369	868.279	615.43	274.406	715.001	3873.67	2517	233.814	1668.32	311.57	122.139	572.393	206.625	579.972	140.496	366.853	121.978	192.067	158.03	363.938	287.853	421.996
3.67_266.1656n	289.155	3.67308	neg	Aristolochic acid B	Benzenoids	Phenanthrenes and derivatives	Aristolochic acids and derivatives	Level 4	HMDB0248599		321286			-2.9514	2.1984	1.1365	0.0073782	2.03823770029265	442.164	720.933	66.2922	331.158	207.253	230.557	298.65	205.572	73.1551	869.996	204.521	103.577	495.549	148.925	1109.85	1433.34	348.421	626.506	272.691	964.322	574.291	876.426	491.301	610.757
3.53_246.1130m/z	246.113	3.52753	neg	(S)-N-Methylcoclaurine	Organoheterocyclic compounds	Isoquinolines and derivatives	Benzylisoquinolines	Level 2	HMDB0060319	C05176			89848	-2.9499	1.423	0.50896	0.0074049	2.0444954012472	2457.99	1768.17	1699.2	1060.54	1467.81	1773.21	3885.28	1764.58	1588.77	2719.85	1538.64	2009.63	2487.18	2938.13	3051.7	2591.72	2988.54	1804.14	3463.37	3168.79	3713.76	1435.48	2500.78	3491.07
4.12_472.2767m/z	472.277	4.12483	pos	Indican	Organic oxygen compounds	Organooxygen compounds	Carbohydrates and carbohydrate conjugates	Level 2	HMDB0061755	C08481	197086			-2.9483	1.8915	0.91954	0.0074311	2.02654518803538	433.59	368.528	143.07	215.212	60.3121	783.049	408.789	85.1383	259.382	114.073	394.735	105.151	517.553	471.618	523.938	575.417	196.885	578.888	871.836	274.542	921.697	669.728	489.135	219.069
6.49_281.1745m/z	281.175	6.48852	pos	1,4,5-Trihydroxy-3-prenylxanthone	Organoheterocyclic compounds	Benzopyrans	1-benzopyrans	Level 4	HMDB0040354					-2.9457	1.9405	0.95644	0.0074766	2.04371199023426	2125.02	947.424	134.811	663.148	878.999	399.572	1225.21	216.128	305.727	1345.74	347.112	592.563	2298.86	984.325	932.367	978.964	1516.11	1059.09	2856.99	1204.58	3201.64	810.657	726.167	1100.56
0.72_437.0392m/z	437.039	0.715483	pos	N-Propylurea	Organic acids and derivatives	Organic carbonic acids and derivatives	Ureas	Level 4	HMDB0255240					-2.9441	1.7305	0.79121	0.0075042	2.05694924216201	973.807	1244.63	179.107	1003.33	411.446	763.205	761.698	180.469	512.247	680.515	705.72	891.842	992.684	1068.86	1861.19	1058.69	1204.66	703.638	1049.77	633.151	2270.06	825.329	1398.25	1163.49
4.94_203.1436m/z	203.144	4.93532	pos	Fenbufen	Organic oxygen compounds	Organooxygen compounds	Carbonyl compounds	Level 3	HMDB0252193			LMFA05000696	53172	-2.9426	1.9543	0.96663	0.0075305	2.05953207630674	1549.24	1279.29	1341.75	1888.41	1400.64	803.314	843.617	800.647	625.11	1562.61	684.247	1175.29	4562.88	2571.42	1634.8	1961.79	1254.78	3490.63	1106.99	682.261	4444.03	1470.34	1659.39	2238.16
9.72_327.3374m/z	327.337	9.72183	neg	Ceratinalone	Organic oxygen compounds	Organooxygen compounds	Ethers	Level 4			88667			2.9418	0.36295	-1.4622	0.0075442	2.0548467561982	368.073	639.69	1536.33	1268.35	2519.08	1898.11	265.114	2426.2	1831.61	204.904	2303.22	1174.38	203.595	320.335	174.016	686.391	373.175	994.292	502.006	380.598	121.772	1212.82	410.068	456.923
4.18_289.9972m/z	289.997	4.18032	neg	Dicaffeoylputrescine	Phenylpropanoids and polyketides	Cinnamic acids and derivatives	Hydroxycinnamic acids and derivatives	Level 4	HMDB0033467					-2.9396	2.3736	1.2471	0.0075821	2.06992581420325	4121.69	1548.8	585.503	3375.24	1849.32	2146.53	9393.18	1071.34	753.87	643.765	4800.11	4327.22	1032.24	2275.13	4572.66	5002.55	16569.3	10394.3	7108.92	11348.5	6110.34	7478.83	3580.83	5801.12
3.63_366.1667m/z	366.167	3.62687	neg	Phe Ala Ser	Organic acids and derivatives	Carboxylic acids and derivatives	Amino acids, peptides, and analogues	Level 2			16556			2.9373	0.57938	-0.78742	0.0076233	1.99478040223955	216.255	523.928	827.515	531.284	586.187	447.556	532.161	278.022	437.751	336.407	912.657	634.708	172.073	280.242	541.468	133.621	370.294	515.868	312.6	317.311	290.946	337.707	241.55	63.0453
10.15_403.2835m/z	403.283	10.1504	pos	Triangulyne G	Lipids and lipid-like molecules	Fatty Acyls	Fatty alcohols	Level 4			53639	LMPR0104150003		2.9368	0.77258	-0.37225	0.0076323	2.00256175683446	5765.64	7836.68	8883.87	7649.59	9282.08	4976.03	7901.66	5663.93	5095.59	7785.6	7594.45	9430.16	5625	6013.71	3343.73	5152.76	6260.87	5362.52	5807.87	6844.84	4759.09	7203.81	4053.73	6525.11
9.21_286.2300n	287.237	9.21395	pos	(3beta,6beta)-Furanoeremophilane-3,6-diol 6-acetate	Lipids and lipid-like molecules	Prenol lipids	Sesquiterpenoids	Level 4	HMDB0034930		41507	LMPR01090011	45479	2.9361	0.50131	-0.99624	0.0076438	2.00211340340785	11532.5	29607.3	13366.1	30253	20976.8	21697.1	17644.1	26143.9	22691.2	3749.59	14403.4	8927.26	3985.51	4554.47	15152.1	16821.2	14772.4	11223.7	2621.48	2871.91	4542.71	9492.38	9762.47	12939.2
1.09_251.9819m/z	251.982	1.08717	neg	Beta-Citryl-L-glutamic acid	Organic acids and derivatives	Carboxylic acids and derivatives	Amino acids, peptides, and analogues	Level 2	HMDB0013220					2.9357	0.32792	-1.6086	0.0076512	2.05507090073268	1251.99	10254	10613.9	2438.79	8250.28	7816.13	589.088	1762.38	3248.91	1708.14	9574.53	3741.41	934.119	2304.88	592.492	213.918	66.6158	2383.27	726.2	595.097	2617.04	5571.55	1715.39	1429.09
8.95_428.2689m/z	428.269	8.95102	neg	4-(3'-Methylaminopropylidene)-9,10-dihydro-4H-benzo(4,5)cyclohepta(1,2-b)thiophen	Organoheterocyclic compounds	Cycloheptathiophenes	Unclassified	Level 4	HMDB0253323				133017	-2.9355	2.2236	1.1529	0.0076546	1.98905001327445	6216.48	1854.44	260.469	3250.33	280.942	3170.99	4147.74	20895.3	5245.01	12116.4	144.433	5541.21	12033.3	18289.2	3899.25	15303.8	6754.9	4910.59	18601.7	14103.2	18076.5	7977.76	4140.27	17084.2
7.39_414.3370m/z	414.337	7.39057	pos	Solasodine	Lipids and lipid-like molecules	Steroids and steroid derivatives	Steroidal alkaloids	Level 3			41805			-2.9351	1.5944	0.67305	0.0076613	2.01725946608342	74649.7	105121	98336.1	82563.2	113825	82073.5	47390.4	48328.1	64980.7	60243.1	71140.9	100672	133071	95475.9	165679	220284	79904.1	92619	72322.5	146083	175600	56882.6	162891	109175
8.54_391.1778m/z	391.178	8.53672	neg	N-Ornithyl-L-taurine	Organic acids and derivatives	Organic sulfonic acids and derivatives	Organosulfonic acids and derivatives	Level 4	HMDB0033519					-2.9348	2.0249	1.0178	0.0076669	2.05414022784034	847.981	960.601	447.98	1190.21	143.996	533.591	351.268	253.527	311.727	842.47	991.091	1041.92	908.768	1570.12	1409.09	1025.61	1238.68	3255.31	290.347	1407.07	1247.16	954.893	1472.82	955.49
9.78_383.2257m/z	383.226	9.7829	pos	N-Ethyl-N-Methylcathinone	Organic oxygen compounds	Organooxygen compounds	Carbonyl compounds	Level 4						-2.9345	2.5019	1.323	0.0076725	2.03477625314457	989.16	583.533	495.235	494.615	189.292	416.842	3645.24	74.5275	679.687	1302.73	293.44	371.936	2502.77	2254.31	1259.67	1524.61	324.652	663.196	606.756	1222.74	3177.03	3843.67	1125.89	4617.15
6.58_263.1283m/z	263.128	6.58368	pos	Enokipodin D	Lipids and lipid-like molecules	Prenol lipids	Quinone and hydroquinone lipids	Level 1	HMDB0038399					-2.929	1.3771	0.46167	0.0077701	2.0076988487192	30863.8	21543.4	15717.7	16766.6	14279.1	15814.7	21150.1	15123.6	14196.3	21206.4	13928	18420.1	26432	18727.7	15019.7	24111.4	16997.4	20560.4	39181.6	29250.3	24853.6	25914	26405.7	29666.9
4.57_194.0712m/z	194.071	4.57237	neg	OU749	Benzenoids	Benzene and substituted derivatives	Benzenesulfonamides	Level 4			1312		50693	-2.9284	1.5639	0.64513	0.0077809	2.02613017723222	890.37	671.541	320.464	290.241	201.684	470.504	1208.81	213.039	685.922	1612.54	374.477	518.952	1263.9	851.245	839.352	713.921	774.775	919.344	600.182	1062.29	1104.64	866.459	888.142	1566.01
4.00_300.1927m/z	300.193	4.00097	pos	(22alpha)-hydroxy-isofucosterol	Lipids and lipid-like molecules	Steroids and steroid derivatives	Stigmastanes and derivatives	Level 2	HMDB0303959		17673			-2.9259	1.5007	0.58563	0.0078251	1.99397274336228	18409.9	18029.3	7772.66	20771.8	6845.32	19837.2	16540.5	14071	16342.8	24268.6	7960.56	9915.25	22996.8	15425.2	17829.5	23649.9	31150.1	20338.5	26242	27780.2	32974.8	18749.7	12382.3	19676.8
10.48_229.1796m/z	229.18	10.476	pos	cis-Palmitvaccenic acid	Lipids and lipid-like molecules	Fatty Acyls	Fatty acids and conjugates	Level 3			46098	LMFA05000146		2.9242	0.71644	-0.48109	0.0078553	2.01074366365755	99774.7	134490	108173	56735.5	124386	133385	157058	166653	84653.7	85829.3	145136	79195.4	75971.8	69454	110583	75240.7	109179	77619.3	67234.5	77485.3	77807.9	68247.4	63458.4	101736
13.01_347.2593m/z	347.259	13.0148	pos	Dinordeoxycholic acid	Lipids and lipid-like molecules	Steroids and steroid derivatives	Bile acids, alcohols and derivatives	Level 3				LMST04050006		-2.9225	1.5709	0.65159	0.0078868	1.99473345435747	10754.2	4937.29	2503.14	3689.48	3494.83	5248.08	5216.49	4017.81	4198.64	5296.99	3835.26	3351.94	8598.58	4308.52	3219.2	5687.53	6834.51	6871.77	7571.02	7911.99	7984.24	8482.8	5579.59	14118.8
4.95_217.1068m/z	217.107	4.94892	neg	9-hydroxy-5Z-nonenoic acid	Organic acids and derivatives	Hydroxy acids and derivatives	Medium-chain hydroxy acids and derivatives	Level 1			74606	LMFA01050232		2.9208	0.56872	-0.8142	0.0079185	2.00809734676799	8640.21	30313.2	36751.9	26518.9	37187.3	28257	27551.8	34331	43144.2	10921.7	36526.2	14892	14242.7	10839.9	27958	13722.8	31254.4	12233.8	14391.4	9951.24	15910.3	12766.3	15079.7	11173.7
11.84_395.1721m/z	395.172	11.8369	pos	1,1-Bis(P-ethoxyphenyl)-2,2-dimethylpropane	Benzenoids	Benzene and substituted derivatives	Diphenylmethanes	Level 2	HMDB0252711			LMFA07040142		-2.9206	1.7854	0.83626	0.007921	2.02188946660121	27106.2	39359.5	1981.83	15610.7	2584.63	7273	8459.27	890.02	9608.02	39431.3	1405.7	8610.25	18328	13000.1	16305	32548.1	24292.8	29513.1	32283.9	15793.6	31091.9	16327.5	18938	31863.3
6.03_424.1997n	425.207	6.03023	neg	quinazolin-4-ylamine	Organoheterocyclic compounds	Diazanaphthalenes	Benzodiazines	Level 4	HMDB0257034		1256		3011	2.9178	0.60964	-0.71398	0.0079722	1.99120707702126	3362.81	6276.77	5346.45	5504.83	6088.78	4995.72	7219.95	16961.5	4486.07	5336.96	5123.1	4103.34	4245.88	5957.04	4537.69	3116.14	5034.4	5781.74	2544.34	1690.64	2508.26	1962.9	3175.37	4725.03
12.23_359.1723m/z	359.172	12.2284	neg	N-Linoleoyl Valine	Organic acids and derivatives	Carboxylic acids and derivatives	Amino acids, peptides, and analogues	Level 2	HMDB0241988		73118			2.9178	0.39801	-1.3291	0.007973	2.03459336960445	1275.17	3594.32	2633.26	746.238	3389.49	831.444	862.403	6286.94	2221.05	466.882	2682.68	2741.88	573.826	1040.43	1147.93	1654.42	1082.75	790.485	697.34	716.652	393.163	458.753	779.245	1599.87
9.98_284.2952m/z	284.295	9.97862	pos	Enigmol	Organic nitrogen compounds	Organonitrogen compounds	Amines	Level 1			53958	LMSP01080058		2.9174	0.41161	-1.2807	0.0079795	2.01935617541982	12213.2	7240.85	56563.7	30258.7	32043.5	22572.5	17419.4	60828.9	24922.8	4132.2	36381	18890.8	4750	10112.9	6255.18	7345.59	9127.53	21113	10560.2	11544.5	8272.75	22962.9	11160.5	7354.12
10.46_537.3229m/z	537.323	10.4554	neg	Formicolide B	Phenylpropanoids and polyketides	Macrolides and analogues	Unclassified	Level 2				LMPK04000044		2.9152	0.25438	-1.9749	0.0080208	2.01558223439359	189963	706340	5.54698e+06	1.98759e+06	4.09367e+06	4.43862e+06	1.18086e+06	3.0266e+06	4.28206e+06	247376	3.10386e+06	869053	173034	747233	1.30543e+06	802477	1.58468e+06	70604.5	787399	413223	219011	613197	691101	209916
1.17_390.9918m/z	390.992	1.1673	pos	n-iminoethyl-l-ornithine	Organic acids and derivatives	Carboxylic acids and derivatives	Amino acids, peptides, and analogues	Level 4	HMDB0255161				93817	-2.9148	1.7582	0.81408	0.0080277	2.02752222979884	31484.1	11827.6	10721.3	19820.1	7454.22	13863.5	47277.3	23578.5	16319.3	50892.3	21027.1	21316.7	69837.4	30561.7	38033.6	31507.8	36497	22801.6	37483	47682.2	66152.7	12310.3	54861.6	37557.3
8.23_299.2009m/z	299.201	8.22727	neg	Glycerol 1-(5-hydroxydodecanoate)	Lipids and lipid-like molecules	Fatty Acyls	Fatty alcohols	Level 2	HMDB0040168		70205			-2.9143	1.8247	0.86767	0.0080372	2.03161553405911	2661.56	1022.61	436.566	518.92	804.329	992.389	845.216	455.896	113.128	1034.01	257.334	552.913	859.434	930.427	1037.9	2494.91	994.135	1598.89	1558.75	2334.95	2694.38	1125.64	1044.54	786.793
15.05_341.3206m/z	341.321	15.0454	neg	Ethyl stearate	Lipids and lipid-like molecules	Fatty Acyls	Fatty acid esters	Level 4	HMDB0034156			LMPR0105020005		-2.9108	1.6864	0.75392	0.0081025	2.0079457409006	1706.92	1154.49	828.812	1329.72	848.829	2406	1801.03	1563.24	815.505	2089.76	689.645	1111.98	1863.35	1379.54	1930.83	1485.28	2466.77	1187.57	2772.89	1910.06	3059.03	1902.12	1639.52	5763.56
6.82_443.1722m/z	443.172	6.81948	neg	N-Monodesmethyl-rizatriptan	Organoheterocyclic compounds	Indoles and derivatives	Tryptamines and derivatives	Level 4	HMDB0060847		317201			2.9095	0.43883	-1.1883	0.0081256	2.0077188970365	2325.14	15919.8	10711.6	11224	15860	8427.97	10845	19693.8	14294.4	2357.24	14340	5710.02	2002.31	4945.28	11758.2	5282.95	8024.23	2547.5	7337.64	3284.26	2429.77	6444.91	2252.79	572.8
0.71_244.0214m/z	244.021	0.7064	neg	PS(19:0/0:0)	Lipids and lipid-like molecules	Glycerophospholipids	Glycerophosphoserines	Level 3			63736			2.9081	0.43205	-1.2107	0.0081523	1.98301259602519	22370.1	50489.7	126863	58546.8	82750.9	93096.2	28927.2	120733	23472.4	13621.1	84783.4	51721.2	42106.8	20815.2	50948.2	21127.4	37609.7	20605.1	12041.3	9161.4	22754.6	29641.2	28190.9	30049.4
11.89_355.1691m/z	355.169	11.889	pos	Estradiol valerate	Lipids and lipid-like molecules	Steroids and steroid derivatives	Steroid esters	Level 2	HMDB0251966			LMFA07040132		2.9068	0.68006	-0.55627	0.0081772	2.03124714492209	8486.61	10176.8	21096.6	7526.13	12755.2	9248.56	7358.24	15609.6	8462.78	8387.85	8721.23	5582.76	5190.85	7314.74	5922.96	6894.66	8661.49	8773.32	8937.86	7439.04	6918.13	6060.32	4479.03	6519.98
1.40_202.1069m/z	202.107	1.40208	neg	N-(2,3,4-Trihydroxybutyl)-L-valine	Organic acids and derivatives	Carboxylic acids and derivatives	Amino acids, peptides, and analogues	Level 1	HMDB0254995					2.906	0.15321	-2.7064	0.0081922	1.99400523729122	60.419	1139.37	2468.6	704.222	380.295	30.5198	214.901	1691.55	66.6784	117.357	568.956	105.893	31.1886	224.212	252.767	20.4286	109.074	49.3429	132.173	63.1257	93.5265	80.4588	34.0509	42.4469
12.45_321.2186m/z	321.219	12.4543	pos	1,2,3,4-Tetrahydro-1-phenyl-4-(1-phenylethyl)naphthalene	Benzenoids	Tetralins	Unclassified	Level 4	HMDB0040520		66669		4904	-2.9022	1.656	0.72773	0.0082645	2.00547992431162	4055.79	3924.17	1864.45	2549.77	729.995	2716.24	3719.88	1201.28	3309.97	6238.27	1047.49	4527.62	3609.01	3996.33	3342.71	2970.01	5525.69	3453.41	6007.32	5666.54	6088.69	6814.92	3623.8	7204.58
10.11_401.2648m/z	401.265	10.1095	neg	PG(P-18:0/0:0)	Lipids and lipid-like molecules	Glycerophospholipids	Unclassified	Level 4						-2.8997	2.4134	1.2711	0.0083111	2.01788629826071	5958.92	6774.35	855.8	788.768	1467.78	1597.56	5486.17	7076.92	1978.43	2580.74	2405.2	3324.86	1085.36	5720.84	7594.46	15629.6	7672.46	2318.33	13626.3	5786.51	5389.33	9343.68	13044	7839.96
4.31_367.1415m/z	367.141	4.30697	neg	Doripenem	Organoheterocyclic compounds	Lactams	Beta lactams	Level 4	HMDB0041883				89913	-2.8992	1.6864	0.75393	0.0083209	2.04582723997758	1962.8	1050.52	573.661	906.982	941.199	598.968	1792.08	723.041	454.822	855.055	784.625	852.874	1488.31	1853.17	523.524	1112.08	1937.6	1590.04	1660.08	2096.73	1306.35	832.314	2698.3	2083.44
7.27_472.1398m/z	472.14	7.26648	neg	Panaquinquecol 1	Lipids and lipid-like molecules	Fatty Acyls	Fatty alcohols	Level 4	HMDB0038035					-2.8968	1.6207	0.69665	0.0083669	2.03887840614513	15454.6	18536.2	5264.74	5459.88	5793.22	6218.01	19951.4	7910.86	5820.57	16016.1	5462.69	5599.68	5883.2	16864.1	16948.2	16780.2	22345.4	15935.1	20970.3	13382.3	18700.7	8573.07	16186	14320.8
13.98_315.2688m/z	315.269	13.9848	neg	Diflunisal	Benzenoids	Benzene and substituted derivatives	Biphenyls and derivatives	Level 4	HMDB0014999	C01691				2.8948	0.34216	-1.5473	0.0084058	2.02682887711782	393.09	767.629	488.469	380.584	2104.96	542.536	381.767	4909.93	821.045	660.694	1634.76	367.895	354.068	243.746	521.191	687.831	775.909	304.148	371.454	278.659	348.489	177.86	259.732	307.767
6.47_337.1067m/z	337.107	6.46815	pos	Cinnamoylglycine	Organic acids and derivatives	Carboxylic acids and derivatives	Amino acids, peptides, and analogues	Level 1	HMDB0011621		48852	LMPK12110421		-2.8938	1.6583	0.7297	0.0084239	2.00493995835679	2380.49	5357.69	1221.13	948.903	1040.23	1777.66	1490.68	575.511	1026.69	3627.39	766.841	1929.52	2505.94	4592.98	1778.74	3664.46	2657.51	2069.48	3952.48	3338.93	3758.42	1164.71	3365.44	3148.26
1.12_272.1071n	295.096	1.11642	neg	Setipiprant	Benzenoids	Naphthalenes	Naphthalenecarboxylic acids and derivatives	Level 4	HMDB0258261		45543			2.8898	0.28834	-1.7941	0.0085024	1.98754415698125	3040.68	8338.6	2740	1016.86	1062.64	347.511	1312.55	175.726	801.383	1876.57	3832.18	1581.5	210.524	1320.97	232.041	347.072	654.102	475.465	282.136	1149.96	593.93	453.428	471.212	1027.4
7.76_377.1987m/z	377.199	7.75898	neg	Phenytoin methylcatechol	Organoheterocyclic compounds	Azolidines	Imidazolidines	Level 4	HMDB0060867		36189	LMFA03010140	134510	-2.8892	1.4669	0.55281	0.0085141	2.0059483809252	678.742	274.219	327.965	484.324	350.291	297.319	707.154	188.891	543.15	363.259	265.912	502.333	509.067	539.441	472.167	501.208	340.596	574.71	645.723	703.322	524.038	998.165	620.255	738.365
11.48_510.9343m/z	510.934	11.4792	neg	Exatecan	Alkaloids and derivatives	Camptothecins	Unclassified	Level 4	HMDB0252142					2.8883	0.41159	-1.2807	0.0085307	2.01340169810588	19714.3	9040.26	43261.4	14973	42025.8	40455	10071.4	62794.5	46614.5	15078.6	20331.9	12223.1	16471.6	19891.4	9704.59	14331.6	16110.3	907.096	12525.3	5234.87	5682.61	18303.8	16463.4	3205.83
4.33_329.1026m/z	329.103	4.32593	pos	Asperunguissidone A	Phenylpropanoids and polyketides	Depsides and depsidones	Unclassified	Level 3				LMPK13080013		-2.8875	1.5782	0.65824	0.0085473	2.00341437075664	12837.5	5377.58	2592	3781.12	4689.33	2506.53	6525.18	2342.6	5808.77	9309.85	3631	2751.76	9303.01	4701.99	8399.65	9473.46	7322.27	4170.51	7371.82	8423.19	14781.1	6020.59	10273.5	6805.55
6.66_305.0440m/z	305.044	6.65872	neg	tert-Butyl hydrogen phthalate	Benzenoids	Benzene and substituted derivatives	Benzoic acids and derivatives	Level 4						2.8826	0.28121	-1.8303	0.0086438	2.03215951143035	135.809	331.776	576.538	286.513	1157.59	581.124	290.648	2187.04	471.971	127.413	609.772	50.8357	159.951	102.844	235.728	168.508	113.557	168.281	142.083	87.4402	381.71	56.6345	95.3213	214.76
9.31_427.1407m/z	427.141	9.30665	pos	Dalamid	Organic acids and derivatives	Carboxylic acids and derivatives	Amino acids, peptides, and analogues	Level 4	HMDB0250832		53195	LMPK12160017	69086	-2.878	4.9487	2.3071	0.0087356	2.01045401552397	384.71	7582.8	1131.64	1755.49	1053.79	402.012	221.349	399.311	244.25	306.617	283.277	358.097	315.425	1377.9	8575.99	502.16	3289.87	8921.54	210.966	11827.1	1202.42	8575.99	10284.3	8432.6
1.12_401.1915n	384.188	1.11642	pos	Methionyl-Glutamate	Organic acids and derivatives	Carboxylic acids and derivatives	Amino acids, peptides, and analogues	Level 2	HMDB0028972					2.8726	0.42273	-1.2422	0.0088443	2.00823141113225	980.364	884.85	3074.35	603.98	1684.17	1653.17	1237.76	3649.57	2008.06	262.784	2494.34	780.35	1595.86	1583.45	161.964	135.041	723.89	568.72	1622.77	300.758	37.6715	996.881	110.557	280.279
6.98_417.1931m/z	417.193	6.98418	pos	MG(PGD1/0:0/0:0)	Lipids and lipid-like molecules	Fatty Acyls	Eicosanoids	Level 4	HMDB0260510		36137	LMFA03010066		-2.8703	2.3201	1.2142	0.0088894	2.00933958361202	20930.9	1038.75	295.141	436.425	335.856	280.981	14015.4	1032.37	508.45	25005.6	639.5	12670	23525.6	8496.17	1713.93	11175	9873.61	9087.17	26545.2	22481.9	29593.3	491.729	20155.2	16722.9
6.27_269.0809m/z	269.081	6.2734	neg	N-(3-hydroxy-decanoyl)-homoserine lactone	Organic acids and derivatives	Carboxylic acids and derivatives	Amino acids, peptides, and analogues	Level 4			52379	LMPK12120577		-2.8684	2.2834	1.1912	0.0089291	2.00971268737814	180.305	246.792	162.215	173.203	111.53	167.251	495.842	247.126	73.9284	1219.01	89.4365	177.741	153.412	585.044	423.626	727.397	209.115	596.599	1777.7	326.028	1096.21	148.753	906.434	674.13
11.35_237.1846m/z	237.185	11.3529	pos	3-Methyl-3-butenyl apiosyl-(1->6)-glucoside	Lipids and lipid-like molecules	Fatty Acyls	Fatty acyl glycosides	Level 4	HMDB0031954			LMFA01030790		2.8656	0.61009	-0.71291	0.0089856	2.00228810475064	40853.1	24421.3	63955.8	31831.4	70584.1	69262.2	25545	66687.9	63808.7	30302.1	48423.3	29706.1	20723.1	59020.7	16694.9	34823	37003.2	17140.6	32340.3	22482.9	18020.4	42089.2	31696.8	12643.5
6.55_395.2073m/z	395.207	6.55175	neg	Asparagine-betaxanthin	Organic acids and derivatives	Carboxylic acids and derivatives	Amino acids, peptides, and analogues	Level 4	HMDB0304648		36119	LMFA03010045		-2.8654	2.4385	1.286	0.0089898	1.99166707094866	915.098	386.478	566.45	121.897	422.896	67.8932	206.002	824.676	309.91	1151.98	69.6632	152.989	1644.27	829.495	281.204	565.297	950.768	638.223	1214.69	340.564	3140.91	291.852	1718.54	1074.46
8.51_261.1489m/z	261.149	8.5065	pos	1-(4-Hydroxyphenyl)-1-decene-3,5-dione	Benzenoids	Benzene and substituted derivatives	Styrenes	Level 1		C17744	64191			2.8651	0.63421	-0.65696	0.0089973	1.96585485476548	1988.64	5991.34	4216.92	4409.53	5676.18	3706.32	5944.98	6830.54	3803.85	3254.09	4199.7	2890.32	2251.42	4812.57	5365.46	1982.33	6007.66	3628.78	1319.42	1689.3	1139.02	1471.08	973.691	2569.19
0.71_202.0818m/z	202.082	0.7064	neg	Alanylasparagine	Organic acids and derivatives	Carboxylic acids and derivatives	Amino acids, peptides, and analogues	Level 2	HMDB0028682		23728		73330	2.863	0.51781	-0.9495	0.0090397	1.99558986051217	829.63	1047.57	1000.25	1738.86	513.947	626.983	612.43	646.553	353.541	835.964	1124.4	189.56	276.635	194.893	389.097	709.741	780.656	192.603	455.101	607.273	318.582	199.845	149.367	618.782
12.97_330.1131m/z	330.113	12.974	pos	Enecadin	Organoheterocyclic compounds	Diazines	Pyrimidines and pyrimidine derivatives	Level 4	HMDB0251807				133435	2.8607	0.43868	-1.1888	0.0090869	2.02971311007291	1898.95	2750.43	9003	3527.59	11342	12014.6	1684.58	8511.03	6652.61	1937.02	6714.34	4204.15	1746.54	5310.4	4006.02	2662.13	1349.72	3494.29	2198.25	2357.25	2256.06	2083.15	1770.28	1684.72
11.85_262.2302n	263.237	11.8509	pos	9,12,15-octadecatrienal	Lipids and lipid-like molecules	Fatty Acyls	Fatty aldehydes	Level 1			75376	LMFA06000102		2.8577	0.58755	-0.76722	0.0091509	1.99788291743974	149842	99453.8	204471	130418	216780	322866	101335	386793	194718	105930	158966	92664.2	87179.9	201676	112594	116090	134887	71738.2	115590	63295.6	79768.8	108259	120160	64409.1
4.88_386.1600m/z	386.16	4.87612	neg	2-(2-Chloro-5-hydroxyanilino)acetic acid	Organic acids and derivatives	Carboxylic acids and derivatives	Amino acids, peptides, and analogues	Level 4	HMDB0257725		86229			-2.8561	1.8515	0.88869	0.0091839	2.01240533940558	4260.68	1623.25	531.462	361.871	635.714	1022.77	1997.33	108.456	636.839	3470.32	254.402	626.31	2983.64	1192.56	3037.62	1339.38	3756.78	913.548	2330.29	1898.23	4490.73	1323.55	3139.85	1957.17
8.58_375.2157m/z	375.216	8.57783	neg	ent-4-E4t-NeuroP	Lipids and lipid-like molecules	Fatty Acyls	Eicosanoids	Level 2				LMFA04010267		2.8548	0.61901	-0.69197	0.0092106	1.98069501156837	398.235	499.516	260.68	217.455	334.312	230.094	278.473	693.437	261.854	245.155	289.44	200.184	57.9603	236.873	460.767	176.693	356.894	121.923	434.811	122.568	65.9047	156.7	93.1406	100.934
12.41_329.2682m/z	329.268	12.4141	neg	MG(16:0/0:0/0:0)[rac]	Lipids and lipid-like molecules	Glycerolipids	Monoradylglycerols	Level 2	HMDB0245964		24076	LMGL01010001	69081	-2.8514	1.4313	0.51731	0.0092824	1.97827325060957	228.122	433.959	406.936	705.582	524.037	503.206	863.569	481.209	733.014	297.36	379.365	410.47	775.531	434.017	674.503	524.28	522.834	873.74	713.426	603.002	723.626	663.95	747.843	1182.24
4.45_220.0602m/z	220.06	4.45483	neg	5-Hydroxyindoleacetaldehyde	Organoheterocyclic compounds	Indoles and derivatives	Hydroxyindoles	Level 1	HMDB0004073	C05634	58202		50157	2.8513	0.31729	-1.6561	0.0092843	1.9749730120956	1816.41	3990.6	37652	15051.6	37561.5	17816.3	3175.43	22552.3	16680.4	2107.31	26061.2	19040.3	1911.29	3893.13	1943.04	2376.76	10330.2	13623	3536.32	1607.52	1808.63	18015.3	1813.21	1704.19
3.89_323.1599m/z	323.16	3.89093	pos	Cassiachromone	Organoheterocyclic compounds	Benzopyrans	1-benzopyrans	Level 4	HMDB0030813					-2.85	1.9731	0.9805	0.0093125	1.99851085432569	442.058	80.8421	94.7598	159.632	197.003	157.009	411.139	71.4909	64.1484	484.131	83.0651	184.953	282.17	651.059	303.666	560.525	142.556	272.856	679.329	361.318	735.282	98.1387	360.739	373.072
4.43_346.2338m/z	346.234	4.42913	pos	Ile Thr Ile	Organic acids and derivatives	Carboxylic acids and derivatives	Amino acids, peptides, and analogues	Level 1			19468			-2.8449	1.4298	0.51579	0.0094216	1.98744838352864	23447.4	24243.7	19914.7	10571	12239	10963.3	19870	10681.8	12941.6	29805.7	16683.3	18278.1	27536.5	21841.2	15381.9	16822.8	16628.1	21925.7	26017.6	28217.3	31130.7	34729.4	27159.7	25675.1
4.91_473.2369m/z	473.237	4.90785	pos	6-Hydroxy-1H-indole-3-acetamide	Organoheterocyclic compounds	Indoles and derivatives	Hydroxyindoles	Level 4	HMDB0031173		84041	LMST01031091		-2.8443	2.4893	1.3158	0.0094341	1.95906441532251	6986.12	11929.3	96.6779	285.045	1441.22	1185.62	14994.3	719.944	6499.15	6473.97	2088.66	5007.35	14880.9	12416.5	15828.1	13604.1	1531.14	11160	16639.3	13796.7	10583.2	1960.87	12577.6	14809
5.82_391.1779m/z	391.178	5.8247	pos	Sachaliside 2	Phenylpropanoids and polyketides	Flavonoids	Flavonoid glycosides	Level 4			96143		175411	2.8407	0.41309	-1.2755	0.0095123	1.92326633500008	1878.43	1204.95	9082.64	1979.53	1446.4	909.743	3055.62	1592.13	421.179	1288.35	2323.09	3051.29	968.799	424.192	790.341	328.855	2819.44	250.772	1922.43	499.301	883.729	1251.01	436.063	1020.86
4.23_320.1633m/z	320.163	4.22545	neg	2-hydroxy-7-methyl-Octanedioic acid	Organic acids and derivatives	Hydroxy acids and derivatives	Medium-chain hydroxy acids and derivatives	Level 2			18651			2.8404	0.66021	-0.59899	0.0095181	1.97979901382652	5562.33	6063.07	15228.6	13577.5	12095.1	12209.9	6642.31	13815.5	14420.8	6131.74	13716.7	7814.53	5264.95	6395.44	8025.2	6684.5	9807.85	5264.09	7049.47	4698.01	7582.85	9264.97	7192.75	6415.03
3.41_312.1923m/z	312.192	3.40663	pos	Pro Pro Val	Organic acids and derivatives	Carboxylic acids and derivatives	Amino acids, peptides, and analogues	Level 1			22893			2.8383	0.57564	-0.79675	0.0095649	1.99337100668682	131.784	846.882	564.958	600.158	454.052	144.608	564.166	197.374	537.876	6.16206	288.127	235.193	2.38192	4.03268	1672.94	114.235	100.716	11.9884	221.187	292.837	125.9	1.11736	0.730871	0.543207
12.11_378.2777n	379.285	12.1136	pos	MG(20:4(8Z,11Z,14Z,17Z)/0:0/0:0)	Lipids and lipid-like molecules	Glycerolipids	Monoradylglycerols	Level 1	HMDB0011579		62361			2.836	0.79278	-0.33501	0.0096159	1.93889211156715	49211.4	45785.1	58182.4	71573.8	57548.8	54979.2	45801.5	55066.4	41477.6	49771.6	53650.9	40841	26389.1	39359.1	39270	35176.1	59190.6	54309.6	56739	37527.6	28329.2	47430	39930.3	25593.8
10.41_334.2957m/z	334.296	10.4121	pos	13,14-dihydroxy-octadecanoic acid	Lipids and lipid-like molecules	Fatty Acyls	Fatty acids and conjugates	Level 1				LMFA01050552		2.8359	0.6556	-0.6091	0.0096176	1.96107299252995	7826.66	9492.57	8101.05	8924.36	8220.41	7264.3	12651.8	7083.58	6524.9	3749.68	6749.99	3554.48	3470.74	3388.88	5321.26	3252.89	8031.88	10583.3	5780.4	5387.04	2049.75	5311.94	1933.7	3197.56
8.06_181.1592m/z	181.159	8.06142	pos	DALBERGIONE, 4-METHOXY-4'-HYDROXY-	Phenylpropanoids and polyketides	Neoflavonoids	Dalbergiones	Level 3			46117	LMFA05000166		2.8358	0.19857	-2.3323	0.0096182	1.99996673008956	972.152	49444.2	50473	51293.1	39354.7	31625.1	964.743	16414.6	26801.2	862.816	40594.6	35649.4	1441.99	826.488	12610.4	1454.8	15808.7	1587.56	1119.61	8759.22	1664.26	19055.8	144.534	1063.54
4.68_447.2216m/z	447.222	4.68208	neg	4-Methylcatechol sulfate	Organic acids and derivatives	Organic sulfuric acids and derivatives	Arylsulfates	Level 1	HMDB0242166		19855			-2.8338	3.871	1.9527	0.009664	1.94726774951334	159.129	295.09	36.8612	151.877	96.6329	447.274	411.58	169.162	221.877	644.9	92.2384	171.66	1687.16	527.111	939.397	961.778	546.742	51.414	1537.59	434.71	418.197	318.353	170.965	3515.97
13.31_553.2819m/z	553.282	13.305	pos	Matricin	Organoheterocyclic compounds	Lactones	Gamma butyrolactones	Level 3	HMDB0036643	C09499				-2.8315	2.7042	1.4352	0.0097139	1.98610626936848	13362.8	3406.7	796.393	3202.22	1287.92	4540.66	17059.6	2167.68	1463.41	16515.1	2687.63	1027.7	26365.9	12652.2	11545.9	16798.1	12471	10938	18150.3	11379.6	24629.9	392.258	19818.2	16989.3
12.42_347.1989m/z	347.199	12.4208	neg	N-(3-hydroxy-eicosanoyl)-homoserine lactone	Organic acids and derivatives	Carboxylic acids and derivatives	Amino acids, peptides, and analogues	Level 2			87402	LMFA01150005		2.8304	0.48609	-1.0407	0.0097387	1.99504848980428	10270.7	19128.8	10407.7	3695.67	9365.45	9463.16	5188.01	23488.6	10955.5	2210.16	11810.5	10018.8	1707.01	6775.92	8201.45	5861.26	7252.3	2573.81	4566.6	3753.75	3010.48	3058.91	3822.74	9820.92
11.86_697.4176m/z	697.418	11.8552	pos	Zidovudine	Nucleosides, nucleotides, and analogues	Pyrimidine nucleosides	Pyrimidine 2',3'-dideoxyribonucleosides	Level 1	HMDB0014638	C07210	93655			2.8298	0.184	-2.4422	0.0097514	1.95967931469182	120.502	523.552	4789.94	1218.91	5043.05	1355.74	465.283	9203.89	650.758	214.421	3137.92	591.575	82.5194	573.659	311.21	1133.43	977.843	864.665	173.218	146.228	61.6878	135.966	200.961	410.27
4.82_402.2642m/z	402.264	4.81563	neg	Cladosporester C	Lipids and lipid-like molecules	Glycerolipids	Monoradylglycerols	Level 2						-2.8293	1.2428	0.31359	0.0097628	1.95086631740219	4755.04	4831.87	4238.01	4750.2	4753.99	4465.09	4425.86	4354	5025.72	4415.22	4633.16	4277.44	6774.23	6342.12	4000.6	5357.08	4410.89	5559.26	6390.91	4404.31	8168.12	4056.94	6156.27	6323.14
11.61_441.2424m/z	441.242	11.6114	pos	2-(8-[3]-ladderane-octanyl)-sn-glycerol	Lipids and lipid-like molecules	Glycerolipids	Monoradylglycerols	Level 4						2.8259	0.75947	-0.39693	0.0098388	1.9395242597636	137537	247963	164538	173720	141707	219707	238435	174394	159337	155811	145697	150613	67622.9	89254.6	184452	134212	188796	165379	165373	120139	121298	145674	117586	76822.4
1.89_363.1393m/z	363.139	1.89223	neg	Linaprazan	Organoheterocyclic compounds	Imidazopyridines	Unclassified	Level 4	HMDB0254096					-2.824	1.6177	0.69395	0.0098816	2.01132081056104	342.947	281.124	107.558	598.94	551.635	285.831	606.971	202.462	208.703	549.477	210.285	448.768	729.453	589.87	362.708	780.484	579.86	643.775	575.184	249.538	835.131	368.238	501.08	888.813
4.56_430.1267m/z	430.127	4.55863	pos	alpha,alpha'-diethyl-3,4,3',4'-stilbenetetraol	Phenylpropanoids and polyketides	Stilbenes	Unclassified	Level 4		C14739	85574		618263	-2.8232	1.5661	0.64718	0.0099004	1.95378459848698	21168	8927.23	3750.36	9660.15	6664.42	4794.7	11211.5	4372.4	8272.22	8485.04	12074.5	11191.2	17495.2	11638.5	12949.9	12081.7	7173.44	10719.8	25610.1	17624.5	21927.9	10606.8	12672.6	11237.6
4.41_210.0758m/z	210.076	4.41163	pos	Enalaprilat	Organic acids and derivatives	Carboxylic acids and derivatives	Amino acids, peptides, and analogues	Level 2	HMDB0041886	C11720	449331			-2.8219	1.7909	0.84067	0.0099289	1.97713675675547	1756.8	1129.02	405.348	773.362	680.374	357.385	838.049	435.556	605.886	1654.01	744.196	487.371	1508.08	1471.9	862.062	2199.17	954.705	1236.73	1081.43	1772.66	2151.93	462.57	2947.01	883.639
2.24_160.0354m/z	160.035	2.23735	neg	Sulfamethoxypyridazine	Benzenoids	Benzene and substituted derivatives	Benzenesulfonamides	Level 4	HMDB0258575		252		76451	2.8209	0.55608	-0.84663	0.0099516	1.99314153927503	15282.3	25691.3	22094.2	25530.7	15439.2	23880.3	7962.16	14205.8	8876.3	18391	49419.7	18024.1	8902.76	16313.3	16109.4	6410.81	7003.03	3161.7	5164.97	14193.4	24094.2	4974.26	6463.39	23030
9.32_287.2828n	288.29	9.3162	pos	C17 Sphinganine	Organic nitrogen compounds	Organonitrogen compounds	Amines	Level 1			41558	LMSP01040003	137124	2.8202	0.60233	-0.73137	0.0099663	1.94126340213335	199897	75968.5	129312	240249	89349.8	290793	110717	89364.6	125167	77684.4	84989.9	115740	34364.3	51392.6	97067.1	51736.4	281572	87397.7	49827.5	75520	74537.8	52956	62299	68167.1
10.82_359.2216m/z	359.222	10.8173	neg	4-Nerolidylcatechol	Lipids and lipid-like molecules	Prenol lipids	Sesquiterpenoids	Level 1	HMDB0031924		88039		174288	2.8202	0.53647	-0.89844	0.0099675	1.93851771509547	9452.68	12248.8	13075.4	20845.3	19780.2	16290.4	9672.08	19665.3	21472.7	3006.02	11220.2	8519.63	2868.76	4734.18	16188.5	10056.3	10817.1	7756.78	3017.1	1369.64	3664.28	13597.8	7503.04	5331.05
4.89_273.0756m/z	273.076	4.88797	neg	Histidylaspartic acid	Organic acids and derivatives	Carboxylic acids and derivatives	Amino acids, peptides, and analogues	Level 3	HMDB0028881		88909		174605	2.8182	0.56163	-0.83231	0.010013	1.96357216298332	146.308	394.692	218.379	321.106	102.684	341.52	241.023	350.849	317.951	293.072	641.208	382.756	163.236	149.202	369.524	48.9653	176.356	164.188	118.202	185.021	247.564	220.587	193.105	40.8009
4.72_510.1861m/z	510.186	4.72288	pos	Dracorhodin	Phenylpropanoids and polyketides	Flavonoids	O-methylated flavonoids	Level 3	HMDB0251617		6881			-2.8127	1.5025	0.58735	0.010139	1.98744270147306	42334.7	32740	13233.2	20624.1	15403.4	20337.7	28132.8	8116.66	16151.4	50776.5	14861.5	15221.5	32066.9	29485.3	31600.2	33170.2	38203.2	30075.3	33065.3	26293.2	63152.2	18401.2	38454.9	39275.4
4.55_198.1130m/z	198.113	4.5521	pos	Secoeremopetasitolide A	Lipids and lipid-like molecules	Prenol lipids	Terpene lactones	Level 3	HMDB0041364					2.812	0.54459	-0.87676	0.010154	1.97735378902982	1259.53	4804.03	1327.25	3278.87	3593.91	1524.8	1664.47	2370.25	3283.05	1039.14	2299.07	2691.43	151.042	439.277	972.996	152.246	2245.33	3223.66	3123.07	1884.89	1534.03	1440.93	193.388	135.702
3.66_230.1617n	229.154	3.65548	pos	Artemidinol	Phenylpropanoids and polyketides	Isocoumarins and derivatives	Unclassified	Level 3	HMDB0030647					-2.809	1.7183	0.78102	0.010225	1.98074015896426	3967.73	1697.93	204.61	545.783	226.05	977.89	1969.73	311.279	669.513	2241.17	264.304	581.494	2309.69	1185.14	2078.93	937.49	2783.67	837.793	1953.35	1697.83	2697.21	1560.92	3464.73	1481.96
12.99_615.4607m/z	615.461	12.9945	neg	Melinamide	Lipids and lipid-like molecules	Fatty Acyls	Fatty amides	Level 2	HMDB0254425					2.807	0.56945	-0.81235	0.010271	1.95694727339651	16495.6	17056.5	29588	10792.3	12569.9	14795.5	10950.7	18354.2	12024.4	3270.51	12993.1	9786.62	7342.74	8648.42	9407.26	8169.08	23978.7	6727.11	7633.33	6864.71	4195.89	4679.93	2478.11	5570.82
3.96_416.1955n	417.203	3.96183	pos	2-Hydroxy-desipramine glucuronide	Organoheterocyclic compounds	Benzazepines	Dibenzazepines	Level 4	HMDB0060716		425586			2.8062	0.30588	-1.709	0.01029	1.98937917504193	1708.78	1340.32	9709.9	3753.08	1628.53	12274.5	1704.72	28482.8	12235.3	1474.95	5055.63	816.219	12400.1	462.652	809.469	657.969	4714.16	468.044	823.145	685.45	1548.37	1084.65	547.091	751.537
11.97_458.3768n	441.373	11.9708	pos	Japonicumin A	Lipids and lipid-like molecules	Prenol lipids	Triterpenoids	Level 1				LMPR0106230001		2.8061	0.67093	-0.57577	0.010291	1.94945387119063	1.68287e+06	2.54286e+06	5.60763e+06	2.03865e+06	3.50496e+06	1.98876e+06	2.56964e+06	4.00774e+06	1.98136e+06	1.66697e+06	2.89693e+06	1.62579e+06	1.86713e+06	1.68892e+06	1.71498e+06	2.33563e+06	1.66295e+06	1.77657e+06	2.01262e+06	1.24072e+06	1.93327e+06	1.4093e+06	1.65842e+06	2.08621e+06
13.90_322.2876n	340.321	13.9014	pos	9R,10S-Epoxy-6Z-eicosene	Organoheterocyclic compounds	Epoxides	Unclassified	Level 2				LMFA01031171		2.8035	0.76159	-0.39291	0.010353	1.95660688744231	3883.97	2500.92	4721.1	2925.35	4575.94	2357.24	3463.3	4100.1	2790.9	3208.47	3403.78	3425.25	3001.01	3738.67	2578.3	2812.42	1677.14	2462.48	1815.39	3291.2	1366.1	3256.17	2615.36	2465.34
13.88_567.5832m/z	567.583	13.8808	pos	Cer(m18:1(4E)/18:0)	Lipids and lipid-like molecules	Fatty Acyls	Fatty amides	Level 1				LMSP00000005		2.8023	0.35236	-1.5049	0.01038	2.0042070446199	8420.02	4383.25	30079.8	5774.64	15619.3	7758.81	1913.45	27864.8	12946.3	2672.58	27593.9	11853.4	10622	4952.49	1855.9	4229.82	5255.48	4805.72	1980.03	10786.9	4071.12	2757.29	1510.42	2643.13
7.51_355.2467m/z	355.247	7.51302	pos	ent-12-F2c-IsoP	Lipids and lipid-like molecules	Fatty Acyls	Eicosanoids	Level 2			46008	LMFA03110041		2.8019	0.59809	-0.74156	0.010391	1.91784061981969	5908.28	13488	29696.3	22903.1	23547.1	16293.3	19467	18898.9	12275.5	9727.02	20737.9	7840.66	6259.45	9184.96	8240.31	12088	20814.2	14424.9	9715.96	7244.68	7700.1	9422.91	7283.71	7029.52
11.37_299.0941m/z	299.094	11.3745	pos	5-Fluoromethylornithine	Organic acids and derivatives	Carboxylic acids and derivatives	Amino acids, peptides, and analogues	Level 4	HMDB0245493		45321			2.7979	0.0023366	-8.7414	0.010486	1.94532111691911	3.20835	1.15787	47044.5	42.5366	830.565	116.837	7.33613	8678.47	3.08532	37.6175	701.698	2676.43	16.8438	0.116359	1.14658	5.59915	4.45502	27.9426	3.67014	10.0934	4.71792	6.77076	33.7893	22.725
4.45_413.2291m/z	413.229	4.45172	neg	Daumone	Organic oxygen compounds	Organooxygen compounds	Carbohydrates and carbohydrate conjugates	Level 4	HMDB0250877					2.7967	0.59127	-0.7581	0.010513	1.95732385598301	22910.2	38135.1	52107.7	37670.1	39691.2	54721.7	51309.9	97269.1	46610.8	16987.4	66048.6	24440.4	21844.3	35938.1	40757	29473.3	30959.3	15132.9	27170.4	16314.1	31294.4	38667.2	17289.8	16481.6
4.08_212.0914m/z	212.091	4.08078	neg	3h-Phenylalanine	Organic acids and derivatives	Carboxylic acids and derivatives	Amino acids, peptides, and analogues	Level 1	HMDB0246272					-2.7948	1.41	0.49566	0.01056	1.97043117314561	2106.49	1959.33	1371.97	1192.07	1010.38	2034.45	2218.45	1710.18	1455.95	3582.39	1286.38	1831.01	2100.52	2361.99	2271.97	2296.3	2288.17	2142.79	3264.99	1507	4078.56	1797	3103.1	3279.76
11.96_456.2009m/z	456.201	11.9594	neg	Trihydroxycholestanoic acid	Lipids and lipid-like molecules	Steroids and steroid derivatives	Bile acids, alcohols and derivatives	Level 2	HMDB0259220					-2.7938	1.7311	0.79171	0.010584	1.9742613502708	12608.4	18525.2	3391.1	23037.5	2749.52	9038.69	10445.5	4129.86	5517.92	11887.5	4047.09	6576.34	11647	25401.8	9929.8	17069	24356.9	22070.5	13835.4	13829.3	26862.7	7214.66	11149.4	8528.09
12.63_367.2856m/z	367.286	12.6289	pos	N,N'-Bis(1-hexylnipecotoyl)piperazine	Organoheterocyclic compounds	Piperidines	Piperidinecarboxylic acids and derivatives	Level 4	HMDB0249358					2.7931	0.85364	-0.22829	0.010601	1.97890395866605	245880	305449	190251	215713	222119	231188	238693	253204	236003	226359	226920	228488	147998	231592	202603	198991	220254	184027	256299	254257	186458	190862	170732	136668
1.34_232.1045n	231.097	1.33962	neg	Threonylhydroxyproline	Organic acids and derivatives	Carboxylic acids and derivatives	Amino acids, peptides, and analogues	Level 1	HMDB0029062					2.7927	0.72442	-0.4651	0.010609	1.95337185970296	2795.72	4522.38	8385.66	3798.15	4434.18	4808.86	4482.01	5841.67	6174.49	3616.09	3818.41	4159.71	3186.54	4081.5	3460.67	2864.9	4636.39	2575.19	4601.02	2318.63	4165.39	2034.68	3597.73	3631.93
14.69_301.0389m/z	301.039	14.6877	neg	28:4(13Z,16Z,19Z,22Z)	Lipids and lipid-like molecules	Fatty Acyls	Fatty acids and conjugates	Level 4					89538	-2.792	1.4222	0.50813	0.010626	1.94205725116474	2227.6	2173.37	2274.06	2768.5	1995.84	4538.08	3262.67	2888.29	3145.52	3971.15	2979.13	2968.87	3042.67	2322.11	3945.61	3833	3282.3	3811.35	5027.75	3940.74	3959.91	8380.01	3849.62	3738.92
10.70_357.2993m/z	357.299	10.7002	pos	Uralenolide	Lipids and lipid-like molecules	Steroids and steroid derivatives	Unclassified	Level 2	HMDB0038797					2.7893	0.61186	-0.70874	0.010693	1.94483148954107	3231.72	7250.87	11626.4	12360.7	7487.29	20888.6	9139.25	10640	14688.9	14565.4	10798.2	12463.9	2027.54	6795.85	25911.6	5131.71	12729.2	4612.58	2897.58	6089.03	2443.99	7662.98	2415.01	3255.39
10.08_289.2378m/z	289.238	10.0786	neg	PI(20:1(11Z)/0:0)	Lipids and lipid-like molecules	Glycerophospholipids	Glycerophosphoinositols	Level 4				LMFA01050487	63900	-2.7866	11.632	3.54	0.010759	1.94763672580409	211.504	2387.05	1938.6	2968.6	1306.5	11949.4	1403.78	2276.8	785.355	2430.2	1926.34	317.234	69671.4	28768.2	14214.6	165965	1161.4	4254.02	439.617	1672.87	28568.5	919.902	14591.5	28795
5.66_195.0649m/z	195.065	5.66067	neg	Strobopinin	Phenylpropanoids and polyketides	Flavonoids	Flavans	Level 4		C09939				-2.785	2.8202	1.4958	0.010798	1.92825087058261	14960.7	33230.8	713.727	4670.58	561.403	5306.57	4223.14	52.2561	12207	11295.1	510.553	4345.74	9812.15	8331.77	8062.86	22765.8	4293.12	14267	48289.4	9776.86	46337	23321.6	4979.98	46747.5
0.72_217.1048n	216.098	0.715483	pos	cis-epsilon-octenoic acid	Lipids and lipid-like molecules	Fatty Acyls	Fatty acids and conjugates	Level 4			85616		176411	2.7849	0.24403	-2.0349	0.010799	1.95453049802526	16275.9	40410.9	540731	638673	543967	636337	181055	254451	126576	46100.6	240130	45026.7	152226	38200.8	83529	46095.5	29935	38244.3	32768.1	56978.8	24635.3	231985	20724.3	30231.4
7.84_285.0154m/z	285.015	7.84338	neg	Arborinine	Organoheterocyclic compounds	Quinolines and derivatives	Benzoquinolines	Level 4	HMDB0030177	C10643	324983			2.7793	0.33689	-1.5697	0.010937	1.96257328433565	306.525	721.033	3367.37	1616.4	3111.16	1509.94	369.878	4345.77	3231.23	437.586	3403.23	895.659	303.303	574.391	563.341	516.361	1108.91	1580.8	137.439	407.447	1191.88	1023.4	180.023	198.987
4.12_164.0610m/z	164.061	4.12373	pos	Tyrosyl-prolyl-leucyl-glycinamide	Organic acids and derivatives	Carboxylic acids and derivatives	Amino acids, peptides, and analogues	Level 2	HMDB0243591		72915			-2.7775	2.237	1.1616	0.010981	1.95383998814309	480.881	20.1455	601.107	868.717	71.9528	495.422	344.753	148.263	740.893	2717.26	24.9017	1125.2	318.67	950.686	854.229	1126.19	1499.48	1803.24	3651.47	442.019	2938.23	1116.39	753.243	1748.61
7.74_447.2795m/z	447.28	7.7385	pos	Spisulosine	Organic nitrogen compounds	Organonitrogen compounds	Amines	Level 4	HMDB0258433			LMFA01020413		2.7767	0.61348	-0.70492	0.011001	1.91911309984194	132086	57669.8	115596	176803	119283	233710	94920.6	89887.4	110106	43535.7	103053	80231	34253.8	43579.9	56508.8	52953.6	163657	81334.2	60788.1	53806.2	62110.2	78329.4	75328.6	68793.6
3.93_246.0404m/z	246.04	3.93213	neg	Mefluidide	Benzenoids	Benzene and substituted derivatives	Sulfanilides	Level 4	HMDB0254409	C18743	96190			2.7766	0.52633	-0.92595	0.011004	1.96439207495667	756.512	474.189	586.254	780.601	498.853	721.211	960.26	703.643	1216.84	1717.25	184.696	569.962	170.587	313.133	654.64	602.393	185.723	204.377	1067.64	576.304	55.3544	208.032	529.084	242.034
6.01_577.1330m/z	577.133	6.00985	pos	Methionyl-Arginine	Organic acids and derivatives	Carboxylic acids and derivatives	Amino acids, peptides, and analogues	Level 4	HMDB0028967					-2.7754	1.3	0.37853	0.011034	1.95252616203755	22254.7	26876.5	15789.8	17431.6	16571.1	21535.2	22716.2	20074.5	15722.8	22756.4	15108.3	11755.5	21194.7	27002.3	27919.4	26322.1	24678.9	21554.2	25606.7	18718.1	39482.9	16911.3	23062.6	22145.3
6.74_349.2004m/z	349.2	6.7447	pos	C16 Sphinganine	Organic nitrogen compounds	Organonitrogen compounds	Amines	Level 3		C13915				2.7738	0.68635	-0.54299	0.011076	1.92493637836002	58198.4	22990.9	22973.7	38222.6	16960.2	40721.5	29746.5	18360.3	28668.8	26493.8	23615.3	26245.3	11050.7	13800.4	22520.1	16556.8	36730.3	20364.9	15736.4	24676.4	22130.6	19015.7	20232.9	17686.7
12.84_605.4546m/z	605.455	12.8354	pos	Cebranopadol	Organoheterocyclic compounds	Indoles and derivatives	Indoles	Level 4	HMDB0249746		4422	LMGL02010112		2.7725	0.77015	-0.37679	0.011107	1.97769720870753	139005	133208	246589	106854	207638	133512	117994	195555	181530	122710	152756	190313	113085	154279	87696.3	128309	133002	114279	128967	145357	112044	139805	90933.2	125638
5.30_394.1689m/z	394.169	5.2988	pos	2-Hydroxy-4-octenoylcarnitine	Lipids and lipid-like molecules	Fatty Acyls	Fatty acid esters	Level 4	HMDB0241706		44647	LMPR01020138	30632	-2.7711	1.4781	0.56377	0.011143	1.98479885715087	11121.6	17049.1	7106.74	8300.39	8582.93	9453.2	24028.9	9480.02	9551.38	6850.3	9617.32	17115.9	11457.9	21163.9	23689.6	26865.9	19105.3	15134	21541	13771.8	10742.6	10585.2	17094.5	11337.1
7.31_495.2022m/z	495.202	7.30978	pos	3-Pyridinamine	Organoheterocyclic compounds	Pyridines and derivatives	Aminopyridines and derivatives	Level 4				LMPR0104010017	18187	2.7706	0.29922	-1.7407	0.011154	1.91000234863723	2718.19	2910.54	21059.8	6542.3	1875.29	1223.72	1722.87	11389.7	767.71	3461.78	2994.99	9863.18	684.196	1968.92	1750.8	766.165	3680.41	1569	2104.2	1627.84	1517.08	2283.98	784.844	1023.71
10.10_569.2891n	570.296	10.0986	pos	Isepamicin	Organic oxygen compounds	Organooxygen compounds	Carbohydrates and carbohydrate conjugates	Level 3	HMDB0041911		96175			2.77	0.28986	-1.7866	0.01117	1.90847418370279	137.883	1828.39	2310.08	4651.78	578.702	1914.99	484.339	770.897	1120.92	669.57	591.377	5584.67	304.829	185.57	257.047	1083.3	1127.26	504.22	183.746	195.26	247.648	529.994	991.178	406.009
4.64_312.1220n	311.115	4.64142	neg	6'',6''-Dimethylpyraono[2'',3'':7,8]kaempferol 4'-methyl ether 3-rhamnoside	Phenylpropanoids and polyketides	Flavonoids	Flavonoid glycosides	Level 3			90251		168428	-2.7697	2.0548	1.039	0.011178	1.95992599434952	2460.65	489.836	446.356	257.371	562.36	347.201	1506.53	204.254	165.427	427.4	436.831	499.105	1587.66	626.021	1326.17	2528.08	750.423	573.673	669.884	3571.6	2037.38	942.98	824.336	394.447
6.78_699.3400m/z	699.34	6.77835	neg	6-hydroxyoct-6-enoylglycine	Organic acids and derivatives	Carboxylic acids and derivatives	Amino acids, peptides, and analogues	Level 2	HMDB0094771			LMST02020117		-2.7696	2.0792	1.0561	0.01118	1.97987053674265	352.123	451.43	190.334	195.525	101.729	218.002	338.341	275.734	29.8884	882.083	141.006	179.409	404.659	849.421	427.267	546.22	480.038	668.634	982.222	282.148	873.839	86.5033	759.277	561.222
8.26_547.1588m/z	547.159	8.25565	neg	Citrusinine I	Organoheterocyclic compounds	Quinolines and derivatives	Benzoquinolines	Level 2	HMDB0030374		51926	LMPK12120122	140133	-2.7685	2.6586	1.4107	0.011208	1.92758410502296	59.0681	0.0788767	36.8421	0.00389475	2.32862	29.1531	107.418	0.958276	122.354	0.0985578	0.544631	3.53144	34.5247	29.4158	30.9881	218.497	243.681	113.62	40.8392	77.6551	66.7265	30.9071	1.00713	79.9527
12.48_283.2062m/z	283.206	12.4819	pos	Bassic acid	Lipids and lipid-like molecules	Prenol lipids	Triterpenoids	Level 2	HMDB0034526		41515	LMPR01090022	50648	2.7669	0.84202	-0.24808	0.011249	1.93127352685502	208153	269949	191385	193152	229596	234715	259776	255648	215624	217308	209506	202460	139169	243298	221905	185747	226217	204721	208657	206931	152085	171780	159424	118886
5.99_489.2679m/z	489.268	5.98918	neg	glas#20	Lipids and lipid-like molecules	Fatty Acyls	Fatty acyl glycosides	Level 1				LMFA13040101	79304	2.7665	0.46572	-1.1025	0.01126	1.93424182020696	4377.42	19204.8	20359	13230	15079.4	20601	12262.6	53624.1	13247.6	5353.84	17438.8	8262.7	5332.99	8018.23	9107.41	6104.87	15479.3	6571.5	8888.67	8433.54	4583.63	9747.41	9558.67	1909.49
5.26_323.1386m/z	323.139	5.26343	neg	Cotinine N-oxide	Organoheterocyclic compounds	Pyridines and derivatives	Pyrrolidinylpyridines	Level 2	HMDB0001411					-2.7647	1.9728	0.98025	0.011305	1.93361664095512	2383.31	756.065	218.857	239.866	331.525	551.173	1599.75	137.042	785.401	3469.98	93.9136	604.29	1216.88	2566.13	2534.99	2215.03	1375.11	1355.97	2247.85	2083.84	3121.86	204.707	1058.3	1945.48
9.80_453.1543m/z	453.154	9.80035	neg	Isobutyryl-L-carnitine	Lipids and lipid-like molecules	Fatty Acyls	Fatty acid esters	Level 4	HMDB0000736		88036			-2.7631	2.2235	1.1528	0.011346	1.94052904778713	15532.2	11251.7	427.542	759.1	535.981	5151.51	6344.49	83.1671	316.052	23522.1	185.524	3821.92	13814.4	7469.87	4823.95	9054.41	772.604	8278.58	26772.5	12281.8	24037.2	4321.08	18264	18135.7
10.04_311.2950m/z	311.295	10.0377	pos	10-(2-(Diethylamino)ethyl)-9(10H)-acridinone (4,5-dihydro-2-thiazolyl)hydrazone	Organoheterocyclic compounds	Quinolines and derivatives	Benzoquinolines	Level 4	HMDB0257256		34768	LMFA01030087		2.761	0.76433	-0.38774	0.0114	1.97401578890553	148847	138369	216831	143834	232289	245255	168005	250843	233931	146703	235732	139601	130307	194341	116562	153081	136177	104414	194927	155588	105134	196419	137694	120572
1.11_148.0423m/z	148.042	1.11115	neg	L-Methionine	Organic acids and derivatives	Carboxylic acids and derivatives	Amino acids, peptides, and analogues	Level 2	HMDB0000696	C00073	26		16643	2.7577	0.7295	-0.45502	0.011486	1.91955284488288	7590.81	13399.7	12836.5	7181.24	7394.41	4107.08	10291.1	6551.46	7979.19	8262.42	6832.33	9487.78	5305.12	9625.86	3907.75	4925.19	4742.31	6140.54	5027.93	7197.99	6367.9	7256.62	6708.35	5691.49
12.73_534.3470m/z	534.347	12.7292	pos	Lamellosterol A	Lipids and lipid-like molecules	Steroids and steroid derivatives	Bile acids, alcohols and derivatives	Level 3				LMST05020060		2.7569	0.32308	-1.6301	0.011505	1.96848274344226	5256.02	11650	12393.3	5630.43	23484.3	10086.4	4869.02	65193.5	34929	6698.75	48652.8	6477.26	10309.1	7558.13	5079.56	5191.95	11367.2	5366.45	8471.06	2800.31	4981.33	6534.11	3876.79	4537.91
7.29_447.2023m/z	447.202	7.28932	neg	Dihydralazine	Organoheterocyclic compounds	Diazanaphthalenes	Benzodiazines	Level 4	HMDB0251288			LMPR0104130009		2.7568	0.64069	-0.64231	0.011508	1.8959465414619	19489.7	32321.8	39939.4	35914.4	35492.4	46776.1	41781.5	66190.2	42989.4	15207.3	33458.9	31598.3	19658.4	25912.7	30524.2	23099.6	46080.5	24697.2	18941.2	11914.8	12787.5	32630.2	25536.2	8372.15
4.89_337.0948m/z	337.095	4.88797	pos	Rutacultin	Phenylpropanoids and polyketides	Coumarins and derivatives	Unclassified	Level 4	HMDB0034132		68327			-2.7551	1.8131	0.85844	0.011552	1.92751168472395	3430.72	1746.86	1237.44	966.028	1719.68	2762.89	3703.46	509.748	1943.2	3924.46	1357.1	1227.72	5593.71	3202.65	3175.18	2181.96	1854.09	3720.55	7024.86	3647.05	5014.31	1022.25	4356.03	3528.91
4.20_326.1708m/z	326.171	4.20292	neg	Asp Val Leu	Organic acids and derivatives	Carboxylic acids and derivatives	Amino acids, peptides, and analogues	Level 2			19666			-2.7539	1.9677	0.9765	0.011585	1.92394447696535	109.796	16.5541	4.03605	0.525044	51.9072	143.327	12.4092	132.868	7.02514	154.216	2.57554	4.66292	55.0587	215.964	129.439	11.5877	172.446	67.1609	88.3361	61.6829	116.461	58.0015	163.879	127.207
6.87_342.1705m/z	342.17	6.86853	pos	Naltrexone	Benzenoids	Phenanthrenes and derivatives	Unclassified	Level 3	HMDB0014842	C07253	1425		7465	-2.7532	2.7258	1.4467	0.011602	1.92753183554199	692.675	73.6934	2178.69	67.2023	98.6879	176.171	1009.38	84.2543	2188.75	8855.79	137.507	2086.58	271.936	3186.8	871.245	3011.48	316.285	3751.49	10089.6	1060.37	10440.3	3875.85	3040.08	8110.69
10.88_434.2372m/z	434.237	10.8775	neg	JWH 018 2-hydroxyindole metabolite-d9	Organoheterocyclic compounds	Indoles and derivatives	Naphthoylindoles	Level 4			45050			2.7493	0.14006	-2.8359	0.011706	1.92797477777393	353.374	43.3484	3185.92	88.4805	761.409	5.78742	218.074	1130.85	101.424	229.749	487.699	678.204	118.2	27.247	19.5373	85.5321	18.1133	365.455	136.362	91.7138	16.9329	9.93575	35.574	81.1067
3.85_203.0549m/z	203.055	3.8475	pos	4-Hydroxy-6-octenoylcarnitine	Lipids and lipid-like molecules	Fatty Acyls	Fatty acid esters	Level 2	HMDB0241704			LMFA01031011	37260	-2.7472	1.3574	0.44089	0.01176	1.93452763557617	977.839	787.26	1119.4	900.5	875.557	1333.07	1744.49	1728.22	1271.84	1193.67	2602.27	991.533	1790.56	1497.13	1567.68	2143.4	1766.87	2479.16	1956.63	1889.18	1812.24	1018.31	1949.77	1178.8
3.87_489.1338m/z	489.134	3.87035	pos	Erythro-9-hydroxy-nonyl-adenine	Organoheterocyclic compounds	Imidazopyrimidines	Purines and purine derivatives	Level 4	HMDB0258107					2.7453	0.49907	-1.0027	0.01181	1.92916216494419	44.3119	177.538	117.221	248.159	207.706	80.6075	33.4553	155.66	128.506	82.0712	278.02	111.387	52.9894	57.6187	46.7061	113.665	123.605	102.898	40.735	65.223	28.3314	87.461	61.3746	39.4628
11.95_397.2723m/z	397.272	11.9504	pos	15-hydroxy-tetracosa-6,9,12,16,18-pentaenoic acid	Lipids and lipid-like molecules	Fatty Acyls	Fatty acids and conjugates	Level 2				LMFA01050438	66039	-2.7408	1.8631	0.89767	0.01193	1.91572581659951	810.788	432.66	140.405	153.752	156.194	207.629	232.122	234.922	512.924	221.269	297.319	128.898	600.219	268.951	645.196	709.243	1143.06	556.668	948.335	258.894	268.742	204.545	318.072	568.383
5.88_254.0584n	255.066	5.87938	neg	Histidine glutamate	Organic acids and derivatives	Carboxylic acids and derivatives	Amino acids, peptides, and analogues	Level 4	HMDB0253183		43572	LMPK12050038	28197	-2.7361	1.316	0.39619	0.012059	1.96036803965811	34903.1	34387.4	25027.7	39475.7	34643.6	45315.9	39579.6	27153.6	27054.9	65155.5	32050.8	33367.7	71702.7	47500.7	44498.9	36063.7	42299.4	43836.6	43393.7	32348.5	60616.1	41683.5	65234.9	43895.8
1.12_119.0356m/z	119.036	1.11642	pos	D-Tagatose	Organic oxygen compounds	Organooxygen compounds	Carbohydrates and carbohydrate conjugates	Level 2	HMDB0003418	C00795	83		17368	-2.7359	1.9195	0.94072	0.012064	1.96375981322236	20069.6	8062.74	4379.25	10355.1	6162.94	335.749	17532.5	903.881	2890.04	7766.9	1654.7	4231.33	8739.14	7485.61	9505.96	14638.8	19471	7540.88	13261.1	28136	18521.9	5742.04	17801.2	8945.22
11.97_423.3628m/z	423.363	11.9708	pos	30:6(12Z,15Z,18Z,21Z,24Z,27Z)	Lipids and lipid-like molecules	Fatty Acyls	Fatty acids and conjugates	Level 3			74376	LMFA01030840	77377	2.7355	0.85954	-0.21836	0.012075	1.90439345306038	1.37821e+06	1.69689e+06	1.99073e+06	1.49923e+06	1.58518e+06	1.4326e+06	1.85513e+06	1.9695e+06	1.28809e+06	1.44058e+06	1.61857e+06	1.17686e+06	1.36313e+06	1.31075e+06	1.3357e+06	1.50663e+06	1.34197e+06	1.43811e+06	1.53747e+06	1.13167e+06	1.46632e+06	1.17797e+06	1.1444e+06	1.35894e+06
5.54_773.5146m/z	773.515	5.5368	pos	7-Acetoxy-2E,4E,6E-tetradecatrienoic acid	Lipids and lipid-like molecules	Fatty Acyls	Fatty acids and conjugates	Level 2						2.7311	0.57768	-0.79165	0.012196	1.91417647275559	906.244	4388.84	1580.31	1717.18	2229.42	2159.51	2205.76	3668.19	3157.18	1442.83	2253.75	1019.4	768.439	1754.44	2054.86	1191.06	3601.56	1853.98	971.991	959.189	216.453	537.255	706.967	629.783
7.53_215.0076m/z	215.008	7.52683	neg	Valganciclovir, (S)-	Organic acids and derivatives	Carboxylic acids and derivatives	Amino acids, peptides, and analogues	Level 4	HMDB0259748					2.7303	0.32733	-1.6112	0.012218	1.92573626648661	227.379	345.342	4321.48	2639.07	3436.47	3791.87	741.597	2842.95	2585.08	431.157	3544.8	3857.96	2747.15	690.804	888.591	106.041	707.983	244.585	498.726	316.689	611.689	1836.59	366.717	339.868
10.77_520.3387n	519.331	10.7653	neg	Melledonal A	Lipids and lipid-like molecules	Prenol lipids	Sesquiterpenoids	Level 4	HMDB0035865		41677	LMST01010114	3951	2.7296	0.38782	-1.3665	0.012235	1.93887212865315	1616.04	631.29	284.933	281.51	600.082	1568.4	684.664	1547.26	2078.6	313.315	281.611	188.047	40.9561	173.217	740.128	189.01	971.589	339.057	136.718	212.181	311.041	292.542	156.982	314.71
4.06_288.1806m/z	288.181	4.06013	pos	Penoxsulam	Benzenoids	Benzene and substituted derivatives	Benzenesulfonamides	Level 4	HMDB0256242	C18481				2.7272	0.47078	-1.0869	0.012304	1.92048828432764	1103.76	702.337	3578.12	927.069	2227.99	970.003	523.77	447.417	2192.95	383.6	1135.35	1018.11	686.04	384.659	847.037	614.408	275.825	1037.05	294.594	296.944	498.849	704.61	845.84	565.377
10.30_322.1575n	323.165	10.2996	pos	(3S)-3-Amino-4-aminooxy-4-oxobutanoic acid	Organic acids and derivatives	Carboxylic acids and derivatives	Amino acids, peptides, and analogues	Level 4	HMDB0258076		52504	LMPK12140014		-2.7255	2.0808	1.0572	0.012349	1.91896611648452	588.602	1938.05	643.683	1581.18	841.493	613.899	1380.02	1021.43	587.615	1179.89	1568.99	1044.57	1862.67	2372.78	1296.47	2826.09	857.159	4591.74	2530.3	2521.98	404.766	2927.15	1232.57	2760.05
1.76_264.1149n	247.112	1.7597	neg	(R)-2-Amino-3-(2-propynylthio)propanoic Acid	Organic acids and derivatives	Carboxylic acids and derivatives	Amino acids, peptides, and analogues	Level 4	HMDB0246154		89559			2.7228	0.53648	-0.8984	0.012425	1.91479488674444	110.47	326.711	226.678	139.167	499.655	71.7647	287.48	263.52	312.936	219.895	480.411	371.05	172.825	66.7694	334.883	66.152	171.197	231.076	288.885	175.847	45.6116	73.27	76.268	49.8175
7.92_330.1698m/z	330.17	7.9225	neg	3-Hydroxy-4-aminopyridine sulfate	Organic acids and derivatives	Organic sulfuric acids and derivatives	Arylsulfates	Level 4	HMDB0061120					2.7228	0.77683	-0.36434	0.012426	1.88422969206059	1675.93	1396.02	2305.21	1720.34	2523.78	1664.43	1254.97	1324.28	1695.51	1655.88	2320.74	2091.68	1632.23	1445.38	1376	1015.12	1294.42	1735.98	891.976	1240.89	1129.77	1332.08	2331.72	1240.34
5.64_446.3121m/z	446.312	5.64033	neg	Prostaglandin D1 Alcohol	Lipids and lipid-like molecules	Fatty Acyls	Fatty alcohols	Level 4						-2.7183	1.4134	0.49915	0.012552	1.91327898918343	9104.18	10668.2	8833.15	4911.66	11400.1	7875.74	6927.6	11766.8	5320.14	10775.7	6249.98	10530.1	8245.39	13618.7	9903.74	9079.2	13313.2	10640.1	14936.6	11327.4	8618.84	15864.7	8762.94	20615.5
8.26_345.2429m/z	345.243	8.26462	neg	Toralactone	Organoheterocyclic compounds	Naphthopyrans	Naphthopyranones	Level 2	HMDB0038549	C17673	64758			-2.7158	1.5154	0.59966	0.012624	1.90767353278325	3139.49	3102	926.322	1644.58	1769.69	1710.38	3581.68	2111.19	1618.71	1741.56	1854.26	1674.98	3752.25	1691.58	1830.34	2558.27	3041.13	2826.53	2354.51	5659.21	2548.82	2494.77	3781.2	4430.69
1.26_286.1871m/z	286.187	1.25855	neg	Arginylleucine	Organic acids and derivatives	Carboxylic acids and derivatives	Amino acids, peptides, and analogues	Level 1	HMDB0028713		24022		73815	2.7139	0.62186	-0.68534	0.012676	1.91466581244191	618.379	1553.55	880.421	486.716	452.555	364.778	985.293	741.127	1341.03	556.082	950.16	642.446	161.721	618.614	470.23	371.758	238.12	644.693	224.449	716.661	225.255	990.591	808.736	246.639
4.31_277.1890m/z	277.189	4.30567	pos	S-Methylmethionine	Organic acids and derivatives	Carboxylic acids and derivatives	Amino acids, peptides, and analogues	Level 4	HMDB0038670					-2.7125	1.6017	0.67963	0.012718	1.89352789111581	447.768	917.145	638.655	572.849	414.407	372.675	324.199	328.937	453.868	797.113	350.922	423.87	991.548	912.713	375.849	760.107	474.589	1547.24	886.115	737.175	878.773	330.761	793.123	832.485
3.49_417.0836m/z	417.084	3.48533	neg	pyrazolotriazine	Organoheterocyclic compounds	Pyrazolotriazines	Unclassified	Level 4	HMDB0256956					-2.7122	1.6391	0.71291	0.012725	1.93767705979258	72.3815	118.529	177.188	32.5423	33.1012	76.4929	60.8447	46.8488	59.3417	53.8301	68.2079	25.8947	142.989	79.791	80.6245	155.319	204.777	91.5607	70.9322	96.7406	118.403	90.1659	160.802	42.9655
3.66_393.1174m/z	393.117	3.65548	pos	Ala Ala Phe	Organic acids and derivatives	Carboxylic acids and derivatives	Amino acids, peptides, and analogues	Level 1			48287	LMPK12080043		2.7107	0.63436	-0.65662	0.012769	1.93667872826414	2626.37	1223.75	3821.67	4216.64	1731.59	3300.22	1816.91	4348.94	1834.5	2885.54	2474.49	1730.22	1287.72	2845.68	1939.79	1912.16	955.568	2440.03	2089.02	1569.92	1754.55	717.361	1118.74	1704.15
1.34_428.0122m/z	428.012	1.33962	neg	Delphinidin 3-caffeylglucoside	Phenylpropanoids and polyketides	Flavonoids	Flavonoid glycosides	Level 4	HMDB0301899	C16367				2.71	0.40843	-1.2919	0.012787	1.92486785246705	9337.72	5160.84	5074.7	902.474	1295.83	1931.93	1942.58	1151.54	850.961	4746.91	5436.83	1494.08	1290.72	1160.52	969.965	1183.23	620.05	654.186	155.682	1962.73	4694.98	568.773	260.147	2347.71
5.37_263.1276m/z	263.128	5.3735	neg	3-Epiarmefolin	Lipids and lipid-like molecules	Prenol lipids	Terpene lactones	Level 1	HMDB0036135		91291		172036	2.7099	0.70757	-0.49906	0.01279	1.90735665322775	19132.3	43418.1	44584.9	23296.7	31441.8	35653.7	41785	56114.5	30699.3	17404.2	36952.3	29992.6	20000	25854.5	25372.8	20010.3	25224.3	26597	25433.4	30364.4	17593.2	16710.4	34008.2	20410.7
8.21_621.3294m/z	621.329	8.21423	neg	Sabiporide	Organoheterocyclic compounds	Diazinanes	Piperazines	Level 2	HMDB0257436					2.7094	0.35184	-1.507	0.012805	1.9102727568459	1227.52	2214.16	8250.74	3484.54	7884.71	4131.13	735.517	11097.9	4106.13	756.09	5077.38	6325.1	716.568	1484.78	2875.71	1833.43	2321.04	1592.94	1667.33	322.569	2433.06	2041.54	967.359	1204.88
0.69_251.1138m/z	251.114	0.686983	pos	2,3,4,5,6,7-Hexahydro-6,7-dimethylcyclopent[b]azepin-8(1H)-one	Organoheterocyclic compounds	Azepines	Unclassified	Level 4	HMDB0039684					2.7071	0.19183	-2.3821	0.012871	1.92490268409396	1513.15	1783.87	23418.1	1615.58	22522.6	15855.6	2245.57	35832.5	11058.9	987.638	29572	2155.3	807.907	7431.93	2380.97	2174.57	346.447	2388.23	2731.05	743.395	599.709	3450.44	5066.62	382.493
4.96_336.1325n	319.129	4.95673	pos	Glyzarin	Phenylpropanoids and polyketides	Isoflavonoids	Isoflav-2-enes	Level 3	HMDB0029534					-2.7039	1.4379	0.52395	0.012963	1.93355116764088	838916	639402	289059	433466	326780	428785	529571	183774	323484	935133	294543	347247	591937	566652	650376	550060	776462	486698	640098	499510	1.20263e+06	470759	713241	771277
12.29_577.4218m/z	577.422	12.29	neg	Homocystamine	Organosulfur compounds	Organic disulfides	Dialkyldisulfides	Level 4	HMDB0253204		82148	LMGP10020002		2.7035	0.20609	-2.2787	0.012976	1.93251915312486	607.482	4116.89	14492.6	12434.8	8067.88	15937.9	666.141	14141.2	1259.02	1544.54	20344.3	1210.04	1240.33	5632.81	2484.38	1770.27	1320.38	252.805	566.003	2302.63	769.969	1069.4	322.716	1986.83
11.32_549.3255m/z	549.326	11.3209	pos	(R)-4-(2-(2-(2-Methylpyrrolidin-1-yl)ethyl)benzofuran-5-yl)benzonitrile	Organoheterocyclic compounds	Benzofurans	Phenylbenzofurans	Level 4	HMDB0247761			LMFA13040098	79307	2.7034	0.58718	-0.76812	0.012979	1.94058380226591	12111.1	16645.2	30509.1	10383.4	37682.2	27959.8	13094.2	48141.4	38574.2	15592.4	26939.1	25436.5	9422.12	33839.4	10956.2	13917.3	16390.7	16126.2	16796.6	15113.1	11562.8	12622.2	13244.8	8494
10.60_307.2265m/z	307.227	10.5955	neg	Avocadyne 2-acetate	Lipids and lipid-like molecules	Fatty Acyls	Fatty alcohols	Level 2	HMDB0031047		87372		171811	2.7033	0.60788	-0.71815	0.012984	1.87505846887133	6669.9	15377.4	13821.1	9990.24	16466.8	12715.5	11465	13462.7	14193.3	3202.89	7145.35	10724.3	1373.82	5301.94	11169.4	4166.56	18888.3	7730.48	3696.74	4876.27	1671.65	13437.9	5427.99	2477.18
7.23_553.2266m/z	553.227	7.2297	pos	D-erythro-Sphingosine C-17	Organic nitrogen compounds	Organonitrogen compounds	Amines	Level 2			58573	LMFA08010022	17577	2.7025	0.52816	-0.92096	0.013007	1.90691423481866	16944.7	3700.39	12626.9	16306.5	5850.1	26734.9	5840.56	13463.7	8705.82	6684.72	5217.85	5971.06	2948.65	4511.82	5722.1	4131.49	18328.6	5628.6	4258.48	5171.88	4754.31	3628.58	2907.38	6188.92
14.76_231.0144m/z	231.014	14.7634	pos	Isoleucylhydroxyproline	Organic acids and derivatives	Carboxylic acids and derivatives	Amino acids, peptides, and analogues	Level 4	HMDB0028908		337676			-2.7017	2.207	1.1421	0.013029	1.91233755562547	29132.7	4207.72	4052.91	5122.52	4797	9018.96	18582.9	5970.85	4172.71	23656.6	6628.97	5631.38	36068.4	15254.6	15674.2	23451.5	19809.7	17149.3	31327.5	23693.9	31362.1	1402.8	25263.6	26621.3
11.18_347.2212m/z	347.221	11.1764	neg	PS(O-16:0/0:0)	Lipids and lipid-like molecules	Glycerophospholipids	Glycerophosphoserines	Level 2				LMFA07040135		-2.7017	1.5838	0.66338	0.01303	1.84956521532423	10938.4	9361.08	9277.23	14127.2	20961.9	8322.9	12350.1	15285.9	22826.9	17178	13429.2	10842.4	14360.9	11426.1	14014.9	21362.2	13112.7	31152.6	35959	42558.1	21625.3	20693.3	17292.2	15143.3
13.29_451.1773m/z	451.177	13.2928	neg	N-stearoyl proline	Organic acids and derivatives	Carboxylic acids and derivatives	Amino acids, peptides, and analogues	Level 2						2.6997	0.58735	-0.7677	0.013087	1.89975328592884	5535.31	9977.36	6971.62	3920.79	2812.36	3720.53	3862.5	5694.21	3236.03	1486.89	3814.37	2707.15	1384.24	3150.3	4081.19	4869.68	4138.58	1086.26	1480.99	1772.7	2409.91	1374.01	1455.39	3843.25
15.17_340.3326n	339.325	15.1707	pos	3-Hydroxymandelic acid	Benzenoids	Phenols	1-hydroxy-4-unsubstituted benzenoids	Level 2	HMDB0000750		97255	LMFA07010549		-2.6996	1.2808	0.35703	0.013091	1.87850929414603	1285.48	1293	1144.49	1562.83	1118.59	1707.74	1310.97	1886.29	1311.73	1149.72	1126.31	1575.61	2069.87	1560.54	1306.29	2616.35	1565.8	1900.67	1403.85	1602.57	2068.95	1186.94	1469.04	2295.04
13.80_347.2951m/z	347.295	13.798	pos	2-amino-8-oxo-9,10-epoxy-decanoic acid	Organic acids and derivatives	Carboxylic acids and derivatives	Amino acids, peptides, and analogues	Level 3		C12027				-2.6976	1.7862	0.83686	0.01315	1.91351789159456	7308.62	6105.83	5440.55	7452.76	3296.49	8520.99	9204.83	6365.39	5027.28	17670.9	4173.71	4055	6061.55	15477.2	9792.13	12033.2	8031.31	12408.2	30942.1	5252.44	20778.1	5316.83	13058.5	12076.2
10.10_330.3371m/z	330.337	10.0986	pos	N,N-dimethyl-Safingol	Organic nitrogen compounds	Organonitrogen compounds	Amines	Level 3			53956	LMSP01080056	137846	2.6966	0.43729	-1.1933	0.013177	1.88708564761958	42432.6	18987.6	51566.6	96611.6	15325.9	79188.6	20716.1	35762.4	35170.7	8722.38	8752.93	34246.9	5592.45	10382.8	11563.5	13202.3	59355.5	19513.7	6927.58	11994.3	15476.1	10611.6	13526.3	19217.8
2.03_347.1930m/z	347.193	2.03152	pos	Leu Ser Gln	Organic acids and derivatives	Carboxylic acids and derivatives	Amino acids, peptides, and analogues	Level 1			17652			2.6959	0.62611	-0.67552	0.013199	1.90341171081664	191.518	719.785	1037.01	549.627	417.841	421.409	474.046	528.911	503.238	482.518	622.12	1065.5	305.205	357.883	408.815	446.843	275.995	156.485	475.285	416.602	335.849	319.531	493.069	374.244
11.91_366.2988m/z	366.299	11.9087	pos	2,3-Dihydroxypropyl octanoate	Lipids and lipid-like molecules	Glycerolipids	Monoradylglycerols	Level 4	HMDB0254850			LMFA08030011		2.6948	0.6413	-0.64093	0.013233	1.92296832482781	3158.42	2981.74	3647.48	5520.95	2762.02	4241	2729.79	6138.94	2245.63	2073.91	5513.94	2737.37	2478.55	2134.24	2170.02	2722.01	2417.33	3281.36	2841.74	2806.06	2563.44	590.949	1603.23	2485.31
1.12_130.0503m/z	130.05	1.11642	pos	Pyroglutamic acid	Organic acids and derivatives	Carboxylic acids and derivatives	Amino acids, peptides, and analogues	Level 1	HMDB0000267	C01879	3251		18183	2.6934	0.54921	-0.86457	0.013275	1.91217319855496	40776.4	215286	208434	113838	236368	223095	60065.3	183481	167302	74063.9	249062	191401	89763.8	76330.7	69614.2	57032.6	46806.1	217252	62599.8	40573.7	69279.9	131189	106047	87700.2
4.35_266.1759m/z	266.176	4.34625	neg	3,5,6-Trihydroxy-5-(hydroxymethyl)-2-methoxy-2-cyclohexen-1-one	Organic oxygen compounds	Organooxygen compounds	Carbonyl compounds	Level 4	HMDB0041031			LMPR0103250004		-2.6922	1.9484	0.9623	0.013308	1.87626357954869	663.975	1133.48	748.914	851.552	334.733	860.649	1492.84	715.709	1343.48	1902.79	726.899	1218.26	2071.2	2651.31	1822.65	2835.74	1210.49	685.83	4516.21	1677.38	2548.3	482.102	1174.05	1794.09
13.94_461.3616m/z	461.362	13.9382	pos	Sulfobacin A	Lipids and lipid-like molecules	Fatty Acyls	Fatty amides	Level 3			84064	LMST01031115	72331	2.6915	0.78554	-0.34824	0.01333	1.9136737104812	10080.7	6882.15	10111.7	8129.39	12997.6	11904	8808.38	8665.83	9481.56	7112.12	9282.36	9529.6	6790.65	8255.62	6895.11	3835.79	7995.97	8167.01	9201.35	9857.5	6438.09	10117.3	5782.65	4457.49
6.84_371.1884m/z	371.188	6.83642	pos	Gentian Violet	Benzenoids	Benzene and substituted derivatives	Diphenylmethanes	Level 4	HMDB0014550			LMST02030240		2.6887	0.59027	-0.76056	0.013414	1.93239386925483	1250.46	3203.63	2327.85	1512.41	4610.03	4607.8	1560.98	4228.09	3233.41	1425.85	1292.84	2335.01	1260.77	1373.66	1821.17	673.004	1639.87	1550.07	1223.22	2318.18	1264.2	1941.47	2177.38	1171.63
12.35_372.1583n	371.151	12.3505	pos	Androstenediol 3-sulfate	Lipids and lipid-like molecules	Steroids and steroid derivatives	Sulfated steroids	Level 4	HMDB0248416		985197			2.6885	0.65812	-0.60358	0.013421	1.9013771503246	48832.6	60294.4	115151	39994.7	96750.6	43561.9	50770.1	92508.8	41964.7	37925.8	108654	61778.2	64140.3	46411.6	52482.6	46148.7	43959.2	43065.6	32571.6	43057.5	36981.2	35710.1	24409.6	51946.5
6.47_285.0343m/z	285.034	6.46815	pos	Penicillin V	Organic acids and derivatives	Carboxylic acids and derivatives	Amino acids, peptides, and analogues	Level 2	HMDB0014561	C08126				-2.6873	1.5254	0.60917	0.013456	1.93376696001002	8508.36	4008.8	2676.52	3233.26	2569.19	4393.69	5090.03	968.814	2866.63	10967.7	2739.95	3461.19	5187.65	6266.43	7161.58	5100.84	6971.25	4737.25	4606.32	4328.15	12788.8	5085.01	8228.07	7437.51
3.00_304.1871m/z	304.187	2.99808	pos	Leu Thr Ala	Organic acids and derivatives	Carboxylic acids and derivatives	Amino acids, peptides, and analogues	Level 1			21113			2.6865	0.55155	-0.85844	0.01348	1.90838175704441	2082.73	5119.73	6734.2	1487.65	4253.46	1227.89	2886.32	2925.45	2865.02	2045.01	7129.03	4527.51	1023.82	3725.31	3924.84	1164.67	532.015	1053.65	793.186	4190.57	1368.08	2628.71	2074.4	862.966
4.90_172.1337m/z	172.134	4.89512	neg	1,2-Cyclohexanedicarboxylic acid	Organic acids and derivatives	Carboxylic acids and derivatives	Dicarboxylic acids and derivatives	Level 2	HMDB0250649		2989		42797	2.6854	0.60704	-0.72015	0.013513	1.9063950304932	20974.1	33227.1	51534.3	39029.3	85917	24416.9	40207.4	94763.3	40666.2	31659.5	73063.9	27372.7	28322.9	31522.1	31266.1	28616	28928.4	26514.9	43175.9	26796.3	20669.1	21755.5	25017.6	27774.4
10.11_319.1900m/z	319.19	10.1095	neg	N-Palmitoyl Lysine	Organic acids and derivatives	Carboxylic acids and derivatives	Amino acids, peptides, and analogues	Level 2	HMDB0241929				172549	2.6832	0.45896	-1.1236	0.013581	1.87652937145866	1895.55	1628.7	11110.4	9819.74	9818.92	7918.88	13555	20436.9	22927	5487.64	8794.19	13684	812.053	4204.78	17724	2459.71	10403.1	9055.08	2011.53	2432.87	1655.48	3521.4	1859.12	1832.82
6.32_419.0801m/z	419.08	6.32428	pos	3-Fluoro-8-methoxy-1H-quinolin-2-one	Organoheterocyclic compounds	Quinolines and derivatives	Quinolones and derivatives	Level 4	HMDB0257668					-2.6831	1.5727	0.65322	0.013583	1.88994848111884	277.347	196.582	64.2533	206.101	227.461	271.421	194.151	182.308	213.549	122.627	150.596	104.497	294.399	459.222	333.012	308.264	328.8	260.046	223.873	136.077	314.369	407.92	124.419	243.608
5.34_409.2210m/z	409.221	5.33902	pos	delta-octanolide	Organoheterocyclic compounds	Lactones	Delta valerolactones	Level 4	HMDB0038310		40995	LMPK04000031	29658	-2.6821	1.3179	0.39821	0.013615	1.8708218336446	66875.7	87421.8	51000.2	48760	39527.3	44131	60643.9	40698.8	52026.3	72970	40542.4	59105.7	70930	82150.3	61489.8	62657.4	49067.8	67111.5	102411	76276.7	91047.4	47044.1	65860.5	87269.9
10.32_482.3251m/z	482.325	10.3199	pos	3-hydroxyoctadecanoylcarnitine	Lipids and lipid-like molecules	Fatty Acyls	Fatty acid esters	Level 1	HMDB0240769			LMFA07070043	73077	-2.6815	1.2141	0.27993	0.013632	1.89663008188608	192141	183748	107961	132698	142755	151744	189025	164988	167580	133210	105553	109532	156414	162465	167703	196010	173201	217067	190619	153794	151652	202973	186644	167484
0.78_157.0476m/z	157.048	0.776783	pos	3-Methoxy-4-hydroxyphenylglycolaldehyde	Benzenoids	Phenols	Methoxyphenols	Level 2	HMDB0004061	C05583	3258		28816	2.6802	0.44752	-1.16	0.013671	1.92916376928716	1948.44	2228.48	10621.4	2673.76	6805.94	2867.12	1369.67	12556.4	3398.03	1988.29	6787.88	3287.89	3763.8	3662.14	1756.12	2150.32	1052.67	2881.29	2031.88	1439.55	1960.55	1374.47	1114.25	2111.59
4.29_224.0552m/z	224.055	4.28652	pos	L,L-Cyclo(prolylalanyl)	Organic acids and derivatives	Carboxylic acids and derivatives	Amino acids, peptides, and analogues	Level 2	HMDB0303321					-2.6791	2.3026	1.2033	0.013707	1.90737998602599	3024.17	2738.55	256.781	2512.26	3947.48	2050.13	3333.86	3945.67	1838.29	2827.7	170.295	973.281	3456.59	6429.87	4963.27	7231.36	5842.07	2745.34	6253.08	1694.01	3489.93	1240.82	14187.7	5993.6
3.41_314.0877m/z	314.088	3.40663	neg	PE(18:2(9Z,11E)+=O(13)/14:1(9Z))	Lipids and lipid-like molecules	Glycerophospholipids	Glycerophosphoethanolamines	Level 4	HMDB0260727				493262	-2.6782	1.4586	0.54455	0.013732	1.87624344759468	462.173	1319.08	464.613	342.696	474.103	363	792.872	913.611	866.809	930.204	480.104	473.079	1433.15	534.854	787.557	1027.96	963.589	619.05	863.926	1031.64	1277.85	708.947	1274.38	783.34
14.13_535.3985n	535.398	14.1305	neg	1,6-Dinitrocyclohexa-1,4-diene	Organic 1,3-dipolar compounds	Allyl-type 1,3-dipolar organic compounds	Organic nitro compounds	Level 4	HMDB0255347		76585	LMGP01070013		2.6767	0.44766	-1.1595	0.013781	1.8981457947856	2460.01	2700.01	3794.9	5882.52	3140.21	4228.54	834.623	2953.95	641.429	2123.21	7613.41	4418.73	1280.59	2734.03	1706.19	526.056	1235.92	362.086	73.1171	2052.01	4374.64	708.177	341.715	3031.51
10.70_890.6496m/z	890.65	10.6961	neg	GRAYANOTOXIN I	Lipids and lipid-like molecules	Prenol lipids	Diterpenoids	Level 4		C09103				-2.6758	2.4716	1.3054	0.013806	1.8791088402386	158477	284259	106.517	27242.4	292.714	2191.04	30849.8	140.459	167250	30575.1	38252	8064.28	254219	107577	13247.4	11420	45405.5	101159	226753	82619.3	385107	173106	175500	175072
4.73_671.3087m/z	671.309	4.73295	pos	Sulfobutyl ether	Organic acids and derivatives	Organic sulfonic acids and derivatives	Organosulfonic acids and derivatives	Level 4	HMDB0258592					-2.6741	1.8614	0.89638	0.013861	1.89912470406787	10476.9	4726.32	1894.53	4702.41	1822.57	6144.7	5478.49	628.614	6434.21	10826.9	1942.46	17283.1	13269	7194.38	10071.3	3632.55	4662.2	12300.8	9643.92	8055.45	10375.6	23301.2	15603.6	13565.7
5.80_427.1953m/z	427.195	5.80438	neg	Epipodophyllotoxin derivitive	Lignans, neolignans and related compounds	Lignan lactones	Podophyllotoxins	Level 3	HMDB0255796					2.6723	0.046191	-4.4362	0.013916	1.88857681943306	29.876	191.731	42012.7	1142.02	37958.3	2838.76	1909.35	22287.4	4004.87	128.382	29979.6	1138.34	167.571	79.656	461.469	94.3929	1137.76	320.221	2492.07	651.12	33.6035	590.943	539.991	77.9548
10.55_482.3609m/z	482.361	10.5537	pos	Ketanserin	Organic oxygen compounds	Organooxygen compounds	Carbonyl compounds	Level 4	HMDB0253783	C07464				2.6723	0.25792	-1.955	0.013917	1.89457755441153	2039.25	1370.27	22783.6	1664.31	21094.3	3699.87	825.926	15608	2970.74	3155.62	9469.83	2752.01	4185.85	4559.93	1352.64	1895.84	1447.56	1527.74	1001.14	1147.8	768.098	3191.01	1130.16	226.458
7.23_411.2733m/z	411.273	7.2297	pos	3''-Chloro-3''-deoxytriphasiol	Phenylpropanoids and polyketides	Coumarins and derivatives	Unclassified	Level 4	HMDB0041136		45111			-2.6718	2.1193	1.0836	0.013932	1.88568682828224	23358.3	16944.3	715.365	1304.09	887.574	9552.28	9937.62	425.616	1061.79	43323.5	1317.18	12157.1	26049.1	11006.7	13876.1	11671.3	1085.74	16184.4	33746.1	18079.3	34420.6	14855.3	32096.9	37655.3
5.08_251.1073m/z	251.107	5.07708	pos	Dec-5-enedioylcarnitine	Lipids and lipid-like molecules	Fatty Acyls	Fatty acid esters	Level 4	HMDB0241083		438311			-2.6715	3.0373	1.6028	0.013939	1.86604703280106	5563.03	4401.78	1943.77	2075.99	2249.39	3327.28	2841.13	4732.69	2701.91	36959.2	2320.32	1648.25	2833.76	17590.9	3968.5	25125.1	3253.37	14313.5	35434.1	10028.2	50342.7	1053.84	23252.8	28722.2
12.81_354.3006m/z	354.301	12.8127	pos	24-methylene-cholesterol sulfate	Lipids and lipid-like molecules	Steroids and steroid derivatives	Ergostane steroids	Level 4				LMFA07040150		2.6706	0.48741	-1.0368	0.013969	1.93370093462543	2277.48	2005.5	3135.51	7479.56	5012.08	4139.11	2585.5	4293.28	4137.35	678.226	7262.04	5977.79	5964.74	2294.08	278.375	847.931	220.936	2309.15	4553.83	1835.33	1600.1	841.909	1257.21	2058.84
13.90_340.2853m/z	340.285	13.9014	neg	Afzelechin 5,4'-dimethyl ether	Phenylpropanoids and polyketides	Flavonoids	O-methylated flavonoids	Level 3				LMPR01040118		-2.6692	1.3195	0.39995	0.014014	1.89089288369025	25808	17684.7	10052.3	16651.8	15741.5	15811.5	20775.9	13076.4	18452.6	20977.6	12810.3	13846.4	29251	17169	18006.5	23942.4	21592.4	17812.6	21665	16590.3	33720.7	15152.7	24265.5	25366
4.20_411.0817m/z	411.082	4.20292	neg	5-Methoxy-3,4-methylenedioxyamphetamine	Organoheterocyclic compounds	Benzodioxoles	Unclassified	Level 4	HMDB0254817					2.6685	0.22328	-2.1631	0.014036	1.92158521039464	3019.22	3638.43	32893.8	3550.41	57748.1	16661.7	4167.7	29051.1	40418.2	3359.18	52439.2	6752.35	3554.5	5828.64	3246.64	6237.19	4060.4	4978.62	4592.03	3646.23	4794.75	7217.94	4347.14	4017.1
3.29_228.0694m/z	228.069	3.29372	pos	3,4-Dimethoxyphenylethylamine	Benzenoids	Benzene and substituted derivatives	Methoxybenzenes	Level 2	HMDB0041806		451143			-2.6646	1.6888	0.756	0.014159	1.90783296392523	6505.36	5866.09	1518.21	3406.55	1889.8	7296.69	7414.05	2842.16	2197.42	6688.78	2814.49	4276.04	7296.04	6394.21	9150.16	5359.12	10287.7	4616.65	10887.1	5219.55	11530.3	2051.34	8049.4	8047.7
10.17_565.3726m/z	565.373	10.1709	neg	24-Nor-5beta-cholane-3alpha,7alpha,12alpha-triol	Lipids and lipid-like molecules	Steroids and steroid derivatives	Pregnane steroids	Level 4						2.6628	0.6689	-0.58014	0.014216	1.85415484780154	26440	73004.4	95575.9	79554.1	49924.2	88375.4	93227.7	70699.7	66039.3	36370.3	59873.8	61116.2	24496.1	25150.7	63427.2	45973.6	65884.7	66832	38476.2	40578.6	39643.4	58906.5	36225.1	21303.9
7.64_481.3147m/z	481.315	7.63902	neg	Ustilic acid A	Lipids and lipid-like molecules	Fatty Acyls	Fatty acids and conjugates	Level 4				LMST03020139		2.662	0.67321	-0.57087	0.014241	1.86309318178267	42904.9	34622.5	45794.1	41707.4	71712.3	46419.5	57122.4	34413.2	55102.9	19171.9	38942.5	29158.6	19742.1	35825.9	59606.3	20048.5	50734.4	22185.7	27982.8	28543.9	13497.8	36635.2	19063.1	10133.4
5.84_452.3126m/z	452.313	5.83638	pos	9-Hydroxy-7-megastigmen-3-one glucoside	Lipids and lipid-like molecules	Fatty Acyls	Fatty acyl glycosides	Level 4	HMDB0040701		75474	LMFA08020092	134021	-2.66	1.6014	0.67932	0.014303	1.89938170781057	5312.64	6387.66	1932.86	2573.52	2508.86	2015.41	7109.6	3918.72	2424.96	7733.1	1403.85	1727.8	3565.08	5559.83	6393.93	8357.32	6846.35	5765.79	6612.33	5231.87	7743.29	1797.36	6193.27	7049.67
5.89_591.2328m/z	591.233	5.88558	pos	S-Nitrosocaptopril	Organic acids and derivatives	Carboxylic acids and derivatives	Amino acids, peptides, and analogues	Level 4	HMDB0257416		69305	LMFA08020166	73481	-2.6591	1.9356	0.95275	0.014332	1.89237047180649	394.527	129.467	188.567	427.757	549.692	278.655	323.14	325.362	495.9	734.786	160.64	336.198	467.711	389.78	376.625	1217	406.484	557.853	262.021	324.783	1028.44	564.45	1433.29	1377.49
9.15_188.0843n	189.092	9.15277	pos	Trigoforin	Phenylpropanoids and polyketides	Coumarins and derivatives	Unclassified	Level 2	HMDB0029495		86305			-2.659	1.5315	0.6149	0.014335	1.87023950495622	17861.3	13807.7	8822.28	11601	11503.3	9464.06	13633.2	10876.2	10077.3	10700.7	9548.42	13147	12565.9	10190.5	10047.7	17455.2	14275.2	12659.7	36346.5	28955.7	19467.2	15897.3	24302.3	11801.2
5.20_218.0697n	219.077	5.19638	neg	2-(3,4-Dihydroxybenzoyloxy)-4,6-dihydroxybenzoate	Phenylpropanoids and polyketides	Depsides and depsidones	Unclassified	Level 4	HMDB0059651	C04524	90299			-2.6578	1.5872	0.6665	0.014374	1.87460407450578	52957.2	82728.9	23257.7	36148.2	19614.6	19026.5	32972.6	11410	19764.8	41859.2	15216.2	31653.9	78944.9	29557.9	44471.4	58316.4	20476.2	69732.4	46941.9	63554.5	42875.6	45348.4	37310.8	55219.7
3.78_334.1975m/z	334.198	3.78038	neg	furaneol (keto form)	Organoheterocyclic compounds	Dihydrofurans	Furanones	Level 2	HMDB0304357		89097		168679	-2.6573	1.3331	0.41473	0.01439	1.91189451455327	1360.66	1337.99	704.965	814.145	1237.2	974.5	1269.34	1263.27	627.624	1310.24	1019.09	1019.2	1371.14	1808.62	1143.43	1547.44	1310.63	1186.98	1614.64	1012.01	1931.44	831.858	1815.98	1585.02
11.75_337.3096m/z	337.31	11.753	neg	TriMM	Organoheterocyclic compounds	Triazines	Aminotriazines	Level 4	HMDB0259246		90848			2.6536	0.41988	-1.252	0.014509	1.88449691581886	5276.89	2188.43	7014.91	3102.83	8553.86	13782.1	2856.11	23437.6	10188.6	3504.18	4411.41	2464.71	3102.48	6703.37	3285.87	3600.24	4292.57	2647.92	1905.37	1350.32	820.271	4047.4	4017.75	748.063
11.52_475.3406m/z	475.341	11.5197	neg	Tridecylic acid	Lipids and lipid-like molecules	Fatty Acyls	Fatty acids and conjugates	Level 2	HMDB0000910	C17076		LMST03020363		-2.6496	1.6261	0.70138	0.014638	1.88792459734174	22249.5	29723.6	1668.52	9869.37	1766.38	5857.45	7756.1	1302.47	5256.77	31716.9	1771.73	4804.15	10603	8203.7	13051.1	24995.3	20823.2	12576.9	23358.8	9063.11	26114.4	8771.7	14846	23131.2
4.37_355.0449m/z	355.045	4.3707	neg	Aurantricholide B	Phenylpropanoids and polyketides	Coumarins and derivatives	Furanocoumarins	Level 3	HMDB0035230		90544		174228	-2.6482	2.4587	1.2979	0.014685	1.88035900145521	32.5054	0.789466	271.945	73.4109	0.182557	89.3562	250.713	98.6467	276.691	93.9926	67.451	83.8832	147	168.778	354.146	308.819	326.733	145.58	237.891	334.264	135.567	348.505	319.125	436.497
9.50_401.1962m/z	401.196	9.49593	neg	PG(12:0/0:0)	Lipids and lipid-like molecules	Glycerophospholipids	Glycerophosphoglycerols	Level 4						-2.6471	1.7084	0.77268	0.014721	1.88476309843488	23152.3	69117.1	23887.1	23434.9	46436.8	47566.6	109835	21321.5	21117.7	53528.7	56600.8	70976.8	81856.5	57149.2	54039.9	26365.7	65857.3	92236	107971	186950	86085.2	54692.5	58494.4	83185.6
4.80_189.0916m/z	189.092	4.7954	neg	2,4,6-Phenanthrenetriol 2-O-b-D-glucoside	Organic oxygen compounds	Organooxygen compounds	Carbohydrates and carbohydrate conjugates	Level 2	HMDB0036335		410987			-2.6408	1.6706	0.74036	0.014928	1.88773814076867	8934.95	2513.24	105.898	1241.76	190.419	1633.9	4426.72	298.105	1404.83	6359.82	253.414	1305.89	3331.81	2933.98	3273.69	2740.7	6235.34	1874.38	3339.76	3790.12	6440.67	1544.44	8220.09	3641.87
9.41_271.0601m/z	271.06	9.4115	neg	Berberine	Alkaloids and derivatives	Protoberberine alkaloids and derivatives	Unclassified	Level 2	HMDB0003409	C00757	43829			-2.6383	3.3254	1.7335	0.015012	1.86799569051944	42.9077	8.94414	78.625	4.16723	28.4041	34.3308	29.6623	255.956	2.53501	131.666	5.12743	15.4039	60.0416	53.2578	6.18895	320.228	267.937	67.2029	169.008	413.83	255.51	16.6957	86.614	422.769
4.29_125.0602m/z	125.06	4.28542	pos	Neomycin sulfate	Organic oxygen compounds	Organooxygen compounds	Carbohydrates and carbohydrate conjugates	Level 4	HMDB0242630		35617	LMFA01050262		2.6368	0.35437	-1.4967	0.015064	1.85105604214504	58.6422	24.1686	363.052	450.707	174.153	255.598	196.461	120.512	143.813	20.5377	189.897	173.384	19.7791	16.9925	28.9905	124.989	106.587	109.639	79.27	109.005	11.7107	54.0902	80.1738	30.2587
10.93_182.1676n	183.175	10.9285	pos	2-dodecenal	Organic oxygen compounds	Organooxygen compounds	Carbonyl compounds	Level 1	HMDB0031020		36592	LMFA06000072	133741	2.6363	0.73583	-0.44256	0.01508	1.89255039519808	6678.95	5577.71	9648.07	7730.81	6833.95	10085.1	12254.3	10947.8	13380.4	5945.71	7036.99	5120.76	5124.27	6387.06	6669.15	6461.35	7408.26	5955.35	8077.63	6621.42	6039.64	6306.07	4748.67	4291.29
4.02_164.1066m/z	164.107	4.01673	neg	C(Ccc)C(O)(C[N+](C)(C)C)CC([O-])=O	Organic acids and derivatives	Hydroxy acids and derivatives	Medium-chain hydroxy acids and derivatives	Level 4	HMDB0249478		94384		173456	-2.636	1.8184	0.86264	0.015091	1.9107060786768	159.795	135.867	453.853	282.654	431.956	120.859	366.142	526.565	453.013	604.456	276.933	657.348	508.446	595.695	958.08	323.097	1000.71	1659.08	775.775	306.945	431.174	630.945	553.146	312.064
4.66_427.1821m/z	427.182	4.66168	neg	5S,6S-epoxy-15R-hydroxy-ETE	Organic oxygen compounds	Organooxygen compounds	Ethers	Level 2	HMDB0062236					-2.6359	1.5448	0.62742	0.015094	1.87136480395322	32920.3	33237.9	13907.9	13732.3	8219.8	22881	23279.4	13171.1	14286.4	37234.6	10039.7	20247.5	35446	29552.9	21644.2	30872.1	27953.9	24673.6	31894.6	24574.1	60363.3	12385.1	32724.5	40645
4.52_108.0202m/z	108.02	4.51587	neg	N-Desmethyllevomepromazine	Organoheterocyclic compounds	Benzothiazines	Phenothiazines	Level 4	HMDB0255124					2.635	0.31487	-1.6672	0.015123	1.87253629570448	142.141	229.174	1839.13	587.467	1496.01	1936.11	1431.61	2769.32	1409.64	90.8265	1893.78	1187.82	1307.43	180.517	745.023	304.585	196.362	109.837	159.129	144.47	586.047	551.283	271.811	176.481
5.91_245.1171m/z	245.117	5.90607	neg	(±)Abscisic Acid	Lipids and lipid-like molecules	Prenol lipids	Sesquiterpenoids	Level 2			44318			-2.634	1.4023	0.48779	0.015157	1.87619577302005	1889.03	1032.32	744.968	624.032	1338.55	903.563	1148.27	1184.02	906.562	872.722	1110.52	1319.09	990.812	1482.42	949.968	1698.05	1874.34	1394.47	2445.86	1988.54	1151.84	1567.55	1703.36	930.673
0.80_208.0524n	191.049	0.796433	neg	Ridogrel	Benzenoids	Benzene and substituted derivatives	Trifluoromethylbenzenes	Level 4	HMDB0015338				21347	2.6336	0.43578	-1.1983	0.015171	1.90444313690248	727.501	1945.09	869.954	184.077	228.22	103.615	178.833	229.855	402.508	495.031	1028.45	238.837	150.621	265.413	66.7936	129.843	132.323	51.2952	37.4731	457.383	387.603	33.46	73.8473	995.608
11.67_651.3716m/z	651.372	11.6721	neg	3-keto palmitic acid	Lipids and lipid-like molecules	Fatty Acyls	Fatty acids and conjugates	Level 2	HMDB0010733		324404			-2.633	2.5334	1.341	0.015191	1.87562442527008	1308.84	544.466	226.069	1226.24	77.9009	320.807	1671.46	136.904	228.993	5486.6	994.516	302.406	2384.48	404.958	689.621	5364.71	3607.88	1436.5	1703.5	6088.4	5678.41	308.9	812.272	3321.86
12.60_328.2386n	327.231	12.5987	neg	(4E,7E,10Z,13E,16E,19E)-Docosa-4,7,10,13,16,19-hexaenoic acid	Lipids and lipid-like molecules	Fatty Acyls	Fatty acids and conjugates	Level 1	HMDB0251558					2.6329	0.30139	-1.7303	0.015194	1.87677360656792	56050.1	19150.9	143636	24347.8	132623	24758.6	20235.4	311999	26408.8	17748	95841.3	32268.1	29810.4	19160.1	23885	20934.4	21965.4	30368	28687.9	19135.3	15456.1	22736.5	20105.6	18947
12.30_191.1800m/z	191.18	12.2972	neg	Lansiumarin C	Phenylpropanoids and polyketides	Coumarins and derivatives	Furanocoumarins	Level 4	HMDB0034838		88266		168892	2.6325	0.73619	-0.44184	0.015206	1.89608063363861	49780.6	51061.2	94687.8	50019	63796.6	36770.2	38533.5	65392.6	67691.5	35778.6	65512.5	60319.4	51645.9	62503	36149.4	52180.6	41398.7	36161.8	31826.6	58380	22886.3	36447	31363.1	35791
6.66_341.0475m/z	341.047	6.65908	pos	Mycolipanolic acid (C27)	Lipids and lipid-like molecules	Fatty Acyls	Fatty acids and conjugates	Level 4			316234			-2.6319	4.2442	2.0855	0.015227	1.89147837886211	1739.77	2267.32	2957.02	314.487	3492.71	2509.03	1690.99	193.735	517.656	635.017	6336.67	870.427	969.737	2518.19	602.644	7326.36	1244.78	9336.84	3646.02	2918.1	4632.38	11375.3	32032.9	20896.9
3.64_230.9952m/z	230.995	3.63573	neg	Suxibuzone	Lipids and lipid-like molecules	Fatty Acyls	Fatty acid esters	Level 3	HMDB0042019					2.6301	0.53447	-0.90381	0.015288	1.8516693359545	1425.79	1128.85	1803.06	675.289	1695.98	725.155	2473.34	3910.73	1125.28	1300.34	2491.37	649.147	1588.62	702.46	1063.75	700.021	742.128	215.143	809.578	283.499	1715.38	678.474	952.652	901.5
11.69_468.3847m/z	468.385	11.6906	pos	Isomyristic acid	Lipids and lipid-like molecules	Fatty Acyls	Fatty acids and conjugates	Level 2	HMDB0031072					-2.629	1.8066	0.85331	0.015325	1.8327688329074	1194.21	2014.82	1739.89	1453.3	1228.53	871.535	1702.85	848.275	2058.89	1432.81	1352.97	2488.72	1755.24	1497.58	2187.16	4008.58	566.676	3250.84	3276.47	3181.23	3386.89	4631.98	1931.72	2791.73
9.88_498.2612m/z	498.261	9.88393	neg	Gemfibrozil 1-O-beta-Glucuronide	Organic oxygen compounds	Organooxygen compounds	Carbohydrates and carbohydrate conjugates	Level 2	HMDB0247652		62277	LMGP02050053		2.6272	0.71628	-0.48141	0.015388	1.88816145449938	2727.53	4063.92	3752.25	3755	3858.14	3296.31	4044.91	7402.21	4860.8	3645.69	4581.62	1782.68	2068.37	3297.24	2995.1	1953.81	2165.63	2276.67	3620.84	2129.91	3825.49	4627.54	2773.16	1924.63
4.69_564.3600m/z	564.36	4.6928	neg	1-Octen-3-yl glucoside	Lipids and lipid-like molecules	Fatty Acyls	Fatty acyl glycosides	Level 4	HMDB0032959			LMPR0104010040		-2.6245	1.6453	0.71831	0.015481	1.86132605020968	2681.41	2531.7	1339.73	797.733	1511.31	1209.1	2796.86	1178.15	1943.08	3277.67	1233	1584.09	3100.23	2378.83	1721.73	2816.68	2455.48	2037.46	4201.56	2083.9	6172.8	1148.41	3310.16	4679.22
0.71_102.0917m/z	102.092	0.7086	neg	D-Arabinono-1,4-lactone	Organic oxygen compounds	Organooxygen compounds	Carbohydrates and carbohydrate conjugates	Level 4	HMDB0302833	C00652	278		15710	-2.6241	1.9597	0.97063	0.015494	1.85481581112056	2306.54	447.056	842.543	494.598	375.93	108.276	645.74	453.275	971.127	500.019	216.353	407.154	2909.01	719.188	755.503	1013.2	1417.66	600.169	1192.2	2054.97	1615.28	227.967	1589.96	1058.34
12.81_238.2173m/z	238.217	12.8127	neg	Sterculic acid	Lipids and lipid-like molecules	Fatty Acyls	Fatty acids and conjugates	Level 2	HMDB0258495	C08366				2.6221	0.63415	-0.65711	0.015564	1.88753323223617	2506.6	3284.91	9351.26	4758.84	4701.79	4890.27	3752.36	8533.32	6570.99	2210.81	5163.04	3735.76	3983.54	5471	2774.92	2715.12	3044.44	3639.34	3513.62	2374.86	1974.12	1704.52	2308.4	4174.43
12.67_450.1036m/z	450.104	12.6699	neg	Pyrethrosin	Organoheterocyclic compounds	Lactones	Gamma butyrolactones	Level 4		C09536	69185			2.6213	0.55569	-0.84765	0.015591	1.89566856041184	897.735	360.785	1353.36	434.692	921.916	271.377	424.613	831.141	812.084	431.193	698.637	1017.56	816.697	504.936	467.648	602.003	312.862	75.9082	575.9	488.136	224.383	90.8663	152.258	420.548
10.79_435.3097m/z	435.31	10.7914	pos	Tetradecylthioacetic acid	Lipids and lipid-like molecules	Fatty Acyls	Fatty acids and conjugates	Level 2	HMDB0258889		6538			-2.6207	1.5211	0.60513	0.015611	1.85746270908524	21387.5	41963.8	8595.74	15715.6	8401.79	11241	16897.2	9826.23	17152.3	14895.1	9454.74	11721.8	28990.9	18980.4	19538.8	14995.9	23464.4	14529.7	30093.3	12328.7	34694.5	20392.6	19267.4	39738.9
12.46_395.3650m/z	395.365	12.4614	neg	Succinylcholine	Organic nitrogen compounds	Organonitrogen compounds	Quaternary ammonium salts	Level 4	HMDB0014347	C07546				-2.6203	1.6879	0.75523	0.015626	1.8689654318637	16715.6	21011.1	3290	42034.4	4000.28	29957.6	34617.2	3817.79	21618.7	59586	4336.09	19122.8	18359.1	36892.8	50851	16342.5	45072.6	21297	59808.5	35032.2	45201.1	43049.4	28162.7	34199.7
11.08_313.2369m/z	313.237	11.075	neg	Octadecanedioic acid	Lipids and lipid-like molecules	Fatty Acyls	Fatty acids and conjugates	Level 1	HMDB0000782		5748	LMFA01170029	133086	-2.6186	1.7858	0.83657	0.015685	1.86646346361041	240978	341308	36010.9	588855	46403	486785	554553	54438.7	316523	896362	59464.4	227888	236974	492074	913956	259780	681587	293941	1.02777e+06	466191	819018	652010	424276	529029
13.86_349.2727m/z	349.273	13.8596	neg	Ethyl 9-hexadecenoate	Lipids and lipid-like molecules	Fatty Acyls	Fatty acid esters	Level 2	HMDB0059871		90761		171878	2.6179	0.72544	-0.46307	0.015708	1.85392031556172	3.23315e+06	1.83603e+06	5.44201e+06	2.74078e+06	4.05212e+06	3.19352e+06	2.59874e+06	4.68526e+06	3.77084e+06	1.94559e+06	3.09677e+06	2.66987e+06	2.41274e+06	3.36227e+06	2.65354e+06	2.34836e+06	2.93424e+06	2.15179e+06	1.87648e+06	1.93461e+06	1.36558e+06	2.28003e+06	2.51198e+06	2.51003e+06
6.24_492.1104m/z	492.11	6.23762	neg	2-Methylthio-adenosine-5'-diphosphate	Nucleosides, nucleotides, and analogues	Purine nucleotides	Purine ribonucleotides	Level 4	HMDB0245196		315120		31210	-2.6143	1.6492	0.72174	0.015835	1.83741803468344	3062.05	1961.67	908.603	3031.23	2244.68	1149.79	2126.69	2280.22	2841.15	5038.8	1130.66	3125.95	5665.37	2346.89	1881.16	4993.34	2084.45	4526.9	2748.32	4116.02	5291.16	2056.66	5034.64	6667.75
5.41_457.2060m/z	457.206	5.41418	neg	9-hydroxy pelargonic acid	Organic acids and derivatives	Hydroxy acids and derivatives	Medium-chain hydroxy acids and derivatives	Level 4			94192		168154	2.6125	0.57609	-0.79563	0.015899	1.81317554211968	37851	90115.2	172801	139802	140756	175586	167243	181123	121061	35005	145233	118592	46887.4	68698.5	99727.5	57357.6	162541	81833.2	50799.4	35988.9	51249.1	113370	62532	39673.1
4.16_537.9615m/z	537.961	4.1638	pos	Renzapride	Benzenoids	Benzene and substituted derivatives	Benzoic acids and derivatives	Level 2	HMDB0257151					-2.6107	2.4481	1.2916	0.015963	1.88114121520807	2081.61	148.128	68.4916	32.4002	108.95	10.7518	611.438	15.0263	8.91214	150.518	3.89396	80.6271	1099.72	76.9224	1503.85	1385.94	215.401	1365.59	515.892	674.283	520.663	425.318	29.5669	31.6997
6.05_301.0363m/z	301.036	6.05298	neg	2-(2-Nitroimidazol-1-yl)-N-(2,2,3,3,3-pentafluoropropyl)acetamide	Organic 1,3-dipolar compounds	Allyl-type 1,3-dipolar organic compounds	Organic nitro compounds	Level 2	HMDB0251710		432863			-2.6098	1.6258	0.70113	0.015993	1.83876727763921	34524.1	46774	9481.92	18695.5	8467.1	9378.38	9829.77	5155.51	7705.37	28323.3	6756.69	10590.8	32923.1	9291.24	21959.1	29032.7	11431.8	26860.8	23893.6	39462.1	28971.1	28213.6	19905.8	33367.3
14.42_390.3140n	373.311	14.419	neg	4-(3-Hydroxybutyl)-3,3,5-trimethylcyclohexanone	Lipids and lipid-like molecules	Prenol lipids	Sesquiterpenoids	Level 4	HMDB0039805		41973	LMST03020032		2.6095	0.35789	-1.4824	0.016006	1.84756400823772	10200.5	13631.1	5407.19	29428	8463.76	29456.8	3143.24	7158.83	5098.81	68707	9656.4	8305.75	2821.4	446.297	18368	8838.34	5373.51	4807.13	1821.69	4773.49	11430	3777.57	7845.14	560.168
6.73_488.3121n	487.305	6.72783	neg	Norquandrangularic acid D	Lipids and lipid-like molecules	Prenol lipids	Triterpenoids	Level 3				LMST01100039		-2.6086	2.9624	1.5668	0.016036	1.84307601179788	4127.06	3897.38	2516.61	6244.73	3078.4	3148.6	4210.07	3164.15	4522.43	4584.99	2062.99	3464.63	3552.81	3862.62	3694.6	8193.69	2882.19	6462.89	3698.37	6163.07	39543.7	5914.42	15889.3	33234.3
3.69_324.0711m/z	324.071	3.6915	pos	alpha-Methylphenylalanine	Phenylpropanoids and polyketides	Phenylpropanoic acids	Unclassified	Level 1	HMDB0029223					2.6046	0.5164	-0.95343	0.016181	1.84935063082038	3577.95	9274.16	14385.3	9193.94	7018.27	2730.04	5005.36	3300.75	5790.75	1198.37	3332.16	4773.66	7252.58	1914.41	5179.71	1472.33	3147.08	1949.49	1190.51	4483.32	1541.95	3516.66	1696.98	1720.71
5.95_306.0945m/z	306.094	5.94813	pos	5,6-Dihydro-5-hydroxy-6-methyl-2H-pyran-2-one	Phenylpropanoids and polyketides	Kavalactones	Unclassified	Level 4	HMDB0034270	C09925	85681			2.601	0.27575	-1.8585	0.016311	1.8672321590556	134.459	2751.45	3199.34	2861.79	2350.92	1509.58	151.866	1386.75	1976.47	101.575	2486.73	2168.22	107.022	337.046	910.186	81.8446	753.806	189.321	118.288	594.095	771.167	1339.48	234.173	195.674
7.57_257.0807m/z	257.081	7.57018	neg	1,5,8-Trihydroxy-3-methyl-2-prenylxanthone	Organoheterocyclic compounds	Benzopyrans	1-benzopyrans	Level 4	HMDB0034182		52333	LMPK12120531		2.6003	0.29328	-1.7697	0.016334	1.88056246798437	307.688	841.678	2888.37	1315.87	3115.6	1604	92.1704	2885.76	1402.31	341.782	5807.89	1056.39	158.136	195.664	319.726	422.54	372.977	1181.35	539.555	280.977	194.692	1437.88	283.539	757.023
13.59_407.1844m/z	407.184	13.5892	pos	S-Japonin	Lipids and lipid-like molecules	Prenol lipids	Sesquiterpenoids	Level 4	HMDB0035802		2690			2.6003	0.64609	-0.63019	0.016334	1.88404564019605	4895.08	5490.35	11874.6	2550.75	10677.5	5798.78	4580.01	7949.05	7375.95	4147.68	5477.53	7318.76	3279.69	5519.2	2247.1	4396.7	5541.32	2427.77	4865.66	5097.1	4054.69	5735.86	2060.4	4879.51
5.84_218.0656m/z	218.066	5.83638	neg	Hernandulcin	Lipids and lipid-like molecules	Prenol lipids	Sesquiterpenoids	Level 2	HMDB0037906					2.5981	0.67186	-0.57377	0.016416	1.83699314628032	6623.86	7609.4	15539.8	8516.38	12751.6	10046.3	10459	27206	8236.74	6173.38	12549.6	10126.3	8536.01	9345.76	7179.66	7093.98	7910.41	7490.59	8473.34	5562.63	5662.34	8004.76	8210.79	7279.97
12.73_393.1327m/z	393.133	12.7296	pos	1beta-hydroxytelocinobufagin-3-(14-hydroxymyristate)	Lipids and lipid-like molecules	Steroids and steroid derivatives	Steroid lactones	Level 4			48602	LMPK12110169		2.5976	0.46696	-1.0986	0.016433	1.89774954557599	2040.12	2676.27	1034.67	515.441	1487.78	3102.61	504.622	1041	1212.89	2191.78	642.192	1408.47	564.721	1354.47	544.397	934.319	30.4694	22.2562	1060.85	431.065	1903.12	82.5822	1020.63	475.757
12.86_313.2733m/z	313.273	12.8613	pos	2-Hexyl-5-[2-(4-hydroxy-3-methoxyphenyl)ethyl]furan	Lipids and lipid-like molecules	Fatty Acyls	Fatty acids and conjugates	Level 2	HMDB0040927		46050	LMFA05000095	50405	-2.5975	1.5704	0.65109	0.016438	1.84555653656021	7827.97	7626.66	3011.71	4241.36	2004.07	3644.81	5005.11	1052.04	5421.08	10649.2	1347.7	2683.58	6727.51	4750.72	4752.11	7745.4	4841.64	8647.9	6270.5	5747.15	11203.5	4225.33	7561.62	11503.3
8.67_330.1704m/z	330.17	8.66975	neg	vamorolone	Lipids and lipid-like molecules	Steroids and steroid derivatives	Hydroxysteroids	Level 4	HMDB0259760					2.5953	0.49599	-1.0116	0.016518	1.88305558814297	2325.31	7439.37	9348.4	6473.84	4056.36	6634.84	2865.37	17172.9	3876.16	1921.62	3926.54	3272.4	2072.47	5855.15	3297.98	2365.27	1872.51	2196.61	3049.63	5412.86	476.222	2295.04	2032.97	3056.99
2.07_288.1551m/z	288.155	2.0696	pos	Plomestane	Lipids and lipid-like molecules	Steroids and steroid derivatives	Estrane steroids	Level 4	HMDB0256645		17341			2.5951	0.10544	-3.2455	0.016523	1.88237566877297	86.2975	63.343	1997.44	87.9577	90.2525	53.9741	97.8666	2517.7	1728.27	1768.65	120.506	100.915	68.3183	84.8736	85.0614	131.2	68.3141	53.5073	67.2779	66.5427	113.217	44.3041	80.8868	59.7432
5.45_220.0965m/z	220.097	5.4544	pos	3alpha-Hydroxyoreadone	Organoheterocyclic compounds	Naphthofurans	Unclassified	Level 2	HMDB0036047		415666			-2.594	1.7867	0.83728	0.016565	1.82971985168682	712.954	396.879	182.779	429.424	83.7751	301.193	724.928	753.801	188.614	610.212	181.166	75.0205	555.896	556.156	591.179	428.271	393.93	582.961	1280.92	534.789	1515.17	572.063	257.211	916.816
8.28_329.2318m/z	329.232	8.27857	neg	9,12,13-TriHOME	Lipids and lipid-like molecules	Fatty Acyls	Fatty acids and conjugates	Level 1	HMDB0004708	C14833	36021	LMFA02000014	34506	2.5933	0.64474	-0.63321	0.016591	1.81902999377531	353551	334335	568082	518423	770434	987257	713298	615530	757893	234763	640090	334205	145086	346611	428428	260965	750389	376607	206576	236913	307094	811694	290176	173130
14.94_552.0186n	597.017	14.9427	neg	Desethylenenorfloxacin	Organoheterocyclic compounds	Quinolines and derivatives	Quinoline carboxylic acids	Level 4	HMDB0251038		86317		168251	2.5931	0.38413	-1.3803	0.016595	1.86712702041278	180.63	358.059	676.857	1512.54	566.124	620.298	71.8577	182.689	119.02	415.034	2079.01	733.091	248.833	340.045	346.553	47.959	65.7462	5.08704	6.29767	314.746	1061.75	2.27628	32.8841	475.352
9.70_378.2684m/z	378.268	9.70145	pos	Argentine	Alkaloids and derivatives	Lupin alkaloids	Cytisine and derivatives	Level 4	HMDB0248580			LMFA08020247		2.5924	0.35413	-1.4977	0.016622	1.84425165767998	724.129	245.255	826.274	229.319	2867.66	242.636	516.291	506.78	1021.86	142.847	2264.37	484.614	167.35	1084.95	271.771	189.773	223.463	248.521	57.2689	242.299	271.777	218.045	277.721	332.674
1.36_385.0984m/z	385.098	1.36143	neg	Glycyl-Tyrosine	Organic acids and derivatives	Carboxylic acids and derivatives	Amino acids, peptides, and analogues	Level 4	HMDB0304778				175309	2.5921	0.60163	-0.73306	0.016632	1.85888963079798	46.5795	184.173	157.026	107.474	113.482	155.381	125.699	143.533	362.662	86.6277	101.973	136.824	51.1518	106.255	224.558	83.9568	98.8081	69.7455	24.8635	59.1787	114.507	66.65	59.9557	66.9195
5.01_529.1695m/z	529.169	5.00958	neg	Scandinone	Phenylpropanoids and polyketides	Isoflavonoids	Isoflavans	Level 4				LMPK12130058		-2.5921	2.2427	1.1652	0.016635	1.87202485766441	332.206	1.43616	19.4768	4.62467	14.5895	45.5865	844.453	0.849009	5.49545	0.770837	6.37609	11.8566	64.4879	14.7026	1.13593	358.63	547.01	262.361	512.907	120.242	268.468	343.237	12.8881	316.844
3.65_352.1509m/z	352.151	3.64717	pos	Indenolol	Benzenoids	Indenes and isoindenes	Unclassified	Level 3	HMDB0253453		19934			-2.5918	1.2641	0.33811	0.016647	1.83285582990339	4997.34	6822.18	5725.07	4838.64	3347.91	6703.86	7136.41	7159.56	6299.91	7684.72	3456.48	4782.73	8240.22	5815.5	6700.27	6965.21	6869.28	5011.23	9032.03	6193.91	8355.58	7712.59	7659.57	7619.05
4.21_380.2182m/z	380.218	4.20587	pos	Phe Leu Thr	Organic acids and derivatives	Carboxylic acids and derivatives	Amino acids, peptides, and analogues	Level 1			15999			-2.5915	1.3792	0.46382	0.016658	1.88165631254078	6763.56	7481.46	6046.87	3589.87	3842.88	3868.31	8781.33	2413.8	2201.51	6972.14	3021.82	3409.98	5948.76	5786.61	6184.46	6001.72	4314.94	5540.2	8016.36	8470.24	7534.24	6001.73	8789.15	6338.17
4.91_320.0884n	301.071	4.90785	neg	5,6-Dihydro-11-methoxyyangonin	Phenylpropanoids and polyketides	Kavalactones	Unclassified	Level 4	HMDB0038722					-2.5904	2.8701	1.5211	0.016696	1.87213824894819	7197.63	403.396	298.177	758.682	1632.4	12.4902	10022.6	55.1439	279.165	7059.82	21.0888	185.281	13399.9	663.253	10134.5	527.227	2484.95	1291.45	428.208	8404.79	26211.1	1587.22	4286.18	10117.8
6.26_282.1125n	281.105	6.25798	pos	Armillaric acid	Lipids and lipid-like molecules	Prenol lipids	Sesquiterpenoids	Level 2	HMDB0037040		85305			2.5902	0.33704	-1.569	0.016704	1.85114249220236	162.437	165.192	3159.3	927.892	2877.12	1374.69	133.216	6083.14	1491.74	1383.09	2562.88	726.338	3741.98	997.821	262.407	312.655	451.562	78.4126	169.109	73.4156	78.7983	636.862	273.749	75.6843
5.77_384.1774m/z	384.177	5.76795	pos	3-Methylnonanedioylcarnitine	Lipids and lipid-like molecules	Fatty Acyls	Fatty acid esters	Level 2	HMDB0240795					2.5885	0.42822	-1.2236	0.016768	1.86524026524638	537.467	268.421	621.717	252.56	2530.38	561.582	263.209	609.169	518.45	400.363	1961.88	382.388	784.423	261.814	400.634	252.309	73.1715	390.781	158.595	216.206	317.836	276.224	441.83	230.561
6.61_221.0805m/z	221.08	6.60732	neg	Amppd	Organic acids and derivatives	Organic phosphoric acids and derivatives	Phosphate esters	Level 4	HMDB0248363			LMFA01150056		2.5874	0.44936	-1.1541	0.016809	1.84308493979402	3388.94	2528.37	5200.83	3530.82	13074.1	1435.79	2448.84	4907.1	1933.48	855.306	3387.86	1098.41	2688.14	1702.08	1607.01	1195.3	1464.44	1349.95	1237.93	1416.56	1178.84	3379.79	791.964	1247.93
4.29_227.0912m/z	227.091	4.28652	pos	Leu Val Met	Organic acids and derivatives	Carboxylic acids and derivatives	Amino acids, peptides, and analogues	Level 2			36470	LMFA05000013	73749	-2.5815	2.6917	1.4285	0.017028	1.82246095947234	8234.2	5393.73	8004.13	3429.56	7335.01	5589.18	4944.61	4369.72	5103.8	74842.5	5900.04	6321.99	9747.82	30234.7	2142.63	29881	4447.59	24710.6	63272	13460.5	81729.3	9930.73	31528.1	74932
11.15_466.3306m/z	466.331	11.1475	pos	PE(P-18:0/0:0)	Lipids and lipid-like molecules	Glycerophospholipids	Glycerophosphoethanolamines	Level 1	HMDB0240598		46720	LMGP02070002	87823	-2.5812	1.4076	0.49322	0.017039	1.78865068795096	56411.7	82142.7	38126.6	56767.5	63823.1	40838.3	57637.3	40748.2	66352	46423.4	57161.8	32194.3	75819.4	61018.9	66076.1	96654.9	42028.5	61882.3	101034	74437.7	67764.6	52629.7	53044.8	132477
11.14_553.1852m/z	553.185	11.1356	neg	Hippuristanacetal	Lipids and lipid-like molecules	Steroids and steroid derivatives	Furospirostanes and derivatives	Level 4						2.5786	0.32942	-1.602	0.017137	1.84941745275461	31049	36585.6	129303	34583	177237	86805.7	108920	383089	224671	23074.4	398463	65810.9	39410.6	39590.3	85151.3	74307.3	74814.3	6816.75	18424.2	38099	27589.5	93482.8	28721.3	28269.1
6.41_324.1229m/z	324.123	6.4111	neg	trimebutine	Benzenoids	Benzene and substituted derivatives	Benzoic acids and derivatives	Level 2	HMDB0259230		44931			-2.5775	1.7837	0.83488	0.017179	1.84025073198521	68.6486	41.9047	78.2652	59.5959	46.6391	194.752	109.759	158.545	144.286	130.536	96.2859	44.4166	268.944	60.4923	209.245	102.28	159.15	179.574	298.32	46.8668	201.541	162.85	235.561	165.469
3.63_402.0956m/z	402.096	3.62987	neg	15-hydroxyicosanoic acid	Lipids and lipid-like molecules	Fatty Acyls	Fatty acids and conjugates	Level 4	HMDB0061665					-2.5766	1.7226	0.78458	0.017214	1.84252669529119	1527.61	2930.63	764.061	710.049	388.584	1141.22	5938.2	1837.83	980.897	1979.75	220.743	1554.86	1226.89	1511.6	2211.59	2497.07	1543.22	1604.03	5752.36	4273.51	2869.32	3534.93	4033.36	2431.86
6.30_343.0475m/z	343.048	6.30163	pos	Aminoethylcysteine ketimine	Organic acids and derivatives	Carboxylic acids and derivatives	Amino acids, peptides, and analogues	Level 4	HMDB0248315					-2.5766	1.9746	0.98156	0.017214	1.8265813963209	1080.91	910.26	526.6	550.796	895.91	525.557	176.953	82.5452	780.878	1164.49	332.386	1523.63	1051.72	1048.29	849.132	898.303	607.113	633.071	695.546	1446.84	1239.44	3152.56	2167.8	2610.51
1.11_249.0903m/z	249.09	1.11115	neg	8-Oxoguanosine	Nucleosides, nucleotides, and analogues	Purine nucleosides	Unclassified	Level 2	HMDB0247459		86006		173909	2.5754	0.41203	-1.2792	0.017261	1.84259252933982	1326.99	17521.4	14979.2	6515.87	11720.7	14442.5	829.892	1513.97	4406.2	3122.57	11188.2	3699.38	2076.08	2858.57	1586.53	263.66	119.318	3257.04	762.489	180.541	4148.61	15253.2	3046.49	1518.33
6.50_299.1394m/z	299.139	6.49797	neg	Cinolazepam	Organoheterocyclic compounds	Benzodiazepines	1,4-benzodiazepines	Level 4	HMDB0015533		44065		76162	-2.5719	1.6736	0.74293	0.017394	1.85663876809716	264741	200109	18149.7	76468.7	27741.4	52238.8	80857.8	7152.86	26283.6	277280	21608.1	26551.1	164957	40540.4	237013	145150	159488	109823	77060.9	105826	311347	94648.8	123515	184960
8.53_313.2377m/z	313.238	8.5269	pos	9S,10S,11R-trihydroxy-12Z-octadecenoic acid	Lipids and lipid-like molecules	Fatty Acyls	Fatty acids and conjugates	Level 1			74943	LMFA02000011	138082	2.5712	0.57416	-0.80048	0.017421	1.82351162885745	456182	195662	338924	390442	537770	733908	426321	312005	570646	113345	398986	148784	103072	229806	166730	162775	445065	253972	135716	112936	356690	415347	122619	128373
12.26_631.4055m/z	631.406	12.2552	pos	RU-0211	Lipids and lipid-like molecules	Fatty Acyls	Eicosanoids	Level 4		C13707		LMST05050015		2.5706	0.29882	-1.7427	0.017442	1.84898166906658	133.092	193.395	2299.9	149.453	2695.93	816.189	355.13	1311.9	470.353	382.018	2084.03	691.619	278.899	499.976	111.104	426.325	221.81	223.57	426.588	479.993	90.4996	503.944	118.749	66.6607
4.02_308.1604m/z	308.16	4.0213	neg	8,3'-Dihydroxy-5,7,4'-trimethoxy-4-phenylcoumarin	Phenylpropanoids and polyketides	Neoflavonoids	Neoflavones	Level 3			15974			-2.5706	1.2495	0.32135	0.017444	1.86185552252185	25286.3	29347.3	16878.8	25377.3	26008	16084.4	29281.4	18026.9	17703.9	23582.3	20043.6	18241	30416.4	22127.5	30374	24214.4	33298.7	25992.7	31248.5	26013	33391.7	28635.6	17787.8	23758
3.94_221.0563m/z	221.056	3.9392	pos	7-Aminomethyl-7-carbaguanine	Organoheterocyclic compounds	Pyrrolopyrimidines	Pyrrolo[2,3-d]pyrimidines	Level 4	HMDB0011690	C16675	363		16996	-2.5695	2.2338	1.1595	0.017484	1.80291523721145	855.752	837.492	73.9369	446.715	490.793	3197.5	2371.05	328.055	2537.81	1638.73	2578.78	215.349	3068.1	2958.02	8566.8	3512.44	853.945	338.972	2554.28	2676.33	2585.59	1630.15	2691.45	3293.57
11.57_766.5330m/z	766.533	11.5711	pos	2-hexadecynoic acid	Lipids and lipid-like molecules	Fatty Acyls	Fatty acids and conjugates	Level 2						-2.5686	1.5232	0.60709	0.017522	1.80782270313358	822.559	1177.62	437.131	168.39	461.507	726.974	879.884	404.934	1322.07	1256.46	470.383	432.03	555.538	736.778	802.125	772.554	1279.46	982.107	1067.26	1290.07	1311.33	1494.52	961.457	1460.72
4.22_177.0776n	222.076	4.22322	pos	(9R,12S,15S)-d10-13-PhytoF[13S,16S]	Lipids and lipid-like molecules	Fatty Acyls	Fatty acids and conjugates	Level 4					193796	-2.5669	1.2298	0.29848	0.017586	1.83404503390555	11210.1	12963.7	9559.06	11642	8917.9	11968.1	13088.2	8353.91	10156.3	11872.9	7719.66	9990.03	13078.4	10634	8383.81	14529	10871.3	11222	16917.2	13321.5	14292.2	13973.6	15532.3	12164.3
3.46_354.1521m/z	354.152	3.45548	pos	Leukotriene C5	Organic acids and derivatives	Carboxylic acids and derivatives	Amino acids, peptides, and analogues	Level 3	HMDB0012993					-2.5666	1.4633	0.54927	0.017598	1.84908535780953	44578.9	3913.52	4242.24	27403.9	4727.83	7385.08	11228.8	6486.97	13277.2	94420.2	5985.78	6902.1	26666.8	20693.6	14782.4	28081.6	31029.4	34012.1	30747.2	11415.1	20868.7	12432.6	45040.6	58707.1
9.48_239.1640m/z	239.164	9.47543	neg	(1S,2S)-3-oxo-2-pentyl-cyclopentanebutanoic acid	Lipids and lipid-like molecules	Fatty Acyls	Fatty acids and conjugates	Level 2			74961	LMFA02010016		2.5609	0.44029	-1.1835	0.017822	1.84611065232265	615.236	1031.75	895.728	289.588	2413.52	600.492	1342.12	2355.39	522.886	667.99	2032.55	291.539	40.2511	561.407	937.916	269.408	624.377	197.804	743.459	773.493	248.511	604.136	63.201	587.13
12.01_317.2482m/z	317.248	12.0111	pos	[10]-Paradol	Benzenoids	Phenols	Methoxyphenols	Level 1	HMDB0040642		95120			2.5608	0.59601	-0.7466	0.017823	1.82999759281613	31053.3	25132.9	82570.5	19259	43525.4	21833.6	21120.1	58826.9	18556.3	20027.8	31626.9	14683.1	14443.6	23094	19838.6	20764.9	23315.6	19045.7	22497.7	19312	15804.5	16018.9	15280.1	20030.6
10.83_394.1893m/z	394.189	10.8268	neg	2-Hydroxymyristic acid	Lipids and lipid-like molecules	Fatty Acyls	Fatty acids and conjugates	Level 2	HMDB0002261					-2.5597	1.7331	0.79339	0.017866	1.82435598048746	114730	63968	35282.2	63588.2	59922.1	108732	101469	60659	92160.2	187155	40083.1	71855.3	165115	66391.6	409247	78197.8	162232	118672	81214.3	126914	149405	86700.4	88749.7	179436
5.45_203.1275m/z	203.128	5.4544	neg	alpha-methyl butyric Acid	Lipids and lipid-like molecules	Fatty Acyls	Fatty acids and conjugates	Level 1	HMDB0002176	C18319	108	LMFA01020072	37070	2.5592	0.23238	-2.1054	0.017889	1.83187748825511	1691.13	5613.34	45221.2	22565.8	30332	7797.89	5476.01	43091.2	28099.9	249.139	17197	4307.75	1361.34	2830.76	6633.28	2187.39	21845.7	4276.86	1255.94	5117.92	450.38	2418.76	587.395	587.366
2.18_282.1203m/z	282.12	2.17708	neg	indole-3-acetyl-glutamine	Organic acids and derivatives	Carboxylic acids and derivatives	Amino acids, peptides, and analogues	Level 3	HMDB0304380		58196		21891	-2.5547	1.551	0.6332	0.018066	1.8447001721359	228787	109923	19131.2	56030.1	42783.7	76315.7	132752	41990.3	57082.4	179512	42299.8	47922	139545	93841.2	124359	98324.1	186420	76217.5	127187	117026	215291	64958.5	220315	124574
6.48_255.0983m/z	255.098	6.47852	neg	Gibberellin A34-catabolite	Lipids and lipid-like molecules	Prenol lipids	Diterpenoids	Level 2		C11869	93553			2.5542	0.62199	-0.68503	0.018084	1.8775994325274	129.322	74.0744	123.411	115.164	186.694	205.415	89.7389	396.8	145.747	101.715	196.746	121.583	101.575	124.876	105.421	67.7382	102.053	62.8266	182.085	86.0652	84.1154	104.958	39.1457	111.633
3.56_327.0634m/z	327.063	3.56117	neg	Isoleucyl-Valine	Organic acids and derivatives	Carboxylic acids and derivatives	Amino acids, peptides, and analogues	Level 2	HMDB0028920					2.5514	0.51566	-0.9555	0.018196	1.81831841308966	11582.1	28820.1	67636.6	25025.5	35907	13040.5	17105.4	7171.13	55162.4	25480.1	45062.4	35420.8	3987.2	14592.7	39916.9	11181.5	13136.5	19300.6	6253.18	24177	7403.05	23038.7	13389.4	8520.37
5.05_364.1660n	409.164	5.05123	neg	2-Ethoxy-6(5-tetrazolyl)xanthone	Organoheterocyclic compounds	Benzopyrans	1-benzopyrans	Level 4	HMDB0247563		985230			-2.5512	1.4325	0.51855	0.018204	1.88652192659338	2954	1201.64	1720.01	2526.42	2024.49	1235.08	2015.82	856.551	1153.86	3480.62	2119.7	2443.74	2502.66	2061.26	2141.42	2191.3	4721.09	3167.93	2224.61	2819.81	2532.52	1668.4	4053.59	3771.39
15.09_640.4372m/z	640.437	15.0875	pos	(3s)-3-(Benzyloxy)-L-Aspartic Acid	Organic acids and derivatives	Carboxylic acids and derivatives	Amino acids, peptides, and analogues	Level 4	HMDB0250058		53895	LMSP00000002		2.5496	0.31236	-1.6787	0.018268	1.81357145720904	861.718	1952.46	18583.7	6998.97	18076.5	7350.28	1552.65	11978.7	5857.63	451.11	12145.8	9374.71	859.679	2048.26	842.072	1333.87	4290.94	6099.22	1250.77	689.354	1612.43	8638.5	605.755	522.86
11.84_393.2296m/z	393.23	11.8369	neg	cyclic- 3,4-O-oxalyl-L-threonate	Organic acids and derivatives	Carboxylic acids and derivatives	Tricarboxylic acids and derivatives	Level 4	HMDB0304308		84297	LMST02030141	27832	2.5484	0.54131	-0.88547	0.018316	1.84837693391735	1440.58	720.877	265.917	1551.8	1283.04	316.062	701.564	770.827	2029.73	1217.92	934.286	805.034	277.48	566.728	611.111	97.1301	370.205	1042.67	139.292	987.827	327.969	824.192	306.166	781.378
3.76_189.0755m/z	189.076	3.7558	pos	L-DOPA n-Butyl Ester	Organic acids and derivatives	Carboxylic acids and derivatives	Amino acids, peptides, and analogues	Level 4	HMDB0253881		91658		168857	-2.5477	1.557	0.63878	0.018344	1.81577877414226	26778.8	8009.05	10601	12980.6	10169.4	20391.6	24636.3	24345	11335.8	17275.8	16367	9059.89	37076.5	23289.8	36752.9	23420.3	22506.3	15376.8	38417.9	36064	12324.1	12240	24819.4	15917.2
7.42_521.2728m/z	521.273	7.41913	neg	9H-Carbazole-3-carboxaldehyde	Organoheterocyclic compounds	Indoles and derivatives	Carbazoles	Level 4	HMDB0029743					-2.5465	21.156	4.403	0.018393	1.80120551314934	79.7668	46.9862	18.0735	11.7178	14.9216	219.616	655.945	1.98509	2095.82	589.173	62.2334	20.1558	327.192	79.148	570.387	30672.4	15.6282	19.0231	9298.05	325.651	88.0379	12674.4	5972.77	19762.9
15.18_685.4951m/z	685.495	15.1813	neg	Hydroxyprolyl-Proline	Organic acids and derivatives	Carboxylic acids and derivatives	Amino acids, peptides, and analogues	Level 4	HMDB0028871					2.5458	0.59511	-0.74877	0.018423	1.79503059540088	2264.75	2668.45	2358.89	4459.05	5677.46	4431.01	7686.54	6246.3	2881.03	2629.75	4830.29	5117.73	145.473	2263.35	5052.56	1678.92	3876.66	1420.14	6999.82	1611.54	589.772	3797.51	1522.15	1239.25
5.32_387.2019m/z	387.202	5.31887	pos	Heptan-4-one	Organic oxygen compounds	Organooxygen compounds	Carbonyl compounds	Level 4	HMDB0004814		90530		169302	-2.5448	1.3871	0.47202	0.018464	1.80193225544399	5297.6	7546.1	4790.49	3215.1	2430.55	3397	4503.37	2565.84	3836.48	5625.31	2574.4	4328.66	5481.55	6563.31	4450.22	4948.28	3795.06	5464.51	8188.8	6012.49	7639.54	3141.79	5360.88	7434.26
1.28_495.1809m/z	495.181	1.27885	neg	N-Acetyl-b-glucosaminylamine	Organic oxygen compounds	Organooxygen compounds	Carbohydrates and carbohydrate conjugates	Level 2	HMDB0001104	C01239	73204			2.5408	0.65775	-0.60438	0.018625	1.83999143173344	2404.37	2263.33	1186.93	2287.23	1480.97	1064.85	788.785	845.622	1351.98	1989.82	1125.67	1853.07	686.292	1049.3	1270.71	448.853	718.833	2139.27	245.225	1925.99	433.889	1222.7	332.025	1395.63
11.20_223.1690m/z	223.169	11.1981	pos	8-tridecynoic acid	Lipids and lipid-like molecules	Fatty Acyls	Fatty acids and conjugates	Level 3			34916	LMFA01030251		2.5402	0.8353	-0.25963	0.01865	1.81838790687038	20298.5	17626.6	23198.7	18720.5	22161.8	27689.2	20181.4	31349.5	20492.7	20255.7	21345.2	13966.9	15535.1	21594.1	19379.6	17269.5	19061.4	18281.5	18092.8	14731	14772.1	20619.6	17960.4	15590.4
11.13_274.1938n	275.201	11.1272	pos	5Z,8Z,11Z,14Z,17Z-octadecapentaenoic acid	Lipids and lipid-like molecules	Fatty Acyls	Lineolic acids and derivatives	Level 2				LMFA02000349		-2.5381	1.6713	0.74097	0.018739	1.82012021679596	68687.8	149564	32890.1	61064.6	38986.1	47707.6	65656.1	46755.8	86656.1	52201.1	39478.4	46890.6	85567.9	63333.9	244062	42015.6	151348	62515.4	101372	57025.1	124197	76432.6	78128	113031
14.05_425.3526m/z	425.353	14.0462	neg	Butyl 3-O-beta-D-glucopyranosyl-butanoate	Lipids and lipid-like molecules	Fatty Acyls	Fatty acyl glycosides	Level 4			62950	LMFA08020303	134065	-2.5354	1.1595	0.21347	0.018847	1.81868706789119	118492	143787	114030	105313	109603	127371	144910	124303	124281	136757	107147	114090	143099	144499	114264	143948	144015	119847	163551	121093	187297	113839	151331	146131
11.85_550.3878n	550.388	11.8509	neg	N-Oleoyl Leucine	Organic acids and derivatives	Carboxylic acids and derivatives	Amino acids, peptides, and analogues	Level 1	HMDB0241962			LMST01060030		2.535	0.64187	-0.63964	0.018863	1.80743057870043	11093	16075	10533.6	9650.36	5535.04	15378.4	5770.5	7291.35	6097	4971.44	4980.06	6960.3	6828.8	6519.35	8784.6	7516.04	9956.11	2557.82	3051.69	2648.13	3788.73	4201.92	2378.25	7926.4
10.43_299.2010m/z	299.201	10.4324	pos	all-trans-5,6-Epoxyretinoic acid	Lipids and lipid-like molecules	Prenol lipids	Retinoids	Level 2	HMDB0012451	C16680	2279	LMPR01090055	80658	2.5323	0.84607	-0.24115	0.018978	1.76135722470289	16631.7	14618.4	10384	11964.2	15319.9	11860.1	17169	13594.2	9849.33	14304.1	13823.5	11852.7	11555.1	11139.5	16062.8	9973.14	14076.3	12426.1	10678.6	10525.6	8945.35	10717.1	9618.33	8985.07
6.41_308.2226n	347.186	6.41043	neg	ETHYL 1-BENZYL-3-HYDROXY- 2-OXO[5H]PYRROLE-4-CARBOXYLATE	Organoheterocyclic compounds	Pyrrolines	Pyrroline carboxylic acids and derivatives	Level 4						-2.5318	1.5792	0.65923	0.018996	1.82653840944467	951.91	353.148	2275.1	1780.55	1008.96	406.607	1975.84	2896.21	1239.85	856.928	2443.31	1603.57	1571.18	2945.93	1979.68	1662.99	2857.45	1838.44	3658.72	4285.2	2509.92	1417.69	2266.09	1222.44
6.16_259.0964m/z	259.096	6.15742	neg	19-hydroxy-Resolvin E1	Lipids and lipid-like molecules	Fatty Acyls	Eicosanoids	Level 2			67739			2.5311	0.81355	-0.2977	0.019027	1.77426393997409	38273.1	45492.3	60134	42305.1	53107.2	62550.7	56200.5	75010.2	50057.5	37696.3	48728.2	45611.8	39358.9	48309.6	43308.6	36616.3	61041.8	38635.6	44069.2	31734.9	35938.9	38915.3	50687.8	29638.2
2.50_290.1606m/z	290.161	2.49533	pos	O-adipoylcarnitine	Lipids and lipid-like molecules	Fatty Acyls	Fatty acid esters	Level 1	HMDB0304653			LMFA07070087	68568	-2.5309	2.9203	1.5461	0.019036	1.82016735913173	31.4008	86.8054	21.865	0.0837804	4.28193	10.8913	45.0029	2.28479	7.27277	10.1843	1.13009	1.04976	87.6548	36.9535	42.896	192.853	7.69429	5.4205	21.2088	5.33218	62.6725	23.9667	82.0477	52.3515
9.44_313.3217m/z	313.322	9.43758	neg	Tazemetostat	Benzenoids	Benzene and substituted derivatives	Biphenyls and derivatives	Level 4	HMDB0304867					2.5299	0.23155	-2.1106	0.019075	1.80700303090557	8126.07	64829.6	521995	37125.3	291209	81851.6	45584.2	284459	102165	14852.6	107435	23914.1	7317.27	30795.8	50766.1	29498.8	91229.1	13364.3	39897	19032.2	14405.8	33554.2	25292	11123.8
12.34_437.3036m/z	437.304	12.3381	pos	Axillarenic acid	Lipids and lipid-like molecules	Fatty Acyls	Fatty acids and conjugates	Level 2			74707	LMFA01050418		2.5299	0.82994	-0.26891	0.019076	1.85211629371734	38864.4	52353.7	45875.6	52342.5	62609.9	45257	30261.5	56901.7	47294.6	37278.1	45651.8	40724	34042	44133.6	36442.5	39519.3	48566	33775.8	48493.9	43229.7	31911.9	33249.9	31356.5	33175.2
4.29_250.0772n	499.147	4.28652	neg	Glycyl-Cysteine	Organic acids and derivatives	Carboxylic acids and derivatives	Amino acids, peptides, and analogues	Level 4	HMDB0028838		93298			2.5299	0.60756	-0.7189	0.019076	1.84364480970119	37521.2	31147.4	27550.2	48741.5	20495.9	26687.7	12263.1	15820.3	13107.5	34564	49091.5	20963.6	18671.1	15441.8	16339.2	12303.6	13009	8478.53	4628.31	29434.3	38316	7268.95	4247.44	36282.9
11.05_497.1924m/z	497.192	11.0544	neg	Oleoside dimethyl ester	Lipids and lipid-like molecules	Prenol lipids	Terpene glycosides	Level 4	HMDB0031350					2.5281	0.60653	-0.72136	0.019151	1.8147080750073	1239.63	644.784	807.067	1149.93	3272.1	1578.6	1177.17	2087.17	1834.48	1531.7	1410.43	748.311	981	611.121	1255.04	578.408	1177.29	741.963	1633.68	627.984	923.139	972.115	872.615	214.589
9.44_383.1495m/z	383.15	9.43758	pos	11Z-heptadecen-1-ol	Lipids and lipid-like molecules	Fatty Acyls	Fatty alcohols	Level 3			95720			2.5274	0.76706	-0.38259	0.01918	1.77872174181662	31089	22677.2	29042.1	46182.7	25460.8	45228.4	27851.5	19715.8	25368	19373.8	26533	28208	14934.4	21209.4	16598.1	20776.3	37744.2	22445.3	23083	23379.9	18762.1	24375.5	21869.4	19532.1
10.32_671.3415m/z	671.342	10.321	neg	6,11-Dihydroxy-3-methyl-3-(4-methyl-3-pentenyl)-3H,7H-pyrano[2,3-c]xanthen-7-one	Organoheterocyclic compounds	Benzopyrans	1-benzopyrans	Level 4	HMDB0040350			LMGP06050019		2.5273	0.65623	-0.60772	0.019186	1.83517742454269	35117.1	47772.6	115318	37079.4	92405.7	53844.3	58132.6	72289.4	85487.9	30320.7	83974.7	81834.6	45221.2	68786	33049.1	43804.8	38516.2	27597.8	42480.3	59496	24229	34034.6	43714.8	58712.9
2.63_347.1930m/z	347.193	2.62682	pos	Asn Leu Thr	Organic acids and derivatives	Carboxylic acids and derivatives	Amino acids, peptides, and analogues	Level 1			17186			2.5272	0.40541	-1.3025	0.019189	1.76756387639564	643.908	2598.39	6420.24	1119.66	3480.65	196.292	2106.32	1392.34	2456.73	1019.68	2692.1	4184.66	166.714	1777.6	2829.11	1006.64	1352.91	1480.05	223.252	419.748	454.303	877.169	513.677	203.152
3.53_332.2185m/z	332.219	3.52753	pos	Tyr Ala Thr	Organic acids and derivatives	Carboxylic acids and derivatives	Amino acids, peptides, and analogues	Level 1			22914			2.5268	0.4506	-1.1501	0.019206	1.82255871351064	546.99	451.86	588.744	299.292	971.33	264.922	320.156	2679.09	375.468	195.437	336.967	413.841	222.122	247.247	187.954	157.395	255.98	263.47	382.408	169.188	498.665	230.085	387.637	345.088
5.12_295.0817m/z	295.082	5.11843	pos	Bms-378806	Organoheterocyclic compounds	Pyrrolopyridines	Unclassified	Level 4	HMDB0249317					-2.526	1.5158	0.60008	0.019239	1.83092346658779	290.229	523.518	140.866	300.212	270.011	77.7486	384.316	162.549	168.187	476.098	270.544	174.601	505.186	405.77	407.144	354.739	209.407	508.534	417.78	393.213	180.281	424.672	449.956	501.167
3.86_233.1765m/z	233.177	3.85762	pos	Panaquinquecol 6	Lipids and lipid-like molecules	Fatty Acyls	Fatty alcohol esters	Level 4	HMDB0035500					-2.5248	1.5442	0.62684	0.019291	1.84735529452326	120.036	579.323	322.064	339.324	129.659	159.967	604.389	172.865	407.698	463.116	101.294	231.827	257.414	246.966	646.989	485.188	810.372	534.819	424.054	303.781	375.559	430.665	440.301	515.862
11.09_341.2094m/z	341.209	11.0876	pos	12-oxo-ETE	Lipids and lipid-like molecules	Fatty Acyls	Fatty acids and conjugates	Level 2	HMDB0013633	C14807	35314	LMFA03060019	34151	2.5241	0.37409	-1.4186	0.019323	1.81119281899154	1208.17	1550.95	4584.57	668.112	1834.38	734.101	438.392	6297.09	1686.41	401.784	1778.47	564.231	751.389	1493.13	1206.97	622.002	1008.53	575.716	220.711	228.707	859.52	566.419	388.129	186.839
8.94_171.1172m/z	171.117	8.9361	neg	5-Thio-D-Glucose	Organic oxygen compounds	Organooxygen compounds	Carbohydrates and carbohydrate conjugates	Level 2	HMDB0246843		92241			2.5217	0.7818	-0.35513	0.019421	1.83598609601569	4839.95	7003.88	4860.67	5613.85	5054.94	8133.31	6144.57	8403.31	7066.43	6046.29	3738.34	5397.05	5228.29	3900.27	4643.82	4856.63	4622.19	3557.76	6884.32	3669.67	5455.19	2700.37	5834.65	5031.16
9.80_424.2123m/z	424.212	9.80203	neg	7-Methyl-2H-1,5-benzodioxepin-3(4H)-one	Organic oxygen compounds	Organooxygen compounds	Ethers	Level 4						2.5217	0.75352	-0.40828	0.019425	1.79821192569979	61.4728	89.8581	88.6711	56.7655	158.04	60.6994	72.6172	104.19	73.6837	63.6524	82.2014	64.0199	48.0282	47.5051	42.41	100.309	78.9512	54.3422	57.789	47.7665	63.8889	61.4884	57.4684	69.7367
6.85_216.1367n	199.133	6.84867	pos	Undecanedioic acid	Lipids and lipid-like molecules	Fatty Acyls	Fatty acids and conjugates	Level 1	HMDB0000888		5846	LMFA01170007	73713	-2.5214	1.3804	0.46504	0.019434	1.80480726289762	48152	68330.5	39020.9	39466.6	30122.6	43422	54136.2	22688.6	31263.5	72825.2	26578.7	39991.8	57600.7	63409.3	49739.8	51693.2	31230.9	40799.3	82365.8	53310.8	82256.6	52622.2	61898.9	74583.4
7.83_414.2303m/z	414.23	7.82643	neg	Pleconaril	Organoheterocyclic compounds	Azoles	Oxadiazoles	Level 4	HMDB0256637					-2.5205	1.2444	0.31546	0.019475	1.82215058124379	11328.8	12043.8	5975.07	13098.5	11031.6	13406.5	13639.6	9868.62	15064.7	13176.2	10498	11454	15954.6	13934.7	12367.8	17395.5	19951.3	16492.3	10915.2	14223.3	12837.7	12238.3	16105.3	11437.1
4.08_349.1028m/z	349.103	4.08078	neg	Indole-3-acetylglutamic acid	Organic acids and derivatives	Carboxylic acids and derivatives	Amino acids, peptides, and analogues	Level 2	HMDB0038665					-2.5205	1.3543	0.43756	0.019476	1.84488543138629	5724.3	5160.05	4343.81	4064.04	3449.37	5205.86	6438.22	3660.26	4732.5	6417.35	3593.45	3579.02	5839.61	5475.76	4808.25	6285.61	6700.8	4642.38	4785.99	4730.2	9597.11	4680.78	11854.9	6477.86
13.10_425.1613m/z	425.161	13.1023	pos	Dipalmitoyl-s-glyceryl cysteine	Organic acids and derivatives	Carboxylic acids and derivatives	Amino acids, peptides, and analogues	Level 4	HMDB0257984			LMPK12140008		-2.5199	1.3631	0.44694	0.0195	1.79886350784966	16360	16409	8032.54	9956.96	7638.97	16050.2	21582.6	13030.5	13324.7	12595	8628.54	8060.14	14210.9	10054.9	17919.3	15779.6	18123.4	15045.3	17001.6	14789.7	30143.6	15605.7	13739.8	21718.6
8.15_253.1432m/z	253.143	8.15032	neg	3-Oxo-alpha-ionol	Lipids and lipid-like molecules	Prenol lipids	Sesquiterpenoids	Level 1	HMDB0303805		340051			2.5192	0.65078	-0.61975	0.019532	1.80493679400592	11928.5	12106.4	25559.8	16760.8	14248.7	15260.8	9547.64	27832	7293.89	6042.24	12738.6	9509.34	13815.8	8027.96	11152.7	10479	7950.48	7614.34	9785.72	7850.49	6055.13	10794.2	7857.28	7304.4
10.32_612.3161m/z	612.316	10.321	neg	PG-PE	Lipids and lipid-like molecules	Glycerophospholipids	Glycerophosphoethanolamines	Level 3				LMGP20020031		-2.5178	1.9551	0.96723	0.019588	1.78582973939894	69941.5	46025.5	43982.9	148710	37900.9	72613.5	47574.2	40443.6	63462.3	48564.8	74404.4	48341.5	49399.9	71410.9	100896	168552	30969	218093	249066	73601	146435	187109	74335.3	59314
0.63_110.0716m/z	110.072	0.629317	pos	2,3-Diaminopyridine	Organoheterocyclic compounds	Pyridines and derivatives	Aminopyridines and derivatives	Level 1			324989			2.517	0.4844	-1.0457	0.019625	1.82642011192583	1193.06	2031.1	6619.86	2200.26	3488.57	444.065	573.501	1259.01	1876.29	2008.83	3189.58	2045.56	774.181	733.432	200.205	155.95	299.781	2465.28	301.312	2144.86	1677.72	2066.5	804.852	1016.69
11.11_392.1735m/z	392.174	11.1068	pos	alpha-Irone	Lipids and lipid-like molecules	Prenol lipids	Sesquiterpenoids	Level 4	HMDB0035631	C09690			584020	2.5159	0.89591	-0.15858	0.01967	1.80662593144363	104131	101325	106513	85471.6	112426	90134.2	105507	120705	91665.5	90924	95550	72400.7	78577.1	89969.3	92130.2	90687.5	98205.6	86433.2	94489.6	86707.9	86422.6	83052.9	74511.3	82171.9
5.34_661.2290m/z	661.229	5.33902	pos	Kanokoside C	Organic oxygen compounds	Organooxygen compounds	Carbohydrates and carbohydrate conjugates	Level 3	HMDB0035305					-2.5155	1.7076	0.77196	0.019687	1.83557209442114	342613	192009	27519.8	70914.8	54003.5	83845.6	124025	14721.1	38747.9	414909	39754.4	49309	143319	156232	210740	142587	318708	74351.9	164432	104199	562582	87195.4	255058	234930
10.28_489.3216m/z	489.322	10.2808	pos	Iclaprim	Organoheterocyclic compounds	Benzopyrans	1-benzopyrans	Level 4	HMDB0253366					2.5153	0.64089	-0.64185	0.019696	1.79919570600563	42691.3	52059.7	132208	37343.9	80684.2	41459.7	39843.9	65196.9	35171.1	29279.1	96389.6	63487.7	54809.4	46655.7	41774.1	34685.8	45876.9	29857.3	28578.7	42148.6	28739.5	29348.4	24886.2	48537.5
1.55_331.1980m/z	331.198	1.54913	pos	Ala Leu Gln	Organic acids and derivatives	Carboxylic acids and derivatives	Amino acids, peptides, and analogues	Level 1			21501			2.515	0.76464	-0.38715	0.01971	1.82709712596102	465.012	346.149	928.35	500.715	477.19	510.553	364.295	419.683	402.317	498.493	694.675	431.846	470.046	472.416	390.519	301.962	337.934	303.729	306.612	512.692	522.792	349.625	264.199	364.295
2.07_302.1712m/z	302.171	2.06962	pos	N-linolenoyl-glutamine	Organic acids and derivatives	Carboxylic acids and derivatives	Amino acids, peptides, and analogues	Level 4			16971			-2.5147	1.319	0.39944	0.019723	1.85906565294787	4144.78	3104.33	5415.56	3577.09	3583.68	5458.91	8135.13	5530.61	2905.09	6771.99	4094.17	4014.2	6855.31	4573.91	3856.23	7671.04	5877.6	6966.1	6737.02	5141.16	6453.51	6812.74	8823.89	4504.19
8.15_263.1274m/z	263.127	8.15032	pos	Oxyglutinosone	Organic oxygen compounds	Organooxygen compounds	Carbonyl compounds	Level 2	HMDB0302978			LMFA01140081		-2.5145	1.1847	0.24451	0.019731	1.82360560513171	18422.8	20385.5	20105.6	21150.9	20238.4	18157.6	23435.6	16698	17065	19069.6	17229	14091.2	25460.2	19410.5	24759.3	16286.4	21170.6	19091.3	28494	20238.7	24178.3	25453	20133.3	19528.7
10.49_480.3457m/z	480.346	10.4921	neg	Xanthine amine congener	Organoheterocyclic compounds	Imidazopyrimidines	Purines and purine derivatives	Level 4	HMDB0259918			LMGP01060047		-2.514	1.4909	0.57615	0.019751	1.79850629868722	136617	416726	246799	201580	260430	498087	475415	137280	310309	470419	550727	431633	730786	413274	496845	197683	454833	422735	602293	775077	554727	541342	421786	486699
4.93_231.1127m/z	231.113	4.92768	neg	Methyl 2-amino-3-(1H-indol-3-yl)propanoate	Organic acids and derivatives	Carboxylic acids and derivatives	Amino acids, peptides, and analogues	Level 2	HMDB0254563					2.5138	0.42818	-1.2237	0.019763	1.83072727068387	31.192	13.3854	77.4299	273.118	47.5325	121.109	38.7966	80.0835	81.7399	83.5238	72.4915	50.4965	0.926171	3.49849	51.503	84.3844	0.633505	30.6818	9.59506	43.2188	65.4384	24.3571	75.824	28.8068
9.23_226.2535m/z	226.253	9.23395	neg	Caesalpinin N	Lipids and lipid-like molecules	Prenol lipids	Diterpenoids	Level 4						2.5123	0.47187	-1.0836	0.019826	1.83171422741478	1522.76	2767.17	5704.72	2313.81	5925.6	2659.71	2467.39	7704.58	4872.75	2557.91	16750.8	2067.67	1872.03	2525.69	3012.06	3002.66	2160.03	2084.85	3173.56	1857.86	2209.96	1273.49	1361.51	2536.61
5.36_188.1033n	187.096	5.35592	neg	Azelaic acid	Lipids and lipid-like molecules	Fatty Acyls	Fatty acids and conjugates	Level 1	HMDB0000784	C08261	5750	LMFA01170054	48131	-2.5118	1.5283	0.61189	0.019848	1.80372841193264	1.90002e+06	2.53725e+06	742006	904063	552649	1.21426e+06	1.94267e+06	641298	1.03946e+06	2.1748e+06	552075	1.23485e+06	2.36661e+06	1.97383e+06	1.18786e+06	1.74672e+06	1.5852e+06	1.68187e+06	2.95937e+06	1.5244e+06	2.94298e+06	778738	2.01547e+06	2.50831e+06
14.84_416.0072n	461.005	14.8405	neg	2,3-dimethyl-3-hydroxy-glutaric acid	Lipids and lipid-like molecules	Fatty Acyls	Fatty acids and conjugates	Level 2	HMDB0002025				78761	-2.5106	1.6083	0.68555	0.0199	1.77767916426665	742.364	744.186	661.647	653.457	544.844	462.524	669.008	496.459	715.713	591.126	265.653	419.995	975.441	985.016	568.649	1926.01	643.46	437.918	1039.42	783.265	1228.91	374.317	815.185	1398.6
8.62_404.1845m/z	404.184	8.62308	pos	p-O-glucuronide rosiglitazone	Organic oxygen compounds	Organooxygen compounds	Carbohydrates and carbohydrate conjugates	Level 2	HMDB0060862		96172		135654	-2.5098	1.8404	0.88002	0.019935	1.80657024351276	13437.3	13194.9	3614.66	4295.17	2780.8	4992.4	11642.1	659.892	5257.92	16532.3	3370.9	7429.99	8157.95	13707.6	13003.1	12881.8	7815.57	7818.91	15064.6	11233.3	31084.6	4502.46	8311.24	24798.4
3.67_344.1487m/z	344.149	3.67418	neg	keratan sulfate I	Benzenoids	Phenol ethers	Anisoles	Level 4	HMDB0062483				17041	-2.5093	1.9706	0.97862	0.019959	1.80844782148642	3445.68	653.901	406.882	297.851	143.041	487.984	2738.31	281.246	451.609	2389.63	70.638	323.445	2951.13	1205.27	1517.59	1579.52	2020.49	602.23	2877.54	1687.22	3681.63	142.106	1886.26	2751.84
4.15_437.2409m/z	437.241	4.14518	neg	2-(Methylthiomethyl)-3-phenyl-2-propenal	Phenylpropanoids and polyketides	Cinnamaldehydes	Unclassified	Level 4	HMDB0037166					2.5081	0.81307	-0.29855	0.02001	1.78123958717752	2949.83	3000.15	4129.4	2841.82	2677.03	2846.06	2673.4	3836.48	2478.77	1802.79	2904.59	2572	1930.73	3052.52	2425.14	2429.6	3282.38	2190.89	2847.91	2084.08	2083.85	1632.19	2187	1950.53
4.80_341.1032m/z	341.103	4.7954	neg	Gallein	Organoheterocyclic compounds	Benzopyrans	1-benzopyrans	Level 4	HMDB0252597		49873	LMPK12111450		-2.5073	2.5851	1.3702	0.020047	1.78449124243485	10648.8	16672.6	3126.95	7848.23	5044.76	11252.4	14149.2	6150.95	14145.9	48776.2	13778.4	5571.33	53821.2	13612.3	60951.8	30098.8	32829.5	6356.38	29327.2	11260.4	23605.2	10642.6	8246.98	118812
4.06_293.0994m/z	293.099	4.06013	pos	N-decanoyl-homoserine lactone	Organic acids and derivatives	Carboxylic acids and derivatives	Amino acids, peptides, and analogues	Level 4						2.5053	0.51196	-0.96589	0.020131	1.79300376533294	3272.98	14720	21173.6	16809.4	16534.7	15109.9	5278.81	23701.1	16075	2584.9	13521.3	12577.6	1742.19	6936.17	8443.34	5733.67	12387	11418	3369.42	5002.68	1686.04	16925.5	3865.85	2742.22
9.06_463.2683m/z	463.268	9.05768	neg	MG(0:0/22:6(4Z,8Z,10Z,13Z,16Z,19Z)-OH(7)/0:0)	Lipids and lipid-like molecules	Fatty Acyls	Fatty alcohols	Level 1	HMDB0260554					-2.5052	1.7791	0.83115	0.020139	1.79537246472921	7512.1	8513.11	3514.81	5566.45	4657.53	5226.88	6985.25	6771.78	4710.48	45817.7	4009.62	4027.02	5924.77	13122.7	9800.51	13989.1	7461.22	16050.3	37695.5	5572.34	34191	5764.76	14553.4	25912.9
10.53_452.2789m/z	452.279	10.5334	neg	N-(3-(Aminomethyl)benzyl)acetamidine	Benzenoids	Benzene and substituted derivatives	Phenylmethylamines	Level 4	HMDB0254998			LMPK11000012		2.5027	0.48096	-1.056	0.020245	1.7946079811494	728.198	911.119	371.655	1170.67	110.89	569.061	345.987	1794.88	366.457	743.542	634.403	294.298	418.367	493.509	661.862	113.752	731.773	83.2464	104.839	170.162	348.85	131.882	215.176	376.951
9.08_369.0332m/z	369.033	9.07828	neg	Fluconazole	Benzenoids	Benzene and substituted derivatives	Halobenzenes	Level 4	HMDB0014342	C07002				-2.4997	1.5348	0.61805	0.02038	1.78543	389.457	301.499	434.102	320.801	415.401	817.273	349.121	69.7454	491.455	891.605	274.414	651.073	480.41	873.976	511.727	388.044	445.632	730.301	1015.04	803.445	1118.29	525.244	637.031	781.38
12.96_665.4453m/z	665.445	12.9557	neg	Falnidamol	Benzenoids	Benzene and substituted derivatives	Aniline and substituted anilines	Level 4	HMDB0252162					2.4961	0.55992	-0.83671	0.02054	1.82012199617818	1391.98	841.418	1756.6	907.062	1120.89	542.577	184.104	1415.22	1756.62	1295.69	1266.58	1290.39	1383.59	1090.87	435.256	677.195	815.769	290.854	472.99	304.478	385.229	984.364	349.404	454.424
6.89_368.1825m/z	368.183	6.88638	neg	TIC10 isomer	Organoheterocyclic compounds	Imidazopyrimidines	Unclassified	Level 4	HMDB0259081		40330	LMGP01050064		2.4959	0.24537	-2.027	0.020551	1.84200586489652	1041.96	2027.47	4383.77	681.676	611.288	2478.51	1571.26	20005.2	12858.2	1026.62	8346.94	1698.98	629.716	1322.96	2982.95	873.85	1568.39	642.636	1637.06	1746.14	373.976	641.467	695.792	792.687
10.28_415.3212m/z	415.321	10.2808	pos	Setariol	Lipids and lipid-like molecules	Steroids and steroid derivatives	Hydroxysteroids	Level 1	HMDB0041583		95963			2.4958	0.71577	-0.48243	0.020553	1.77759620158388	719846	816908	528913	622348	280626	662354	658365	458951	597144	808772	419021	621024	781275	394418	723168	417201	453669	328438	347936	231255	325694	149249	453644	501232
3.84_266.1002n	284.134	3.83808	neg	2-methyl-glutaric acid	Lipids and lipid-like molecules	Fatty Acyls	Fatty acids and conjugates	Level 2	HMDB0000422					2.4949	0.31636	-1.6604	0.020595	1.78019686657538	266.96	452.468	1932.01	131.173	432.253	30.074	88.7206	200.128	177.166	155.737	988.209	592.334	158.266	676.021	146.677	57.1344	209.085	64.7235	34.2014	75.7054	77.8581	39.1615	31.1613	160.739
6.53_329.0648m/z	329.065	6.53113	neg	Butanoic acid, [(diethoxyphosphinyl)oxy]methyl ester	Organic acids and derivatives	Organic phosphoric acids and derivatives	Phosphate esters	Level 4	HMDB0245609		90875			2.4929	0.67017	-0.57741	0.020685	1.78158363530968	451.154	1042.36	1018.56	728.578	451.228	734.747	724.831	670.033	659.2	299.76	466.732	988.715	930.094	901.31	402.021	184.453	889.376	191.293	246.266	425.627	275.288	648.404	165.29	194.452
5.93_332.2220m/z	332.222	5.92663	neg	PGE1 alcohol	Lipids and lipid-like molecules	Fatty Acyls	Fatty alcohols	Level 2				LMFA08030019		-2.49	2.319	1.2135	0.020816	1.7911878143129	2953.14	1007.65	254.432	508.343	524.831	529.089	444.24	483.839	339.145	2666.59	109.643	1221.55	1718.3	2372.52	508.402	2412.83	4561.7	2565.46	3789.88	3172.26	875.556	158.313	1731.3	1639.67
10.17_339.1620m/z	339.162	10.1709	neg	1,25-Dihydroxy-16-ene-23-yne-vitamin D3	Lipids and lipid-like molecules	Steroids and steroid derivatives	Vitamin D and derivatives	Level 2	HMDB0257271		86463			-2.4896	1.9941	0.99575	0.020836	1.81283903855139	5725.64	7433.58	904.007	2719.05	760.954	478.469	3363.08	2143.77	646.368	11773	397.73	1286.64	6743.26	5750.52	7868.97	19637.4	3015.39	4056.62	3721.07	1462.93	5674.84	1460.73	3601.17	10357.1
11.85_196.1468n	179.143	11.8509	pos	Aleprylic acid	Lipids and lipid-like molecules	Fatty Acyls	Fatty acids and conjugates	Level 3			34856	LMFA01030189		2.489	0.83853	-0.25407	0.020861	1.7982471187765	18374.9	15964.2	21544.1	18913.3	21090	25868.2	19672.6	32224.4	19873.3	18035.8	19349.4	14928.4	15041.1	21460.5	17958.7	16700.2	18000.6	17867.8	18714.7	15083.9	14619.1	17606.7	16915.7	14778.3
4.37_184.1056m/z	184.106	4.36888	neg	triphosphopyridine	Organoheterocyclic compounds	Pyridines and derivatives	Unclassified	Level 4	HMDB0259267					2.4887	0.71024	-0.49362	0.020874	1.76250103527337	946.573	559.499	1499.79	1012.57	1575.19	891.846	1001.97	887.863	1485.62	1396.4	1451.13	1783.23	694.673	1340.27	480.9	1002.2	1241.73	1309.18	499.546	810.301	513.231	793.437	805.915	781.435
1.29_237.0909m/z	237.091	1.2921	pos	Serylmethionine	Organic acids and derivatives	Carboxylic acids and derivatives	Amino acids, peptides, and analogues	Level 1	HMDB0029045		23979		74817	2.4882	0.36531	-1.4528	0.020899	1.79884678084119	2453.29	5339.89	10681.6	46795.6	16408.3	36441.7	31643.2	19135.2	32132.7	3771.93	10140.5	2352.78	4029.15	3100.45	4435.4	5645.89	5328.77	3739.31	5001.48	4150.23	3602.69	29798.7	2997.15	4261.44
14.14_457.2242m/z	457.224	14.1423	pos	DG(18:1(12Z)-2OH(9,10)/i-16:0/0:0)	Lipids and lipid-like molecules	Glycerolipids	Diradylglycerols	Level 4	HMDB0299249			LMST01080047		-2.4875	1.4527	0.5387	0.020931	1.78105067357394	30135.3	37843.8	23358.2	29399.7	22354	94871.7	62845.9	37937.5	46016.4	40852.4	47758.2	22858	37685.3	66492.3	74586.9	39667.3	44355.8	34841.2	41222.6	52112.3	90642.7	91313.8	75017.9	65137.7
9.97_331.1899m/z	331.19	9.97078	neg	7'-Carboxy-gamma-tocotrienol	Organoheterocyclic compounds	Benzopyrans	1-benzopyrans	Level 1	HMDB0012851					2.4869	0.72134	-0.47125	0.02096	1.76940139431482	57649.4	50965	27623.7	38182.9	70895.6	33398	41056	31890.3	30453.7	27119.4	35640.1	34601.9	9907.05	33700.2	32359.2	21593.6	33816	38226.1	35102.8	35467.8	17841.9	39700	25355.7	15589.5
5.46_194.0818m/z	194.082	5.45928	pos	Gentioflavine	Organoheterocyclic compounds	Lactones	Delta valerolactones	Level 1		C09962	68049			2.4858	0.67274	-0.57189	0.021007	1.75801795906942	750.362	958.425	2891.76	1043.11	1867.65	1737.23	1216.33	2175.01	1291.14	908.392	1342.6	1542.47	468.959	1299.51	650.427	1297.65	901.013	1077.32	977.677	535.522	731.591	1308.73	1716.45	883.309
13.28_307.2637m/z	307.264	13.2846	pos	eicosa-5Z,8Z,14Z-trienoic acid	Lipids and lipid-like molecules	Fatty Acyls	Fatty acids and conjugates	Level 1			45191	LMFA01030767	36202	2.4849	0.71933	-0.47528	0.021047	1.80102642974156	6242.4	4642.68	8886.08	4206.36	6196.16	4378.87	4983.52	5534.33	3498.6	3220.46	4574.44	2868.33	5866.91	2471.75	3935.14	3333.68	4380.83	2635.04	4116.66	3590.13	4276.32	2106.14	1593.12	4053.79
3.05_229.1552m/z	229.155	3.04932	pos	Pro Ile	Organic acids and derivatives	Carboxylic acids and derivatives	Amino acids, peptides, and analogues	Level 1			23879			2.4835	0.50452	-0.98701	0.021116	1.76381928187243	16531.1	83014.3	24121.3	34541.8	10948.9	30700.3	85593.8	7971.7	35719.6	58323.9	49328.9	48045.9	9267.33	11102.6	68438.8	19733.5	14325.8	14049.9	9265.59	18873.6	18025.7	21991.5	13302.8	18454.9
5.06_229.1440m/z	229.144	5.05682	pos	Acremin F	Organic oxygen compounds	Organooxygen compounds	Alcohols and polyols	Level 1			985232			-2.483	1.3446	0.42722	0.021134	1.78485762932609	22552	24492.8	16646.2	24341.3	23880.4	16190.2	26821.6	12515.1	15525.6	29142.1	15845	15222.6	39020.1	22399.7	27492.6	18071.7	22043.5	21734	37507.7	29826.2	37591.6	17256.4	21592.9	29381.6
12.97_265.2531m/z	265.253	12.974	pos	13Z-octadecenoic acid	Lipids and lipid-like molecules	Fatty Acyls	Fatty acids and conjugates	Level 1	HMDB0041480		34954	LMFA01030290	82617	2.4827	0.66683	-0.5846	0.021152	1.78304911614173	155399	139703	407190	126879	204135	141918	97652.2	247025	111749	97678.7	207172	143875	81363.7	120342	93659.9	104202	150534	159337	87339.7	175495	60183.7	101778	119742	117970
3.70_379.1019m/z	379.102	3.69932	pos	Ser Ala Phe	Organic acids and derivatives	Carboxylic acids and derivatives	Amino acids, peptides, and analogues	Level 2			47412	LMPK12020196		2.4815	0.71231	-0.48943	0.021208	1.78041011787044	5023.6	6753.77	10619.4	5048.54	7619.74	5116.75	4443.86	6628.45	4643.58	3067.09	10457.1	5886.99	3139.06	5320.01	3004.88	6188.46	3662.54	5648.23	2874.22	5532.08	3724.97	6506.14	4337.93	2846.51
5.54_350.1230m/z	350.123	5.53633	neg	Austrobuxusin C	Organoheterocyclic compounds	Lactones	Gamma butyrolactones	Level 2			69452		32184	2.4808	0.59205	-0.7562	0.021237	1.78558427562896	295.651	478.688	1150.19	375.512	965.768	482.199	564.908	756.602	707.926	205.624	765.932	1284.78	290.438	269.558	342.87	333.535	465.133	266.191	385.798	432.705	544.559	665.28	341.305	377.969
6.35_315.1959m/z	315.196	6.34657	pos	5,6,7,8-tetrahydro-2-Naphthoic Acid	Benzenoids	Naphthalenes	Naphthalenecarboxylic acids and derivatives	Level 2		C14111				-2.4803	1.4313	0.51735	0.021261	1.79044764575489	6573.31	7391.54	5009.64	5391.65	4839.61	8678.6	12008.3	11837.6	5408.24	10541.8	7169.96	8374.71	9734.15	6464.39	15698.7	16603.9	8630.3	5656.19	10384.4	8718.85	14538.6	14691.2	8686.76	12076.6
12.35_356.2038m/z	356.204	12.3505	neg	Morin-5'-sulfonic acid	Benzenoids	Benzene and substituted derivatives	Anilides	Level 4	HMDB0254884		64777			-2.4772	2.8576	1.5148	0.021403	1.78522343713479	41.8032	36.3133	217.366	39.6786	90.6437	43.5374	111.201	137.804	25.9613	348.545	32.6054	171.321	1040.73	350.274	63.043	673.639	104.042	136.752	111.291	147.139	698.807	141.059	39.3307	251.18
6.44_251.1276m/z	251.128	6.44298	neg	4-heptynoic acid	Lipids and lipid-like molecules	Fatty Acyls	Fatty acids and conjugates	Level 1			74146	LMFA01030489		-2.4756	1.6997	0.76525	0.021481	1.8121445469809	15578.5	13263.8	699.18	15030	1465.73	3964.72	13745.2	865.033	2349.44	2870.73	9316.76	17382.2	12687.7	10762.6	5395.82	12999.8	18363.5	13127.2	13704.3	20520.7	4314.23	11965.5	14130.8	22926.9
9.24_649.3925m/z	649.393	9.24352	neg	3,4-Dihydroxymandelic acid	Benzenoids	Phenols	Benzenediols	Level 2	HMDB0001866	C05580				2.4754	0.73252	-0.44905	0.021489	1.77561560866908	568.571	723.977	514.899	522.84	448.259	522.259	588.397	424.579	406.853	669.363	418.996	793.8	574.191	427.995	335.384	130.744	465.033	520.954	261.186	276.384	440.735	127.75	231.543	995.732
1.32_263.0029n	263.003	1.3164	neg	4-Dedimethylamino-4-oxo-anhydrotetracycline	Phenylpropanoids and polyketides	Tetracyclines	Unclassified	Level 4		C06627	44552		38746	2.4736	0.52605	-0.92672	0.021574	1.80442395926106	950.977	1174.42	1150.79	145.449	254.687	645.436	554.692	408.121	311.763	721.854	1010.55	369.177	433.381	313.133	522.393	259.151	177.162	177.023	433.524	267.41	552.153	152.304	147.069	547.76
5.06_199.0758m/z	199.076	5.05682	pos	Aplysiatoxin, 17-debromo-	Phenylpropanoids and polyketides	Macrolides and analogues	Unclassified	Level 3	HMDB0248517					2.4732	0.37403	-1.4188	0.021593	1.78778700039508	532040	370473	301348	294574	373849	117242	1.31382e+06	2.0236e+06	239574	102270	216950	280940	292440	116762	200480	319745	79947.3	203712	331129	268634	78742.5	120319	137235	133798
3.44_208.0605m/z	208.061	3.44302	neg	N-acetylglutamyl-phosphate	Organic acids and derivatives	Carboxylic acids and derivatives	Amino acids, peptides, and analogues	Level 4	HMDB0304422		6236			-2.4709	1.5595	0.64109	0.0217	1.78569239440824	1550.07	1215.24	240.638	612.6	246.166	528.594	1091.46	344.064	1242.98	1019.85	466.501	564.843	668.538	1017.6	967.532	1665.26	1659.08	1420	1608.43	867.119	756.439	518.959	1438.53	1423.99
5.10_247.1445m/z	247.145	5.09695	neg	(2E,4E)-2,7-Dimethyl-2,4-octadienedioic acid	Lipids and lipid-like molecules	Fatty Acyls	Fatty acids and conjugates	Level 2	HMDB0034099					2.4696	0.81288	-0.29889	0.021763	1.75673168286205	1148.49	1790.84	1872.33	1490.35	1187.21	1078.51	1119.18	966.803	1688.93	1023.96	1108.01	1401.74	1335.25	1056.19	968.379	943.332	1360.06	1096.86	1069.41	674.916	1106.41	965.363	1037.46	1144.64
10.74_463.3772m/z	463.377	10.7393	pos	Sparfloxacin	Organoheterocyclic compounds	Quinolines and derivatives	Quinoline carboxylic acids	Level 4	HMDB0015339	C07662	74414	LMFA01030878		-2.4694	1.6063	0.68372	0.02177	1.76973165042507	7444.13	9559.81	1606.9	16611.4	3641.18	9302.22	11507.9	4858.15	10002.6	28890.1	3205.87	8768.71	6711.07	15835.6	15468.5	8226.58	15328.5	10062.6	30036.7	16285.6	18582.2	22806.2	10161.1	13099.4
6.12_330.1359m/z	330.136	6.11668	pos	Cannabidivarin	Lipids and lipid-like molecules	Prenol lipids	Monoterpenoids	Level 2	HMDB0249588		499		17303	2.469	0.82241	-0.28207	0.021791	1.73148541727088	21151.3	25782.3	27461.9	25741.8	24907.2	26052.5	31837.6	31821.1	20302.2	18359	31711.7	26745.5	16675	24843.4	34680.7	22523.7	26619.7	17736.5	19292.5	18538.1	22812.8	16418.5	20561	14488.7
1.11_279.0375m/z	279.038	1.11115	neg	Endothion	Organoheterocyclic compounds	Pyrans	Pyranones and derivatives	Level 4	HMDB0251802	C18982	2198			2.4689	0.24807	-2.0112	0.021796	1.75873749567671	274.318	346.971	540.227	422.276	842.186	161.528	349.451	353.83	893.29	5.21905	602.657	310.886	62.6681	95.4455	123.3	41.7879	156.459	309.409	0.0191015	132.756	10.1642	230.522	50.9466	7.80448
3.85_447.1755m/z	447.176	3.8475	pos	3-Hydroxymelatonin	Organoheterocyclic compounds	Indoles and derivatives	Indolines	Level 2	HMDB0060742					-2.4683	1.5905	0.66949	0.021826	1.76271852248911	1316.29	988.843	142.037	496.311	496.184	820.924	860.03	1162.57	493.804	1701.62	601.564	311.357	1325.78	1126.85	2405.27	1556.16	748.739	734.223	1213.42	1393.85	646.411	1340.16	1356.6	785.057
11.35_291.2686m/z	291.269	11.3491	neg	DG(20:3(8Z,11Z,14Z)/15:0/0:0)	Lipids and lipid-like molecules	Glycerolipids	Diradylglycerols	Level 1	HMDB0007474		94375			2.4681	0.75268	-0.40989	0.021831	1.78782195969153	28479	31238.9	48301.9	35264.8	33970.3	23338.4	31107.2	30280.3	49378.7	19802.8	35567.1	40193	15802	34128.5	20845.2	28648.2	33673.3	23555.9	25136.7	32712.1	11263.6	22312.4	20132.1	35542.9
13.01_476.3510n	459.348	13.0148	pos	10-oxo-nonadecanoic acid	Lipids and lipid-like molecules	Fatty Acyls	Fatty acids and conjugates	Level 3			83937	LMST01010336		2.4679	0.38545	-1.3754	0.021842	1.76838058767758	7.88793e+06	2.96567e+06	2.03009e+07	7.59465e+06	2.10412e+07	1.04858e+07	3.5391e+06	2.06264e+07	6.62894e+06	857421	1.17112e+07	4.68484e+06	1.47123e+06	9.66376e+06	2.47095e+06	4.72337e+06	5.69668e+06	4.80619e+06	2.51424e+06	2.72568e+06	780104	4.8537e+06	3.92005e+06	1.9231e+06
10.20_492.2743n	493.282	10.2001	neg	OG-PE	Lipids and lipid-like molecules	Glycerophospholipids	Glycerophosphoethanolamines	Level 4						-2.4673	2.4931	1.318	0.021873	1.7782785404636	50680.1	38069.9	9665.61	177377	11552.1	27282.9	33608.2	7377.16	23264.2	44521.3	19485.4	82853.8	26087.6	87891.8	66463	182290	12776	136018	311333	41654.9	180991	170877	50685.8	34494.1
11.46_412.3050m/z	412.305	11.4588	neg	SM(d18:2/18:0)	Lipids and lipid-like molecules	Sphingolipids	Phosphosphingolipids	Level 2	HMDB0240631		75472	LMFA08020090		2.467	0.53483	-0.90285	0.021885	1.73430840017723	8180.03	5151.1	16823.4	11335.3	6386.25	16773.2	2936.46	11767.3	3022.75	3840.37	14403.5	9809.83	4155.98	6811.06	13308.4	3054.27	6371.6	2992.84	3251.81	873.717	799.622	9172.57	4655.33	2724.51
12.98_715.3884m/z	715.388	12.9755	neg	Secogorgosterol	Lipids and lipid-like molecules	Prenol lipids	Sesquiterpenoids	Level 2						-2.4657	1.3942	0.47941	0.021947	1.73297609675787	48293.5	46492.7	35497.5	64258.9	68768.1	48577.6	72041.3	51984.3	72260.4	59185	40135.7	47347.1	65313.6	38988.6	88706.5	65149.1	50552.4	76972.5	69813.1	130477	61812.2	105849	55038.1	87201.6
9.20_381.1700m/z	381.17	9.20278	neg	Glycylprolylarginine	Organic acids and derivatives	Carboxylic acids and derivatives	Amino acids, peptides, and analogues	Level 4	HMDB0252828		90951			2.4654	0.64743	-0.62721	0.021961	1.72514258437079	43088.8	82075.8	67986.8	74537.6	88050.2	59450.9	92766.6	93719.6	70932.7	24876.3	62535.5	64812.9	39808.7	25537.8	73812.3	56342.5	58553.2	24321.8	12005.8	5696.57	35139.4	85151.5	42553.6	62670.2
10.03_712.2014m/z	712.201	10.032	pos	Tridemorph	Organoheterocyclic compounds	Oxazinanes	Morpholines	Level 4	HMDB0031810	C11285				2.4648	0.43844	-1.1896	0.021992	1.78390083806268	7856.88	5737.81	36026.3	17882	37518.5	27863.2	11976.9	30787	22277.4	2216.65	47264.3	17864.4	2545.34	7202.87	1220.99	7409.98	5997.4	36573.7	8080.79	8421.39	8214.84	15330.9	7977.75	5250.96
5.15_231.1225m/z	231.123	5.15157	neg	(1beta,2beta,5beta)-p-Menth-3-ene-1,2,5-triol	Lipids and lipid-like molecules	Prenol lipids	Monoterpenoids	Level 1	HMDB0038978		93586		138751	2.4646	0.40186	-1.3152	0.021999	1.80131423057583	5410.47	6465.34	40621.7	28159.5	38350.6	9037.96	6118.03	42640	39862.3	7331.05	32144.1	8448.03	6201.55	7689.35	10674	7831.21	7332.55	5509.96	9340.75	5842.43	9362.34	19844.9	7964.61	7057.26
9.70_359.1857m/z	359.186	9.70145	pos	Stearamide	Organic acids and derivatives	Carboximidic acids and derivatives	Carboximidic acids	Level 4	HMDB0034146	C13846	5321	LMST02030194	89213	2.4633	0.61472	-0.70199	0.022063	1.76649041173436	4351.44	5364.33	8849.29	6581.22	2742.06	9254.34	6316.33	4328.64	5273.05	4089.65	2356.31	5223.26	6103.61	2647.73	1423.21	6747.17	2647.92	3812.61	2902.83	2361.85	319.147	4965.74	2509.49	2788.51
5.05_290.1145n	271.097	5.05123	neg	5,2'-Dihydroxy-7-methoxy- 6,8-dimethylflavone	Phenylpropanoids and polyketides	Flavonoids	O-methylated flavonoids	Level 4			93377		172521	-2.4625	1.6697	0.73962	0.022102	1.76752157207114	11851.1	3631.01	871.512	2670.81	1585.87	3192.68	5946.32	1630.89	3893.55	9200.62	1572.59	2195.12	7302.39	4059.48	5233.32	4918	6527.87	3711.65	8513.74	6529.33	14944.6	1740.08	8374.65	8370.51
9.90_424.3425m/z	424.343	9.8998	neg	Oxoadipic acid	Organic acids and derivatives	Keto acids and derivatives	Medium-chain keto acids and derivatives	Level 2	HMDB0000225	C00322				2.4614	0.78449	-0.35018	0.022153	1.7995035621342	2937.45	6405.15	5291.67	4122.19	4421.44	6208.89	4728.41	8205.09	5609.31	3514.93	4714.52	4050.14	4763.05	4796.27	3408.26	3035.54	3732.86	3829.53	3895.79	3809.37	3329.19	4772.42	4262.26	2981.05
10.31_647.3405m/z	647.34	10.3136	neg	L-alpha-Amino-5-oxo-2(5H)-isoxazolepropanoic acid	Organic acids and derivatives	Carboxylic acids and derivatives	Amino acids, peptides, and analogues	Level 4	HMDB0034322		89484			2.4599	0.56699	-0.8186	0.022227	1.81853759444928	39490.5	89528.4	42296.5	33718.4	83112	20048.2	14316.2	52972.4	26785.1	22370.8	17942.7	31843.9	26728.4	23267.5	16809.3	13110.4	19620.2	18036.4	8662.93	48994.7	34279.8	25048.5	7453.6	20339.9
4.51_363.1084m/z	363.108	4.51177	pos	7-hydroxyoct-7-enoylglycine	Organic acids and derivatives	Carboxylic acids and derivatives	Amino acids, peptides, and analogues	Level 2	HMDB0094779			LMFA01050586		-2.4572	1.4643	0.55024	0.022356	1.77014907112584	5001.96	4765.83	3367.12	2846.51	2612.77	2680.32	4438.31	4545.36	3514.39	6515.6	2171.44	2757.81	4765.55	6597.07	3633.45	6003.68	4981.47	6496.87	9426.15	3423.87	7734.06	2255.35	4919.05	5558.92
2.35_150.0778m/z	150.078	2.34738	pos	6-(2-amino-2-carboxyethyl)-4-hydroxybenzothiazole	Organic acids and derivatives	Carboxylic acids and derivatives	Amino acids, peptides, and analogues	Level 4	HMDB0062793		62375			2.4543	0.18064	-2.4688	0.022499	1.7013020861675	47.2176	87.6384	490.585	1054.62	548.237	126.03	445.092	64.0727	13.6691	23.5098	140.803	2904.78	5.22095	22.0091	26.1209	394.074	384.486	17.266	33.574	21.0361	19.6565	112.838	27.0074	45.4897
12.17_351.2290m/z	351.229	12.1659	pos	Fungichromin	Phenylpropanoids and polyketides	Macrolides and analogues	Unclassified	Level 4		C13299	44369			-2.4526	1.9314	0.94968	0.022578	1.77814551598887	45905	49759.6	5108.99	47583.7	11406.4	7459.52	40261.7	9290.2	81107.3	12196.3	3537.63	11446.1	51392	24691.9	112898	35109.6	124406	32451.8	14441.5	25459.1	38594.3	24674.3	37197.7	93189.8
9.42_180.1519n	181.159	9.4174	neg	4-O-Methylpinosylvic acid	Phenylpropanoids and polyketides	Stilbenes	Unclassified	Level 4	HMDB0040868		92864		171896	-2.4502	2.9803	1.5755	0.022699	1.73786132728683	2128.11	6205.34	1372.12	1432.17	1167.26	590.836	634.701	2355.16	1313.55	2388.69	24.1472	947.426	5763.02	1984.82	4630.68	814.277	2143.68	2089.81	6117.28	2657.24	12711.8	11848.1	720.614	6440.83
10.00_351.2531m/z	351.253	9.99755	pos	14Z-eicosenoic acid	Lipids and lipid-like molecules	Fatty Acyls	Fatty acids and conjugates	Level 4				LMFA03010115		2.45	0.69938	-0.51584	0.022709	1.75251772366336	8444.52	3668.45	4372.15	3659.55	5985.13	7104	6162.9	6338.27	6552.91	6553.97	6264.83	4396.8	806.562	4990.37	8701.04	1018.74	9161.52	4230.58	4175.31	3919.65	2202.97	5293.97	2218.14	1279.46
5.30_312.1959n	335.185	5.2988	neg	Baloxavir marboxil	Organoheterocyclic compounds	Benzothiepins	Dibenzothiepins	Level 4	HMDB0248855				154547	-2.4484	1.8106	0.8565	0.022789	1.77992520224323	24961.6	26906.4	6601.74	11340	4755.71	14175.9	26669.5	3391.7	11025.5	25713.6	5086.3	13176.7	41181.5	21526.7	11951.9	22800	25934.5	26236.8	34714.2	15672.7	45622.8	5237.34	24175.3	36258.8
6.97_515.2929n	538.282	6.96657	neg	LysoPA(8:0/0:0)	Lipids and lipid-like molecules	Glycerophospholipids	Glycerophosphates	Level 3	HMDB0114740			LMST05040021		2.4477	0.50096	-0.99722	0.022819	1.78617290190439	4223.98	2462.22	7806.92	1836.3	6397.33	2518.78	1496.55	10160.6	5387.69	1685.08	7227.59	2082.09	1158.54	1451.11	2212.33	2007.14	3861.44	2378.15	2806.41	1770.01	2448.31	1172.85	2868.22	2566.78
7.44_363.1802m/z	363.18	7.43978	neg	9-(3-Methyl-5-pentylfuran-2-yl)nonanoylcarnitine	Lipids and lipid-like molecules	Fatty Acyls	Fatty acid esters	Level 4	HMDB0241909		95222		175673	2.4477	0.59482	-0.74948	0.02282	1.74373506149011	6128.16	4976.69	14356.1	3996.81	4905.22	10024.5	6283.87	19043.7	6807.72	4611	12487.9	11965.9	2776.8	4663.51	13276	9452.96	5527.86	4461.39	2545.7	2165.34	6315.25	1897.17	6871.5	3199.88
1.61_306.1664m/z	306.166	1.61412	pos	Ser Leu Ser	Organic acids and derivatives	Carboxylic acids and derivatives	Amino acids, peptides, and analogues	Level 1			21725			2.4472	0.41204	-1.2791	0.022846	1.7465829428038	150.748	1211.92	3428.35	689.393	2612.12	314.938	1142.66	886.081	1910.8	1463.22	2624.43	3000.7	137.664	176.17	856.743	1503.59	774.443	1311.53	153.782	811.569	191.77	1167.74	389.232	366.621
2.28_79.0544m/z	79.0544	2.27862	neg	Dibutyl sulfosuccinate	Lipids and lipid-like molecules	Fatty Acyls	Fatty acid esters	Level 4	HMDB0242124		87754			2.4468	0.25877	-1.9503	0.022865	1.7761054713216	15744.2	23321.1	190992	22187	190939	23816.2	32758.2	340340	42947.6	20234.3	170895	26434.4	33640.9	35407.5	25668.8	24359.5	20361.9	19111.6	30160	15636.8	19252.9	25698	14881.1	20242.9
4.39_288.2175m/z	288.218	4.38922	neg	Olprinone	Organoheterocyclic compounds	Pyridines and derivatives	Bipyridines and oligopyridines	Level 4	HMDB0255959				18102	2.4444	0.5934	-0.75293	0.022985	1.76509140725297	1531.41	3553.61	2657.35	1885.48	5420.62	3381.59	4402.47	8266.57	3120.8	1186.61	3855.88	2658.41	1696.8	2320.52	4569.11	1307.4	3553.77	1793.73	2523.66	2296.2	937.352	1365.39	1254.52	1099.27
13.63_499.3424m/z	499.342	13.6331	neg	DG(18:1(11Z)/18:0/0:0)	Lipids and lipid-like molecules	Glycerolipids	Diradylglycerols	Level 4	HMDB0007187		2984	LMPR0106040001	29013	2.4426	0.61011	-0.71285	0.023076	1.72904027842091	44660	41103.3	99846.4	76021.5	34239.5	37433.4	43310.7	66670.7	23953.4	17933.4	77935.3	65432.7	37527.9	56137.8	63117.6	15698.8	44418.9	23195.4	14784.4	17494.4	11983.3	35572.5	13546.8	45224.6
10.72_369.1578m/z	369.158	10.7158	neg	DG(10:0/20:5(7Z,9Z,11E,13E,17Z)-3OH(5,6,15)/0:0)	Lipids and lipid-like molecules	Fatty Acyls	Eicosanoids	Level 2	HMDB0294545					2.4424	0.59262	-0.75481	0.023087	1.7381325798699	2328.48	7803.53	1540.56	2732.32	2236.66	4221.1	5198.99	5266.56	2313.35	2631.96	4169.09	2625.66	3002.4	1541.69	3367.1	3315.03	3068.46	3746.51	2835.03	794.544	200.613	1674.09	922.942	475.845
7.33_299.2009m/z	299.201	7.33008	pos	Annuolide G	Lipids and lipid-like molecules	Prenol lipids	Terpene lactones	Level 2	HMDB0034605		58328			2.4409	0.70261	-0.50921	0.023162	1.78101563541526	500.53	431.64	399.058	222.093	616.114	357.536	514.835	604.377	517.653	437.838	338.141	401.465	285.461	76.6394	234.185	272.064	559.151	434.849	490.671	252.645	272.091	129.26	118.966	599.895
11.81_241.1956m/z	241.196	11.8123	neg	Tribenzylamine n-oxide	Benzenoids	Benzene and substituted derivatives	Unclassified	Level 4						2.4408	0.14691	-2.767	0.023165	1.79936980640001	295.126	3911.75	32950.4	3884.58	21045.8	5638.57	6752.76	29095.1	55339.5	278.72	10438.1	2391.97	262.97	1350.55	627.906	5670.57	3682.72	1424.14	4065.3	2375.88	4073.46	901.573	143.772	1168.83
1.91_215.1387m/z	215.139	1.91133	neg	Valylvaline	Organic acids and derivatives	Carboxylic acids and derivatives	Amino acids, peptides, and analogues	Level 1	HMDB0029140		23988		73704	2.4381	0.59535	-0.74818	0.023301	1.74011384867513	13579.9	27274.9	30653.6	15275.2	20677.1	9799.72	18650	4875.57	25682	21207.9	35905.1	26825.4	3514.45	9786.13	17956.1	9955.64	10341.8	18397.4	6415.03	19796.4	6510.98	17158.6	15819.4	9543.68
4.16_170.0817m/z	170.082	4.16495	pos	Mandelic acid	Benzenoids	Benzene and substituted derivatives	Unclassified	Level 2	HMDB0000703	C01984	5671		32800	-2.4378	1.7498	0.80719	0.023314	1.71631532451312	3109.66	2008.81	2123.27	1893.72	1843.48	1931.17	1685.71	2771.44	2233.42	5307.54	1867.91	1595.64	2312.48	5080.19	2246.96	6709.49	1621.59	4344.47	7158.48	4552.57	6209.91	1084	3822.38	4556.08
4.24_257.0666m/z	257.067	4.24358	pos	Carbaryl	Benzenoids	Naphthalenes	Unclassified	Level 4	HMDB0249612	C07491	96022		174081	-2.4364	1.3542	0.43742	0.023387	1.78287980949602	2611.69	2729.42	1577.46	1863.84	1350.44	1566.8	3937.35	1867.96	1644.23	1718.65	1380.41	1800.67	4437.21	2012.52	2607.24	2531.97	2559.15	2399.82	2627.33	2043.76	4524.55	1702.95	2179.28	2614.3
8.39_409.2959m/z	409.296	8.38763	pos	Isopetasoside	Lipids and lipid-like molecules	Prenol lipids	Terpene glycosides	Level 2	HMDB0029622		5728			-2.4363	1.2478	0.31934	0.02339	1.80275868521303	7330.92	10005.2	6681.64	8460.24	7131.52	10952.4	10875.3	6853.33	5971.95	11775.7	7667.5	8163.15	8730.78	10464.7	13268.8	7492.61	9427.82	8687.08	10873.4	8286.68	11191.4	14882.1	11203.2	10462.5
12.43_289.2160m/z	289.216	12.4345	neg	DV 7751a	Organoheterocyclic compounds	Quinolines and derivatives	Quinoline carboxylic acids	Level 3	HMDB0251645					2.4351	0.48818	-1.0345	0.023452	1.77343914544848	9094.44	5291.16	39484.8	8088.24	24034.7	5588.75	9305.48	21959.4	11343.4	4420.36	23390	11055.4	6312.64	10078.2	4498.29	12154.5	5166.35	2746.53	6021.61	8652.99	6799.59	6488.41	5709.59	9873.13
10.67_382.3243n	383.332	10.6749	pos	9R,10S,18-trihydroxy-stearic acid	Lipids and lipid-like molecules	Fatty Acyls	Fatty acids and conjugates	Level 3			83891	LMST01010289		2.4348	0.4449	-1.1684	0.023467	1.73658542339718	7974.18	6367.92	38989.3	9436.43	34745.9	7367.87	10473.8	15895.9	7077.64	2390.88	21556.6	9292.62	4067.23	9354.89	5116.37	4825.35	9431.32	9903.43	3941.9	7217.26	2356.66	6934.52	4424.5	7947.7
10.97_445.2004m/z	445.2	10.9721	neg	Sinulobatin B	Lipids and lipid-like molecules	Prenol lipids	Diterpenoids	Level 2					48416	-2.4348	2.4781	1.3092	0.023469	1.72823795420359	20594.4	7507.26	155.061	596.241	336.738	267.783	4288.4	271.191	6038.24	2633.81	372.993	1041.38	9276	1657.07	277.321	4243.58	1111.25	3233.97	11305.3	12673.8	23114.7	11808.9	7988.97	18167.2
4.27_346.1980m/z	346.198	4.26612	pos	Asp Val Ile	Organic acids and derivatives	Carboxylic acids and derivatives	Amino acids, peptides, and analogues	Level 1			20836			-2.4338	1.3756	0.4601	0.023521	1.71030450596889	6481.84	7271.82	12004.5	8736.65	10151.2	5348.95	7047.28	7518.23	9673.75	7251.04	7311.01	8107.7	10201.7	12308.9	7101.81	9736.87	5594.76	9833.28	8958.1	21234	13362.6	9285.07	12820.9	11808.2
0.71_113.0713m/z	113.071	0.7086	neg	(2R)-2-Amino-3-methyl-3-(2-nitrosoacetyl)sulfanylbutanoic acid	Organic acids and derivatives	Carboxylic acids and derivatives	Amino acids, peptides, and analogues	Level 4	HMDB0242714					2.4332	0.55046	-0.86129	0.023551	1.8000533785592	12046.6	25509.2	13129	11376.5	26607	6051.3	4606.15	18267.5	8521.71	5930.25	4306.17	9770.16	8243.21	7388.03	4395.94	4285.86	6207.92	3022	2111.11	15825.1	11429	7760.38	2400.85	5733.43
8.58_745.2118m/z	745.212	8.57783	neg	Crispolide	Lipids and lipid-like molecules	Prenol lipids	Terpene lactones	Level 2	HMDB0036695					-2.4321	1.2256	0.29345	0.023605	1.82438659953323	622.951	608.148	579.001	669.79	451.775	587.372	851.095	590.58	540.058	461.661	434.697	507.517	710.839	649.799	644.616	605.271	946.355	732.033	893.177	475.477	532.763	685.996	810.448	681.046
0.80_312.1447m/z	312.145	0.796433	neg	Galactopinitol B	Organic oxygen compounds	Organooxygen compounds	Carbohydrates and carbohydrate conjugates	Level 2	HMDB0035321					2.4319	0.5897	-0.76194	0.023617	1.78140043851924	1570.94	4359.69	4738.23	2418.91	2991.13	3418.28	1431.35	7085.27	2184.6	1590.65	1465.47	3647.5	1307.47	2203.49	890.949	3374.46	1485.66	1712.99	1635.12	2300.82	1341.64	664.767	2933.34	1892.69
4.89_451.0865m/z	451.086	4.88797	neg	L-2-Aminoethyl seryl phosphate	Organic acids and derivatives	Carboxylic acids and derivatives	Amino acids, peptides, and analogues	Level 4	HMDB0031950	C03872	63845		17582	-2.4284	1.2387	0.3088	0.023796	1.75574675430178	1950.1	1353.23	865.967	1638.95	1568.63	1775.1	1392.85	1217.62	1858.12	1793.96	1464.05	1357.51	2342.96	2105.03	1692.86	1382.19	1778.7	2450.07	1634.16	1536.26	1503.72	2145.04	2135.63	1607.36
6.02_342.1109n	343.118	6.01653	neg	Kaempferol 7-alpha-L-arabinoside	Phenylpropanoids and polyketides	Flavonoids	Flavonoid glycosides	Level 3			51100	LMPK12112686		2.4282	0.30941	-1.6924	0.023805	1.72314334228686	93.8498	481.463	2628.32	2952.38	4648.7	572.159	1704.86	3966.31	3227.53	217.644	3527.26	3299.8	200.825	264.657	622.976	537.811	1668.33	1643.76	228.343	264.867	123.113	1962.65	556.217	167.762
3.67_346.1655m/z	346.166	3.67308	neg	1-Octen-3-yl primeveroside	Lipids and lipid-like molecules	Fatty Acyls	Fatty acyl glycosides	Level 2	HMDB0032960		52689	LMPK12140200		2.4254	0.72506	-0.46382	0.02395	1.74238568268014	15058.2	24216.5	36890.9	26419.3	31505.6	34806.1	25313	56726.3	27699.1	17972.7	31703.5	22270.3	16829.7	25140.5	28299.3	17901.1	32678.6	18580.1	23762.9	14574.2	20494	21929.6	17861.7	15060.1
9.94_525.2184m/z	525.218	9.93693	neg	Welwitschianic acid	Lipids and lipid-like molecules	Prenol lipids	Diterpenoids	Level 4						-2.4243	1.4713	0.55711	0.024004	1.76745616075023	10438.7	10219.6	7250.66	6023	7916.36	7954.1	12635.7	6616.37	4241.36	14880.9	6374.27	10241.2	9942.23	13517.3	6979.85	19402.3	8414.38	8471.69	17839	10296.3	23480.1	8581.17	10643.3	16108.9
5.36_825.2771m/z	825.277	5.3594	neg	Ile Leu Thr	Organic acids and derivatives	Carboxylic acids and derivatives	Amino acids, peptides, and analogues	Level 2				LMPK12111719		-2.4219	1.4086	0.49427	0.024131	1.76260812569193	3692.72	6289.97	3178.47	1113.64	1948.52	1805.82	3746.23	1096.16	2486.2	4152.38	3740.31	3960.9	4344.54	5035.9	3165.03	3471.54	3247.98	3851.86	4147.78	5522.49	4229.33	6583.62	3924.72	3359.46
4.55_157.0501m/z	157.05	4.5521	neg	3-Acetyl-2,5-dimethylthiophene	Organic oxygen compounds	Organooxygen compounds	Carbonyl compounds	Level 4	HMDB0040589		96231		41139	2.4217	0.54192	-0.88384	0.024143	1.72654340529636	7852.51	50564.4	28941.5	44773.2	32788.6	47251.5	81701.7	49667.2	67652.1	9346.74	28153.5	47806.8	9611.76	42427.3	62607.4	12543.2	51016.1	8623.55	14147.4	7480.17	11689.5	28267.7	8426.34	9375
4.20_408.1759m/z	408.176	4.20292	neg	Libenzapril	Organic acids and derivatives	Carboxylic acids and derivatives	Amino acids, peptides, and analogues	Level 1	HMDB0254077					-2.4216	1.8	0.84803	0.024146	1.7860192699367	3232.12	1833.5	1106.68	3085.22	417.525	6170.74	2952.21	1531.59	333.974	4135.83	302.23	862.983	5162.85	3398.23	2400.4	1724.03	4404.49	3894.62	4540.46	1555.68	7757.52	989.425	7138.26	4098.36
3.33_279.1349m/z	279.135	3.33085	pos	Tyrosyl-Proline	Organic acids and derivatives	Carboxylic acids and derivatives	Amino acids, peptides, and analogues	Level 1	HMDB0029113		86005			2.4195	0.57357	-0.80196	0.024258	1.73843533704756	117400	281830	376407	118136	222288	76953.5	92708.4	55841.9	143553	83421	287218	122864	41058.6	144561	94253.5	71912.6	69040.7	91846.4	48251.1	109685	57204.4	199728	91545.7	75948.7
7.06_267.1589m/z	267.159	7.06195	pos	Sugeonyl acetate	Lipids and lipid-like molecules	Prenol lipids	Sesquiterpenoids	Level 2				LMFA01050576		2.4173	0.8276	-0.273	0.024369	1.76365548270435	3549.67	4290.75	5321.3	4173.91	4916.36	3917.06	4428.11	6828.16	4377.29	3622.43	4547.02	3990.94	3039.53	5338.3	3528.03	5047.9	4078.65	3625.36	3628.29	4389.93	3319.21	2539.83	3095.07	2889.15
0.63_175.1435m/z	175.144	0.629317	pos	3-Methoxypropylamine	Organic oxygen compounds	Organooxygen compounds	Ethers	Level 2	HMDB0245920					-2.4168	1.4821	0.56763	0.024399	1.7765463504715	3758.42	6127.32	2073.59	7184.25	1396.32	3257.72	8109.38	1187.8	2662.12	2861.27	1350.3	4780.33	6204.34	3162.71	3132.18	6766.45	3769.8	4721.71	7703.09	3935.98	8795.98	4882.03	6467.51	5905.38
7.30_312.0983n	311.091	7.30122	pos	3Z-Tetradecen-1-ol	Lipids and lipid-like molecules	Fatty Acyls	Fatty alcohols	Level 4			44084			2.4114	0.75179	-0.4116	0.024682	1.76145507956398	21258.1	8347.8	12994.7	8495.24	6496.44	7000.34	11146.8	9360.34	11173.7	11207.2	8479.66	8920.58	10177.4	6240.36	4922.52	6596.06	6175.64	8095.06	5387.3	9602.58	7659.03	13882.6	5569.79	7339.12
1.55_188.0922m/z	188.092	1.54913	neg	Kuwanon T	Phenylpropanoids and polyketides	Flavonoids	Flavones	Level 3			93409			2.4083	0.3991	-1.3252	0.024849	1.76908190516465	28379.2	17962	92703.6	10776.3	48058.5	15289.1	18328.5	92395.1	34668.6	6121.18	67182.1	16674.1	5250.74	21871.1	10753.1	34809	14150.7	2534.98	17613.6	18704.8	12091.1	11503.8	12131.2	18180.7
9.40_711.2449m/z	711.245	9.39697	neg	PGE2-EA	Lipids and lipid-like molecules	Fatty Acyls	Eicosanoids	Level 4			89227			2.4079	0.5108	-0.96916	0.024867	1.77754894244821	2334.92	7301.08	5633.26	6848.49	5340.73	4344.98	1509.53	1939.34	2885.09	765.29	7200.39	5391.71	2081.2	801.563	616.462	4382.66	770.53	3947.96	4628.43	1389.05	3067.44	2159.77	341.466	1803.33
12.25_623.4504m/z	623.45	12.2489	pos	Dimethicone	Organometallic compounds	Organometalloid compounds	Organosilicon compounds	Level 4	HMDB0033532		96917	LMFA02000284	63216	-2.4075	1.2233	0.29077	0.024893	1.73882825494328	2326.38	2727.32	2041.98	3126.64	2455.4	2319.19	2434.73	4195.98	2075.71	2503.53	2003.47	2457.69	2926.12	3094.77	2637.24	4345.36	3115.08	3243.66	3331.53	2319.38	3937.23	2366.03	2439.01	3568.71
0.73_349.0702m/z	349.07	0.7333	neg	4-(2-Aminoethyl)benzenesulfonyl fluoride	Benzenoids	Benzene and substituted derivatives	Phenethylamines	Level 4	HMDB0246285					-2.4055	1.9487	0.9625	0.024996	1.72600054857759	157.157	258.518	163.793	607.963	749.647	629.204	199.057	547.413	335.255	175.394	187.252	458.118	1085.63	367.749	110.22	723.586	775.927	827.201	511.468	697.959	1108.36	237.738	1187.95	1169.87
3.83_308.0766m/z	308.077	3.82703	neg	Dihydrocortisol	Lipids and lipid-like molecules	Steroids and steroid derivatives	Hydroxysteroids	Level 4	HMDB0003259	C05471	61642		145223	-2.4052	3.7702	1.9146	0.025013	1.7045325818102	262490	27672.7	1519.07	4351.2	2115.02	96999.3	41326.1	15183	58336.5	66283.9	2199.46	89469	841126	49685.4	25451.6	34332.7	17793.2	102532	32888.8	123206	828259	96585.3	49846.9	329654
9.52_399.2900m/z	399.29	9.51977	pos	5(1->10)-Abeo-1,12-patchoulanediol	Organic oxygen compounds	Organooxygen compounds	Alcohols and polyols	Level 2	HMDB0037284			LMST03020609		-2.4049	1.2748	0.35024	0.025033	1.73222236991129	1560.25	1309.46	1607.43	1815.44	1323.79	876.166	1833.83	1949	1642.91	1793.88	1380.73	953.992	1980.38	1401.8	1286.66	2223.93	1702.71	2487.8	1721.53	1886.71	2205.69	2269.81	1367.88	2125.47
14.01_189.1643m/z	189.164	14.0053	pos	Octocrylene	Benzenoids	Benzene and substituted derivatives	Diphenylmethanes	Level 4	HMDB0255910		342091			2.4043	0.39198	-1.3511	0.025063	1.70972118684247	218.634	256.075	1570.39	737.595	655.04	625.318	302.295	366.463	259.069	53.1082	325.862	1154.85	445.557	269.201	9.26855	183.054	309.975	217.49	276.904	15.0843	43.8259	306.349	118.515	354.484
13.35_463.3928m/z	463.393	13.3458	pos	1,16-Heptadecadien-3-one	Organic oxygen compounds	Organooxygen compounds	Carbonyl compounds	Level 4			95338			2.4036	0.37922	-1.3989	0.025102	1.73085479697086	86475.7	30212	227084	88192.4	241599	122393	38290	234731	73809	8763.22	129031	48497.4	15618.7	114041	27705.5	54005.8	63244.4	54086	26458.9	28040.8	7342.58	50568.5	43414.5	19738.9
5.34_331.1180m/z	331.118	5.33902	pos	Isoamericanol A	Organoheterocyclic compounds	Benzodioxanes	Phenylbenzodioxanes	Level 1	HMDB0039740					-2.4015	1.3905	0.47559	0.025217	1.76865821230396	308305	237908	98297.3	145326	133227	137285	181572	62118	103874	346949	114195	124008	201843	189395	232537	185271	273421	164410	219606	177609	429830	154744	243191	267196
3.94_271.1656m/z	271.166	3.9392	pos	virginiamycin m1	Phenylpropanoids and polyketides	Macrolide lactams	Unclassified	Level 4	HMDB0259836					2.4013	0.41906	-1.2548	0.025224	1.75908261004675	493.195	2577.87	2263.62	2552.88	7641.87	11592.3	506.84	2049.22	5541.27	169.177	6367.36	3267.99	508.449	652.905	11034.1	608.666	193.941	345.965	934.129	267.572	214.494	541.722	2585.37	888.228
10.40_386.2824n	387.29	10.3958	pos	4E,6E,10Z-Hexadecatrien-1-ol	Lipids and lipid-like molecules	Fatty Acyls	Fatty alcohols	Level 4						2.4009	0.71726	-0.47944	0.02525	1.75111731613961	4082.82	7478.59	3941.41	2115.45	4722.43	5483.42	6084.13	7850.82	4540.93	4228.95	5566.54	2623	2810.3	2562.09	4315.25	4082.33	4635.05	3407.25	3281.7	3349.97	2741.26	2641.99	3133.62	4527.84
4.65_472.3138m/z	472.314	4.6524	neg	Hematein	Benzenoids	Indanes	Unclassified	Level 2	HMDB0253076					-2.4004	1.6395	0.71327	0.025272	1.71792400905213	1343.5	1987.88	399.697	758.277	562.518	741.218	982.168	759	354.778	1533.85	267.857	570.721	2239.49	762.542	2486.24	1166.56	720.188	707.309	1501.31	1884.95	1357.03	1254.51	630.175	1601.12
3.37_297.1600m/z	297.16	3.36765	pos	Bax inhibitor peptide V5	Organic acids and derivatives	Carboxylic acids and derivatives	Amino acids, peptides, and analogues	Level 4	HMDB0248888		93282		173984	2.4004	0.21687	-2.2051	0.025273	1.7647521204276	1613.34	240.783	21505.8	7810.52	18153.8	9318.84	4823.96	55178.9	14582.3	1527.48	21920.5	20218.4	9093.65	273.29	3810.4	3663.32	1000.94	6926.91	1117.78	4771.42	1212.59	355.589	1615.49	4616.45
0.72_273.0488m/z	273.049	0.724533	pos	(+)-2-Himachalen-7-ol	Lipids and lipid-like molecules	Prenol lipids	Sesquiterpenoids	Level 2		C09682				-2.4003	1.3956	0.48091	0.025278	1.7513769074428	3402.87	5487.35	987.86	3863.46	1365.63	2515.26	3574.87	1851.88	1403.61	3565.76	1367.5	2184.48	3604.26	2520.7	2930.84	4150.96	4614.21	4028.39	3278.93	3857.96	4645.56	2397.21	2416.31	4764.61
2.04_359.1558m/z	359.156	2.04133	neg	Hydrazinecarbothioamide,2-[2-[2-(aminothioxomethyl)-2-methylhydrazinylidene]propylidene]-N-methyl-	Organic nitrogen compounds	Organonitrogen compounds	Hydrazines and derivatives	Level 4	HMDB0247878		19889			-2.4003	1.5597	0.64124	0.025282	1.75220147061761	2828.03	4009.62	707.261	1474.48	1089.45	1699.84	3792.94	1415.9	2205.61	4505.93	965.468	3077.57	5136.43	3045.13	3372.12	3476.1	3738.74	2940.35	4388.54	2149.2	2664.39	1224.08	4408.01	6186.49
5.03_349.1308m/z	349.131	5.03148	pos	Glucose propionate	Organic oxygen compounds	Organooxygen compounds	Carbohydrates and carbohydrate conjugates	Level 4	HMDB0252785		94435		175737	-2.3987	2.0912	1.0643	0.025367	1.7045178420209	506.115	200.171	77.9402	206.291	144.367	1517.45	459.06	399.187	457.146	536.982	712.048	1010.19	359.152	1746.42	480.871	3151.33	264.468	1300.06	1573.4	1394.38	1038.92	297.982	971.913	724.648
9.27_538.3524m/z	538.352	9.27415	pos	Deoxycholyltyrosine	Lipids and lipid-like molecules	Steroids and steroid derivatives	Bile acids, alcohols and derivatives	Level 4	HMDB0242420				91275	2.3984	0.54681	-0.8709	0.025383	1.67705768914863	122.061	757.695	630.088	524.019	395.828	747.652	633.588	120.29	272.345	510.075	410.827	228.644	174.554	238.942	740.36	119.233	112.242	254.455	99.8131	11.3615	225.447	456.19	332.457	64.4517
2.93_157.1340m/z	157.134	2.9306	pos	4-Fluorocyclohexane-1-carboxylic acid	Organohalogen compounds	Alkyl halides	Cyclohexyl halides	Level 1	HMDB0246426					2.3984	0.29409	-1.7657	0.025383	1.78279006464964	72.9651	116.864	428.135	86.4904	946.263	170.411	56.6115	322.718	626.346	31.6275	840.106	165.565	139.921	92.7192	104.185	164.301	35.3935	227.645	71.7756	92.1263	66.2532	66.5178	38.9758	33.5105
4.75_438.2245m/z	438.225	4.75327	pos	Parvaquone	Benzenoids	Naphthalenes	Naphthoquinones	Level 4	HMDB0256137					-2.3977	1.4854	0.57084	0.025421	1.73955927517773	3133.89	2892.32	425.009	644.019	666.186	692.104	2797.76	938.836	2270.96	4026.32	1271.19	1586.45	2292.05	3131.27	2168.41	3932.19	3096.55	2074.08	3176.63	2701.18	1967.84	1033.47	3250.24	2470.75
8.94_855.5390m/z	855.539	8.9361	pos	12alpha-Hydroxy-5beta-chol-3-en-24-oic Acid	Lipids and lipid-like molecules	Steroids and steroid derivatives	Bile acids, alcohols and derivatives	Level 4						-2.3967	2.2875	1.1938	0.025474	1.78169412335847	1129.4	2109.18	181.678	4477.66	202.988	848.391	1077.99	267.074	205.625	541.037	858.119	1756.77	2792.94	2511.83	6481.64	2048.24	2748.24	855.532	1139.38	854.057	8524.27	962.818	1969.03	388.453
3.86_174.0920m/z	174.092	3.85762	neg	Alongside	Phenylpropanoids and polyketides	Macrolides and analogues	Unclassified	Level 4	HMDB0248179		58062		114833	-2.3966	1.2061	0.2703	0.025481	1.75995592997116	7506.36	8528.04	8068.77	6360.17	7018.93	10277.7	11030.2	9030.26	7970.86	10065.9	7320.48	7122.42	8525.96	10792	8431.07	9772.79	11485.9	8618.72	11123.8	7747.41	14187.5	7369.52	11440.2	11013.7
14.15_248.1481m/z	248.148	14.1511	pos	Octadecyl ferulate	Phenylpropanoids and polyketides	Cinnamic acids and derivatives	Hydroxycinnamic acids and derivatives	Level 2	HMDB0302977		44586		34934	2.3966	0.82523	-0.27713	0.025483	1.73288973846955	32638.2	38076.2	25177.3	38005	30925.8	22242.2	33490.9	27715.2	20891.5	31974.2	27344.9	32131	29622.4	24016.5	15924.2	27876.3	25970.4	25062.2	30122.1	27193.4	23295.8	28484.3	13834.1	22006.8
14.56_345.2792m/z	345.279	14.5638	pos	24-Nor-5beta-chol-22-ene-3alpha,7alpha,12alpha-triol	Lipids and lipid-like molecules	Steroids and steroid derivatives	Pregnane steroids	Level 3			84912	LMST04060012		2.3964	0.8096	-0.30471	0.025494	1.70550108744026	12048	12176.5	21247.5	11452.3	18841.5	11252.6	15206.8	17413.1	12181.1	12120	13790.5	10438.3	10067.4	10163.5	9401.56	12520.5	13770.8	14139.3	9467.77	7972.16	14512.5	9058.63	9955.44	14153.5
4.71_401.2766m/z	401.277	4.71308	neg	Methylarbutin	Organic oxygen compounds	Organooxygen compounds	Carbohydrates and carbohydrate conjugates	Level 4	HMDB0303383		53966	LMSP01080066		-2.3944	1.2054	0.26947	0.025601	1.75563454069179	13958	11659.6	8879.93	7155.83	10713.7	12215.5	15085	10538.8	12488.8	14409.7	9772.44	10007.2	13486.5	14403.2	10777.1	13530	14151.3	12117.4	15837.6	9536.82	15844.1	12657.7	16609.8	14669.6
11.58_543.3042m/z	543.304	11.5809	pos	(-)-Pellynol D	Lipids and lipid-like molecules	Fatty Acyls	Fatty alcohols	Level 4			74426	LMFA01030890		2.3934	0.85651	-0.22346	0.025655	1.70540820851033	24153.6	22573.2	25773.4	25281.5	17372.1	28731.6	29956.7	30011.1	22493.4	31527.7	24438.2	23023.6	17766.8	24941.1	19095.8	25394.4	26880.7	23520.8	23319.2	17813.3	24870	20737.9	17947.9	17682.6
5.56_591.3167m/z	591.317	5.5565	neg	Ovalicin	Organic oxygen compounds	Organooxygen compounds	Alcohols and polyols	Level 1	HMDB0038120	C09674				2.393	0.33225	-1.5897	0.025679	1.7433491847712	52097.9	35772.7	24871.3	21174.1	32100.2	9586.17	188992	200140	24877.2	11307.6	18162.3	27660.8	24667.2	7999.6	21819.8	25182.7	6013.75	18987.8	35634.8	28578.9	6322.92	12449.6	11906.2	12208.1
13.28_418.3816n	401.378	13.2846	neg	Licocoumarin A	Phenylpropanoids and polyketides	Isoflavonoids	Hydroxyisoflavonoids	Level 4	HMDB0033611		102907	LMPR0104010033		2.3923	0.40271	-1.3122	0.025721	1.75393678692724	2785.02	3147.95	32024.8	3483.68	8826.27	1972.96	5774.77	5125.75	4335.83	1540.39	4837.14	2985.6	4045.48	2446.29	2162.02	863.639	3962.94	1214.38	3076.45	6040.77	2374.99	869.378	425.635	3376.56
4.29_339.1100m/z	339.11	4.28652	neg	5-Hydroxydecanedioylcarnitine	Lipids and lipid-like molecules	Fatty Acyls	Fatty acid esters	Level 4	HMDB0241133			LMFA07011183		-2.3914	3.1462	1.6536	0.025769	1.71448940620429	7300.48	3602.52	2646.27	2218.17	2768.53	3408.77	3397.28	4987.27	2633.8	43972	2591.3	2019.64	1843.6	23579.8	2195.9	21470.7	4224.04	15792	52276.8	10943.3	66323	1560.67	21004.9	37144.2
7.84_277.0604m/z	277.06	7.84338	neg	Cyclocalopin E	Organoheterocyclic compounds	Furopyrans	Unclassified	Level 4	HMDB0039814					2.3904	0.83687	-0.25692	0.025824	1.70852595374001	514.336	843.84	653.778	749.819	587.494	637.161	621.231	474.451	572.752	491.298	747.11	704.366	564.814	779.612	434.106	394.715	709.456	589.195	455.123	479.747	500.748	542.37	363.06	473.803
6.12_537.2686m/z	537.269	6.11668	neg	Diacerein	Benzenoids	Anthracenes	Anthracenecarboxylic acids and derivatives	Level 4	HMDB0251118					-2.3903	1.3084	0.38786	0.025826	1.74977795180861	11635	9504.95	4979.22	7955.81	8253.33	7267.84	10791.1	3609.32	7418.1	13761.2	6415.82	7159.15	12205.2	10712.4	12686.5	10709	9956.27	11606.2	7999.22	13761.8	8123.52	12790.5	8265.43	7964.58
0.76_336.1405m/z	336.141	0.756767	pos	Ser Glu Thr	Organic acids and derivatives	Carboxylic acids and derivatives	Amino acids, peptides, and analogues	Level 1			19099			2.3887	0.093253	-3.4227	0.025919	1.68527668943819	37.7177	21.6339	475.787	127.191	475.787	48.9932	31.9215	159.252	68.0058	31.1951	480.377	6996.48	26.0075	503.798	35.0763	49.2644	78.915	21.2069	4.68294	1.15093	72.9809	27.1064	42.4355	20.481
0.78_160.1337m/z	160.134	0.776783	neg	Hydroxyprolyl-Asparagine	Organic acids and derivatives	Carboxylic acids and derivatives	Amino acids, peptides, and analogues	Level 2	HMDB0028858			LMFA01030024		2.3881	0.49406	-1.0172	0.025952	1.74130853605483	194.163	169.011	370.999	779.931	243.064	715.68	323.313	653.466	435.421	243.468	105.864	1006.79	98.5897	400.917	91.1481	391.106	328.827	153.758	296.594	216.119	446.584	72.5078	106.435	61.5229
13.00_543.4371m/z	543.437	13.0012	neg	DG(PGJ2/21:0/0:0)	Lipids and lipid-like molecules	Fatty Acyls	Eicosanoids	Level 4	HMDB0296504					-2.3857	17.748	4.1496	0.026083	1.72131546236717	433.979	1848.23	199.637	273.583	51.8646	777.65	1178.19	75.555	205.218	997.611	84.3781	860.211	1889.89	319.92	392.687	20093.2	513.078	198.803	1399.45	776.108	29761.2	375.833	946.277	64300.1
11.87_448.3191n	466.353	11.8704	neg	IC202C	Organic acids and derivatives	Carboxylic acids and derivatives	Carboxylic acid derivatives	Level 4			84795	LMST04030050		-2.3855	1.9153	0.93758	0.026095	1.74470170644982	83547	89062	28492.6	17780.2	47796.9	20591.6	63987.1	39726.2	32239.6	59452.8	56056.8	56650.7	31087	78469.4	31182.5	86994.2	48227.3	112094	107754	70784.7	49171.9	249230	100635	122217
7.43_417.1550m/z	417.155	7.43153	neg	Apigenin 7-xyloside	Phenylpropanoids and polyketides	Flavonoids	Flavonoid glycosides	Level 3			53117	LMPK12140640		2.3854	0.5029	-0.99166	0.026103	1.69506860210418	422.497	4886.1	433.951	805.674	1265.02	407.321	1261.2	829.397	803.298	356.134	2121.15	1713.76	238.754	1369.37	1683.73	318.184	408.536	896.113	206.457	152.896	40.9513	1486.65	323.991	93.4266
6.32_449.1586m/z	449.159	6.32428	neg	Puerarol	Phenylpropanoids and polyketides	Isoflavonoids	Coumestans	Level 3			48325	LMPK12090011		2.3853	0.073852	-3.7592	0.026106	1.73205425731908	3069.05	1615.75	7.6617	23377	228.739	507.152	1575.98	90.132	1406.49	6099.28	2.07236	77.2516	105.6	83.5554	11.6569	0.87973	31.1607	84.3446	1.4423	87.9105	1.74484	1580.18	61.5156	514.49
0.73_274.0502m/z	274.05	0.7333	neg	3-(3,5-Diiodo-4-hydroxyphenyl)pyruvate	Benzenoids	Benzene and substituted derivatives	Phenylpyruvic acid derivatives	Level 4	HMDB0059637	C01244				-2.3844	1.6202	0.69616	0.026157	1.7906597807799	11682	16547.8	10235.7	14303.5	3.36732	3.71867	21010.5	5.0736	4.80407	14566.9	11020.2	10235.7	14601.2	10985.5	10558	15312.1	17345.3	14303.5	11521.6	15119.8	21010.5	10558	11303.7	21010.5
8.94_183.1173m/z	183.117	8.9361	neg	Cefpirome	Organoheterocyclic compounds	Lactams	Beta lactams	Level 4	HMDB0041852	C11199	53270	LMPK13090043	34047	2.384	0.31865	-1.65	0.026178	1.75015763864143	155.103	91.3189	1236.56	621.494	2583.56	540.092	171.282	2019.27	1405.69	367.508	1093.57	284.414	140.496	682.463	104.687	268.058	294.647	368.513	85.0877	122.363	620.091	274.911	145.368	295.813
6.58_168.1024m/z	168.102	6.58368	neg	2,5,7-trihydroxy-4'-methoxyisoflavanone	Phenylpropanoids and polyketides	Isoflavonoids	O-methylated isoflavonoids	Level 3	HMDB0304042					-2.3837	1.881	0.91148	0.026198	1.71030257919284	12523.1	9153.27	66.3227	703.146	216.858	3075.96	3463.03	7379.21	174.274	14185	115.185	1991.99	12595.4	3865.64	2700.91	6673.43	557.539	6984.19	16966.3	10187.5	12087.4	3943.75	9215.9	11521.9
12.86_392.2150m/z	392.215	12.8613	neg	5-Hydroxy-4-methoxy-5-(1-oxo-9,12,15-hexadecatrienyl)-2(5H)-furanone	Organic oxygen compounds	Organooxygen compounds	Carbonyl compounds	Level 4	HMDB0032095					-2.383	1.1653	0.22073	0.026239	1.73227165819998	114280	10733	29.2493	17.6159	1.22133	24914.4	50026.1	58.9361	814.249	2095.18	1.48463	7075.83	65904.4	5147.02	12415.3	18856.2	6899.72	329.468	11875	16692	18411.4	56454.4	18621.4	2886.13
5.17_421.1509m/z	421.151	5.17177	neg	5-Hydroxyferulic acid	Phenylpropanoids and polyketides	Cinnamic acids and derivatives	Hydroxycinnamic acids and derivatives	Level 4	HMDB0035484	C05619				-2.3824	1.3932	0.47838	0.026271	1.75919158678025	10499.3	8995.56	4373.56	5642.8	6771.8	5829.43	7956.59	4353.8	5601.47	9851.12	5224.22	4084.33	10573	8048.23	7437.33	8546.07	16010.2	4952.77	9038.27	7341.19	12448.5	5176.17	11344.2	8718.52
5.34_697.1614m/z	697.161	5.3375	pos	5'-Deoxy-5'-fluorouridine	Nucleosides, nucleotides, and analogues	5'-deoxyribonucleosides	Unclassified	Level 4	HMDB0246881			LMPK12112260		-2.3813	1.3188	0.39926	0.026335	1.71935065596512	1413.6	1324.18	765.189	1933.39	1237.25	1539.72	1594.77	1086.15	1256.27	2240.65	1099.82	912.27	2885.86	1886.76	1420.27	1312.46	1350.39	2190.06	1647.41	1677.55	2270.94	1095.8	1836.75	1919.8
13.16_432.3027n	432.303	13.1591	pos	Frovatriptan	Organoheterocyclic compounds	Indoles and derivatives	Carbazoles	Level 4	HMDB0015133		324552			2.3807	0.64378	-0.63535	0.026364	1.70249926938032	3901.35	9294.3	12167.1	3016.6	5788.63	5016.82	4929.87	4277.57	3486.72	4598.76	7726.27	12801.1	2273.67	4192.46	7104.39	2464.57	4574.22	1484.87	2973.21	2863.28	3849.31	9165.33	2510.6	4753
5.58_331.0825m/z	331.082	5.57653	pos	Cyclo(glycylleucylvalylleucylprolylseryl)	Organic acids and derivatives	Carboxylic acids and derivatives	Amino acids, peptides, and analogues	Level 4	HMDB0303709		47370	LMPK12020154		-2.3803	2.1647	1.1141	0.026388	1.71840351528676	4190.4	1384.5	145.445	410.223	1487.52	533.999	1133.57	1504.1	388.369	5920.63	8.8271	1667.56	5396.6	1624.32	9253.07	787.085	1213.4	2345.34	2902.38	4799.4	2813.3	821.091	3449.6	4483.14
0.69_232.0925m/z	232.093	0.686983	neg	Asparaginyl-Threonine	Organic acids and derivatives	Carboxylic acids and derivatives	Amino acids, peptides, and analogues	Level 1	HMDB0028741		85656			2.3802	0.59184	-0.75673	0.026394	1.75358720796279	361.821	929.176	154.962	503.877	215.026	221	360.765	328.294	250.895	533.857	116.531	380.308	135.838	122.135	288.537	133.668	96.3931	163.487	338.494	392.51	245.248	184.072	251.876	152.002
0.63_192.0990n	215.088	0.629317	neg	1,2,3,4-Tetrahydro-beta-carboline	Organoheterocyclic compounds	Indoles and derivatives	Pyridoindoles	Level 4	HMDB0012488					-2.3751	1.4854	0.57082	0.026682	1.74877255947795	3240.59	1458.88	678.449	871.989	784.108	1620.51	3054.6	3552.45	971.056	958.859	1012.81	998.603	1268.7	1788.03	2139.57	4807.33	3529.03	2368.52	2069.02	1471.11	2313.44	1257.42	2487.55	2876.62
2.76_362.1927m/z	362.193	2.75937	pos	Leu Glu Thr	Organic acids and derivatives	Carboxylic acids and derivatives	Amino acids, peptides, and analogues	Level 1			17851			2.3746	0.36849	-1.4403	0.026712	1.74761377692578	317.37	4457.8	9179.88	648.64	3127.76	1200.57	574.71	2417.63	2203.73	1032.32	7569.02	4034.74	281.626	2958.26	385.252	762.312	171.491	1556.62	2189.62	1065.5	332.304	2566.6	680.486	213.222
5.70_263.0912m/z	263.091	5.70122	pos	Pro Gly Thr	Organic acids and derivatives	Carboxylic acids and derivatives	Amino acids, peptides, and analogues	Level 1			85303		586865	-2.3735	1.579	0.65905	0.026774	1.75975638759018	3870.96	3894.08	3311.29	4040.45	3289.45	3580.77	3036.06	4552.72	1345.16	3090.94	4049.51	2436.24	6694.26	5719.72	7761.43	3257.12	4923.6	3605.84	4143.31	4921.01	5761.74	1793.37	11528.5	3625.25
3.00_231.1337m/z	231.134	2.99812	pos	L-NIL	Organic acids and derivatives	Carboxylic acids and derivatives	Amino acids, peptides, and analogues	Level 4			24000		74860	-2.3735	1.5254	0.60916	0.026776	1.7491144226834	439.247	204.505	666.561	3028.38	437.546	1210.59	1980.57	2252.4	427.913	1248.83	663.021	209.855	2235.95	2039.59	1179.26	1635.04	1515.48	3178.92	1314.31	825.854	2143.38	590.827	1424.12	1471.19
8.01_541.2379m/z	541.238	8.00568	pos	6-hydroxy-4-tridecanolide	Lipids and lipid-like molecules	Fatty Acyls	Fatty alcohols	Level 2			68174		715057	-2.3733	1.1209	0.16467	0.026789	1.70269772403238	9690.87	8469.57	9011.45	8899.32	8104.05	8449.51	9523.02	8481.52	9654.98	7826.01	8671.81	6718.53	8256.66	9220.49	9097.85	10184	9943.57	10489.4	9110.37	9911.62	11175.2	10354.6	7566.42	9374.69
5.21_277.1184m/z	277.118	5.21402	neg	TXB2	Lipids and lipid-like molecules	Fatty Acyls	Eicosanoids	Level 4	HMDB0003252	C05963	73		16796	-2.3676	1.2486	0.32037	0.027114	1.73999873928106	17631.5	21087.4	13593	16418.1	19158	15566.7	19155.7	20440.4	15504.4	30046.2	18104.8	13682	19349.5	19679.2	24681.6	24016	17812.4	19321.6	30029.7	17232.5	20632.6	28939.4	30956.7	18215.7
10.36_659.4038m/z	659.404	10.3571	pos	3-Hydroxy-1-phenyl-1-octadecanone	Lipids and lipid-like molecules	Fatty Acyls	Fatty alcohols	Level 4	HMDB0035680		82145	LMGP10010979		2.366	0.73095	-0.45216	0.027209	1.71222270100119	8864.37	12836.7	7858.61	6992.59	10277.1	8704.77	11702.3	8779.95	7905.11	5285.01	8073.9	7849.76	1782.43	8366.11	6374.8	3292.41	12378.1	8632.64	10981.7	10643.3	2960	5583.59	2997.69	1780.02
11.85_394.2044m/z	394.204	11.8509	neg	LysoPA(20:2(11Z,14Z)/0:0)	Lipids and lipid-like molecules	Glycerophospholipids	Glycerophosphates	Level 4	HMDB0114758					-2.3658	1.5907	0.66963	0.027222	1.67780780003729	98353.6	108687	52630.2	105032	166016	130410	166489	243486	177381	115976	184242	140177	193559	162006	161377	424466	81470.8	254915	448470	154508	228659	252297	144929	166083
5.32_206.0816m/z	206.082	5.31887	pos	1-Tetralone	Benzenoids	Tetralins	Unclassified	Level 4	HMDB0248243		34534		68616	-2.3639	1.5782	0.65824	0.027333	1.74107009794914	24385.5	9003.26	77.3999	602.542	79.8116	1114.17	29049.1	157.716	429.67	8780.97	648.74	1026.4	13345.3	2939.51	5924.83	2702.29	2367.91	955.976	3480.1	5240.79	30252.2	7059.78	26919.5	14656.6
10.23_385.2579m/z	385.258	10.2335	neg	Nitrolinoleic acid	Lipids and lipid-like molecules	Fatty Acyls	Lineolic acids and derivatives	Level 2	HMDB0255653			LMFA03010068		-2.3633	1.4791	0.56468	0.027366	1.75081727019773	524.374	1225.81	478.826	1235.53	586.202	1356.34	946.31	772.536	826.936	1647.83	618.394	550.528	936.154	1404.28	2155.7	1365.57	2601.54	1108.52	946.911	1096.81	818.404	1283.53	1391.02	651.214
6.46_396.2176m/z	396.218	6.45818	neg	bhos#26	Lipids and lipid-like molecules	Fatty Acyls	Fatty acids and conjugates	Level 3			86382		168841	2.3624	0.67069	-0.57627	0.027418	1.71205723526447	101112	201842	183194	127407	163233	189677	140977	427735	221780	90095.1	176651	158654	163253	176872	121499	57877.8	169811	163087	59732.9	94266.8	40041.1	197777	122045	69834.2
4.60_283.0831m/z	283.083	4.59878	neg	Salicylic acid	Benzenoids	Benzene and substituted derivatives	Benzoic acids and derivatives	Level 2	HMDB0001895	C00805			168049	-2.3618	1.319	0.39942	0.027457	1.70476134517805	998.997	1365.59	593.206	710.159	675.394	1031.43	1543.42	1062.27	1081.14	1233.73	749.076	517.965	1101.77	1158.63	916.817	1344.23	1828.26	864.049	1439.85	1346.81	1643.45	834.236	1124.26	1515.47
10.36_813.6217m/z	813.622	10.3629	pos	(11Z,14Z)-eicosadienoylcarnitine	Lipids and lipid-like molecules	Fatty Acyls	Fatty acid esters	Level 2	HMDB0240747		43997		75283	2.361	0.68671	-0.54223	0.0275	1.70033161407316	161799	162729	57347.4	122762	93321.8	171276	149959	132451	188616	71797	73196.6	129744	91286.5	74236	173629	141662	162404	67714.2	52768.3	50572.7	41778.8	38518.5	86504.1	55298.2
5.93_465.1535m/z	465.154	5.92663	neg	Dehydrocyanaropicrin	Lipids and lipid-like molecules	Prenol lipids	Terpene lactones	Level 2	HMDB0035029		49342	LMPK12110914		2.3605	0.42217	-1.2441	0.027533	1.7077743108391	2052.23	2714.38	11495.6	2503.38	13216.9	3283.58	2230.98	17077.7	4142.59	1555.87	10029.2	3246.09	1333.34	3523.34	4905.66	1830.64	5376.46	1570.44	2175.77	1729.75	2002.98	3168.05	2121.93	1224.39
3.06_223.1082m/z	223.108	3.0594	pos	Phenylalanyl-Glycine	Organic acids and derivatives	Carboxylic acids and derivatives	Amino acids, peptides, and analogues	Level 1	HMDB0304788		85897			2.3602	0.5843	-0.77521	0.027551	1.71725645962366	5680.34	14050.2	13713.1	5219.98	8964.26	4632.08	5705.65	1736.75	10802.6	10797.5	14148	7906.9	3236.02	4288.14	11280.4	4374.74	5682.57	4337.65	3521.15	5951.11	4868.01	5189.47	2292	4040.88
15.49_381.3520m/z	381.352	15.4912	neg	N-[4'-hydroxy-(E)-cinnamoyl]-L-aspartic acid	Organic acids and derivatives	Carboxylic acids and derivatives	Amino acids, peptides, and analogues	Level 2	HMDB0029234					-2.3598	1.5619	0.64331	0.02757	1.72713183471745	129.362	206.021	201.301	478.429	330.712	233.436	427.255	171.989	251.307	515.589	371.049	499.368	360.639	478.887	401.539	341.847	346.045	464.457	1016.92	494.176	537.715	156.122	618.283	763.264
6.44_270.1711m/z	270.171	6.44298	pos	Fenleuton	Benzenoids	Benzene and substituted derivatives	Diphenylethers	Level 4	HMDB0252203			LMFA08030037		-2.3594	1.4406	0.52668	0.027596	1.7422592515066	14416.3	10276.8	3538.31	7404.32	4547.79	6263.75	8468.67	2410.64	4311.38	16381.7	4542.69	4420.31	8760.91	9006.11	10115.3	9039.85	12438.2	6407.46	10773.7	7058.78	21496.8	6312.85	10687.4	11978.5
3.78_402.1207m/z	402.121	3.77838	neg	4-Hydroxy-alprenolol	Benzenoids	Phenols	4-alkoxyphenols	Level 4	HMDB0061122		93383		169436	-2.3588	2.1511	1.1051	0.027629	1.71159514506826	7047.97	17365.7	2.19237	3414.44	180.189	2419.63	10286.5	876.048	1153.29	8111.59	2163.96	7105.9	16865	7647.58	5074.81	23261.2	4875.74	9352.83	17378.5	8668.52	9246.81	4970.36	7327.86	10694.4
10.15_337.2371m/z	337.237	10.1504	neg	(+/-)11,12-DiHETrE	Lipids and lipid-like molecules	Fatty Acyls	Eicosanoids	Level 1	HMDB0002314	C14774		LMFA03050008	63969	2.3564	0.72031	-0.47332	0.027771	1.69427405010823	52636.6	36180.3	21400.1	16951.4	39149.2	36800.1	43158.1	25124.4	43276.2	31603.5	16461.4	25556.3	12845.2	21539.8	71790.7	19232.2	36268.5	19551.3	17473.8	14467.3	14253.4	20221.6	15534.6	12011
4.14_324.0863n	323.079	4.14377	pos	Clavirolide A	Lipids and lipid-like molecules	Prenol lipids	Diterpenoids	Level 4						2.3554	0.26455	-1.9184	0.027831	1.73497794992649	14413.5	13747.6	286812	26376.5	187963	38703.1	18380.6	222123	76546.5	17799.3	115102	27293.9	25084.9	23828.4	35029.9	25335.4	18358.5	32270	24769.8	23008.1	17036.1	15944.5	22639.9	12842.1
7.80_347.1847m/z	347.185	7.79998	neg	EPIMESTROL	Lipids and lipid-like molecules	Steroids and steroid derivatives	Estrane steroids	Level 2	HMDB0251855					-2.3552	1.2186	0.28524	0.027846	1.76196482463432	8007.67	10567.9	8867.28	7671.03	7809.56	4948.02	9519.78	6311.62	4538.32	6780.03	8599.24	9884.5	9930.1	8474.46	9843.99	8717.87	9501.21	9070.57	10390.1	10752.7	8030.19	11526.8	7222.48	8418.05
8.89_351.2145m/z	351.214	8.89447	pos	7-Keto-8-aminopelargonic acid	Lipids and lipid-like molecules	Fatty Acyls	Fatty acids and conjugates	Level 2	HMDB0240687	C01092		LMFA03100025		-2.3542	1.5585	0.64012	0.027904	1.70633675365588	7345.12	8698.83	8374.83	7061.42	5069.1	5598.95	7020.81	8787.25	4674.46	3586.82	2293.03	6792.54	7853.8	14831.1	4272.01	13516.6	11346.4	6637.79	11566.9	16332.4	7217.24	3861.68	10224.1	9304.77
8.13_353.2310m/z	353.231	8.12838	pos	Norlinolenic acid	Lipids and lipid-like molecules	Fatty Acyls	Fatty acids and conjugates	Level 3		C16344	35508	LMFA02000168	34499	2.3513	0.82609	-0.27562	0.028074	1.69649607294935	8955.04	12162.3	16101.1	8396.01	10860.1	9166.71	11369.6	15349.5	8902.84	9194.55	10483.6	7758.82	6850.14	8225.33	9112.85	11658.8	9739.1	9542.36	9497.02	7219.35	8489.08	9253.66	6864.27	8508.14
1.35_152.0571m/z	152.057	1.35107	pos	NPC	Alkaloids and derivatives	Camptothecins	Unclassified	Level 4	HMDB0060499	C16543	1502		27838	-2.3512	1.8172	0.8617	0.028081	1.71155084222446	22162.5	27446.7	3723.91	3413.26	2507.1	7074.92	13021.6	970.859	6364.5	25516.5	4022.39	8647.41	15587.6	17719.5	10066	19015.3	10092.9	11746.5	29294.2	15791.6	41253.6	2941.61	23597.7	25631.3
3.73_387.2240n	387.224	3.73387	neg	Parvisoflavanone	Phenylpropanoids and polyketides	Isoflavonoids	O-methylated isoflavonoids	Level 4						-2.3511	1.8149	0.85992	0.028091	1.68062604606459	661.676	564.933	93.4212	410.348	619.569	195.548	544.451	513.094	583.731	176.204	278.907	438.889	1534.63	442.122	229.786	474.207	518.03	484.713	1510.28	640.815	551.048	860.007	518.491	1297.97
10.84_343.2263m/z	343.226	10.8361	neg	(+/-)-13-HDoHE	Lipids and lipid-like molecules	Fatty Acyls	Fatty acids and conjugates	Level 1				LMFA04000029	72608	2.3501	0.17769	-2.4926	0.028147	1.72982124151897	10711.3	3987.7	24557.6	2112.92	17860.7	5525.87	2555.71	102480	5460.47	3505.43	15183.3	583.047	5467.01	1724.08	6031.02	2555.25	4180.35	1613.4	2772.73	2060.66	1702.66	1483.94	3045.34	1979.52
11.17_353.2304m/z	353.23	11.1674	pos	Anandamide 0-phosphate	Organic acids and derivatives	Organic phosphoric acids and derivatives	Phosphate esters	Level 4		C19913		LMFA07090107		-2.349	1.4935	0.57866	0.028216	1.74520055989167	618.415	215.2	588.9	360.534	489.525	841.321	258.872	242.605	303.637	568.798	297.388	186.376	878.779	676.644	688.885	460.929	525.717	601.253	481.441	202.688	592.415	698.159	1100.16	476.856
6.26_405.1548m/z	405.155	6.25798	pos	DUARTIN (-)	Phenylpropanoids and polyketides	Isoflavonoids	O-methylated isoflavonoids	Level 4						2.3489	0.54581	-0.87353	0.028221	1.73311557545865	98.1049	244.815	782.61	381.035	529.041	302.92	187.732	511.57	782.029	309.761	164.081	206.3	176.482	199.79	124.394	144.889	338.9	114.169	462.071	217.3	98.5384	265.394	202.496	101.12
7.88_513.3412m/z	513.341	7.88135	neg	Arapaimol-B	Lipids and lipid-like molecules	Steroids and steroid derivatives	Bile acids, alcohols and derivatives	Level 1			84753	LMST04030005		2.3485	0.71773	-0.47848	0.028245	1.67157376853533	17956.5	19223.4	34023.3	10010.6	20068.2	19884.8	22550.2	22826.1	19682.1	15250.6	30652.4	34428	7112.52	12238.4	25953.5	25564.3	22888.3	16162.8	13861.9	10649	15303.5	16972.9	13057.2	10279.9
10.14_463.3424m/z	463.342	10.1392	pos	cholest-5-en-23-yn-3beta-ol	Lipids and lipid-like molecules	Steroids and steroid derivatives	Cholestane steroids	Level 3						2.3457	0.5973	-0.74348	0.028411	1.64688208906929	358621	376367	557196	358551	364948	175279	287959	154909	165349	95917.9	432755	548061	126240	290500	215748	310261	439413	148270	80022.1	122560	241718	94816.4	149375	104932
2.18_320.1821m/z	320.182	2.17708	pos	Leu Ser Thr	Organic acids and derivatives	Carboxylic acids and derivatives	Amino acids, peptides, and analogues	Level 1			15661			2.345	0.5452	-0.87514	0.028459	1.71329625607784	3449.27	6438.39	9409.51	1428.7	5782.27	724.146	2302.55	3086.7	3157.48	3081.99	7519.68	6134.03	591.431	4097.11	1481.39	2560.61	205.865	2258.3	414.9	3091.49	921.261	7727.75	2786.49	1188.54
5.73_194.0819m/z	194.082	5.7273	neg	Achimilic acid	Organic acids and derivatives	Keto acids and derivatives	Medium-chain keto acids and derivatives	Level 2	HMDB0037325		88886			2.3448	0.58554	-0.77215	0.028466	1.71608465554234	407.908	1056.23	1332.82	1439.98	2192.57	1008.3	1495.58	2820.84	1677.58	747.997	1991.66	505.276	473.367	535.123	612.851	772.327	1344.4	823.514	1063.63	731.751	943.469	938.683	601.694	858.366
6.22_351.1798m/z	351.18	6.2171	neg	5,7-Megastigmadien-9-ol glucoside	Lipids and lipid-like molecules	Fatty Acyls	Fatty acyl glycosides	Level 2	HMDB0041044					2.3447	0.60054	-0.73566	0.028472	1.69057246182154	2598.11	12910.3	9756.38	11175.3	19357.6	9361.97	4342.03	16941.4	9225.51	3415.49	13128.5	10793.5	1347.09	3403.39	13829.1	4636.11	9224.4	2995.07	3899.4	1887.11	2748.99	17273.2	4268.73	5888.27
6.42_487.3048m/z	487.305	6.41893	neg	(22E,24R)-ergosta-5beta,6beta-epoxy-3beta,7alpha,9alpha-trihydroxy-8(14),22-dien-15-one	Lipids and lipid-like molecules	Steroids and steroid derivatives	Ergostane steroids	Level 3				LMST01031195		-2.3447	8.8676	3.1485	0.028477	1.70868996360446	1084.29	920.521	937.916	655.493	341.691	794.589	1377.71	1863.68	477.06	1432.32	656.093	671.197	1548.83	614.79	553.353	5709.74	1176.26	3013.76	1446.98	1556.94	38051.5	250.767	16255.3	29759.4
2.09_204.1235m/z	204.124	2.08997	neg	Dopamine	Benzenoids	Phenols	Benzenediols	Level 4	HMDB0000073	C03758	956	LMFA07070050	57589	-2.3431	2.1817	1.1254	0.028575	1.70044083530643	77.1103	6.21958	5.80059	2.7406	1.99786	9.07578	61.6138	5.09332	12.3278	15.5355	64.7224	2.92849	4.35995	15.679	127.049	56.108	7.11225	15.7659	66.5014	38.2658	36.4852	48.3786	35.9716	111.419
5.89_320.0760m/z	320.076	5.88558	neg	Aflatoxin B1	Phenylpropanoids and polyketides	Coumarins and derivatives	Furanocoumarins	Level 4	HMDB0006552	C06800	61677			-2.3415	1.2829	0.35946	0.028673	1.72926982612924	63.6305	71.2711	67.2148	160.751	43.614	35.7175	55.8148	53.3746	55.2016	56.5417	49.0326	63.7459	76.9198	62.4294	55.9758	119.743	72.6842	97.7882	86.5343	79.3506	80.6261	67.6582	112.311	74.4458
0.80_310.1403m/z	310.14	0.796433	pos	Herierin III	Organoheterocyclic compounds	Pyrans	Pyranones and derivatives	Level 3	HMDB0038760		86011		174962	-2.3408	1.2748	0.3503	0.028715	1.69422018045401	9021.39	15467.8	8135.11	11505.1	12661.1	12911	14603	15629.9	8111.23	13400.1	5615.43	11281.2	17369.4	11793.1	9316.1	16339.9	14401.3	13254.8	15905.5	18872.8	16418.1	10573.6	14271.6	16399.1
6.09_362.2328m/z	362.233	6.08593	pos	bhas#20	Organic oxygen compounds	Organooxygen compounds	Carbohydrates and carbohydrate conjugates	Level 2				LMFA13040050	79230	-2.3406	1.25	0.32195	0.028722	1.71123582583074	2729.37	3884.18	2944.29	3062.14	2532.47	5654.84	4886.73	3880.94	2924.32	3856.14	2745.75	2565.49	3366.98	4020.77	6341.27	4136.24	3805.68	3350.55	4335.76	4073.53	5754.99	3231.16	5247.55	4089.96
4.41_559.2236m/z	559.224	4.41163	neg	4'-Dihydroabscisic acid	Lipids and lipid-like molecules	Prenol lipids	Sesquiterpenoids	Level 4	HMDB0039516			LMFA13010051		2.3401	0.81042	-0.30326	0.028757	1.70541643315867	35442.5	57066.5	57847.1	47362.5	45328.6	60645.6	50485.7	75430.7	56639.2	29071.7	53671.7	57572.2	40295.3	49093.9	41871.4	36902.1	47423.5	46421.2	42883.2	42842.1	33171.2	34385.4	53956.8	35162.2
3.82_343.1802m/z	343.18	3.81782	pos	PC(0:0/7:0)	Lipids and lipid-like molecules	Glycerophospholipids	Glycerophosphocholines	Level 2						2.34	0.16902	-2.5647	0.028764	1.73142577533155	1906.56	4006.75	149500	5295.31	165112	14120.5	1929.99	48265.3	59983.2	2090.97	100435	32877.8	2829.56	9386.05	1630.54	6639.71	1364.04	12170.1	5697.99	2991.93	2395.93	43873.7	2502.88	2048.53
8.13_387.1444m/z	387.144	8.134	pos	Bentiromide	Organic acids and derivatives	Carboxylic acids and derivatives	Amino acids, peptides, and analogues	Level 3	HMDB0014663		52974	LMPK12140492		2.3395	0.34997	-1.5147	0.028794	1.7320282827022	523.179	1203.9	489.495	1655.3	3996.77	2950.48	167.913	6043.66	1539.24	669.141	3205.43	1218.08	837.104	805.102	919.277	1248.2	378.97	1633.96	275.15	268.938	757.533	307.527	722.94	167.958
4.14_449.1066m/z	449.107	4.14377	neg	N-Acetyl-L-2-amino-6-oxopimelate	Organic acids and derivatives	Carboxylic acids and derivatives	Amino acids, peptides, and analogues	Level 2		C05539				-2.3338	2.8889	1.5305	0.029142	1.68965118532589	77.5502	204.367	1.08091	43.1902	112.46	116.351	148.735	120.572	126.773	79.9402	0.12157	64.9751	213.851	47.1403	237.14	889.68	350.076	55.253	137.259	224.155	303.267	174.687	324.97	183.318
7.39_239.2011m/z	239.201	7.39057	neg	ascr#17	Organic oxygen compounds	Organooxygen compounds	Carbohydrates and carbohydrate conjugates	Level 1						-2.3332	1.9043	0.92927	0.029183	1.69161578438437	224.594	249.677	50.9213	208.009	48.9171	203.801	299.785	80.8982	406.042	403.863	141.429	41.0616	178.314	561.219	65.2002	194.691	265.263	493.636	273.663	270.86	351.492	776.447	499.042	422.451
12.19_269.2480m/z	269.248	12.194	pos	2-methoxy-hexadecanoic acid	Lipids and lipid-like molecules	Fatty Acyls	Fatty acids and conjugates	Level 1		C13947	35882	LMFA01080009	34295	2.3329	0.6961	-0.52263	0.029199	1.70853154790593	40359.1	41509.7	88006	39724.8	86146.4	56001.2	34537.9	107989	41884.6	31824	68097.3	51330.4	30035.9	52744.9	48325.2	38501.2	47376.6	47406.4	32323.1	48326.6	24019.9	33182	35033.1	38493.1
6.34_339.0833m/z	339.083	6.34488	pos	Doxorubicinol	Phenylpropanoids and polyketides	Anthracyclines	Unclassified	Level 3	HMDB0041884					-2.3329	1.62	0.69602	0.0292	1.72734530232288	2675.87	8935.46	244.819	1020.76	133.477	121.121	4301.69	135.69	121.378	2264.85	799.408	263.575	2860.41	235.944	4764.31	2033	1442.59	2897.68	2782.29	2902	1243.72	4764.31	975.024	4301.69
10.97_297.2419m/z	297.242	10.9721	neg	9,12-dihydroxy stearic acid	Lipids and lipid-like molecules	Fatty Acyls	Fatty acids and conjugates	Level 2			35468	LMFA02000143		2.3318	0.74301	-0.42855	0.029265	1.70037821999318	1.89954e+06	2.27836e+06	2.71105e+06	1.38271e+06	2.60147e+06	2.0807e+06	2.3032e+06	3.58308e+06	1.53013e+06	1.35322e+06	3.3858e+06	1.57787e+06	2.01517e+06	1.54963e+06	2.4475e+06	1.65705e+06	2.19148e+06	1.24576e+06	1.34866e+06	1.58135e+06	1.57422e+06	1.12153e+06	1.01778e+06	1.94138e+06
10.81_325.1435m/z	325.143	10.8084	neg	2-[2-[Bis(carboxymethyl)amino]ethyl-[2-[bis(carboxymethyl)amino]-3-phenylpropyl]amino]acetic acid	Organic acids and derivatives	Carboxylic acids and derivatives	Pentacarboxylic acids and derivatives	Level 3	HMDB0257863		87744			2.3316	0.52279	-0.93571	0.029282	1.69978527592218	2110.71	990.381	4459.49	1000.01	5236.82	772.694	1483.88	2418.4	4516.38	1683.08	2158.55	1082.69	991.136	1490.15	584.211	2301.9	2324	449.059	1548.91	1530.2	247.095	1755.29	1100.7	225.408
14.42_319.2636m/z	319.264	14.419	pos	methyl 5R,6R-epoxy-7-eicosynoate	Lipids and lipid-like molecules	Fatty Acyls	Fatty acid esters	Level 1				LMFA01070041		2.3315	0.66471	-0.58921	0.029289	1.69919741079801	7246.62	6560.35	17962.6	5271.38	12807.5	5070.69	5940.77	11366.1	5018.1	5841.92	9771.48	4075.34	4338.41	4975.01	4025.39	6514.25	6228.99	5095.43	6268.86	4676.27	7134.73	5204.33	3487.4	5998.43
4.16_147.0307m/z	147.031	4.1638	pos	12-MethylHexadecanoylcarnitine	Lipids and lipid-like molecules	Fatty Acyls	Fatty acid esters	Level 4	HMDB0240858		275	LMFA06000118	16265	2.3313	0.64389	-0.63511	0.0293	1.65735107163601	5421.48	2986.87	5549.3	8753.28	4199.44	4564.27	8472.39	6054.39	5153.96	3062.16	7207.28	7350.99	1484.38	4986.05	3302.85	2593.64	7798.61	5816.9	2979.8	4284.09	4121.01	3102.74	3462.5	358.253
12.84_360.1148m/z	360.115	12.841	neg	Cytidine, 2'-deoxy-2',2'-difluoro-N-(1-oxo-2-propylpentyl)-	Organoheterocyclic compounds	Diazines	Pyrimidines and pyrimidine derivatives	Level 3	HMDB0254250		45071			2.3305	0.40014	-1.3214	0.029347	1.69489892822028	234	221.288	2109.5	167.973	731.684	75.6269	298.175	341.937	449.237	139.445	454.769	332.395	215.265	126.82	135.043	73.2168	61.3789	223.406	164.688	200.146	290.904	222.682	413.709	69.0135
3.67_311.1487n	294.145	3.67308	pos	5,3'-Dihydroxy-4',5'-dimethoxy-6,7-methylenedioxyisoflavone	Phenylpropanoids and polyketides	Isoflavonoids	O-methylated isoflavonoids	Level 3			71482			-2.3297	1.4834	0.56891	0.029396	1.7296421245383	7539.21	23706.4	3718.42	4805.04	5545.33	7940.51	11415.6	2819.59	4436.87	13514.8	3408.95	5982.27	11546.2	10618.2	5289.46	14667	19122.7	6933.65	9382.89	10719.4	14745.2	6093.14	17218.3	11371.9
14.01_404.3526m/z	404.353	14.0053	neg	PharmaGSID_47333	Organoheterocyclic compounds	Diazanaphthalenes	Naphthyridines	Level 4			74367	LMFA01030831	77368	-2.329	1.7747	0.82761	0.029445	1.70225911192434	4.30589e+06	557549	8000.46	61960.7	21618.5	2.03821e+06	2.46318e+06	86741.4	253177	349158	18762.8	842407	1.9773e+06	535399	2.03338e+06	1.46944e+06	798277	159475	762200	1.29084e+06	1.34851e+06	6.51185e+06	1.32315e+06	339187
8.50_323.2213m/z	323.221	8.4975	pos	CJ-013790	Benzenoids	Benzene and substituted derivatives	Diphenylethers	Level 4						-2.3275	2.3867	1.255	0.029536	1.72746221080482	2074.11	6700.55	8167.3	7230.44	304.013	101.569	22553.7	99.9601	7315.5	3593.25	236.012	2724.42	6877.44	2077.86	3612.59	9382.28	3217.71	29194.6	8004.66	4847.98	3435.19	47541	6539.87	10607.5
11.10_369.1359m/z	369.136	11.0953	neg	Letermovir	Organoheterocyclic compounds	Diazinanes	Piperazines	Level 4	HMDB0254025				91432	-2.3273	2.5329	1.3408	0.029547	1.6615557359552	24702.2	31190.8	2057.95	5456.53	2101.31	7320.08	3056.82	284.195	33618.1	18041.5	898.791	6837.12	6958.35	23243.8	4970.1	51592.7	16239.7	3872.77	85907.1	18781.3	76928.3	10415.9	8867.57	32015.6
8.77_267.2323m/z	267.232	8.77278	neg	7-methyl-6-oxo-octanoic acid	Organic acids and derivatives	Keto acids and derivatives	Medium-chain keto acids and derivatives	Level 2				LMFA01031236		2.3243	0.76067	-0.39467	0.029737	1.65537245873601	686348	1.16473e+06	1.2218e+06	1.06118e+06	987799	1.29651e+06	1.21146e+06	1.84894e+06	1.16093e+06	612966	992654	904814	815064	950854	955142	735880	1.52309e+06	745637	778245	482674	649910	953925	880447	455637
9.98_371.1731m/z	371.173	9.97862	pos	(9Z,11E,13Z)-Octadeca-9,11,13-trienoylcarnitine	Lipids and lipid-like molecules	Fatty Acyls	Fatty acid esters	Level 2	HMDB0241550			LMFA08020346		2.3227	0.80645	-0.31034	0.029839	1.70540203549976	25306.1	15901.6	31080.3	18344.1	36012.7	22208.9	25828.2	23640.3	21188.9	32185.8	26375.4	21683.8	16576	14716	16517.8	17609.4	14253.7	19316.2	21473.1	19849.1	14795	37676.3	13635.6	30126.7
5.58_629.3097m/z	629.31	5.57653	neg	Ethyl vanillin	Organic oxygen compounds	Organooxygen compounds	Carbonyl compounds	Level 4	HMDB0029665					2.3215	0.72004	-0.47386	0.029913	1.71487163999875	1156.94	3105.12	1654.89	1863.31	2056.15	2464.13	2370.15	4521.81	3189.95	2206.14	2148.69	1403.94	1205.67	1361.45	2580.77	2096.76	2143.79	1928.45	1438.16	1672.63	1698.78	1518.33	1426.25	957.808
3.91_244.1183m/z	244.118	3.91152	pos	Pangamic acid	Organic acids and derivatives	Carboxylic acids and derivatives	Amino acids, peptides, and analogues	Level 4	HMDB0029949		87945			2.3215	0.64225	-0.63879	0.029917	1.69778317697351	323.391	478.502	496.812	486.389	165.514	393.716	290.662	841.907	1032.6	371.383	211.742	807.647	50.4119	756.775	27.114	887.931	472.601	6.61514	14.986	582.711	441.104	526.33	36.275	0.321334
3.67_171.1134m/z	171.113	3.67308	neg	Cichorioside D	Organic oxygen compounds	Organooxygen compounds	Carbohydrates and carbohydrate conjugates	Level 3	HMDB0302051		315245			2.319	0.36352	-1.4599	0.030075	1.69161378530059	631.55	3268.02	2715.85	938.822	3045.8	318.069	137.278	3565.66	2574.44	603.165	1923.1	3350.27	396.591	1189.54	896.923	1429.31	1352.97	643.594	167.128	475.798	167.057	268.064	1243.75	151.917
0.71_203.0532m/z	203.053	0.7086	neg	Adenosine 2'-phosphate	Organic oxygen compounds	Organooxygen compounds	Carbohydrates and carbohydrate conjugates	Level 2	HMDB0011617	C00946	135		28645	-2.3184	1.8009	0.8487	0.030114	1.69628016122733	1077.94	4203.4	991.828	7471.95	1370.06	1008.99	3922.1	1368.19	5509.8	2131.53	194.657	13521.1	7913.65	4633.37	2772.78	9381.65	1678.45	11538.9	1999.13	7252.22	3381.34	5919.25	15710.9	4343.46
12.46_325.2985n	326.306	12.4614	pos	N-oleoyl ethanolamine	Organic nitrogen compounds	Organonitrogen compounds	Amines	Level 1	HMDB0002088		24103	LMFA08040015	71466	2.3181	0.57969	-0.78665	0.030132	1.72157378182441	144287	244452	558141	204598	339683	227396	113674	921341	336257	192037	280639	229654	263184	193132	168090	130209	199044	203420	158455	105479	171785	170558	146318	272036
5.13_228.0737m/z	228.074	5.13238	neg	hydroxy-isocaproic acid	Lipids and lipid-like molecules	Fatty Acyls	Fatty acids and conjugates	Level 2	HMDB0000746		62402		28643	2.318	0.40183	-1.3153	0.030138	1.71198117970344	551.124	681.729	2896.45	1887.41	2686.47	2142.63	384.519	5391.35	2964.98	356.284	3639.91	1096.96	936.719	745.627	855.285	621.055	2111.97	396.887	1298.76	472.55	574.633	1233.96	436.921	257.87
4.96_130.1231m/z	130.123	4.95673	neg	D-ribulose-1,5-bisphosphate	Organic oxygen compounds	Organooxygen compounds	Carbohydrates and carbohydrate conjugates	Level 4	HMDB0304322	C01182	350092		18020	2.3163	0.78435	-0.35043	0.030248	1.6893415845203	3940.71	3716.55	6222.37	3506.49	4299.64	4410.85	6049.81	3749.95	3887.52	3269.53	5058.36	4960.59	1977.86	4019.71	1456.01	3476.99	2914.63	2992.95	3588.97	5617.07	1915.38	4411.63	3894.27	4807.35
4.91_549.1015m/z	549.101	4.90785	pos	Val Ile Met	Organic acids and derivatives	Carboxylic acids and derivatives	Amino acids, peptides, and analogues	Level 2			92063			-2.314	1.4746	0.56031	0.030396	1.68569906459989	5484.64	6401.71	1889.26	7908.97	1517.84	4799.51	10124.4	4975.57	3532.47	6607.99	539.732	4606.78	8624.27	8178.46	5987.53	5208.69	5763.12	6426.16	9114.54	8282.93	7529.73	8523.4	4151.76	6771.29
4.63_93.0702m/z	93.0702	4.63467	pos	7A-Methyl-19-nortestosterone	Lipids and lipid-like molecules	Steroids and steroid derivatives	Estrane steroids	Level 3	HMDB0253192					2.3136	0.79541	-0.33023	0.030423	1.65451099634987	2463.11	3270.47	3995.53	3902.88	2781.83	4093.13	2736.85	2503.87	3090.14	2245.41	3498.59	3512.09	2264.03	3083.86	4112.79	1319.63	3864.24	2461.89	2043.61	2354.68	1750.38	3064.81	2352.6	1281.1
0.80_226.0821m/z	226.082	0.80255	neg	Ala-Hyp-Gly	Organic acids and derivatives	Carboxylic acids and derivatives	Amino acids, peptides, and analogues	Level 4	HMDB0248094		85767		169417	-2.3115	1.4454	0.53145	0.030558	1.73107708973201	428.197	557.983	819.483	299.912	798.289	980.341	969.018	312.57	268.351	991.875	508.552	161.703	885.261	753.868	540.161	812.735	1437.62	656.947	1181.29	656.874	1062.31	479.02	1183.74	612.991
5.26_225.0915m/z	225.091	5.2581	pos	[2-Amino-2-(hydroxymethyl)-5-(4-octylphenyl)pentyl] dihydrogen phosphate	Benzenoids	Benzene and substituted derivatives	Phenylbutylamines	Level 3	HMDB0252505		43635		5070	-2.3088	1.3259	0.40701	0.030731	1.68603811690035	2563.57	1225.46	5242.54	2048.31	2324.21	4234.01	5682.29	2893.33	4553.78	5148.65	2763.6	1981.76	4804.22	3871.49	2528.8	4678.2	3933.92	4743.61	4561.62	4140.84	7134.32	4320.85	4621.87	4454.21
9.36_359.2211m/z	359.221	9.35617	pos	20-epi-20-A4-NeuroP	Lipids and lipid-like molecules	Fatty Acyls	Fatty acids and conjugates	Level 1				LMFA04010451		2.3086	0.77871	-0.36084	0.030742	1.67275649139327	9939.54	12279.1	9488.71	13897.5	12626	12324.5	11819	18741.2	11110.5	6954.97	8665.53	7115.99	7645.38	7543.83	12733.6	11657	11359.6	7930.28	5315.66	7937.35	6712.22	7592.09	9965.57	7731.01
4.93_495.1280m/z	495.128	4.92768	pos	1-(2-methoxy-octadecanyl)-sn-glycero-3-phosphoserine	Lipids and lipid-like molecules	Glycerophospholipids	Glycerophosphoserines	Level 4			48594	LMPK12110161		2.3086	0.19044	-2.3926	0.030746	1.70182904445478	5127.2	8798.89	243929	325818	233519	326204	20499	378000	88387.8	8500.66	308631	64351.1	19811.8	22490.6	143697	21672.1	6846.41	45123.8	15458.1	27751.6	6807.4	27551.5	31726.7	11181.6
14.73_273.0576m/z	273.058	14.7274	pos	Batyl alcohol	Lipids and lipid-like molecules	Glycerolipids	Monoradylglycerols	Level 4	HMDB0248884	C13858	1585			2.3079	0.64611	-0.63014	0.030787	1.65650742548488	261.725	589.811	467.397	1065.02	400.138	1379.06	626.084	471.841	395.122	261.027	291.733	363.989	355.753	244.773	1350.87	276.521	629.726	185.643	32.6353	98.9886	144.777	577.75	68.918	202.431
11.27_386.2822n	387.289	11.268	neg	glas#26	Lipids and lipid-like molecules	Fatty Acyls	Fatty acyl glycosides	Level 4				LMPK03000094		-2.3075	1.7776	0.8299	0.030816	1.67128535954392	2901.82	2004.43	861.391	1801.72	1282.16	1381.21	3384.47	1383.19	2480.37	277.212	3002.12	1492.87	1778.82	3302.26	3321.31	3370.92	2761.02	3143.49	2145.74	4929.63	1495.68	7452.4	999.444	3532.9
10.24_426.3581m/z	426.358	10.2398	pos	Oleoylcarnitine	Lipids and lipid-like molecules	Fatty Acyls	Fatty acid esters	Level 2	HMDB0005065					2.3066	0.86545	-0.20848	0.030875	1.63623320092992	72294.8	94354.7	78654.7	77357.8	64177	76565.5	110277	98169.9	73423.8	72489.5	79844.2	77607.4	55613.6	62785.8	79607.1	78630.5	97788.8	73078	68982.3	61599.3	82911.6	57897.2	64307.9	53884.1
4.66_359.0395m/z	359.039	4.66168	neg	Prolylphenylalanine	Organic acids and derivatives	Carboxylic acids and derivatives	Amino acids, peptides, and analogues	Level 2	HMDB0011179				84651	2.3066	0.70519	-0.50392	0.030875	1.66282418316154	20456.5	41088.9	53092.6	20739.8	33303.6	20778.7	21717.6	13513.3	29473.7	24946.5	46906.7	22266.5	10826.3	26150.1	25976.7	15225.7	21914.3	19341.4	11451.3	22158.2	14332.8	33441.8	21680.4	16922.2
2.71_314.0554n	359.054	2.70553	neg	N-Lauroyl Glutamine	Organic acids and derivatives	Carboxylic acids and derivatives	Amino acids, peptides, and analogues	Level 4	HMDB0242031		313675			2.306	0.29319	-1.7701	0.030916	1.71360845030282	3077.09	2604.4	11750.2	1856.96	5099.45	1861.11	1989.76	5272.43	4374.67	98.4407	6414.19	647.254	1622.66	884.576	956.024	2662.25	874.963	125.753	1722.58	1415.52	1094.12	161.238	873.554	918.618
0.80_389.2398m/z	389.24	0.796433	neg	Scyphostatin A	Organic oxygen compounds	Organooxygen compounds	Carbonyl compounds	Level 4						-2.3043	3.0336	1.601	0.031026	1.69185421630228	1249.22	9788.21	1930.5	3672.94	178.334	885.018	1223.66	378.977	882.862	607.941	1275.91	5916.43	16767	6584.34	403.621	5461.56	3190.32	8475.31	3625.45	3321.95	28036.9	576.987	5008.36	2223.71
1.34_196.0973m/z	196.097	1.33608	neg	S-(2-Hydroxy-3-buten-1-yl)glutathione	Organic acids and derivatives	Carboxylic acids and derivatives	Amino acids, peptides, and analogues	Level 2	HMDB0244552					-2.3034	2.0947	1.0668	0.031084	1.69796687224187	547.12	37.5218	148.991	286.919	142.346	42.1578	441.683	175.297	132.215	354.83	81.3107	38.1272	86.7626	122.696	399.074	85.3778	303.416	394.935	978.531	349.677	959.84	355.207	452.092	543.694
5.12_240.0694m/z	240.069	5.11843	pos	Testosterone phenylpropionate	Lipids and lipid-like molecules	Steroids and steroid derivatives	Steroid esters	Level 4	HMDB0258861		94144		166537	2.303	0.60399	-0.7274	0.031109	1.69313970302379	3988.16	9228.52	15348.4	14006.4	30028.2	16601	10513.4	21726.7	28062.5	6812.01	15380.7	18825.3	5563.43	7529.92	13639.1	11054.1	8496.92	10746.7	8542.05	7322.47	5923.18	24848.8	5945.94	2981.09
0.74_161.0299n	161.03	0.7394	pos	L-beta-aspartyl-L-glycine	Organic acids and derivatives	Peptidomimetics	Hybrid peptides	Level 2	HMDB0011165					2.3027	0.60122	-0.73403	0.031129	1.7006432759492	393.331	276.617	265.238	325.624	177.226	220.036	182.684	967.399	235.24	454.138	115.334	326.052	230.027	166.975	98.9177	536.303	104.498	177.694	309.575	83.9581	203.643	193.388	145.225	114.061
9.59_358.1646m/z	358.165	9.5938	neg	4,4-Dimethyl-5a-cholesta-8,24-dien-3-b-ol	Lipids and lipid-like molecules	Prenol lipids	Triterpenoids	Level 2	HMDB0001286	C05108	85350		402799	-2.2984	1.7473	0.80511	0.031412	1.67904374905738	3771.3	2743.15	1751.91	2200.07	338.315	1541.53	2253.7	638.44	1238.38	6732.65	1533.82	576.345	2788.03	1384.47	4967.06	2203.4	1895.6	2384.72	5976.39	2694.49	4217.83	9119.66	1785.01	3002.23
13.56_399.1823m/z	399.182	13.5636	pos	Atenolol	Benzenoids	Benzene and substituted derivatives	Phenylacetamides	Level 4	HMDB0001924	C13235	47376	LMPK12020160	9443	2.2982	0.59998	-0.73701	0.031431	1.69639755945825	2047.28	1226.74	7172.58	3015.11	7320.64	3413.34	2783.34	6802.45	4385.45	2219.42	2836.31	4118.16	2634.03	2310.47	3887.77	1597.12	2785.07	1676.03	2867.43	2262.33	2834.29	1309.03	1794.69	2584.36
10.95_626.3678m/z	626.368	10.9476	pos	Ponasteroside A	Lipids and lipid-like molecules	Steroids and steroid derivatives	Steroidal glycosides	Level 3	HMDB0034091				176258	2.2981	0.26743	-1.9028	0.031436	1.6246050480066	10056.6	21027.9	98706.8	85685.3	23639.8	26598.1	23062.3	55032.7	3447.22	3419.66	187081	181504	2437.79	11943.9	36910.6	3926.93	31675.4	4823.35	1260.66	5058.63	4740.94	40484	15146.1	30176.8
13.66_395.1485m/z	395.148	13.6577	neg	Prostaglandin A2-d4	Lipids and lipid-like molecules	Fatty Acyls	Eicosanoids	Level 4						2.2972	0.75134	-0.41247	0.031496	1.69235101611118	14910.9	13319.5	21892.6	9028.54	17288.2	19722.8	13976.4	16501.7	20920.1	8786.45	12860.8	17114.5	8442.77	14682.8	16475.5	12472.1	15505.8	5041.67	10189.4	10860.3	7348.74	11054.2	10444.1	16681.1
14.67_323.0117m/z	323.012	14.6674	pos	Glutaminylcysteine	Organic acids and derivatives	Carboxylic acids and derivatives	Amino acids, peptides, and analogues	Level 4	HMDB0028794		94727			-2.2968	1.5874	0.66664	0.031522	1.6567089429178	10241.6	2909.11	309.026	946.654	712.316	1973.69	4141.38	5729.06	3681.95	4959.26	289.513	966.58	3175.53	4453.54	8367.38	4770.97	4738.87	5053.5	2422.42	6783.45	4194.12	1131.23	5593.18	6869.49
7.67_551.3213m/z	551.321	7.67498	pos	N,N-(2,2-dihydroxy-ethyl) arachidonoyl amine	Lipids and lipid-like molecules	Fatty Acyls	Fatty amides	Level 4			57636	LMST01010191	20538	-2.2967	4.7961	2.2619	0.031526	1.6779081469381	448005	2095.39	259.912	6565.74	11829	606.779	13940.7	571.643	6881.52	237386	4234.78	5382.4	51632.6	2227.17	68109.6	116684	6018.92	5455.82	37950.1	55605.9	2.53055e+06	6762.54	515642	199900
0.85_250.9854m/z	250.985	0.847483	neg	(5a,6a,8a,11a)-8-Hydroxy-2-oxo-1(10),3-guaiadien-12,6-olide-15-al 8-(4-hydroxyphenylacetate)	Benzenoids	Phenols	1-hydroxy-2-unsubstituted benzenoids	Level 4	HMDB0039048					-2.2967	2.9707	1.5708	0.031529	1.68475651169771	672.832	3811.51	550.161	209.64	0.315212	0.653398	251.591	470.85	841.15	83.1355	0.00717052	858.033	711.648	289.858	8375.82	1808.58	2155.48	625.671	1496.1	120.106	3003.48	337.38	672.68	2051.62
10.90_521.3822m/z	521.382	10.8979	pos	16,17-DiHDPE	Lipids and lipid-like molecules	Fatty Acyls	Fatty acids and conjugates	Level 2						2.2967	0.61543	-0.70033	0.03153	1.69448935747103	3340.78	2644.25	5166.16	1530.07	4952.29	2856.22	4867.2	10512.7	2377.54	2221.29	3685.01	2229.93	681.2	2984.7	4079.72	1505.05	2552.72	1620.97	1937.51	5955.28	1963.84	1808.99	1454.03	1752.89
4.14_321.0620m/z	321.062	4.14377	pos	3H-Dopamine	Organic oxygen compounds	Organooxygen compounds	Alcohols and polyols	Level 4	HMDB0246265					-2.2964	1.5299	0.61348	0.03155	1.70120035191532	2543.89	4183.32	3173.46	1310.52	1158.75	2546.77	2667.57	513.017	1045.99	1604.23	1800.6	1172.33	5927.54	2840.95	4027.36	3377.01	1839.06	3841.69	3334.71	1980.71	2972.53	1465.6	2069.3	1895.59
7.94_271.2060m/z	271.206	7.94278	pos	4,5-Dihydroniveusin A	Lipids and lipid-like molecules	Prenol lipids	Terpene lactones	Level 3	HMDB0032844					-2.2949	1.3386	0.42073	0.03165	1.67825520521093	24686.3	29342.1	31119.6	32959.1	27483.4	24457.2	27916.3	9761.26	35630	26655.7	19832.1	23634.7	39634.8	29462.6	24371.1	46865.9	22310.1	34968.3	27925.4	31286	47191.4	23294.9	47105.7	42470.6
4.45_415.1596m/z	415.16	4.45483	neg	cis-Caftaric acid	Phenylpropanoids and polyketides	Cinnamic acids and derivatives	Hydroxycinnamic acids and derivatives	Level 4	HMDB0303060		95688		167926	-2.2937	2.4985	1.3211	0.031725	1.6496069611173	114.507	143.687	63.8532	61.5704	105.541	99.9388	38.826	58.0311	67.415	32.5985	64.5505	57.7532	212.91	67.1251	52.0644	86.6185	93.4116	209.403	112.439	67.8036	926.806	122.031	68.4828	243.979
13.70_321.2794m/z	321.279	13.6958	pos	Phellogenic acid	Lipids and lipid-like molecules	Fatty Acyls	Fatty acids and conjugates	Level 4	HMDB0242127	C19625		LMFA01140058		2.2936	0.54891	-0.86535	0.031734	1.68909	29535.8	23950.2	154895	41766	34414.7	90299.5	19650.8	46395.8	41270.4	21737.3	32416.5	26507.9	24085.8	33600.9	17775.1	22683.4	36542	32761.5	22612.6	26946.5	21715.5	29841.9	20561.3	18585.2
3.72_239.0622n	240.069	3.71508	neg	Ecgonine methyl ester	Alkaloids and derivatives	Tropane alkaloids	Unclassified	Level 4	HMDB0006406	C12448	96205		157784	2.2931	0.3504	-1.5129	0.031768	1.68465615139961	1680.06	2104.03	21656.3	2090.17	15657.7	13686.4	2603.05	17096.9	11220.5	1483.81	14440.6	9559.62	1092.56	6601.61	1781.16	2870.09	2901.43	4691.76	3318.43	1364.13	2606.28	7031.4	3201.03	1904.89
5.02_405.1303m/z	405.13	5.0163	pos	4-Ethylphenol glucuronide	Organic oxygen compounds	Organooxygen compounds	Carbohydrates and carbohydrate conjugates	Level 2	HMDB0240654		95769		175702	-2.2929	1.8366	0.87706	0.031781	1.68020509897735	297.198	61.8375	311.066	18.5644	296.587	636.603	403.057	988.393	164.755	510.697	98.2863	337.403	747.618	517.43	416.9	317.865	276.106	470.23	622.658	499.387	401.922	447.2	2449.16	442.793
5.72_221.0789m/z	221.079	5.72173	pos	Niazimicin	Organic oxygen compounds	Organooxygen compounds	Carbohydrates and carbohydrate conjugates	Level 4	HMDB0031944		316364			-2.291	1.5157	0.59996	0.031909	1.69735606600155	4517.95	5003.1	2493.15	3621.11	2916.81	2812.52	5038.13	986.57	4992.68	4871.6	4993.63	3299.98	6931.04	3205.62	4197.82	2476.88	5922.15	6306.76	9075.03	3674.24	8800.1	6602.97	6248.45	4495.88
7.38_553.3720m/z	553.372	7.38153	neg	Himalaflavone E	Phenylpropanoids and polyketides	Flavonoids	O-methylated flavonoids	Level 4			91069			-2.2898	1.5121	0.59651	0.031991	1.69011635047541	1540.17	517.697	304.886	200.716	530.077	485.586	811.995	759.801	357.938	672.795	197.34	292.4	1242.32	878.104	1354.56	447.17	969.517	821.063	1143.05	583.276	821.357	363.229	945.444	417.89
4.45_486.2917m/z	486.292	4.45172	pos	12,18-di-HEPE	Lipids and lipid-like molecules	Fatty Acyls	Eicosanoids	Level 4						-2.2892	2.1081	1.0759	0.03203	1.66554748001299	538.925	278.157	182.58	194.913	62.195	103.289	523.69	342.89	362.927	217.277	167.667	21.227	396.054	275.933	281.872	137.695	223.663	327.06	962.928	157.331	1101.92	485.217	721.599	1122.79
12.38_340.3213m/z	340.321	12.3803	pos	PG(13:0/0:0)	Lipids and lipid-like molecules	Glycerophospholipids	Glycerophosphoglycerols	Level 3			35062	LMFA01030399		-2.2885	2.0198	1.0142	0.032078	1.65463728991566	2790.33	1115.65	38.2887	2271.62	434.607	17740.2	6546.56	357.662	4844.34	4422.51	179.204	23990.8	13010.7	24677.4	12882.8	18973.2	1722.53	4179.84	20743.8	1906.97	15672.9	7405.87	703.905	12925.1
5.54_207.0646m/z	207.065	5.53633	neg	Sterebin B	Lipids and lipid-like molecules	Prenol lipids	Sesquiterpenoids	Level 4	HMDB0035338			LMFA01150048		-2.288	1.2877	0.36485	0.032109	1.68678857620294	6381.86	9598.86	4973.56	6905.49	5676.71	9641.23	9247.9	9373.93	7633.97	10394.7	6196.24	6196.07	12207.8	9480.81	12887.9	9169.53	12260.6	8054.09	8898.52	5905.92	13560.1	6071.57	9366.36	10264
9.09_489.3206m/z	489.321	9.09143	neg	Phytuberol	Lipids and lipid-like molecules	Prenol lipids	Sesquiterpenoids	Level 2	HMDB0303801		84814	LMST04030071		2.2872	0.72584	-0.46228	0.032164	1.67486706969472	444.639	854.238	540.357	485.278	799.061	707.729	904.981	613.698	1061.32	430.501	528.755	503.423	175.968	642.672	900.513	327.384	678.285	327.304	764.084	534.904	143.999	551.308	343.095	237.62
5.26_247.1537m/z	247.154	5.26343	pos	Kanokoside D	Lipids and lipid-like molecules	Prenol lipids	Terpene glycosides	Level 4	HMDB0036105			LMFA13040152		-2.2861	2.3231	1.216	0.03224	1.65036120085234	4570.31	4097.9	60.8898	647.714	606.35	1625.76	3719.29	2458.47	2645.6	3319.98	3425.12	698.081	6637.46	2565.45	3294.83	2225.03	5274.44	5214.71	1713.71	3877.7	21872.9	5973.21	1282.87	3779.12
7.42_323.1840m/z	323.184	7.41913	neg	3,4-dimethyl-5-carboxyethyl-2-furanacrylic acid	Lipids and lipid-like molecules	Fatty Acyls	Fatty acids and conjugates	Level 2			74979	LMFA03010214		2.284	0.55362	-0.85304	0.032383	1.64272964980086	96.5307	241.964	494.627	153.035	392.349	157.547	244.321	341.012	599.074	100.324	343.093	84.4745	90.7535	139.989	172.875	121.469	479.41	144.965	53.1232	71.825	113.009	108.109	227.21	73.5123
7.19_383.3274m/z	383.327	7.18575	pos	Cyprinol	Lipids and lipid-like molecules	Steroids and steroid derivatives	Bile acids, alcohols and derivatives	Level 3		C16890				2.2824	0.65977	-0.59996	0.032492	1.65481767028737	22776.2	48990.4	48514.2	36093.1	38926	44742.9	29670.3	42025.7	45079.6	17523.6	42792.8	67732.5	19322.6	32870.4	60509.6	28166.5	46901.2	16122.8	10084.2	8822.61	28792.6	2575.2	21342	45362.3
11.44_441.2240m/z	441.224	11.436	pos	13(S)-HODE methyl ester	Lipids and lipid-like molecules	Fatty Acyls	Lineolic acids and derivatives	Level 2			82356	LMGP10050037		-2.2824	1.2569	0.32984	0.032492	1.65331657312284	63291.5	47235.8	37815.9	38528	39571.8	43604.1	48901.4	47861.7	35359.1	45803.4	33906.6	28215.2	68464.6	40292.9	43039.7	35415.7	48465.3	48636.9	60740.4	56171.1	86716.2	45899.4	50614.7	50261.8
5.91_327.0486m/z	327.049	5.90607	neg	Cyclomorusin	Phenylpropanoids and polyketides	Flavonoids	Pyranoflavonoids	Level 4	HMDB0030687	C17867	47555	LMPK12050032		2.2824	0.60526	-0.72438	0.032495	1.67286335252965	1686.73	2807.41	3393.45	3803.91	2908.88	3724.64	1628.56	4568.01	1718.76	545.15	2345.65	1575.67	937.236	2700.44	2436.78	925.615	2326.56	1266.07	3774.6	992.473	571.73	1413.21	553.228	603.938
12.46_427.3933m/z	427.393	12.4614	pos	3S-squalene-2,3-epoxide	Lipids and lipid-like molecules	Prenol lipids	Triterpenoids	Level 1	HMDB0001188	C01054	3530	LMPR0106010010	15441	-2.2809	2.1277	1.0893	0.032597	1.70248181481596	39329.7	58007.2	22686.2	22639.8	25471.6	8765.08	50017.5	3787.76	20780.2	36269.7	31434.1	107620	10265.7	65913.3	38484.8	90667.8	220206	28096	92930.3	119104	53604.2	71602.2	28907.8	82699.9
6.39_191.0700m/z	191.07	6.39223	pos	5-[(2R)-2-Aminopropyl]cyclohexa-1,5-diene-1-carboxylic acid	Organic acids and derivatives	Carboxylic acids and derivatives	Amino acids, peptides, and analogues	Level 4	HMDB0257834					-2.2801	1.2227	0.29001	0.032649	1.6654953022104	1452.28	1374.75	1861.33	1394.79	1527.36	2214.5	2054.55	1983.16	1541.37	1482.02	1680.21	1314.42	2494.46	2194.21	2296.19	2273.98	1994.38	1742.7	2732.11	1404.44	2261.82	1649.49	1298.49	1887.85
0.78_100.1124m/z	100.112	0.776783	neg	3-(4-Fluorobenzoyl)propionic acid	Organic oxygen compounds	Organooxygen compounds	Carbonyl compounds	Level 4	HMDB0245781				42939	2.2794	0.231	-2.1141	0.032702	1.6770404585968	21118.8	4929.4	58129.9	2612.41	46696.6	13728.6	2359.25	5172.21	24405.5	19523.2	9341.15	169295	5425.88	5451.07	3337.54	22486.3	1773.42	16535.3	1260.72	7868.93	3959.84	4829.56	13038.4	2453.81
13.35_173.1329m/z	173.133	13.3458	neg	Citreoviridin A	Organoheterocyclic compounds	Pyrans	Pyranones and derivatives	Level 4	HMDB0030868		94809			-2.2786	1.6124	0.68924	0.032757	1.64841880294997	1990.7	12665.8	2302.12	531.104	6825.69	4538.33	7438.03	12360.4	6414.84	7501.12	2529.95	4020.48	4273.49	6940.86	14055.5	7947.11	13920.8	9537.4	4957.81	16493.3	7452.05	9711.74	5590.23	7596.09
8.56_255.1589m/z	255.159	8.55728	neg	(6R,8Z)-6-Hydroxy-3-oxotetradecenoic acid	Lipids and lipid-like molecules	Fatty Acyls	Fatty acids and conjugates	Level 1	HMDB0062363					2.2768	0.54732	-0.86954	0.032878	1.68347631021266	75812.7	40209.8	198516	102244	58034	220548	63540.4	162415	41617.2	44939.2	92201.9	39611.3	90338.5	33304.9	65949.3	45230.7	31326.3	33588.6	55256.5	58236.6	62611	59605.4	51637.3	35590.7
1.78_313.0120m/z	313.012	1.77642	pos	4,7-Dioxoheptanoic acid	Organic acids and derivatives	Keto acids and derivatives	Medium-chain keto acids and derivatives	Level 2	HMDB0246616		93370		174595	-2.2767	1.2674	0.34193	0.032885	1.65310045664016	1722.2	1959.1	3242.01	2435.18	2485.95	1685.77	2445.53	2440.41	3015.08	2127.53	1661.57	1866.84	4318.52	1834.24	1884.64	3233.33	3240.2	3224.01	2548.48	3370.73	2569.3	2128.27	2627.78	3110.73
8.77_499.2947n	498.287	8.77367	pos	N-isobutyl-2E,4Z-octadecadienoyl amine	Lipids and lipid-like molecules	Fatty Acyls	Fatty amides	Level 4	HMDB0031678					2.276	0.40874	-1.2907	0.032938	1.66550163806412	17013.2	3521.28	19231.7	14843.2	8237.79	25988.7	12642	52099.4	12138.6	2414.21	39785.8	11680.2	5257.28	7199.26	8383.35	11463.9	12515.2	4584.92	11096.9	5430.71	6634.99	3471.23	8833.23	6061.24
6.46_547.3271m/z	547.327	6.46043	neg	Ethyl gallate 3-sulfate	Benzenoids	Benzene and substituted derivatives	Benzoic acids and derivatives	Level 2	HMDB0240516					-2.2759	2.1946	1.134	0.032939	1.65984751708223	13024.9	23150.4	616.598	969.541	576.098	842.715	13262	225.564	4152.67	17740.2	792.419	10279.3	24656.7	7853.42	13969.6	23806.8	661.259	18763.3	19293.3	7974.23	12310.2	1558.59	16731.9	33467.2
12.45_473.0561m/z	473.056	12.4543	pos	N-Acetyl-6-O-L-fucosyl-D-glucosamine	Lipids and lipid-like molecules	Fatty Acyls	Fatty acyl glycosides	Level 4	HMDB0002220		86255		157780	2.2754	0.39167	-1.3523	0.032979	1.65477139172505	1540.99	662.501	7373.54	444.51	4933	893.515	762.754	5688.66	1816.97	2700.73	3531.91	1147.66	1142.03	1492.68	1361.63	736.629	503.106	1568.99	981.53	218.577	356.592	1426.8	1642.93	723.156
12.80_304.2385n	303.231	12.8012	neg	4,7,10,13-Eicosatetraenoic acid	Lipids and lipid-like molecules	Fatty Acyls	Fatty acids and conjugates	Level 2			35052	LMFA01030389		2.2739	0.51079	-0.9692	0.033078	1.68194708572102	747115	416909	1.92667e+06	556826	1.04698e+06	512132	441594	2.26154e+06	599676	243672	1.36806e+06	371713	403676	543628	480420	569235	428714	310706	511648	395781	354525	458690	367692	506245
11.95_494.4326m/z	494.433	11.9504	pos	11-methyl-1,2-heptadecanediol	Lipids and lipid-like molecules	Fatty Acyls	Fatty alcohols	Level 4				LMFA08020234		-2.2731	1.4595	0.54551	0.03314	1.70782559134059	21401.7	58088.6	17189.8	40992.5	3443.37	17106.9	16691.5	1056.64	4591.7	21953.8	1851.62	12679.6	24913.8	15574.8	24958.1	34133.2	32005.2	32145	19085.6	18659.1	19931.2	17834.9	37825.2	29049.8
12.56_402.2756n	401.268	12.558	neg	DG(17:2(9Z,12Z)/20:5(5Z,8Z,11Z,14Z,17Z)/0:0)[iso2]	Lipids and lipid-like molecules	Glycerolipids	Diradylglycerols	Level 4				LMST02030215		2.2718	0.53285	-0.9082	0.033225	1.69135376793898	11636.1	13754.6	18687.3	7387.16	12362.2	10242.1	5346.04	44739.6	13121.8	4132.89	22058.2	6399.85	6688.32	10563.4	17167.5	6533.64	12966.9	2855.88	10475.2	4608.02	5305.47	5839.7	2502.35	4600.96
12.97_659.3943m/z	659.394	12.9702	pos	Hippobutenolide A	Lipids and lipid-like molecules	Fatty Acyls	Fatty alcohols	Level 2			81530	LMGP10010364		2.2717	0.82554	-0.2766	0.033238	1.67332023838622	295575	255575	289218	253201	295177	297601	227154	411179	240346	185824	242897	193067	141139	243785	262125	225264	284942	259436	239216	203425	175677	224429	149585	193902
1.18_260.1610m/z	260.161	1.17913	pos	Isoleucyl-Glutamine	Organic acids and derivatives	Carboxylic acids and derivatives	Amino acids, peptides, and analogues	Level 1	HMDB0028905					2.2708	0.67436	-0.56841	0.033298	1.63590272411167	9006.83	18106.5	42250.6	13034.3	18598	9849.25	12139.9	9914.35	19467.8	13668.7	24195	18017.3	8374.65	11588.6	21182.5	9108.05	11161.2	9605.45	5077.79	11799.4	8060.19	17321.2	16243.9	8054.86
9.41_460.1204n	459.113	9.4115	pos	Indoleacetaldehyde	Organoheterocyclic compounds	Indoles and derivatives	Indoles	Level 4	HMDB0001190	C00637				-2.2697	1.5754	0.6557	0.033371	1.6775832075812	11268.6	6460.78	3016.52	12305.3	10154.7	7898.32	17965.4	10704.9	2743.38	7787.65	7646.06	6222.9	18452.3	9958.34	14600.2	7555.9	17424.9	6444.05	9009.49	26929.2	14257.1	16180.6	6141.16	15049.1
5.87_333.0481m/z	333.048	5.86523	neg	Corchoroside B	Lipids and lipid-like molecules	Steroids and steroid derivatives	Steroidal glycosides	Level 4	HMDB0030343					2.2686	0.59497	-0.74911	0.033451	1.71693621780407	272.443	806.395	497.405	285.667	1014.76	1223.39	571.505	612.18	934.175	570.546	672.084	702.901	890.738	500.934	449.839	331.445	21.3994	449.212	403.566	227.345	240.945	347.257	328.437	619.248
7.48_336.1460n	335.139	7.48328	pos	Eremanthin	Lipids and lipid-like molecules	Prenol lipids	Terpene lactones	Level 3	HMDB0302703	C09406	95903			-2.2682	1.7096	0.77363	0.033478	1.65169337563257	1025.56	749.903	220.278	812.924	279.75	1013.63	551.413	493.152	480.674	4785.62	832.011	623.327	2981.8	362.433	1030.73	2844.49	1173.28	753.615	3398.92	1876.83	2109.35	1013.7	2180.45	574.378
7.61_477.3016m/z	477.302	7.60913	pos	Auberganol	Lipids and lipid-like molecules	Prenol lipids	Sesquiterpenoids	Level 2	HMDB0039715					-2.2668	1.2933	0.3711	0.033576	1.72028870870522	862.813	284.091	231.924	633.567	183.331	239.985	567.464	200.573	46.5279	431.314	107.16	3857.74	490.313	496.51	274.035	1772.57	936.702	922.973	436.779	607.336	1525	639.839	1082.69	887.434
4.60_303.0502m/z	303.05	4.59878	neg	Apigenin 7-alpha-L-arabinopyranosyl-(1->6)-glucoside	Phenylpropanoids and polyketides	Flavonoids	Flavonoid glycosides	Level 2			44402			-2.2652	1.4109	0.49662	0.033689	1.68543829956589	403.189	697.674	578.571	403.235	139.273	109.077	521.312	141.15	171.201	542.26	207.346	464.06	639.43	521.622	511.535	480.199	312.889	612.543	398.853	693.024	514.983	511.535	291.273	521.312
0.77_395.0970m/z	395.097	0.76785	pos	Asymmetric dimethylarginine	Organic acids and derivatives	Carboxylic acids and derivatives	Amino acids, peptides, and analogues	Level 2	HMDB0001539	C03626	2256		68329	-2.2651	1.2683	0.34294	0.033697	1.68209200020716	8293.88	7570.66	4565.64	8085.41	9997.12	8118.34	6779.25	3263.44	4318.78	11709.7	6495.84	7117.56	8914.11	9234.64	9149.96	6375.44	6367.4	11997.6	8625.98	9682.27	9778.86	8192.13	10660.6	9177.3
0.71_180.0620n	225.06	0.7064	neg	2-Methoxy-11-oxo-11H-pyrido(2,1-b)quinazoline-8-carboxylic acid	Organoheterocyclic compounds	Pyridopyrimidines	Unclassified	Level 3	HMDB0249396				28729	2.2636	0.72365	-0.46663	0.033804	1.64877818597584	1312.86	1788.23	1393.14	1508.6	1378.99	366.406	1237.17	928.376	1069.31	1705.89	2262.75	1602.12	80.5605	248.023	2619.03	1352.98	293.959	2058.6	256.355	1524.11	259.4	1904.6	592.075	291.591
12.50_433.3288m/z	433.329	12.4952	neg	Zapoterin	Lipids and lipid-like molecules	Prenol lipids	Triterpenoids	Level 4	HMDB0035984	C08788		LMST03020562		2.2633	0.73862	-0.43709	0.033828	1.68475342642167	887.967	283.336	6813.47	325.111	2135.96	2239.55	543.953	2215.38	1699.89	126.977	1334.91	1040.57	485.437	148.277	10960.2	282.983	190.925	2.75509	273.128	253.598	1240.14	170.649	82.9581	236.532
0.80_318.1202m/z	318.12	0.796433	pos	Acetyl-D-carnitine	Lipids and lipid-like molecules	Fatty Acyls	Fatty acid esters	Level 2	HMDB0240771		22332			2.2632	0.69647	-0.52186	0.033833	1.67493248016257	1929.49	3931.5	2807.76	2975.3	1592.53	2206.46	2394.07	2540.48	1512.1	2675.2	794.367	1826.8	2266.17	1537.7	1054.95	1296.13	1634.43	1511.02	891.227	1833.38	2896.87	1134.08	668.533	1965.44
1.11_215.1023m/z	215.102	1.11115	pos	p-Cymene	Lipids and lipid-like molecules	Prenol lipids	Monoterpenoids	Level 4	HMDB0005805	C06575	23985			2.2631	0.47114	-1.0858	0.033842	1.65696212309855	1443.35	3027.43	1453.91	861.923	633.859	209.106	485.376	238.461	439.283	741.103	1530.81	641.42	436.151	737.578	367.7	448.182	200.409	549.699	122.848	584.704	763.043	190.883	367.115	578.497
3.18_198.0393m/z	198.039	3.18418	neg	Arabinonic acid	Organic oxygen compounds	Organooxygen compounds	Carbohydrates and carbohydrate conjugates	Level 2	HMDB0000539	C00878	3275		15793	-2.2615	1.8994	0.92556	0.033956	1.61553392402791	76.6495	40.5128	12.8603	76.3991	31.9546	100.646	41.9868	313.876	185.566	81.766	21.61	12.5698	411.624	63.4747	130.601	129.03	193.829	33.3055	66.5053	71.6578	238.326	68.8429	120.516	374.526
2.43_203.1395m/z	203.139	2.42832	pos	Alanylisoleucine	Organic acids and derivatives	Carboxylic acids and derivatives	Amino acids, peptides, and analogues	Level 1	HMDB0028690		23844		73805	2.2614	0.6799	-0.5566	0.033958	1.66480784038181	33158.6	92943.8	135426	43433.6	79379.9	50813.9	54657.4	28755.8	100412	60255.7	88979.3	77770.9	25380	35444	111493	28328.2	34625.8	48847.1	22691.5	80543.9	28319	74425.9	37381	31399.1
3.78_530.1491m/z	530.149	3.77838	pos	Comfrey	Alkaloids and derivatives	Unclassified	Unclassified	Level 4	HMDB0247323					-2.261	1.6933	0.75982	0.033994	1.65415191084068	1483.5	369.005	289.042	627.691	1253.9	368.803	2603.8	803.51	620.412	3186.32	657.825	1110.52	3393.39	1526.07	842.585	2134.45	647.116	2785.83	2817.16	1824.64	3036.15	569.526	1003.69	2043.87
5.74_363.1908m/z	363.191	5.7422	neg	3-Hydroxyhexadecadienoylcarnitine	Lipids and lipid-like molecules	Fatty Acyls	Fatty acid esters	Level 4	HMDB0013335		72759			2.2608	0.47053	-1.0876	0.034001	1.65620701891145	909.55	411.296	4800.4	3400.63	4755.93	1769.17	1411.26	6786.8	5379.05	1002.09	4507.02	2547.89	328.982	830.692	2232.94	1436.7	627.369	656.45	3038.52	460.523	1891.21	4454.09	1371.98	61.4504
12.35_331.2279m/z	331.228	12.3505	pos	Eremopetasin sulfoxide	Lipids and lipid-like molecules	Prenol lipids	Sesquiterpenoids	Level 4	HMDB0032003			LMFA07040134		2.2599	0.57787	-0.79119	0.034065	1.69385612127122	3012.77	2509.59	7810.66	1356.29	4635.03	2004.3	1105.63	5469.35	4682.54	1688.52	3689.77	4036.1	4013.86	3393.83	1100.17	2707.68	2471.58	1356.01	1429.37	1926.92	942.3	2107.66	816.239	1926.31
6.14_453.2008m/z	453.201	6.13717	pos	2',4'-Dihydroxy-2,3',6'-trimethoxychalcone	Phenylpropanoids and polyketides	Linear 1,3-diarylpropanoids	Chalcones and dihydrochalcones	Level 4						2.2599	0.42465	-1.2356	0.034066	1.65438174038601	7769.34	6614.48	7191.93	8758.6	4419.37	4798.24	3734.88	1749.97	4882.06	203.865	5778.82	4079.99	138.56	5272.29	1206.01	1455.85	2083.47	3198.87	3276.77	771.887	2696.22	1538.54	576.416	3023.72
3.96_324.1560m/z	324.156	3.96183	pos	9-amino-nonanoic acid	Lipids and lipid-like molecules	Fatty Acyls	Fatty acids and conjugates	Level 2			22923			-2.2586	1.9917	0.99398	0.034164	1.66799323615415	2490.48	4295.18	925.882	2713.65	4801.9	1781.96	3890.34	5348.67	2833.04	3441.72	2049.42	3017.01	3034.32	4124.66	14192.1	4075.25	19227.6	4476.94	5789.55	5049.93	7043.73	1939.34	2255.06	3472.39
7.96_485.2193m/z	485.219	7.96477	neg	Scarlet red	Organoheterocyclic compounds	Azobenzenes	Unclassified	Level 4	HMDB0258560	C19520	52341	LMPK12120539	140146	-2.2582	1.3524	0.43549	0.034193	1.65846200860124	372.671	343.073	217.046	180.647	367.535	128.737	428.529	442.292	442.767	1088.83	586.603	195.676	372.394	463.581	713.272	638.807	513.357	335.73	604.591	408.669	769.836	622.162	542.057	421.227
9.78_315.2165m/z	315.217	9.78202	neg	16-hydroxy-5-hexadecenoic acid	Lipids and lipid-like molecules	Fatty Acyls	Fatty acids and conjugates	Level 1			35626	LMFA01050271		-2.2581	1.7194	0.78189	0.034198	1.65778427811515	9758.71	9249.03	1304.51	39711.5	1823.5	6409.54	9902.49	1023.18	5805.25	11219	1849.92	4168.24	4711.49	40696.5	13444	5265.72	4093.05	12008.1	12937.7	14462.8	30145.6	8147.17	18287	11327
9.78_415.1773m/z	415.177	9.78202	pos	Propiverine N-oxide	Benzenoids	Benzene and substituted derivatives	Diphenylmethanes	Level 4	HMDB0256830		322750			-2.2572	1.4864	0.57179	0.034259	1.7069681108192	4810.54	4041.23	1179.91	2985.59	2291.65	1182.27	8393.76	191.114	849.02	897.907	839.903	3182.54	2010.38	2508.45	4056.14	4411.29	5452.31	2867.4	4210.68	4501.78	7294.85	1846.47	3224.79	2944.23
4.86_417.1574m/z	417.157	4.85577	neg	D-Linalool 3-glucoside	Lipids and lipid-like molecules	Fatty Acyls	Fatty acyl glycosides	Level 2	HMDB0030418					-2.257	1.2073	0.27176	0.034279	1.67408378734883	17082.8	18253.4	10030	15270.8	11744.8	14832.5	19259.1	13940.4	13007.3	17456.2	10845.8	12183.4	15670	18038.7	13733.3	14916.5	18937.5	14854.9	23029.2	13803.1	24107.7	17371.7	16996.1	16256.6
8.30_342.1729m/z	342.173	8.29905	neg	3-Methyl-3H-imidazo[4,5-f]quinoxalin-2-amine	Organoheterocyclic compounds	Diazanaphthalenes	Benzodiazines	Level 4	HMDB0040443					2.2567	0.3478	-1.5237	0.034301	1.69241414620869	1701.77	3320.36	14485.7	4702.64	15505.8	8379.52	3717.19	36636.6	11765.8	1416	14564.2	1253.77	12813	2106.06	4701.08	2686.58	1803.1	2103.01	2137.08	2349.88	961.505	5494.3	1113.38	2123.05
7.65_287.0307m/z	287.031	7.64842	pos	Ikarisoside F	Phenylpropanoids and polyketides	Flavonoids	Flavonoid glycosides	Level 4					113455	-2.256	1.905	0.92981	0.034347	1.68256771456801	544.945	967.304	441.922	196.328	574.84	466.329	708.908	775.183	504.908	659.689	439.884	887.544	561.971	286.257	543.257	1845.34	2093.94	617.005	1002.03	1103.58	1215.82	767.361	2913.44	642.942
1.62_359.1556m/z	359.156	1.62475	neg	4-Aminohippuric acid	Benzenoids	Benzene and substituted derivatives	Benzoic acids and derivatives	Level 2	HMDB0001867	D06890	20376			2.2556	0.56238	-0.83038	0.034376	1.66455335416747	1522.61	8682.41	5161.52	4610.96	4793.8	6086.54	1105.42	7975.17	8434.84	1294.69	5320.9	5411.26	1882.36	4673.34	6202.53	1119.98	8341.62	691.432	1430.95	1226.37	1549.5	4152.42	1187.52	1085.75
9.43_431.2629m/z	431.263	9.43208	pos	7-methoxy-dodec-4-enoic acid	Lipids and lipid-like molecules	Fatty Acyls	Fatty acids and conjugates	Level 2			91194		168982	-2.2539	1.5114	0.59587	0.034502	1.67566165331397	101.955	376.828	402.804	291.102	273.511	228.368	1933.86	250.682	408.755	489.185	267.953	633.089	381.719	379.807	378.087	915.031	263.474	567.523	1119.41	670.518	679.106	1203.25	889.336	921.613
14.17_446.3410n	429.338	14.1715	neg	Acetyl citrate	Organic acids and derivatives	Carboxylic acids and derivatives	Tetracarboxylic acids and derivatives	Level 4	HMDB0059808					2.2527	0.49012	-1.0288	0.034588	1.69913826961751	1787.8	16627.8	2993.09	8499.81	21851.6	36649.5	24111.7	62700.3	56484.1	31110.5	32981.5	11330.2	16281.2	5972.81	20178.7	3622.32	4068.26	2937.33	50728.8	39503.2	506.135	6579.31	127.178	85.5477
1.32_260.0222m/z	260.022	1.31942	neg	Scutellarein 4'-methyl ether 7-glucuronide	Phenylpropanoids and polyketides	Flavonoids	Flavonoid glycosides	Level 3					46215	2.2525	0.47435	-1.076	0.034602	1.66602338478526	31178.1	34979.5	28937.1	30768.1	11444.1	11087.3	6513.88	3338.92	4517.58	24067.7	54386.4	10495.3	13514.2	15085.7	8289.33	2398.58	6250.73	1590.74	1096.67	13466	33904.6	4980.34	732.808	17279.3
7.84_253.1433m/z	253.143	7.84338	neg	2,3,5,6,8,8a-Hexahydro-2,5,5,8a-tetramethyl-7H-1-benzopyran-7-one	Organoheterocyclic compounds	Benzopyrans	Unclassified	Level 1	HMDB0040233		94764			2.2522	0.28881	-1.7918	0.034621	1.66933724669833	3871.84	4316.64	51299.6	5128.27	6448.86	6640.26	2314.97	39579.1	3072.21	1855.93	6557.73	5052.49	5073.59	3331.08	3161.55	3241.41	2365.88	3964.65	2711.08	3347.86	2591.29	3788.15	2202.25	3107.49
4.55_251.0827m/z	251.083	4.5521	neg	Diacetolol	Organic oxygen compounds	Organooxygen compounds	Carbonyl compounds	Level 4	HMDB0251120					2.2521	0.29567	-1.7579	0.034628	1.64816224539603	55.0572	54.1739	5.26032	374.33	488.805	44.8617	49.1459	24.8651	37.8729	139.139	188.829	553.591	0.579434	3.56199	38.2447	153.719	4.19362	61.999	95.198	46.8416	0.669813	6.3598	128.526	65.6233
5.64_156.1015m/z	156.102	5.64012	neg	Leu Ala Trp	Organic acids and derivatives	Carboxylic acids and derivatives	Amino acids, peptides, and analogues	Level 2					32682	2.2519	0.74945	-0.4161	0.034648	1.63466628524424	4094.87	7813.24	11512.2	6227.16	12784.2	9682.79	9103.35	12039.9	7381.12	7286.19	12115.3	11800.8	5833.06	11203.8	5167.89	7907.88	5615.37	5964.42	5390.48	5846.12	7300.46	7747.46	8980.82	6557.23
5.36_509.2737m/z	509.274	5.3594	neg	16-phenyl-tetranor-PGE2	Lipids and lipid-like molecules	Fatty Acyls	Eicosanoids	Level 2				LMGL04010009		2.2491	0.76756	-0.38165	0.034846	1.65036599978124	3276.45	5589.81	5366.14	5404.41	6068.26	6189.87	4410	10770.5	5318.94	5367.79	7367.16	5203.98	3283.37	6454.65	4508.32	5201.58	4774.56	7493.38	4925.37	3680.67	2378.53	3027.16	4617.34	3329.38
5.17_481.1365m/z	481.136	5.17177	neg	Malvidin 3-(6''-acetylglucoside)	Phenylpropanoids and polyketides	Flavonoids	Flavonoid glycosides	Level 4				LMPK12120569		-2.2486	3.7254	1.8974	0.034886	1.64140085101656	83.5691	1772.16	116.98	93.085	98.5204	89.3716	184.247	203.021	133.158	183.845	195.543	924.644	133.931	104.774	97.5905	1112.03	90.7761	1945.6	185.769	1597.06	2757.42	1670.14	3038.18	1611.74
10.10_195.1021m/z	195.102	10.0986	pos	26:4(11Z,14Z,17Z,20Z)	Lipids and lipid-like molecules	Fatty Acyls	Fatty acids and conjugates	Level 3			88536			-2.2483	1.4253	0.51124	0.034906	1.67150107338511	244525	523807	49315.9	374169	69420	85209.6	160289	66886.4	69827.2	189165	76417.6	88775.3	180331	350984	123818	215830	313945	218688	235166	254157	399722	130244	227234	127941
7.87_504.2390m/z	504.239	7.8693	pos	3Z,6Z,8E-Dodecatrien-1-ol	Lipids and lipid-like molecules	Fatty Acyls	Fatty alcohols	Level 3			36239	LMFA03020008		-2.2477	1.2155	0.28152	0.034954	1.65775183742992	8916.25	7301.63	9617.77	10876.8	8506.49	6968.32	10111.7	6563.94	8104.98	8374.95	8373.31	9265.43	10022.3	8619.14	8545.02	9255.49	7859.66	12461.7	9596.4	11378.5	10463.2	16110	7803.51	10796.9
6.74_225.1119m/z	225.112	6.7447	neg	3,7-Dimethyl-2E,6E-decadien-1,10-dioic acid	Lipids and lipid-like molecules	Prenol lipids	Monoterpenoids	Level 1			96875	LMFA01170130		2.2476	0.82286	-0.28129	0.03496	1.61993910219303	12428.2	15262.9	15741.3	16231.9	14535.1	14736.9	15839.9	14319.7	14587	7385.52	15113.5	14165.3	12938.5	9870.68	11057.6	12671.5	13697.5	11086.3	10575.2	6067.86	9212.89	16179	8593.75	16075.7
6.46_211.1698m/z	211.17	6.45818	neg	Carboxy-ibuprofen	Phenylpropanoids and polyketides	Phenylpropanoic acids	Unclassified	Level 2	HMDB0060564		91087	LMFA01050437		-2.2474	1.1615	0.21596	0.034972	1.66866899694222	3283.83	3070.1	3377.54	3214.83	2897.94	3450.14	4309.59	3991.27	3797.82	3180.39	2963.96	2806.11	3830.89	3855.87	2748.12	3679.43	4659.8	4043.38	4429.5	2919.98	4884.58	3783.3	3719.52	3974.1
4.98_243.1596m/z	243.16	4.97657	neg	Tazarotene	Lipids and lipid-like molecules	Prenol lipids	Retinoids	Level 4	HMDB0014937	C12531	87331		171710	-2.2457	1.4521	0.53819	0.035098	1.65722223300763	2473.22	1478.07	236.936	1745.63	729.048	1171.47	2609.11	347.669	759.136	3004.15	855.682	557.343	3041.35	2079.56	1812.99	1674.98	2019.4	1947.9	2146.82	2042.88	2778.23	926.36	934.611	1559.58
1.31_216.0100m/z	216.01	1.31233	neg	(E)-3-[1-(Benzenesulfonyl)indol-5-yl]-N-hydroxyprop-2-enamide	Phenylpropanoids and polyketides	Cinnamic acids and derivatives	Unclassified	Level 4	HMDB0249930		66873			2.2451	0.62684	-0.67384	0.035143	1.67553128186761	7914.12	8936.55	9134.29	13454.3	6869.91	6099.2	3099.87	4377.85	3257.18	7411.49	17772.4	5401.3	5460.37	6351.14	2859.44	3289.95	3719.76	1581.32	1504.03	7629.24	11884	2610.89	1368.81	10375.9
7.81_301.1915m/z	301.192	7.80587	pos	Ozolinone	Organic acids and derivatives	Carboxylic acids and derivatives	Amino acids, peptides, and analogues	Level 4	HMDB0256028		1846		36	-2.2442	1.2727	0.34792	0.035208	1.67664996062716	2356.5	2182.75	2826.38	3787.58	2917.18	2391.49	4272.21	894.937	2527.72	3447.62	1838.3	2763.66	4113.57	3089.48	2472.75	3500.88	2409.52	3557.76	3339.98	3838.66	3535.3	3092.86	3855.07	3827.32
10.48_475.3408m/z	475.341	10.476	neg	Roserythrin	Lipids and lipid-like molecules	Prenol lipids	Triterpenoids	Level 4			84058	LMST01031108		2.2434	0.40726	-1.296	0.035266	1.6144172282609	21809.9	25150.4	111535	111480	51360.3	48712.4	38004.9	107123	36205.4	8086.77	188151	180104	12680.9	56598.6	53802.4	22984.4	44257.9	37565.5	7991.91	14588.9	10148.3	56662.1	18908.6	37746.6
3.63_316.1497m/z	316.15	3.62987	pos	TRIMETAZIDINE	Benzenoids	Benzene and substituted derivatives	Phenylmethylamines	Level 2	HMDB0259235		43272		7478	2.2431	0.56917	-0.81308	0.035291	1.64340558157269	1650.12	1140.24	7216.1	1926.11	5601.93	2926.95	2206.63	4084.72	6504.87	1980.14	4418.96	5552.53	3344.7	1890.4	2566.85	1650.52	2746.81	2466.6	1920.49	1853.04	1238.43	1048.86	3814.57	1334.23
1.48_534.1946n	557.184	1.47925	neg	(2-Carbamoyl-7-oxo-1,6-diazabicyclo[3.2.1]octan-6-yl) hydrogen sulfate	Organic acids and derivatives	Carboxylic acids and derivatives	Amino acids, peptides, and analogues	Level 4	HMDB0242465					-2.243	1.4718	0.55762	0.035297	1.62280539774112	391.485	238.909	200.505	155.873	107.663	234.911	772.765	474.184	483.429	134.009	211.228	126.273	257.9	179.745	296.618	703.04	341.776	277.306	464.437	578.633	482.914	600.205	381.481	544.087
5.74_323.1151m/z	323.115	5.7422	pos	Chondrocurine	Organic oxygen compounds	Organooxygen compounds	Ethers	Level 4	HMDB0250196		92266		174657	2.2427	0.42792	-1.2246	0.035318	1.69434921681488	428.073	1896.02	5737.66	1274.77	5380.42	1797.26	399.849	4545.21	2487.53	1109.46	5192.73	860.257	604.499	1643.41	2094.14	733.906	215.242	2273.74	365.219	2016.93	219.009	1724.6	359.005	708.421
5.12_528.1875m/z	528.187	5.11843	neg	Allylisopropylacetamide	Lipids and lipid-like molecules	Fatty Acyls	Fatty amides	Level 2	HMDB0248168		662		133817	2.242	0.53237	-0.9095	0.035371	1.66424343555328	29336.4	61231.8	70253.4	17779.3	11438.5	25445	8753.97	13164.8	12534.9	10816.3	34101.5	17659.4	10893.5	19832.8	26941.9	9454.41	6098.45	6903.8	6042.27	10216.3	23627.4	14046.4	7539.53	20172.5
14.92_565.0099m/z	565.01	14.9223	neg	Erinapyrone C	Organoheterocyclic compounds	Pyrans	Pyranones and derivatives	Level 1	HMDB0041026					2.2416	0.89326	-0.16284	0.035397	1.66465351178616	9090.55	8328.09	9244.42	9121.13	9482.51	7894.5	9314.57	11810	8628.18	6997.51	8881.14	9770.46	7867.93	7715.6	5437.14	8043.38	7945.25	9018.9	8332.67	9160.97	8462.77	7162.81	8122.59	8969.26
9.34_297.2066m/z	297.207	9.33612	pos	10-Deoxymethynolide	Phenylpropanoids and polyketides	Macrolides and analogues	Unclassified	Level 1		C11993	40998	LMPK04000034	29461	-2.2414	1.4038	0.48937	0.035414	1.63961113994151	3810.65	2034.37	1223.59	1612.28	1430.48	2171.54	1482.4	1145.02	1109.51	2971.36	1414.37	834.468	2136.18	2881.21	1981.65	1986.28	2368.09	1726.06	2947.68	2414.43	5153.37	1108.28	2693.49	2333.13
5.25_410.0918m/z	410.092	5.25257	neg	3-Hydroxy-1,4-benzodiazepine	Organoheterocyclic compounds	Benzodiazepines	1,4-benzodiazepines	Level 2	HMDB0245882		45542			-2.2413	1.627	0.70219	0.035426	1.65688232371793	117.959	243.442	235.38	31.8866	207.221	90.5705	294.075	51.6134	159.015	39.1446	282.747	167.384	310.191	402.88	144.415	237.913	226.642	314.858	206.768	342.543	120.035	80.4228	293.731	405.778
9.82_314.2460n	332.28	9.81963	pos	18-hydroxy-9R,10S-epoxy-stearic acid	Lipids and lipid-like molecules	Fatty Acyls	Fatty acids and conjugates	Level 1	HMDB0061650	C19620	36010	LMFA02000003	138258	2.241	0.70076	-0.51301	0.035443	1.62563538420922	23203.3	32569.3	32545	27840.6	38425.3	28070.3	38405.1	32173.2	20830.2	8645.46	30609.4	20407.2	8143.27	18065.3	20356.5	18130.4	35198.4	34231.6	12456	20597.7	23751.9	19866.7	7717.94	12263.9
11.92_465.3197n	464.312	11.9163	neg	PE(O-18:1(9Z)/0:0)	Lipids and lipid-like molecules	Glycerophospholipids	Glycerophosphoethanolamines	Level 1			46718	LMGP02060004	137157	2.2406	0.57031	-0.81017	0.035477	1.67899208782137	36146.9	47990.2	137972	106095	208661	58590.3	68583.5	155419	227590	35781.3	127019	81979.4	51646	52570.8	43303	39984.3	44151.2	72418.1	43732.8	52646.9	51795.6	141745	34952.8	91209.5
11.10_485.3249m/z	485.325	11.0953	neg	Acetylsalvipisone	Benzenoids	Naphthalenes	Naphthoquinones	Level 2	HMDB0031877			LMST03020394		2.2391	0.64395	-0.63497	0.035587	1.62130471807357	63723.6	99401.4	298938	68788	69235	96793	70689.1	69995.2	68312.3	57603.2	101457	89084	45915.4	85833.2	79360	69629.4	121196	18422.2	43277.9	57934.3	25236.9	45725.7	55967.5	90255.8
6.57_463.1745m/z	463.175	6.57213	neg	Quercetin 3-rhamnosyl-(1->6)-(2''-acetylglucoside)	Phenylpropanoids and polyketides	Flavonoids	Flavonoid glycosides	Level 4			47844	LMPK12050337		-2.2386	1.9205	0.94146	0.035622	1.66925802003918	6420.75	2621.34	1062.31	1216.94	2768.14	2217.61	4791.07	707.415	936.11	5918.56	1046.81	821.092	3049.85	3442.31	3075.96	2754.72	8666.91	1244.77	3065.44	3529.52	14354	1551.06	3839.73	9901.98
2.62_344.1821m/z	344.182	2.61753	neg	N-Acetylgalactosamine 6-sulfate	Organic oxygen compounds	Organooxygen compounds	Carbohydrates and carbohydrate conjugates	Level 3	HMDB0000841		19838			2.2384	0.53621	-0.89914	0.035635	1.64023504589968	325.625	1261.54	1908.71	397.951	975.858	472.425	647.549	285.926	1620.55	370.33	1754.31	1369.9	199.266	1013.75	963.633	229.89	272.292	332.534	281.328	568.952	106.038	1003.96	635.477	330.233
12.38_382.2446m/z	382.245	12.3803	neg	Euchrenone b3	Phenylpropanoids and polyketides	Isoflavonoids	Isoflavans	Level 4				LMFA13040001		2.238	0.30149	-1.7298	0.035665	1.67193477630831	1521.59	1140.72	8345.65	654.322	2983.92	868.409	569.019	7153.4	1395.9	201.478	4615.82	770.47	226.603	1552.07	545.828	1504.77	577.704	320.826	996.237	729.792	577.483	525.009	413.659	1158.12
8.71_433.3319m/z	433.332	8.71183	pos	5-Cholestene-3beta,7alpha,12alpha,25,26-pentol	Lipids and lipid-like molecules	Steroids and steroid derivatives	Bile acids, alcohols and derivatives	Level 1			84821	LMST04030084		2.2367	0.74259	-0.42937	0.035766	1.61688352444983	23986.2	20247	16066	21388.9	10933.2	16521.5	20659	12471.2	15367.6	10990.2	19703.3	9982.79	14762	11531.8	17807.5	18225.4	14677.7	8703.83	6722.93	6403.69	26052.5	5711	9451.52	7059.57
5.66_458.3228m/z	458.323	5.66062	neg	Bapta	Organic acids and derivatives	Carboxylic acids and derivatives	Tetracarboxylic acids and derivatives	Level 4	HMDB0248863		41965	LMST03020024	137137	-2.2365	2.0613	1.0435	0.035777	1.63469364864463	3129.81	1912.54	50.5442	118.29	49.2441	2312.24	120.979	53.0122	88.224	2367.54	1652.81	52.5839	2346.71	85.9555	2508.58	1737.67	3389.87	2121.29	114.498	3231.08	2132.58	2508.58	395.366	3181.6
4.76_477.1748m/z	477.175	4.7635	pos	4R-Hydroxy solifenacin	Organoheterocyclic compounds	Tetrahydroisoquinolines	1-phenyltetrahydroisoquinolines	Level 4	HMDB0061127			LMPK12020273		2.2329	0.68056	-0.5552	0.036049	1.59353968003653	2354.63	9289.72	13306.7	9626.83	10098	12473.1	11754.2	9940.97	11552.2	2235.69	10390.8	13105.5	2721.81	5071.52	11259.6	1438.98	13558.1	5974.16	1985.08	1900.86	324.945	23957.9	7363.34	328.565
8.31_321.1125m/z	321.113	8.3055	pos	alpha-Tocotrienoxyl radical	Lipids and lipid-like molecules	Prenol lipids	Diterpenoids	Level 4	HMDB0060145		90670			-2.2306	2.0076	1.0055	0.036221	1.67369545654702	2217.16	3.72861	903.345	213.395	320.799	0.750732	1375.83	451.848	732.887	2211.68	138.688	1204.61	2220.23	1111.5	2052.12	1938.51	3103.78	948.882	955.844	433.003	4157.14	582.017	951.111	1327.15
10.79_423.3088m/z	423.309	10.7914	pos	1,2-Ethanediol monoricinoleate	Lipids and lipid-like molecules	Fatty Acyls	Fatty alcohols	Level 1	HMDB0252073					2.2295	0.76571	-0.38514	0.036303	1.62997534767797	63896	60948	39088	58911.8	43853.3	79803.5	79345.9	95853.7	56447.1	43278.5	56188.3	42766.4	22584.6	49141.7	65298.4	33981.1	75937.9	53982.4	57079.6	48148.8	35927	45001.7	34190.4	24779.4
4.29_160.0741n	143.071	4.28542	pos	Pimelic acid	Lipids and lipid-like molecules	Fatty Acyls	Fatty acids and conjugates	Level 2	HMDB0000857	C02656	3280	LMFA01170051	30531	-2.2291	1.6996	0.76517	0.036338	1.63866573023009	18925.2	27723.4	7556.77	7243	8379.03	7597.21	33796.1	8124.85	15533	26438.2	8372.79	30118.4	34277.8	30429.3	18704.7	38009.8	6356.67	25158.4	46297.6	13393	25975.1	13347.7	34830.3	48303.1
7.84_417.1915m/z	417.192	7.84338	pos	Dolicholide	Lipids and lipid-like molecules	Steroids and steroid derivatives	Steroid lactones	Level 4	HMDB0034086					-2.2284	1.6032	0.68093	0.03639	1.63453906533082	11947.3	9818.29	3710.95	9908.18	7455.35	5654.59	14322.1	7664.82	10933	12815.7	7759.78	4361.39	17733.5	7394.98	5387.33	12287.2	17615.4	10723	24097.4	12814.5	30718.1	7711.15	14791.7	8955.21
5.64_479.2997m/z	479.3	5.64033	neg	Ingol	Lipids and lipid-like molecules	Prenol lipids	Diterpenoids	Level 1			42540	LMST03020614		-2.2284	1.2047	0.26862	0.036394	1.64111854181468	91426.9	92842.4	59085.4	66029.5	65647.4	96057	110310	80094.5	69286.7	107976	61853.5	56127	110113	90633.4	88446.5	93366.6	103227	86610.5	118646	84227.6	112843	60797.8	91858.1	103535
0.63_177.1604m/z	177.16	0.629317	neg	Gln Thr Asp	Organic acids and derivatives	Carboxylic acids and derivatives	Amino acids, peptides, and analogues	Level 2						-2.228	2.8024	1.4867	0.036423	1.65208273735195	1280.48	48.2607	36.9947	581.576	410.164	33.3025	771.766	471.572	30.9486	1183.01	716.783	257.49	1374.17	492.375	30.3931	1714.35	345.144	498.35	1289.2	1233.11	3284.61	948.482	1233.52	3802.49
4.43_201.0796n	219.113	4.42913	pos	N6-cis-p-Coumaroylserotonin	Organoheterocyclic compounds	Indoles and derivatives	Tryptamines and derivatives	Level 3	HMDB0038340					2.2279	0.69782	-0.51907	0.036429	1.6446831267534	2650.88	2429.88	3289.32	1325.55	1766.78	717.326	1377.5	1496.8	1184.55	1234.42	1974.36	1688.53	1530.17	1599.61	712.507	1405.13	1414.89	844.204	1664.86	1776.05	987.137	1230.22	592.477	786.989
1.15_417.0582m/z	417.058	1.1471	pos	2,7-Diamino-7-iminoheptanoic acid	Organic acids and derivatives	Carboxylic acids and derivatives	Amino acids, peptides, and analogues	Level 4	HMDB0245671					-2.2278	1.8615	0.89645	0.036437	1.62775548892857	15135.1	9702.36	9188.25	9400.64	5198.48	16267.6	18348.4	12156.9	8775.33	14694.9	15184.8	8461.23	70993.1	15201.9	39314.7	15250.3	20250.6	7163.88	17656.8	20182.1	19535.2	16765.4	7008.11	14314.6
9.23_318.3007m/z	318.301	9.23395	pos	Phytosphingosine	Organic nitrogen compounds	Organonitrogen compounds	Amines	Level 3	HMDB0004610	C12144	7066	LMSP01030001	46961	2.2276	0.48859	-1.0333	0.03645	1.6585715466221	57146.9	32089.2	247975	66385.3	181081	111977	48361.1	282278	151004	30811.9	134658	87023.7	45007.6	75930.7	65447.4	44866.9	64989.6	87649.6	30476.3	85008.6	32071.8	50769.2	68012.8	46486.6
4.12_170.1181m/z	170.118	4.12483	pos	ss-Apo-4'-carotenal	Lipids and lipid-like molecules	Prenol lipids	Sesquaterpenoids	Level 4		C19892			74433	2.2276	0.26918	-1.8934	0.036452	1.62514374268448	5083.33	429.565	8647.84	1381.69	1585.91	1988.82	11204.1	2259.32	1058.25	347.544	2703.17	19998.4	667.46	327.45	1313.01	835.472	946.671	306.871	725.397	3433.99	1725.6	750.719	586.468	3675.41
14.81_426.3724n	427.38	14.8126	neg	2,3-Methyleneglutaric acid	Lipids and lipid-like molecules	Fatty Acyls	Fatty acids and conjugates	Level 2	HMDB0059731			LMFA07090118		2.2274	0.78134	-0.35597	0.036464	1.64879690801295	58508.7	100232	96424.6	61174.3	81296.6	101312	53117	128499	81875.2	76377.7	76969.4	58202.2	79313	73180.8	87751.8	34811	70523.8	55362.6	37203.1	37467.6	64801.7	99158.7	43137.8	63996.5
6.15_395.2421m/z	395.242	6.14702	neg	Hydroxyisonobilin	Lipids and lipid-like molecules	Prenol lipids	Terpene lactones	Level 2	HMDB0034475			LMFA04020288		-2.2272	1.291	0.36849	0.036479	1.63711209655149	1101.92	1194.75	263.227	583.154	566.535	970.606	1081.06	661.092	780.711	1131.98	695.966	575.493	1242.41	1145.7	1123.54	916.781	1123.36	671.306	1073.37	804.241	1230.34	864.761	1087.94	969.085
7.53_185.1541m/z	185.154	7.53357	pos	10-hydroxy-undecanoic acid	Organic acids and derivatives	Hydroxy acids and derivatives	Medium-chain hydroxy acids and derivatives	Level 1			74539	LMFA01050161		-2.2272	1.2412	0.3117	0.036484	1.62972330886175	32941.5	54997.8	35884.3	32280.3	22649.9	33075.7	35821.8	22000.4	26927	42014.8	24661.9	33999	47901.1	36474.6	31747.7	37818	26922.4	32994.9	52995.3	38308.9	48424.1	45590.2	39482.5	45468.2
14.54_339.3263m/z	339.326	14.5433	pos	Docosenic acid	Lipids and lipid-like molecules	Fatty Acyls	Fatty acids and conjugates	Level 1	HMDB0302285					-2.2265	1.6836	0.75151	0.036537	1.66120743842521	2098.42	1533.98	840.027	3063.94	1959.9	934.734	3314.61	1004.73	654.619	1879.2	1007.82	2882.52	2733.93	1651.83	3102.2	1068.9	1511.8	1774.69	2754.93	4402.99	5259.17	6467.76	2083.38	2004.15
4.59_374.1869n	397.176	4.59245	pos	PC(18:1(12Z)-2OH(9,10)/2:0)	Lipids and lipid-like molecules	Glycerophospholipids	Glycerophosphocholines	Level 4	HMDB0288857					2.2259	0.7519	-0.41139	0.036579	1.5895418971489	7931.51	5343.05	9785.04	16953.3	7903.16	11437	13693.8	6272.48	9100.95	7268.83	11377.8	9375.02	5122	6182.14	6504.03	8166.23	10985.5	8732.61	5316.51	9641.71	5489.42	9188.26	7317.79	4248.3
7.15_613.3607m/z	613.361	7.14722	pos	Garcinia lactone dibutyl ester	Organic acids and derivatives	Carboxylic acids and derivatives	Tricarboxylic acids and derivatives	Level 4	HMDB0040462		816		44032	2.2251	0.67895	-0.55862	0.036644	1.63167780474999	6803.8	8621.64	7245.93	7985.53	8847.72	8876.29	8725.44	14540.7	6138.3	2923.03	6803.86	3162.42	4649.9	4579.27	8226.62	6205.88	10934.6	3816.69	6251.84	3657.18	4276.59	2614.96	2564.98	3658.93
0.79_293.0797m/z	293.08	0.7861	neg	(3R,4R,5R)-3-Fluoro-5-(hydroxymethyl)oxolane-2,3,4-triol	Organic oxygen compounds	Organooxygen compounds	Carbohydrates and carbohydrate conjugates	Level 4	HMDB0257780		66690		27623	2.2238	0.36709	-1.4458	0.036745	1.63757943082738	1187.16	3197.39	20954	4527.24	20338.3	11841.2	3886.34	12818.7	7305.19	1413.84	25637.8	13098.5	2882.23	6760.84	2675.3	3333.01	1553.85	9278.31	4155.52	2787.23	1240.49	4756.22	4937.28	1671.56
14.84_593.5494m/z	593.549	14.8405	neg	9,12-Octadecadiene, (E,E)-	Hydrocarbons	Unsaturated hydrocarbons	Olefins	Level 4	HMDB0247621			LMFA07010025		-2.2233	1.6269	0.70212	0.03678	1.60269006517332	283.135	47.3768	88.8212	75.6092	179.844	213.597	379.019	245.879	271.189	204.303	234.1	102.915	226.163	172.699	263.574	288.552	270.718	410.463	663.241	327.658	362.679	368.805	77.9787	318.15
12.40_633.4162m/z	633.416	12.4003	pos	2-fluoro-hexadecanoic acid	Lipids and lipid-like molecules	Fatty Acyls	Fatty acids and conjugates	Level 4						2.2228	0.68693	-0.54177	0.036818	1.65420124336195	465.336	634.426	839.684	837.275	1001.67	1094.65	662.31	1063.85	1120.88	223.352	839.346	658.526	342.082	596.23	298.78	597.023	404.468	799.351	621.857	369.868	609.567	1135.46	342.383	259.831
5.39_301.0703m/z	301.07	5.3939	pos	Dioxane	Organoheterocyclic compounds	Dioxanes	1,4-dioxanes	Level 4	HMDB0244216	C14440	85111			2.2221	0.5885	-0.76488	0.036872	1.64554568087373	2551.63	2169.71	5848.78	3531.93	4803.53	2875.42	4286.67	2956.41	2255.05	4181.16	1406.77	717.197	3136.42	2223.96	2257.52	2400.94	1452.85	2020.23	752.056	1793.87	3409.08	422.284	533.974	1746.7
6.04_202.1210n	185.118	6.03773	pos	Sebacic acid	Lipids and lipid-like molecules	Fatty Acyls	Fatty acids and conjugates	Level 1	HMDB0000792	C08277	4240	LMFA01170006	41865	-2.221	1.423	0.50899	0.036957	1.62134517656002	116810	145208	89837.5	79526.9	71685.2	75661	96010.6	51137.2	65622.6	180289	60372.4	89915.9	155255	117486	65119.8	109494	78455.9	108446	215949	134389	195462	76430.1	138273	183612
3.81_147.0436m/z	147.044	3.80652	neg	5,2'-Dihydroxy-7,4',5'-trimethoxyflavanone	Phenylpropanoids and polyketides	Flavonoids	O-methylated flavonoids	Level 3			65903			2.2207	0.13116	-2.9306	0.03698	1.66420704071551	529.195	399.725	360.224	1797.44	439.988	328.153	435.269	26937.8	793.209	1091.93	343.701	1596.34	247.655	257.481	204.603	756.542	366.566	407.982	396.612	446.355	496.979	352.114	253.134	435.269
11.94_410.2891m/z	410.289	11.9368	neg	9,12-hexadecadienoic acid	Lipids and lipid-like molecules	Fatty Acyls	Fatty acids and conjugates	Level 2				LMFA07070007	77237	2.2206	0.453	-1.1424	0.036989	1.65526802092508	2384.21	2587.69	14194.9	2850.2	6048.25	3243.74	2485.63	17140.4	4749.58	1325.05	6634.21	2241.14	2578.16	3502.2	3108.79	2945.6	2159.94	2893.25	2485.8	1960.28	1472.95	2062.11	1848.99	2666.59
9.80_199.1487m/z	199.149	9.80203	pos	Austalide J	Organoheterocyclic compounds	Benzopyrans	1-benzopyrans	Level 3	HMDB0030156			LMFA11000713		-2.2198	1.7878	0.8382	0.037049	1.63364622354708	2687.86	18348.8	2518.4	2572.05	6932.72	10282.9	20213.6	1484.22	4336.71	10915.6	6991.32	5016.01	24884.2	11988.3	9439.2	1987.14	7881.37	21793	12233.8	24881.2	14145.5	7903.51	9952.47	13422.7
4.98_344.0902n	327.087	4.97657	neg	Quercetin 3-O-sophoroside	Organic acids and derivatives	Carboxylic acids and derivatives	Amino acids, peptides, and analogues	Level 3	HMDB0304729	C08549	51139	LMPK12112725		2.2187	0.69648	-0.52185	0.037132	1.63415313249564	3197.68	2459.44	2192.83	1663.78	1803.96	2595.39	2622.74	5979.3	2558.61	2944.08	1569.37	1989.57	1583.76	1660.27	757.837	2182.66	2276.69	1676.46	1281.31	1188.13	3243.29	607.172	3094.99	2500.22
12.81_427.3104n	428.318	12.8127	pos	N-Linoleoyl Phenylalanine	Organic acids and derivatives	Carboxylic acids and derivatives	Amino acids, peptides, and analogues	Level 1	HMDB0241982					2.2184	0.8633	-0.21207	0.03716	1.66995814308629	39505.1	42519.5	37502.3	31422.4	34115.3	31911.5	32828.9	50134.4	35736.6	29528.8	39650	31672	31376	28926.5	32501.3	32147.5	40604.9	31594.9	37175.3	32576.5	31595.4	26852.3	17610.9	30164.8
11.20_477.1900m/z	477.19	11.1981	neg	Terizidone	Benzenoids	Benzene and substituted derivatives	Unclassified	Level 4	HMDB0258834			LMST01160031		-2.2183	1.3895	0.47454	0.037162	1.63972060823607	5451.56	5335.44	1971.21	3327.98	1210.24	2915.08	4144.46	905.293	3526.16	5953.53	1023.48	2319.48	3376.66	3390.22	3643.17	5620.26	3566.4	4787	2957.7	3688.46	6410.73	3661.15	4632.27	6127.45
4.85_483.0916m/z	483.092	4.8472	neg	Hoslundal	Phenylpropanoids and polyketides	Flavonoids	O-methylated flavonoids	Level 4						2.2175	0.57623	-0.79529	0.03723	1.62663425802469	619.236	1087.46	2126.49	1338.22	1987.12	1626.82	1082.64	1533.35	1618.85	681.117	5648.55	1748.98	1379.82	1320.4	1026.01	931.642	1604.33	914.871	1369.08	717.927	976.706	618.257	718.406	658.196
11.85_344.3164m/z	344.316	11.8509	pos	Lesquerolic acid	Lipids and lipid-like molecules	Fatty Acyls	Fatty acids and conjugates	Level 1				LMFA01050117		2.2173	0.59878	-0.73991	0.037244	1.64243498875754	160229	119797	122075	199432	118737	478740	67635.3	295694	150708	96082.7	116953	87281.8	80083.4	101298	123114	127153	160560	83546.8	95283	50121.7	99881.6	116421	103327	67543
5.22_346.2227m/z	346.223	5.21675	neg	Tuberonic acid	Lipids and lipid-like molecules	Fatty Acyls	Lineolic acids and derivatives	Level 1	HMDB0303749				92207	-2.2172	1.214	0.27982	0.037248	1.61492035437635	3870.01	4473.58	3428.63	3331.15	2822.63	3440.48	4342.42	3221.14	2813.98	4042.54	3265.1	2699.95	4380.23	4184.89	3794.02	3741.02	4180.04	3993.43	6592.99	5411.55	3877.51	2906.34	3234.08	3853.3
13.42_431.3106m/z	431.311	13.4195	neg	Lipoxin C4	Organic acids and derivatives	Carboxylic acids and derivatives	Amino acids, peptides, and analogues	Level 4						2.2171	0.4708	-1.0868	0.037259	1.65853759226272	4647.22	1968.85	8266.67	3781.81	17361.3	4236.96	2850.6	18975.9	11317	1749.19	4635.21	3082.33	2258.28	4816.36	4016.11	3729.86	2280.96	2109.83	2622.58	2366.98	847.315	8467.43	2260.88	2409.19
1.73_258.0839n	257.077	1.73227	neg	N-acetyl-L-2-aminoadipate(2-)	Organic acids and derivatives	Carboxylic acids and derivatives	Amino acids, peptides, and analogues	Level 1	HMDB0062715		85160		45996	2.2167	0.73644	-0.44137	0.037289	1.64567643023521	29614.2	55081.2	73351	51007.5	62222.6	86073.8	49479.8	53536.3	75080.4	77524.6	106626	64188.3	46318.5	98690.2	36401.2	40397.3	30504.5	41658.7	55111.8	32782.8	41325.5	21915.8	70098.5	63734.7
11.37_343.2282m/z	343.228	11.3745	neg	16(17)-EpDPE	Lipids and lipid-like molecules	Fatty Acyls	Fatty acids and conjugates	Level 2	HMDB0013621		45395	LMFA04000037	72855	2.2166	0.44313	-1.1742	0.037297	1.65676892502543	2941.18	1640.62	7142.77	1002.47	3179.95	2419.57	2038.24	14264.8	1931.21	2657.33	3056.2	762.286	2540.39	1238.06	2165.64	1013.46	1668.17	959.807	3104.53	1016.36	2075.3	489.909	945.735	1916.43
11.20_235.1690m/z	235.169	11.1981	pos	S-adenosyl-L-methioninamine	Nucleosides, nucleotides, and analogues	5'-deoxyribonucleosides	5'-deoxy-5'-thionucleosides	Level 4	HMDB0304476		92870			-2.2157	1.4126	0.49831	0.037366	1.62807284133873	22809.1	19082.7	8609.57	12062.8	5279.44	11288.7	13759.5	3935.49	14857.5	31082.3	4981.32	9651.95	17761.7	13193.4	12347.9	19596.3	10728.9	23311.8	14393.6	14007.8	28323.1	14975.9	22275.4	27233.2
8.53_219.1385m/z	219.138	8.5269	neg	Resolvin E1	Lipids and lipid-like molecules	Fatty Acyls	Eicosanoids	Level 2	HMDB0010410			LMFA01050597		-2.2157	1.2652	0.3394	0.037369	1.65703497015494	16688.4	19168.8	8698.71	9155.63	8593.05	11814.7	18317.7	9264.16	7487.14	15461.6	6801.68	8732.89	14805.5	14432.4	9064.8	12272.1	16764.7	13606.5	17039.3	15116.3	17006.6	11193.6	17068	16239
4.29_589.1842m/z	589.184	4.28652	neg	2-(6'-methylthio)hexylmalate	Organic acids and derivatives	Hydroxy acids and derivatives	Medium-chain hydroxy acids and derivatives	Level 4	HMDB0304053		1074		6704	2.2144	0.4056	-1.3019	0.037466	1.61702585068999	8622.05	30312.3	54374.6	13434.4	52846	14956.6	29165.4	93162.2	19145.6	3056.3	49778.1	12093.6	1959.51	2754.66	15509.6	14961.6	23622.9	12875.7	2678.72	11038	31844.5	10222.9	12066.2	14479.5
1.52_218.1392m/z	218.139	1.51723	pos	O-propanoyl-carnitine	Lipids and lipid-like molecules	Fatty Acyls	Fatty acid esters	Level 1	HMDB0062514	C03017	36668	LMFA07070005	53210	-2.2139	1.8436	0.88256	0.037511	1.63389255871308	4979.38	2066.26	3331.66	2043.77	4351.06	4051.17	8975.39	5427.36	1688.95	5363.6	2360.96	1831.11	7491.43	5835.04	4613.08	9754.47	5814.07	6556.11	10157.4	9379.36	10821.3	645.023	7728.91	7268.02
1.54_603.0867m/z	603.087	1.54483	neg	Sacubitril	Benzenoids	Benzene and substituted derivatives	Biphenyls and derivatives	Level 3	HMDB0257439					-2.2135	2.0257	1.0184	0.037541	1.63491452874431	1306.25	3515.08	444.734	2173.86	2165.26	2279.7	16877	2269.76	774.472	2198.96	3524.31	4042.79	11522	2472.13	2288.92	932.564	5079.77	3747.45	14813.4	18582.4	9835.68	5169.4	3224.55	5589.65
2.15_283.1042m/z	283.104	2.14745	neg	Isoleucyl-Asparagine	Organic acids and derivatives	Carboxylic acids and derivatives	Amino acids, peptides, and analogues	Level 2	HMDB0028902		3780		19065	2.2112	0.66499	-0.58859	0.037718	1.62345028898984	2769.1	3582.18	5737.29	2179.51	3178.32	1656.27	3963.52	3042.29	5783.95	3201.88	3421.23	8601.73	835.94	4266.27	3311.63	2076.47	1365.46	2668.62	1350.63	3610.82	2178.05	3302.71	4082.95	1893.87
10.95_381.2628m/z	381.263	10.9518	neg	Erybraedin E	Phenylpropanoids and polyketides	Isoflavonoids	Furanoisoflavonoids	Level 4						2.2111	0.55561	-0.84785	0.037724	1.65630933796327	3372.26	5477.89	7168.24	2376.2	9500.43	8268.02	2894.41	15270.4	16798.8	3751.41	7668.49	4173.43	792.722	10600.4	7592.44	4423.72	6706.22	659.79	2239.35	3194.87	2936.61	1808.37	3849.75	3790.81
0.81_242.1132m/z	242.113	0.808067	pos	Pentylone	Benzenoids	Benzene and substituted derivatives	Butyrophenones	Level 4	HMDB0256297					-2.2088	1.5517	0.63384	0.037905	1.62766910191648	159.413	152.781	331.883	250.623	18.2753	341.667	359.749	155.356	375.229	386.034	169.127	756.367	661.656	278.261	369.248	574.943	617.656	319.619	246.052	524.931	808.059	266.843	299.951	453.301
11.71_299.2004m/z	299.2	11.7128	pos	Subaphylline	Phenylpropanoids and polyketides	Cinnamic acids and derivatives	Hydroxycinnamic acids and derivatives	Level 2	HMDB0033463	C10497	3449	LMFA03020023	15651	2.2085	0.4903	-1.0283	0.037932	1.65591743521848	2085.68	2592.52	6450.87	5021.38	6018.35	19653.3	12859.1	9505.43	14396.4	654.926	9356.65	11831	1451.52	2418.32	4664.74	1015.07	721.259	1269.63	1147.36	10005.5	7339.84	13704.5	3176.38	1190.89
1.75_274.2129m/z	274.213	1.7468	pos	(R)-1-Methylpiperidine-2-carboxylic acid	Organic acids and derivatives	Carboxylic acids and derivatives	Amino acids, peptides, and analogues	Level 2	HMDB0242107					-2.2055	1.7304	0.79111	0.038171	1.58753046900266	72.9527	32.9167	17.0759	22.0548	21.5252	102.85	106.362	44.1338	95.9581	29.048	41.5831	9.95483	20.5574	51.5111	121.152	59.3476	39.2044	36.178	110.336	138.495	75.9662	89.5427	133.387	143.237
4.27_201.0795n	219.113	4.26612	pos	8-iso-PGF3alpha	Lipids and lipid-like molecules	Fatty Acyls	Eicosanoids	Level 4	HMDB0002132		1496		3390	-2.205	2.2397	1.1633	0.038206	1.6324454886206	7677.9	373.215	3031.84	725.42	2864.99	564.382	6362.69	458.183	712.426	9330.32	210.382	245.501	11538.9	1662.9	2904.91	5064.81	3103.65	4733.87	7026.09	7925.33	12268.5	105.928	6700.36	9598.48
4.49_158.0849n	159.092	4.49163	pos	15-dimethylarsinoyl pentadecanoic acid	Lipids and lipid-like molecules	Fatty Acyls	Fatty acids and conjugates	Level 4			341300			2.2047	0.51571	-0.95537	0.038228	1.66294840133096	108.202	251.703	968.522	894.693	264.985	293.137	172.822	951.98	588.233	325.502	290.245	730.376	348.177	169.447	193.954	147.597	138.866	416.389	380.728	367.538	199.28	313.057	173.588	134.335
0.74_222.1346m/z	222.135	0.7394	neg	Glu Gly Ser	Organic acids and derivatives	Carboxylic acids and derivatives	Amino acids, peptides, and analogues	Level 2						2.2022	0.45371	-1.1401	0.038429	1.64942084035644	1361.47	618.796	389.816	6377.43	1942.62	2444.81	2317.29	1005.38	3527.15	1770.95	531.653	4620.26	2678.05	602.193	389.383	273.303	888.65	1489.49	1780.14	1509.97	324.566	250.529	405.879	1695.47
4.58_301.0708m/z	301.071	4.5784	neg	4'-Methylliquiritigenin 7-rhamnoside	Phenylpropanoids and polyketides	Flavonoids	Flavonoid glycosides	Level 4	HMDB0040545				51686	2.1983	0.77394	-0.3697	0.038745	1.59797468118981	2591.81	4218.52	4805.24	3954.98	4721.8	4562.38	6534.96	7399.98	5839.7	3785.19	3912.21	2965.48	3673.97	3883.41	4013.97	3669.12	6112.44	3552.45	3797.98	2233.27	3120.77	2936.21	2770.65	2829.5
0.72_165.0390m/z	165.039	0.715483	pos	1-Deoxy-1-morpholino-D-fructose	Organoheterocyclic compounds	Oxazinanes	Morpholines	Level 2	HMDB0243858					-2.1977	1.3004	0.37894	0.038789	1.60894635311504	20946	22176.6	34557.8	28203.7	26064.4	16906.2	18728.9	16315.2	17970.2	28097.3	16859.8	20570.3	30941.2	21400	18419.7	23057.9	18509.3	28243.6	22933.3	39668.6	42351.9	26024.8	34822.8	37632.6
1.40_213.0084m/z	213.008	1.40208	pos	3'-AZIDO-2',3'-DIDEOXYURIDINE	Nucleosides, nucleotides, and analogues	Pyrimidine nucleosides	Pyrimidine 2',3'-dideoxyribonucleosides	Level 2	HMDB0246087		724			-2.1977	1.6457	0.71866	0.038793	1.60313622525662	19962	22289.9	6984.74	15167.4	3550.95	13876.6	19638.8	6160.49	16105.1	24351.1	2776.95	16292	14654.4	17105.8	14312.5	23314.3	19315	18683.3	26255.5	45173.9	26928.4	5565.04	29334.2	31679.5
13.01_476.3873n	459.384	13.0148	pos	Pyrimidine-2,4,6-triol	Organoheterocyclic compounds	Diazines	Pyrimidines and pyrimidine derivatives	Level 4	HMDB0245479		92970			2.1976	0.74862	-0.4177	0.038797	1.61263776136689	52908	48793	133440	57262	116501	51221.7	49262.5	73843	60876.8	49955.4	79173.4	92011.1	47389.2	70108	39643.4	45725.5	54131.9	63524.5	53572.5	59128.3	43810.3	76726.3	44728.6	42284.3
11.01_379.1782m/z	379.178	11.0075	pos	(4R,6S)-6-[(E)-2-[2-(4-Fluoro-3-methylphenyl)-4,6-dimethylphenyl]ethenyl]-4-hydroxyoxan-2-one	Benzenoids	Benzene and substituted derivatives	Biphenyls and derivatives	Level 2	HMDB0250011					-2.1953	1.4601	0.54607	0.038986	1.62975223806851	17970	14356.8	5461.27	12569.8	4153.27	10007.3	12126.8	2306.07	10380.5	25822.8	4025.11	7464.65	14921.7	9487.35	10944.9	17874.4	8769.89	21978.5	11311.5	9227.28	22353.4	12331.2	19607.8	22683.8
1.54_335.0383m/z	335.038	1.54483	neg	beta-D-3-Ribofuranosyluric acid	Organoheterocyclic compounds	Imidazopyrimidines	Purines and purine derivatives	Level 4	HMDB0029920	C05513	3418			-2.1952	1.3381	0.42017	0.03899	1.63288729038238	7144.61	7916.69	10850.8	5853.34	16051.9	7332.91	10064.3	6162.64	6397.55	8459.56	14675.8	10475.7	19851.6	8224.69	7876.48	16704	7401.08	13586.1	10224.9	11604.2	11676.8	10155.2	14243.4	16463.1
2.26_397.1233m/z	397.123	2.26435	neg	Sodium decylbenzenesulfonate	Benzenoids	Benzene and substituted derivatives	Benzenesulfonic acids and derivatives	Level 4	HMDB0303294					2.1944	0.57692	-0.79355	0.039061	1.65512229609799	138.726	108.396	300.311	104.744	164.368	76.4901	60.5112	495.615	170.197	91.582	164.123	90.7141	61.9482	68.9234	102.644	68.8411	69.1883	79.9869	134.695	117.594	71.753	82.4856	173.217	92.9873
4.85_387.2009m/z	387.201	4.8472	neg	Guibourtinidol	Phenylpropanoids and polyketides	Flavonoids	Flavans	Level 2			23496			-2.1939	1.7738	0.82682	0.039101	1.64659020621214	808.719	677.07	201.842	555.863	58.6633	368.373	605.429	68.8182	365.339	874.802	213.258	354.873	297.501	537.217	650.034	675.437	549.803	518.48	610.758	228.201	1950.89	582.571	1125.82	1285.05
5.13_267.1220m/z	267.122	5.13238	pos	4'-Hydroxy-R-phenprocoumon	Phenylpropanoids and polyketides	Coumarins and derivatives	Hydroxycoumarins	Level 4	HMDB0060885		91833		18429	-2.1931	2.0909	1.0642	0.039167	1.64993854641931	3110.02	59.3657	1366.11	1773.53	1043.88	106.442	3382.44	1160.08	235.996	2129.63	77.9195	191.192	1078.81	2382.47	2737.7	801.129	1889.55	211.339	3047.42	1145.67	6703.45	931.938	3967.46	5657.77
12.03_688.5217m/z	688.522	12.0313	pos	(S)-4-(4-((2-(3,5-Dimethylphenyl)pyrrolidin-1-yl)Methyl)phenoxy)-3-fluorobenzaMide	Benzenoids	Benzene and substituted derivatives	Diphenylethers	Level 3	HMDB0244422				86423	2.1917	0.3225	-1.6326	0.039279	1.62835789640225	1090.06	323.29	7186.73	303.672	2758.44	314.503	395.255	3818.69	1390.25	1580.71	2607.32	1017.45	311.228	757.384	861.824	662.365	376.567	270.726	572.025	660.647	475.734	386.463	1343.34	663.787
12.89_419.3160n	419.316	12.8942	neg	5-Hydroxy-8,8-dimethyl-6-(3-methyl-1-oxobutyl)-4-pentyl-2H,8H-benzo[1,2-b:3,4-b']dipyran-2-one	Phenylpropanoids and polyketides	Coumarins and derivatives	Pyranocoumarins	Level 4	HMDB0034142		75515	LMFA08020133		-2.1914	2.0369	1.0264	0.0393	1.60674115519785	129.186	191.883	381.171	429.553	165.724	859.545	908.492	1183.45	1016.8	806.378	204.558	597.2	1139.61	725.806	974.101	1955.66	2519.33	413.133	3539.61	1119.5	518.058	473.364	571.228	292.906
0.74_87.0687n	70.0654	0.7394	neg	Galaxolide	Organoheterocyclic compounds	Benzopyrans	2-benzopyrans	Level 2	HMDB0244470		3225		17769	-2.1907	1.9141	0.93669	0.039356	1.60179843569052	3221.88	543.6	894.155	419.595	501.161	548.309	918.887	238.683	972.293	1910.04	1027.16	683.478	4146.87	1613.01	293.091	825.833	906.66	835.157	1304.93	2351.69	4274.61	1503.13	2139.01	2383.69
9.54_619.1797m/z	619.18	9.53917	neg	Physagulin J	Lipids and lipid-like molecules	Steroids and steroid derivatives	Steroid lactones	Level 4						2.189	0.30668	-1.7052	0.039497	1.63907462122787	1024.01	1240.87	491.971	891.966	1322.28	1048.03	1193.82	15260.6	2835.68	991.096	2113.57	287.883	323.645	473.248	997.415	981.999	876.298	1337.57	512.257	243.09	975.011	115.371	693.528	1279.48
5.16_348.2174m/z	348.217	5.15778	neg	Allithiamine	Organoheterocyclic compounds	Diazines	Pyrimidines and pyrimidine derivatives	Level 2	HMDB0031758		1353		3127	-2.1886	1.577	0.65719	0.039527	1.61005134468441	169.061	458.322	442.502	238.85	604.344	191.508	420.151	304.093	445.26	61.1467	397.992	587.213	539.12	380.301	141.724	650.115	726.652	525.623	930.121	846.017	549.243	551.005	500.045	430.087
7.63_421.3470m/z	421.347	7.62842	pos	3-(4-Isopropylphenyl)propanal	Lipids and lipid-like molecules	Prenol lipids	Monoterpenoids	Level 4	HMDB0036171					-2.1878	1.3098	0.38938	0.039592	1.58706321769508	17416.1	20824.8	10772.7	10895.7	8935.86	11870.2	15894.8	12799.2	10669.8	21293.1	10207.6	11680.5	18760.5	15243.1	11215.3	17504.6	9403.06	16307.9	26938.7	17201.4	23608.7	15881.1	17592.4	20803.3
5.36_537.3050m/z	537.305	5.3594	pos	methyl 10-acetoxy-8,9-epoxy-2Z-decen-4,6-diynoate	Lipids and lipid-like molecules	Fatty Acyls	Fatty acid esters	Level 4						-2.1874	1.6291	0.70404	0.039632	1.61554902956381	818.511	503.799	278.38	230.29	217.903	555.828	186.506	69.3156	312.927	1006.7	133.516	1158.22	1250.78	641.05	356.211	208.811	866.606	1434.05	431.692	636.035	861.102	890.092	362.197	839.254
4.50_250.0709m/z	250.071	4.49538	neg	4-Hydroxy-3-methoxy-cinnamoylglycine	Organic acids and derivatives	Carboxylic acids and derivatives	Amino acids, peptides, and analogues	Level 1	HMDB0059747	C02564	65789		17691	2.1873	0.77549	-0.36682	0.039633	1.61113835381395	450.8	784.934	954.044	817.347	879.985	1177.52	704.643	964.522	865.58	928.887	1441.45	951.105	458.319	789.547	1113.86	457.765	965.839	459.877	1002.48	529.522	497.632	620.522	605.564	927.331
6.89_367.2104m/z	367.21	6.88638	pos	14R,15S-EpETrE	Lipids and lipid-like molecules	Fatty Acyls	Fatty acids and conjugates	Level 2	HMDB0002283	C14771	3812	LMFA03010012	28269	2.1873	0.69543	-0.52402	0.039639	1.64397211306516	2396.1	3808.26	7789.99	4293.61	7573.14	5778.76	3455.27	4240.51	6497.27	2638.91	4076.61	2157.64	3725.32	3839.58	2901.43	2928.02	3267.81	3560.43	4778.7	2482.28	2422.76	3370.3	1871.05	2626.77
1.82_334.1063m/z	334.106	1.81503	neg	2-Amino-5-[[1-(carboxymethylamino)-3-ethylsulfanyl-1-oxopropan-2-yl]amino]-5-oxopentanoic acid	Organic acids and derivatives	Carboxylic acids and derivatives	Amino acids, peptides, and analogues	Level 1	HMDB0247855					-2.1871	1.6715	0.7411	0.03965	1.64155482220401	87.9773	173.083	9.06619	50.5819	42.3483	51.6808	62.723	36.3598	4.36891	151.221	46.5526	20.6569	42.466	55.3217	114.751	67.6947	60.9315	125.001	31.2864	145.888	161.252	152.46	115.022	104.334
9.70_445.3320m/z	445.332	9.70145	pos	Fomentarol A	Lipids and lipid-like molecules	Steroids and steroid derivatives	Ergostane steroids	Level 1				LMST01031227		2.1864	0.86768	-0.20477	0.03971	1.59517744342794	70570.6	89280	59505.8	77487.8	66969.2	79937.8	92168.2	96838.3	73190.2	85296.9	79088.7	70765.6	72803.6	67808.3	85687.3	66107.5	79225.4	69165.4	73402.9	69928.3	60267.4	45684.2	77094.3	43552.7
12.97_343.2475m/z	343.247	12.9702	pos	11-acetoxy-3beta,6alpha-dihydroxy-9,11-seco-5alpha-cholest-7-en-9-one.	Lipids and lipid-like molecules	Prenol lipids	Sesquiterpenoids	Level 3						2.1861	0.78539	-0.34852	0.039735	1.66583578247682	408887	398295	184392	482971	434998	351607	319491	447717	427027	442981	517551	244956	272393	322347	274241	253500	230460	368126	524926	364901	196471	303505	237957	265173
5.34_659.2110m/z	659.211	5.3375	neg	3',4'-Methylenedioxy epicatechin 5,7-dimethyl ether	Phenylpropanoids and polyketides	Flavonoids	Flavans	Level 3			47361	LMPK12020145		-2.186	1.6847	0.75253	0.039744	1.64384123457848	3.47604e+06	2.27773e+06	287192	859340	375580	1.08836e+06	2.38117e+06	201042	573228	5.2826e+06	395123	541758	1.65233e+06	1.53816e+06	2.59991e+06	1.38633e+06	4.15447e+06	991531	1.82441e+06	959917	8.06969e+06	769471	2.44311e+06	3.26993e+06
10.95_219.2113m/z	219.211	10.9476	neg	Corchoionoside B	Lipids and lipid-like molecules	Fatty Acyls	Fatty acyl glycosides	Level 4	HMDB0030975					2.186	0.65953	-0.60049	0.039745	1.57625676119226	12447.1	12260.6	33887	7509.95	26823	17126.3	13580.5	14160.4	9861.35	15917.4	36855.2	17316.2	10310.3	14145.1	17629.1	9783.03	20821.6	9506.02	8434.42	11584.6	7246.38	11089.9	9970.7	12291.6
5.01_403.1123m/z	403.112	5.00958	pos	Pomalidomide	Organoheterocyclic compounds	Isoindoles and derivatives	Isoindolines	Level 4	HMDB0256694		86267		167964	2.1848	0.69403	-0.52692	0.039846	1.57789908263045	1654.67	50727	32876.2	37639.9	25638.3	54229.2	60947.6	20689	49268.5	6755.44	17465.3	47248.7	1102.2	2201.6	82272.4	4064.03	78811.2	8029.95	16839.9	3794.14	1201.43	65961.6	5101.3	1950.25
14.48_427.3578m/z	427.358	14.4816	pos	zymosterol intermediate 1c	Lipids and lipid-like molecules	Steroids and steroid derivatives	Cholestane steroids	Level 1			57615	LMST01010170	52389	-2.1837	1.2054	0.26952	0.039932	1.60781986455376	292633	329845	228032	285178	226246	382800	374721	270622	323354	264042	259529	284392	324975	250152	376694	303821	431585	276962	467303	308235	451790	402257	275829	332157
8.07_354.1107n	337.107	8.06703	neg	Histidylmethionine	Organic acids and derivatives	Carboxylic acids and derivatives	Amino acids, peptides, and analogues	Level 3	HMDB0028891		52873	LMPK12140389		-2.1837	1.3021	0.38085	0.039934	1.64330461492031	229201	192922	93115.8	135909	116325	150145	206543	88802.1	121136	277173	102153	113632	179950	159487	204984	170917	257973	158227	179911	144691	344900	134574	203090	219051
6.26_399.1066m/z	399.107	6.25798	pos	7-hydroxy-5-heptynoic acid	Lipids and lipid-like molecules	Fatty Acyls	Fatty acids and conjugates	Level 4			96089		176354	-2.1828	1.4089	0.49456	0.040006	1.61562011668373	12678.8	17576.9	9463.95	7220.64	8817.5	6512.02	19989.7	8854.38	10778.2	14593	7646.33	19201.3	18480.3	17335.3	12537.8	18855.6	6944.31	14424.3	25225.1	11159.9	16519.7	11694.9	19916.5	26198.1
5.07_357.0601m/z	357.06	5.07142	neg	PSOROMIC ACID	Phenylpropanoids and polyketides	Depsides and depsidones	Unclassified	Level 3			43642			-2.1824	1.3134	0.39331	0.040042	1.63965328797876	11637.2	26131.7	8440.15	10591.9	11759.1	10273.4	17194.2	7606.67	6823.64	15050.4	7925.76	11305.8	12854.5	12698.4	9684.21	14333	21860.4	12157.3	14976	24491.5	18174.2	12214.8	17921.1	15150.7
2.52_332.1811m/z	332.181	2.52187	neg	Ile Thr Thr	Organic acids and derivatives	Carboxylic acids and derivatives	Amino acids, peptides, and analogues	Level 2			16385			2.1807	0.46169	-1.115	0.04018	1.60479519073404	263.435	1082.09	2432.27	355.231	1475.13	72.488	672.947	850.524	1334.82	287.747	1901.92	1510.46	94.961	1207.93	473.154	185.693	53.9547	430.161	48.49	669.899	264.695	1267.7	726.412	48.3563
11.09_288.2457n	289.253	11.0876	pos	15-hydroxycembra-1,3,7,11-tetraene	Lipids and lipid-like molecules	Prenol lipids	Diterpenoids	Level 1				LMPR01040116		2.1806	0.74555	-0.42363	0.040192	1.63687943740601	257289	302402	426473	370881	323437	506151	364445	782662	419831	223210	463392	323512	273011	367531	464930	319439	325307	335737	240937	402945	212988	252088	179941	158300
3.58_248.1147m/z	248.115	3.58477	neg	Thiorubrine A	Organoheterocyclic compounds	Dithiins	Unclassified	Level 4		C08461				-2.1798	1.454	0.54004	0.040257	1.59610836733686	12079.3	15734.4	4446.02	8659.95	4256.58	3026.73	4611.92	2068.11	4498.18	9293.4	3713.16	5805.17	14106.9	4746.97	9008.31	11584.5	4697.92	11935.3	6667.63	11141.9	9801.63	7540.39	6032.18	12835.7
10.99_262.2302n	263.237	10.9871	pos	6-[3]-ladderane-1-hexanol	Lipids and lipid-like molecules	Fatty Acyls	Fatty alcohols	Level 2			75286	LMFA05000065	137126	2.1786	0.79036	-0.33941	0.040357	1.5970399675587	250337	350934	379089	190821	344033	257804	291289	426154	186913	186741	408562	232880	227926	244119	294675	215938	274909	222933	210634	220317	204151	208041	161001	251957
1.03_165.0395m/z	165.04	1.0289	neg	Porphobilinogen	Organic nitrogen compounds	Organonitrogen compounds	Amines	Level 2	HMDB0000245	C00931			20912	-2.1785	1.5126	0.59705	0.040363	1.61264363155644	1076.21	1010.08	784.032	820.108	300.438	765.013	1615.84	419.455	864.45	1401.27	362.862	1160.02	758.442	1647.26	1266.66	1076.48	1063.72	1049.56	1370.45	1983.59	1712.11	391.214	1712.42	1879.27
6.89_523.3391m/z	523.339	6.88902	neg	Adrenoylcarnitine	Lipids and lipid-like molecules	Fatty Acyls	Fatty acids and conjugates	Level 3	HMDB0242169					-2.1782	1.8327	0.87396	0.040386	1.60291296512398	2427.14	3414.61	376.881	1523.63	2179.93	1802.1	2829.96	1714.94	1381.95	1879.02	2115.88	1260.15	3623.01	2476.67	3121.96	4096.65	4280.85	949.572	4747.45	2587.09	5064.4	674.647	3596.25	6501.49
13.92_90.0916m/z	90.0916	13.9217	neg	2-Naphthyl dihydrogen phosphate	Benzenoids	Naphthalenes	Unclassified	Level 4	HMDB0245251				48943	-2.1778	2.1767	1.1221	0.040421	1.59847978020087	2625.16	713.239	189.205	681.738	475.67	964.581	935.107	473.169	1565.12	1174.48	719.513	1322.42	1200.66	1217.55	877.109	1884.09	2261.46	630.768	3180.23	652.882	9915.73	1850.95	1012.34	1379.69
11.08_415.1616m/z	415.162	11.075	pos	Lucidenic acid D1	Lipids and lipid-like molecules	Prenol lipids	Triterpenoids	Level 4	HMDB0038199					-2.1768	1.8301	0.87195	0.040507	1.5979451847617	5083.67	8857.28	1.40777	16992.8	621.289	11742	10357.9	279.982	8886.38	21667	398.321	7237.75	5999.49	14916.2	13910.3	5903.2	14907	8245.43	27131.7	13928.2	20050	17383.3	11106.9	13382.8
2.59_188.1166n	189.124	2.5917	pos	Gly Ile	Organic acids and derivatives	Carboxylic acids and derivatives	Amino acids, peptides, and analogues	Level 1			23851			2.1758	0.54031	-0.88814	0.040593	1.60351471550804	67767.9	115958	245733	84400.3	104206	51141.5	72755.6	13235.8	110659	85279	191467	158168	39457.7	78092.8	110100	26981	26224.4	47155.2	32847	83373.8	43409.6	113150	34989	47594.3
6.44_395.2418m/z	395.242	6.43785	neg	Penicildione C	Lipids and lipid-like molecules	Prenol lipids	Monoterpenoids	Level 2						2.1753	0.37061	-1.432	0.040635	1.57541913346584	2077.12	5659.93	2104.69	12758.9	4177.11	3140.06	11253	4193.08	2047.72	182.371	4593.79	1570.72	292.102	1336.79	2813.63	1601.42	4138.62	2076.05	2802.34	945.149	624.926	1230.5	636.542	1180.58
4.43_350.1567m/z	350.157	4.42913	neg	Cyanidin 4'-glucoside	Phenylpropanoids and polyketides	Flavonoids	Flavonoid glycosides	Level 4	HMDB0037990		68288			2.1744	0.07134	-3.8092	0.040712	1.62586381075917	66.631	436.068	17609	1710.54	6546.19	314.233	271.542	16586.1	987.294	109.216	16166.2	106.291	125.858	143.837	213.768	71.7944	158.879	624.728	385.289	1229.41	206.328	653.429	337.649	92.9615
12.17_299.2828n	300.29	12.1743	pos	Prolyl-Valine	Organic acids and derivatives	Carboxylic acids and derivatives	Amino acids, peptides, and analogues	Level 1	HMDB0029030		43210	LMFA08040013	71464	2.1739	0.67426	-0.56863	0.040747	1.5830754239616	29654.9	74390.5	29910.4	43303.4	24157.3	50183.1	87208.2	15043.7	50105.3	46227.8	49933	57568.2	20493.1	25855.8	63885.2	36632.4	22994.8	26651.6	24156.3	31555.4	26010.2	33162.1	30744.4	26281.2
0.75_258.0550m/z	258.055	0.751417	pos	Lanthionine	Organic acids and derivatives	Carboxylic acids and derivatives	Amino acids, peptides, and analogues	Level 2	HMDB0240656					-2.1734	2.0343	1.0245	0.040796	1.61144544363209	1755.99	3119.07	521.238	1549.22	525.002	499.343	3329.47	228.304	3723.62	2354.11	156.929	702.587	1851.05	1684.87	227.097	2911.71	1985.23	6258.16	1724.67	2542.53	4048.51	2547	7032.24	3641.96
5.77_323.1861m/z	323.186	5.76795	pos	Fleroxacin N-oxide	Organoheterocyclic compounds	Quinolines and derivatives	Quinoline carboxylic acids	Level 3	HMDB0252300		70307			-2.1731	3.1288	1.6456	0.040818	1.59705556582357	797.236	100.213	2.01363	316.809	2.34707	267.875	162.435	0.132519	342.051	1201.39	0.240756	834.933	38.6647	309.952	987.447	729.401	7.52773	641.034	268.94	520.683	3180.73	936.287	2427.22	2527.58
1.09_329.9881m/z	329.988	1.08883	neg	(4R)-3-((2S)-3-Mercapto-2-methylpropanoyl)-4-thiazolidinecarboxylic acid	Organic acids and derivatives	Carboxylic acids and derivatives	Amino acids, peptides, and analogues	Level 4	HMDB0259957		45220			2.1719	0.69195	-0.53125	0.040915	1.60642303801837	1352.48	1731.94	2057.52	996.275	1339.72	594.141	1303.5	509.644	1424.27	1334.2	1931.56	1582.58	1708.64	1631.49	386.688	559.839	821.324	900.797	752.625	1114.51	1071.97	441.984	702.701	1018.61
4.64_329.0677m/z	329.068	4.64142	neg	7,2'-Dihydroxy-4'-methoxy-3-phenylcoumarin	Phenylpropanoids and polyketides	Isoflavonoids	Hydroxyisoflavonoids	Level 3			53192	LMPK12160014		-2.1719	1.363	0.44681	0.040918	1.62315048974116	33082.5	36529.3	21304.5	24534.9	18179.7	16224.8	17651.7	10654.3	12450.5	22574.7	15057.3	17193.6	28330.5	13375.3	40769.7	33472.3	20768.8	29381	19033	25536.3	28373.6	37720.2	21084.6	27009.4
9.80_349.2133m/z	349.213	9.80035	neg	Daphnoretin	Phenylpropanoids and polyketides	Coumarins and derivatives	Hydroxycoumarins	Level 4	HMDB0250858	C09216	1414			-2.1718	1.5243	0.60814	0.040925	1.58091421622672	15414.7	15305.1	5555.11	3617.97	4622.63	3816.44	4554.91	2872.51	2705.4	15170.8	4148.73	5397.07	9344.15	6166.32	6725.31	8487.45	2795.9	9620.25	15974.8	14672.7	14240.1	9487.8	10333.5	15081.7
4.85_373.1500m/z	373.15	4.8472	pos	2-Oxido-1,2,5-oxadiazol-2-ium	Organoheterocyclic compounds	Azoles	Oxadiazoles	Level 4	HMDB0246696					2.1712	0.7553	-0.40488	0.040983	1.59771041695394	33462.1	31552.7	81833.6	35112	72812	32305.3	31330.9	47035.4	38580.5	30082	48316.1	57939.7	29593.3	44305.7	25383.4	29049.3	34069.4	38296.8	33289.2	37363.7	28320.6	48575	28481.1	27015.4
11.08_319.2262m/z	319.226	11.075	neg	5S-HETE	Lipids and lipid-like molecules	Fatty Acyls	Eicosanoids	Level 1	HMDB0011134	C04805	45684	LMFA03060002	28209	2.1704	0.40675	-1.2978	0.041046	1.62777977037136	182653	115393	337427	103023	180362	156556	103173	1.26895e+06	168495	96177.8	187021	46522.7	116511	105588	167650	112348	131641	57908.4	101335	72898.5	74646.4	74353	85213	96357.5
4.56_257.0924m/z	257.092	4.55863	pos	Ethylene glycol dinitrate	Organic oxygen compounds	Organic oxoanionic compounds	Organic nitrates	Level 4	HMDB0252070					-2.1696	2.1631	1.1131	0.04111	1.60564943202236	121.736	21.3933	78.7517	63.6508	28.8498	47.9587	115.154	22.5089	31.6276	55.0229	77.3958	80.8017	197.742	53.4439	63.9093	36.5561	43.1652	100.482	163.761	149.312	70.0636	72.6106	100.231	536.216
4.43_258.2069m/z	258.207	4.42913	pos	8-hydroxy-3Z,5Z-tetradecadienoic acid	Lipids and lipid-like molecules	Fatty Acyls	Fatty acids and conjugates	Level 3				LMFA01050598		-2.1694	1.239	0.30915	0.041135	1.60754522116951	100482	79983.2	74939	78093.6	57628.9	78663.3	111878	90234.3	74840.2	121054	53048.3	74003.2	107491	96924.5	93631.2	128891	93951.4	85405.1	140659	88944.5	138508	59257	104658	90501.3
3.86_321.1118m/z	321.112	3.85762	neg	Sulfamide, N,N-dimethyl-N'-((8alpha)-6-propylergolin-8-yl)-	Organoheterocyclic compounds	Quinolines and derivatives	Indoloquinolines	Level 4	HMDB0250520				35798	2.1687	0.11038	-3.1795	0.041193	1.63923815508579	97.157	477.62	20274.6	268.073	20515.6	1921.03	84.1262	12590.3	12472	162.629	15481.6	4029.96	59.0697	846.609	137.603	940.962	185.516	1156.85	582.351	1032.56	47.677	3910.3	255.184	118.991
1.19_364.0653m/z	364.065	1.18762	neg	7-Hydroxyflavanone beta-D-glucopyranoside	Phenylpropanoids and polyketides	Flavonoids	Flavonoid glycosides	Level 4			88338			2.1685	0.59014	-0.76087	0.04121	1.6193573337868	273.01	731.039	562.236	282.697	91.5322	309.544	134.013	231.262	378.721	525.739	666.36	221.058	235.882	62.7923	177.184	193.686	257.239	304.796	297.945	106.221	94.6323	401.456	76.2059	294.737
7.24_379.2475m/z	379.248	7.23737	neg	1,3-Benzenedicarbonitrile, 2-[[4-[[2-(acetyloxy)ethyl]butylamino]-2-methylphenyl]azo]-5-nitro-	Organoheterocyclic compounds	Azobenzenes	Unclassified	Level 4	HMDB0247629		70198			-2.1684	1.5541	0.63609	0.041213	1.64612491338608	1403.06	241.797	637.384	955.248	1431.63	413.438	3259.17	110.816	715.841	1308.07	1250.86	1494.12	822.497	738.859	694.024	2026.03	2477.78	1957.38	1755.18	2594.97	2546.2	1828.92	1232.54	1759.92
3.51_140.0710m/z	140.071	3.51047	neg	Imidazooxazole	Organoheterocyclic compounds	Azolines	Oxazolines	Level 4	HMDB0253423					-2.1677	1.4156	0.50142	0.041272	1.60387726427763	3021.16	2889.37	957.546	1453.22	864.48	2821.1	2139.35	884.846	2399.77	2893.17	1249.05	2159.82	3297.7	3027.81	2373.76	2369.66	4124.69	1376.71	1771.93	2713.06	4135.94	1513.91	3634.1	3114.29
9.78_383.2409m/z	383.241	9.78202	neg	(+/-)8,9-DiHETrE	Lipids and lipid-like molecules	Fatty Acyls	Eicosanoids	Level 2	HMDB0002311	C14773		LMFA03050006	63970	2.1673	0.6628	-0.59336	0.041308	1.61323697386187	15136.4	13525.3	3709.74	4305.87	11124.7	8986.55	6544.63	5212.87	9955.38	9650.62	4648.48	5397.69	1569.43	5385.09	9323.98	4109.7	7842.49	7063.1	7788.66	4652.54	4675.34	3488.71	3826.61	4233.29
10.65_454.3896m/z	454.39	10.6546	pos	5alpha-Cholestane-3alpha,7alpha,16alpha,26-tetrol	Lipids and lipid-like molecules	Steroids and steroid derivatives	Bile acids, alcohols and derivatives	Level 1			84750	LMST04030002		2.1672	0.54111	-0.88601	0.041318	1.52939529940611	170727	152128	296190	181976	118515	65339.7	176946	49040.1	79633.7	27557.9	234750	345461	35864.9	130400	117041	174296	278061	66877.1	12747.7	25820.3	72096.4	46153.4	49999.7	25893.4
2.18_390.1876m/z	390.188	2.17708	pos	Ile Glu Glu	Organic acids and derivatives	Carboxylic acids and derivatives	Amino acids, peptides, and analogues	Level 1			21292			-2.1655	2.4824	1.3117	0.041462	1.60277312616259	274.928	37615.9	179.08	240.263	347.712	37389.2	363.199	397.105	324.123	33122.5	189.16	37530.6	37046.8	189.263	38013.7	173.495	39035.8	37135.6	545.963	45432.4	42403.1	38013.7	37389.2	42403.1
5.96_355.2122m/z	355.212	5.96093	pos	MEROGEDUNIN	Lipids and lipid-like molecules	Prenol lipids	Terpene lactones	Level 2			95175		169335	-2.1647	1.719	0.7816	0.04153	1.63510379519935	5635.1	4682.18	4069.68	4909.79	6372.87	14907.6	4556.75	2906.91	2795.2	8659.99	4366.1	3553.34	6157.59	7611.05	23910.2	4152.38	7157.12	6191.59	5381.04	6129.77	4888.76	20131.3	15424.8	6117.45
3.19_83.0858m/z	83.0858	3.19332	pos	N-acetyl-5-aminosalicylic acid	Benzenoids	Benzene and substituted derivatives	Benzoic acids and derivatives	Level 2	HMDB0060602					-2.1643	1.7882	0.83851	0.041567	1.58644841866639	967.314	422.022	180.976	226.932	182.315	586.311	127.228	90.3995	102.593	68.0241	209.627	493.365	1322.54	243.319	418.718	91.9783	224.251	415.639	456.852	886.71	825.033	472.002	706.72	394.867
6.64_597.1955m/z	597.196	6.64387	neg	Arctignan B	Lignans, neolignans and related compounds	Furanoid lignans	Tetrahydrofuran lignans	Level 1	HMDB0302298					2.164	0.2378	-2.0722	0.041594	1.58987786980543	137.493	279.888	3456.61	308.884	4274.63	232.767	172.528	383.239	251.465	224.829	2076.97	777.552	211.934	71.4232	330.589	124.181	245.288	280.518	183.367	259.813	433.497	396.285	166.336	254.616
[truncated: 146 more rows]
